# Supplementary material for: The genome of Acorus deciphers insights into early monocot evolution
Source: Nat Commun. 2023 Jun 20;14:3662. doi: 10.1038/s41467-023-38836-4 (PMC10281966; doi:10.1038/s41467-023-38836-4)
Supplement: Supplementary file 4 — Supplementary Data 1 [file 41467_2023_38836_MOESM4_ESM.xlsx]

## Sheet: seq-data
Supplementary Data 1. Summary of sequencing data of Acorus gramineus genome.
Nanopore
Species	CNSA sample accession	Tissue	SampleName	TotalReads	TotalReadBase(Bp)	MeanReadLength(Bp)	MaxLength(Bp)	MinLength(Bp)	N50(Bp)	Read>1Kp|%	BaseOfRead>1Kp|%	Read>5Kp|%	BaseOfRead>5Kp|%	Read>10Kp|%	BaseOfRead>10Kp|%	MeanError(%)	VarError	Mapping Ratio (%)	Application
Acorus gramineus	CNS0462037	leaf	Acorus gramineus_leaf	2764676	47587826701	17213	259887	85	22586	2628167|95.06	47511783215|99.84	2326024|84.13	46662937857|98.06	2054289|74.3	44646543575|93.82	11.2476	0.00122404	96.32	genome assembly
Total base number		47587826701
Ultra-long Nanopore
Species	CNSA sample accession	Tissue	SampleName	TotalReads	TotalReadBase(Bp)	MeanReadLength(Bp)	MaxLength(Bp)	MinLength(Bp)	N50(Bp)	Read>50Kp|%	BaseOfRead>50Kp|%	Read>100Kp|%	BaseOfRead>100Kp|%	Read>150Kp|%	BaseOfRead>150Kp|%	MeanError(%)	VarError	Mapping Ratio (%)	Application
Acorus gramineus	CNS0462037	leaf	Acorus gramineus_leaf	358439	15248015534	42540.1	577630		78488	125716|35.07	11174784872|73.29	34149|9.53	4436901665|29.10	6479|1.81	1171914497|7.69			94.4	genome assembly
Acorus gramineus		leaf	Acorus gramineus_leaf	119716	4712466967	39363.7	401319		78996	39006|32.58	3465025176|73.53	10570|8.83	1361975108|28.90	1850|1.55	332273598|7.05
Total base number		19960482501
PacBio-HIFI
Species	CNSA sample accession	Tissue	SampleName	TotalReads	TotalReadBase(Bp)	MeanReadLength(Bp)	MaxLength(Bp)	MinLength(Bp)	N50(Bp)	Read>1Kp|%	BaseOfRead>1Kp|%	Read>5Kp|%	BaseOfRead>5Kp|%	Read>10Kp|%	BaseOfRead>10Kp|%	MeanError(%)	VarError	Mapping Ratio (%)	Application
Acorus gramineus	CNS0462037	leaf	Acorus gramineus_leaf	2016775	35301155851	17504	50445	176	17782	2016728|100	35301125109|100	2012550|99.79	35286518861|99.96	2003014|99.32	35211094106|99.74	0.19811	0.00179711		genome assembly
Total base number		35301155851
WGS
Species	CNSA sample accession	Tissue	SampleName	LibType	LibInsertSize(bp)	SeqTech	LibName	PhredQual	ReadNum	row_readLen	BaseNum	N_Count%	GC%	Q10%	Q20%	Q30%	EstErr%	Mapping Ratio (%)
Acorus calamus	CNS0464088	leaf	Aco_cal_GB2	Pair-end	300	DIPSEQ	DP8400022838TL_L01_37	33	565702285	100	56570228500	0	37.32	98.56	95.37	86.48	0.54		genome assembly correction and polish mitochondria gene annotation chloroplast genome assembly
Acorus calamus		leaf	Aco_cal_GB2	Pair-end	300	DIPSEQ	DP8400022838TL_L01_37	33	565702285	100	56570228500	0	37.45	99.07	96.81	89.12	0.39
Acorus calamus		leaf	Aco_cal_GB3	Pair-end	300	DIPSEQ	DP8400022837TL_L01_38	33	594528440	100	59452844000	0	37.64	99.02	96.61	89.56	0.38
Acorus calamus		leaf	Aco_cal_GB3	Pair-end	300	DIPSEQ	DP8400022837TL_L01_38	33	594528440	100	59452844000	0	37.77	99.34	97.71	92.29	0.28
Total base number		232046145000
Acorus gramineus	CNS0462037	leaf	JQP_WGS	Pair-end	300	DIPSEQ	DP8400009382BL_L01_559	33	790655727	100	79065572700	0.01	39.07	99.48	97.51	89.81	0.23	98.44
Acorus gramineus		leaf	JQP_WGS	Pair-end	300	DIPSEQ	DP8400009382BL_L01_559	33	790655727	100	79065572700	0	38.97	99.5	96.71	85.31	0.26	97.37
Acorus gramineus		leaf	JQP_426_L4	Pair-end	300	DIPSEQ	DP8400024458TL_L01_205	33	515192263	100	51519226300	0	40.84	99.29	97.55	92.48	0.28	99.75
Acorus gramineus		leaf	JQP_426_L4	Pair-end	300	DIPSEQ	DP8400024458TL_L01_205	33	515192263	100	51519226300	0	40.64	99.02	96.43	88.3	0.39	97.35
Total base number		261169598000
Acorus tatarinowii	CNS0464089	leaf	SG_SCP_L5	Pair-end	300	DIPSEQ	DP8400023030TL_L01_39	33	197929515	100	19792951500	0	38.36	98.58	95.27	86.33	0.54
Acorus tatarinowii		leaf	SG_SCP_L5	Pair-end	300	DIPSEQ	DP8400023030TL_L01_39	33	197929515	100	19792951500	0	38.46	99	96.42	88.13	0.41
Acorus tatarinowii		leaf	SG_SCP_L5	Pair-end	300	DIPSEQ	DP8400023243TL_L01_39	33	400739836	100	40073983600	0.01	38.9	98.5	95.46	88.05	0.55
Acorus tatarinowii		leaf	SG_SCP_L5	Pair-end	300	DIPSEQ	DP8400023243TL_L01_39	33	400739836	100	40073983600	0.01	39.17	99.31	97.72	92.71	0.28
Acorus tatarinowii		leaf	SG_SCP_L3	Pair-end	300	DIPSEQ	DP8400024458TL_L01_206	33	590691805	100	59069180500	0	40.26	99.37	97.82	93.25	0.25
Acorus tatarinowii		leaf	SG_SCP_L3	Pair-end	300	DIPSEQ	DP8400024458TL_L01_206	33	590691805	100	59069180500	0	40.14	99.19	97.05	90.25	0.33
Total base number		237872231200
Acorus sp. HN	CNS0548227	leaf	HN_SCP_L1	Pair-end	300	DIPSEQ	DP8400024458TL_L01_203	33	596604929	100	59660492900	0	39.1	99.34	97.73	93.03	0.26
Acorus sp. HN		leaf	HN_SCP_L1	Pair-end	300	DIPSEQ	DP8400024458TL_L01_203	33	596604929	100	59660492900	0	38.97	99.16	96.93	89.8	0.34
Acorus sp. HN		leaf	HN_SCP_L2	Pair-end	300	DIPSEQ	DP8400024458TL_L01_204	33	471084689	100	47108468900	0	38.63	99.3	97.6	92.67	0.28
Acorus sp. HN		leaf	HN_SCP_L2	Pair-end	300	DIPSEQ	DP8400024458TL_L01_204	33	471084689	100	47108468900	0	38.39	99.18	96.97	89.79	0.33
Total base number		213537923600
Acorus macrospadiceus	CNS0464090	leaf	SN3-L2	Pair-end	300	DIPSEQ	DP8400024458TL_L01_208	33	591222500	100	59122250000	0	41.97	99.29	97.63	92.87	0.28
Acorus macrospadiceus		leaf	SN3-L2	Pair-end	300	DIPSEQ	DP8400024458TL_L01_208	33	591222500	100	59122250000	0	41.85	99.2	97.1	90.38	0.32
Acorus macrospadiceus		leaf	SN3-L3	Pair-end	300	DIPSEQ	DP8400024458TL_L01_207	33	599975151	100	59997515100	0	38.99	99.28	97.52	92.41	0.28
Acorus macrospadiceus		leaf	SN3-L3	Pair-end	300	DIPSEQ	DP8400024458TL_L01_207	33	599975151	100	59997515100	0	38.78	99.13	96.77	89.13	0.35
Total base number		238239530200
HiC
Species	CNSA sample accession	Tissue	SampleName	LibType	LibInsertSize(bp)	SeqTech	LibName	PhredQual	ReadNum	row_readLen	BaseNum	N_Count%	GC%	Q10%	Q20%	Q30%	EstErr%	Mapping Ratio (%)
Acorus gramineus	CNS0462037	leaf	Aco_gra_2B	Pair-end	300	DIPSEQ	CL100160721_L01_525	33	102648166	100	10264816600	0.098444	45.49	99.68	98.77	95.77	0.220884	90.6	genome assembly improve to the chromosomal level
Acorus gramineus		leaf	Aco_gra_2B	Pair-end	300	DIPSEQ	CL100160721_L01_525	33	102648166	100	10264816600	0.460715	45.62	99.02	97.16	91.79	0.693196	92.45
Acorus gramineus		leaf	Aco_gra_2B	Pair-end	300	DIPSEQ	CL100160721_L01_526	33	83761796	100	8376179600	0.097754	45.4	99.68	98.77	95.78	0.220097	92.67
Acorus gramineus		leaf	Aco_gra_2B	Pair-end	300	DIPSEQ	CL100160721_L01_526	33	83761796	100	8376179600	0.459915	45.51	99.04	97.24	91.99	0.68475	92.67
Acorus gramineus		leaf	Aco_gra_2B	Pair-end	300	DIPSEQ	CL100160721_L01_527	33	99131797	100	9913179700	0.098447	45.41	99.64	98.67	95.27	0.234787	90.99
Acorus gramineus		leaf	Aco_gra_2B	Pair-end	300	DIPSEQ	CL100160721_L01_527	33	99131797	100	9913179700	0.460523	45.5	99.01	97.15	91.6	0.696231	92.53
Acorus gramineus		leaf	Aco_gra_2B	Pair-end	300	DIPSEQ	CL100160721_L01_528	33	59219461	100	5921946100	0.096549	45.34	99.68	98.78	95.76	0.220134	90.43
Acorus gramineus		leaf	Aco_gra_2B	Pair-end	300	DIPSEQ	CL100160721_L01_528	33	59219461	100	5921946100	0.456955	45.47	99.03	97.17	91.71	0.688141	91.9
Acorus gramineus		leaf	Aco_gra_2B	Pair-end	300	DIPSEQ	CL100160721_L01_529	33	90087447	100	9008744700	0.094998	45.49	99.67	98.73	95.7	0.220338	91.98
Acorus gramineus		leaf	Aco_gra_2B	Pair-end	300	DIPSEQ	CL100160721_L01_529	33	90087447	100	9008744700	0.454542	45.5	99.06	97.3	92.28	0.672355	90.24
Acorus gramineus		leaf	Aco_gra_2B	Pair-end	300	DIPSEQ	CL100160721_L01_530	33	78298728	100	7829872800	0.096281	45.46	99.67	98.76	95.62	0.222695	90.33
Acorus gramineus		leaf	Aco_gra_2B	Pair-end	300	DIPSEQ	CL100160721_L01_530	33	78298728	100	7829872800	0.456687	45.56	99.07	97.29	92.33	0.67308	90.59
Acorus gramineus		leaf	Aco_gra_2B	Pair-end	300	DIPSEQ	CL100160721_L01_531	33	97724621	100	9772462100	0.095089	45.53	99.68	98.74	95.77	0.218323	91.91
Acorus gramineus		leaf	Aco_gra_2B	Pair-end	300	DIPSEQ	CL100160721_L01_531	33	97724621	100	9772462100	0.455672	45.47	99.08	97.34	92.58	0.666693	92.41
Acorus gramineus		leaf	Aco_gra_2B	Pair-end	300	DIPSEQ	CL100160721_L01_532	33	81932650	100	8193265000	0.094761	45.42	99.67	98.69	95.65	0.22183	92.17
Acorus gramineus		leaf	Aco_gra_2B	Pair-end	300	DIPSEQ	CL100160721_L01_532	33	81932650	100	8193265000	0.454143	45.37	99.1	97.36	92.81	0.657299	91.31
Total base number		138560933200
RNA
Species	CNSA sample accession	Tissue	SampleName	LibType	LibInsertSize(bp)	SeqTech	LibName	PhredQual	ReadNum	row_readLen	BaseNum	N_Count%	GC%	Q10%	Q20%	Q30%	EstErr%	Mapping Ratio (%)
Acorus calamus	CNS0464088	leaf	Aco_cal_GB4	Pair-end	300	DIPSEQ	DP8400010423TL_L01_566	33	39498530	100	3949853000	0.003137	48.36	99.59	98.05	91.91	0.186132		genome annotation transcriptome assembly and cds predicate interspecific phylogeny analysis
Acorus calamus		leaf	Aco_cal_GB4	Pair-end	300	DIPSEQ	DP8400010423TL_L01_566	33	39498530	100	3949853000	0.000615	48.4	99.57	97.84	90.86	0.199344
Acorus calamus		leaf	Aco_cal_GB2	Pair-end	300	DIPSEQ	DP8400010423TL_L01_564	33	47983124	100	4798312400	0.003243	47.81	99.6	98.09	92.11	0.183082
Acorus calamus		leaf	Aco_cal_GB2	Pair-end	300	DIPSEQ	DP8400010423TL_L01_564	33	47983124	100	4798312400	0.000603	47.87	99.58	97.89	91.05	0.19501
Acorus calamus		leaf	Aco_cal_GB3	Pair-end	300	DIPSEQ	DP8400010423TL_L01_565	33	40701164	100	4070116400	0.003006	48.92	99.55	97.88	91.33	0.200266
Acorus calamus		leaf	Aco_cal_GB3	Pair-end	300	DIPSEQ	DP8400010423TL_L01_565	33	40701164	100	4070116400	0.000597	48.93	99.45	97.26	88.93	0.246312
Acorus calamus		leaf	CP_5.11_L1	Pair-end	300	DIPSEQ	DP8400009969BR_L01_585	33	46852964	100	4685296400	0.000575	49.51	99.62	98.62	95.37	0.164566
Acorus calamus		leaf	CP_5.11_L1	Pair-end	300	DIPSEQ	DP8400009969BR_L01_585	33	46852964	100	4685296400	0.00084	49.66	99.4	97.93	93.49	0.244686
Acorus calamus		leaf	CP_5.11_L3	Pair-end	300	DIPSEQ	DP8400009969BR_L01_582	33	41568118	100	4156811800	0.000555	49.29	99.59	98.51	94.94	0.175531
Acorus calamus		leaf	CP_5.11_L3	Pair-end	300	DIPSEQ	DP8400009969BR_L01_582	33	41568118	100	4156811800	0.000563	49.4	99.37	97.75	92.67	0.261314
Acorus calamus		leaf	CP_5.13_L3	Pair-end	300	DIPSEQ	DP8400009969BR_L01_577	33	45673290	100	4567329000	0.000569	48.37	99.58	98.42	94.55	0.182682
Acorus calamus		leaf	CP_5.13_L3	Pair-end	300	DIPSEQ	DP8400009969BR_L01_577	33	45673290	100	4567329000	0.000523	48.51	99.37	97.75	92.72	0.262063
Acorus calamus		leaf	CP_5.11_S4	Pair-end	300	DIPSEQ	DP8400009969BR_L01_590	33	64116456	100	6411645600	0.000536	48.87	99.57	98.38	94.43	0.186742
Acorus calamus		leaf	CP_5.11_S4	Pair-end	300	DIPSEQ	DP8400009969BR_L01_590	33	64116456	100	6411645600	0.000445	48.98	99.34	97.63	92.3	0.273798
Acorus calamus		leaf	CP_5.13_S2	Pair-end	300	DIPSEQ	DP8400009969BR_L01_580	33	55679744	100	5567974400	0.000538	49.53	99.65	98.69	95.54	0.154047
Acorus calamus		leaf	CP_5.13_S2	Pair-end	300	DIPSEQ	DP8400009969BR_L01_580	33	55679744	100	5567974400	0.000702	49.62	99.43	97.98	93.52	0.236392
Acorus calamus		leaf	CP_5.11_L4	Pair-end	300	DIPSEQ	DP8400009969BR_L01_589	33	62379969	100	6237996900	0.000534	49.55	99.61	98.55	95.05	0.17049
Acorus calamus		leaf	CP_5.11_L4	Pair-end	300	DIPSEQ	DP8400009969BR_L01_589	33	62379969	100	6237996900	0.000529	49.64	99.32	97.62	92.47	0.278472
Acorus calamus		leaf	CP_5.11_L5	Pair-end	300	DIPSEQ	DP8400009969BR_L01_586	33	42063535	100	4206353500	0.00055	49.85	99.63	98.67	95.65	0.159242
Acorus calamus		leaf	CP_5.11_L5	Pair-end	300	DIPSEQ	DP8400009969BR_L01_586	33	42063535	100	4206353500	0.000531	49.99	99.45	98.13	94.3	0.224279
Acorus calamus		leaf	CP_5.11_L6	Pair-end	300	DIPSEQ	DP8400009969BR_L01_588	33	53424275	100	5342427500	0.000568	49.89	99.62	98.65	95.51	0.161553
Acorus calamus		leaf	CP_5.11_L6	Pair-end	300	DIPSEQ	DP8400009969BR_L01_588	33	53424275	100	5342427500	0.000851	50.02	99.33	97.68	92.64	0.2722
Acorus calamus		leaf	CP_5.11_L7	Pair-end	300	DIPSEQ	DP8400009969BR_L01_587	33	45967892	100	4596789200	0.000544	49.55	99.66	98.77	95.87	0.147976
Acorus calamus		leaf	CP_5.11_L7	Pair-end	300	DIPSEQ	DP8400009969BR_L01_587	33	45967892	100	4596789200	0.0007	49.68	99.47	98.16	94.17	0.220599
Acorus calamus		leaf	CP_5.13_L1	Pair-end	300	DIPSEQ	DP8400009969BR_L01_579	33	43776415	100	4377641500	0.000546	49.13	99.65	98.7	95.56	0.154004
Acorus calamus		leaf	CP_5.13_L1	Pair-end	300	DIPSEQ	DP8400009969BR_L01_579	33	43776415	100	4377641500	0.000581	49.28	99.43	98	93.6	0.235553
Acorus calamus		leaf	CP_5.13_L2	Pair-end	300	DIPSEQ	DP8400009969BR_L01_596	33	61904388	100	6190438800	0.00054	49.09	99.64	98.64	95.33	0.160249
Acorus calamus		leaf	CP_5.13_L2	Pair-end	300	DIPSEQ	DP8400009969BR_L01_596	33	61904388	100	6190438800	0.000566	49.18	99.42	97.96	93.46	0.239587
Acorus calamus		leaf	CP_5.13_L4	Pair-end	300	DIPSEQ	DP8400009969BR_L01_576	33	54910752	100	5491075200	0.000548	48.82	99.59	98.47	94.7	0.177877
Acorus calamus		leaf	CP_5.13_L4	Pair-end	300	DIPSEQ	DP8400009969BR_L01_576	33	54910752	100	5491075200	0.000495	48.97	99.43	98	93.51	0.235426
Acorus calamus		leaf	CP_5.13_L5	Pair-end	300	DIPSEQ	DP8400009969BR_L01_594	33	53093049	100	5309304900	0.000567	49.78	99.61	98.56	95.05	0.168458
Acorus calamus		leaf	CP_5.13_L5	Pair-end	300	DIPSEQ	DP8400009969BR_L01_594	33	53093049	100	5309304900	0.000763	49.9	99.32	97.57	92.18	0.281185
Acorus calamus		leaf	CP_5.13_L6	Pair-end	300	DIPSEQ	DP8400009969BR_L01_575	33	44477147	100	4447714700	0.00057	49.71	99.58	98.44	94.64	0.181373
Acorus calamus		leaf	CP_5.13_L6	Pair-end	300	DIPSEQ	DP8400009969BR_L01_575	33	44477147	100	4447714700	0.000799	49.82	99.39	97.82	92.89	0.253767
Acorus calamus		leaf	CP_5.11_S2	Pair-end	300	DIPSEQ	DP8400009969BR_L01_591	33	58061549	100	5806154900	0.000526	49.25	99.59	98.45	94.67	0.179512
Acorus calamus		leaf	CP_5.11_S2	Pair-end	300	DIPSEQ	DP8400009969BR_L01_591	33	58061549	100	5806154900	0.000466	49.36	99.35	97.69	92.58	0.268602
Acorus calamus		leaf	CP_5.11_S3	Pair-end	300	DIPSEQ	DP8400009969BR_L01_583	33	54588049	100	5458804900	0.000535	48.67	99.62	98.62	95.35	0.163942
Acorus calamus		leaf	CP_5.11_S3	Pair-end	300	DIPSEQ	DP8400009969BR_L01_583	33	54588049	100	5458804900	0.000548	48.81	99.48	98.18	94.2	0.21623
Acorus calamus		leaf	CP_5.13_S1	Pair-end	300	DIPSEQ	DP8400009969BR_L01_592	33	44874310	100	4487431000	0.000538	48.87	99.62	98.58	95.02	0.166092
Acorus calamus		leaf	CP_5.13_S1	Pair-end	300	DIPSEQ	DP8400009969BR_L01_592	33	44874310	100	4487431000	0.000521	49	99.44	98	93.44	0.234622
Acorus calamus		leaf	CP_5.13_S3	Pair-end	300	DIPSEQ	DP8400009969BR_L01_595	33	55673886	100	5567388600	0.000599	48.86	99.64	98.65	95.31	0.158385
Acorus calamus		leaf	CP_5.13_S3	Pair-end	300	DIPSEQ	DP8400009969BR_L01_595	33	55673886	100	5567388600	0.00089	48.97	99.4	97.86	92.98	0.249596
Acorus calamus		leaf	CP_5.13_R2	Pair-end	300	DIPSEQ	DP8400009969BR_L01_593	33	44967416	100	4496741600	0.000552	48.95	99.62	98.57	95.11	0.167758
Acorus calamus		leaf	CP_5.13_R2	Pair-end	300	DIPSEQ	DP8400009969BR_L01_593	33	44967416	100	4496741600	0.000525	49.09	99.47	98.12	93.99	0.222181
Acorus calamus		leaf	CP_5.13_R1	Pair-end	300	DIPSEQ	DP8400009969BR_L01_578	33	44009395	100	4400939500	0.000551	49.36	99.6	98.52	94.9	0.17335
Acorus calamus		leaf	CP_5.13_R1	Pair-end	300	DIPSEQ	DP8400009969BR_L01_578	33	44009395	100	4400939500	0.00045	49.46	99.32	97.58	92.19	0.280588
Total base number		229249083400
Acorus gramineus	CNS0462037	stem	JQP_426_S1	Pair-end	300	DIPSEQ	DP8400010905TL_L01_518	33	50127991	100	5012799100	0.000293	48.9	99.82	98.97	94.55	0.103408	93.33
Acorus gramineus		stem	JQP_426_S1	Pair-end	300	DIPSEQ	DP8400010905TL_L01_518	33	50127991	100	5012799100	0.000167	48.89	99.6	97.83	90.44	0.193982	93.28
Acorus gramineus		root	JQP_426_R2	Pair-end	300	DIPSEQ	DP8400010905TL_L01_519	33	43434919	100	4343491900	0.000453	43.85	99.82	99	94.67	0.10065	93.55
Acorus gramineus		root	JQP_426_R2	Pair-end	300	DIPSEQ	DP8400010905TL_L01_519	33	43434919	100	4343491900	0.000264	43.8	99.64	98	90.91	0.179727	93.11
Acorus gramineus		root	JQP_426_R3	Pair-end	300	DIPSEQ	DP8400010907TL_L01_521	33	39718323	100	3971832300	0.000679	47.85	99.67	98.35	92.7	0.157278	93.85
Acorus gramineus		root	JQP_426_R3	Pair-end	300	DIPSEQ	DP8400010907TL_L01_521	33	39718323	100	3971832300	0.004222	47.84	99.58	97.78	90.46	0.202298	94.36
Acorus gramineus		leaf	JQP_426_L3	Pair-end	300	DIPSEQ	DP8400010907TL_L01_523	33	39967107	100	3996710700	0.000708	47.44	99.66	98.29	92.41	0.160522	93.05
Acorus gramineus		leaf	JQP_426_L3	Pair-end	300	DIPSEQ	DP8400010907TL_L01_523	33	39967107	100	3996710700	0.003706	47.45	99.51	97.45	89.34	0.22856	94.84
Acorus gramineus		stem	JQP_426_S2	Pair-end	300	DIPSEQ	DP8400010907TL_L01_524	33	49077364	100	4907736400	0.000683	48.35	99.69	98.45	93.05	0.148576	93.02
Acorus gramineus		stem	JQP_426_S2	Pair-end	300	DIPSEQ	DP8400010907TL_L01_524	33	49077364	100	4907736400	0.003578	48.34	99.55	97.66	90.04	0.212172	94.13
Acorus gramineus		leaf	JQP_426_L1	Pair-end	300	DIPSEQ	DP8400010907TL_L01_526	33	41653090	100	4165309000	0.000707	48.27	99.66	98.31	92.5	0.159881	94
Acorus gramineus		leaf	JQP_426_L1	Pair-end	300	DIPSEQ	DP8400010907TL_L01_526	33	41653090	100	4165309000	0.004007	48.24	99.47	97.26	88.71	0.244751	94.69
Acorus gramineus		leaf	JQP_426_L4	Pair-end	300	DIPSEQ	DP8400010907TL_L01_527	33	42460644	100	4246064400	0.000684	48.06	99.65	98.24	92.19	0.165371	94.02
Acorus gramineus		leaf	JQP_426_L4	Pair-end	300	DIPSEQ	DP8400010907TL_L01_527	33	42460644	100	4246064400	0.002997	48.01	99.44	97.05	87.92	0.258166	94.31
Acorus gramineus		leaf	JQP_426_L2	Pair-end	300	DIPSEQ	DP8400010907TL_L01_529	33	50942682	100	5094268200	0.000694	48.63	99.65	98.28	92.41	0.16325	93.17
Acorus gramineus		leaf	JQP_426_L2	Pair-end	300	DIPSEQ	DP8400010907TL_L01_529	33	50942682	100	5094268200	0.004017	48.56	99.46	97.18	88.45	0.250163	94.63
Acorus gramineus		root	JQP_426_R1	Pair-end	300	DIPSEQ	DP8400010907TL_L01_530	33	46995218	100	4699521800	0.000691	47.56	99.69	98.44	92.91	0.149526	95.01
Acorus gramineus		root	JQP_426_R1	Pair-end	300	DIPSEQ	DP8400010907TL_L01_530	33	46995218	100	4699521800	0.003364	47.55	99.54	97.6	89.76	0.216711	95.99
Acorus gramineus		leaf	JQP_426_L5	Pair-end	300	DIPSEQ	DP8400010907TL_L01_531	33	51363906	100	5136390600	0.000671	45.5	99.67	98.39	92.86	0.154847	95.67
Acorus gramineus		leaf	JQP_426_L5	Pair-end	300	DIPSEQ	DP8400010907TL_L01_531	33	51363906	100	5136390600	0.003721	45.52	99.55	97.65	89.99	0.212599	93.38
Total base number		91148248800
Acorus tatarinowii	CNS0464089	leaf	DMS_SCP_L1	Pair-end	300	DIPSEQ	DP8400010423TL_L01_557	33	50136324	100	5013632400	0.003371	48.02	99.6	98.12	92.25	0.181137
Acorus tatarinowii		leaf	DMS_SCP_L1	Pair-end	300	DIPSEQ	DP8400010423TL_L01_557	33	50136324	100	5013632400	0.000638	48.08	99.62	98.1	91.86	0.178512
Acorus tatarinowii		leaf	DMS_SCP_L2	Pair-end	300	DIPSEQ	DP8400010423TL_L01_558	33	46714996	100	4671499600	0.003042	48.39	99.55	97.89	91.39	0.199869
Acorus tatarinowii		leaf	DMS_SCP_L2	Pair-end	300	DIPSEQ	DP8400010423TL_L01_558	33	46714996	100	4671499600	0.000607	48.42	99.5	97.46	89.45	0.228453
Acorus tatarinowii		leaf	DMS_SCP_L3	Pair-end	300	DIPSEQ	DP8400010423TL_L01_559	33	42526542	100	4252654200	0.003089	48.14	99.55	97.88	91.41	0.201244
Acorus tatarinowii		leaf	DMS_SCP_L3	Pair-end	300	DIPSEQ	DP8400010423TL_L01_559	33	42526542	100	4252654200	0.000585	48.16	99.49	97.4	89.27	0.233338
Acorus tatarinowii		root	DMS_SCP_R1	Pair-end	300	DIPSEQ	DP8400010423TL_L01_560	33	36163707	100	3616370700	0.003081	48.12	99.55	97.9	91.48	0.199495
Acorus tatarinowii		root	DMS_SCP_R1	Pair-end	300	DIPSEQ	DP8400010423TL_L01_560	33	36163707	100	3616370700	0.00061	48.21	99.51	97.57	89.93	0.221105
Acorus tatarinowii		root	DMS_SCP_R2	Pair-end	300	DIPSEQ	DP8400010423TL_L01_561	33	41330581	100	4133058100	0.002923	48.89	99.52	97.76	91.01	0.210957
Acorus tatarinowii		root	DMS_SCP_R2	Pair-end	300	DIPSEQ	DP8400010423TL_L01_561	33	41330581	100	4133058100	0.000576	48.95	99.52	97.59	90.03	0.219169
Acorus tatarinowii		stem	DMS_SCP_S1	Pair-end	300	DIPSEQ	DP8400010423TL_L01_562	33	58618301	100	5861830100	0.003162	47.61	99.54	97.82	91.19	0.205377
Acorus tatarinowii		stem	DMS_SCP_S1	Pair-end	300	DIPSEQ	DP8400010423TL_L01_562	33	58618301	100	5861830100	0.000657	47.67	99.54	97.65	90.06	0.21195
Total base number		55098090200
Acorus tatarinowii		leaf	SG_SCP_L2	Pair-end	300	DIPSEQ	DP8400010907TL_L01_532	33	51663748	100	5166374800	0.000717	47.98	99.67	98.35	92.67	0.156623
Acorus tatarinowii		leaf	SG_SCP_L2	Pair-end	300	DIPSEQ	DP8400010907TL_L01_532	33	51663748	100	5166374800	0.004079	47.97	99.57	97.73	90.3	0.20665
Acorus tatarinowii		leaf	SG_SCP_L6	Pair-end	300	DIPSEQ	DP8400010907TL_L01_533	33	45064612	100	4506461200	0.000721	48.46	99.68	98.4	92.87	0.151766
Acorus tatarinowii		leaf	SG_SCP_L6	Pair-end	300	DIPSEQ	DP8400010907TL_L01_533	33	45064612	100	4506461200	0.00355	48.49	99.52	97.54	89.79	0.222936
Acorus tatarinowii		stem	SG_SCP_S2	Pair-end	300	DIPSEQ	DP8400010907TL_L01_534	33	36186511	100	3618651100	0.00065	48.3	99.72	98.62	93.56	0.135912
Acorus tatarinowii		stem	SG_SCP_S2	Pair-end	300	DIPSEQ	DP8400010907TL_L01_534	33	36186511	100	3618651100	0.002236	48.23	99.6	97.92	90.83	0.192068
Acorus tatarinowii		stem	SG_SCP_S4	Pair-end	300	DIPSEQ	DP8400010907TL_L01_535	33	50862051	100	5086205100	0.000697	49.13	99.67	98.34	92.65	0.15754
Acorus tatarinowii		stem	SG_SCP_S4	Pair-end	300	DIPSEQ	DP8400010907TL_L01_535	33	50862051	100	5086205100	0.003672	49.1	99.49	97.37	89.14	0.235783
Acorus tatarinowii		stem	SG_SCP_S3	Pair-end	300	DIPSEQ	DP8400010907TL_L01_536	33	36095919	100	3609591900	0.000668	48.24	99.66	98.27	92.3	0.162341
Acorus tatarinowii		stem	SG_SCP_S3	Pair-end	300	DIPSEQ	DP8400010907TL_L01_536	33	36095919	100	3609591900	0.003638	48.23	99.46	97.15	88.27	0.251125
Acorus tatarinowii		leaf	SG_SCP_L5	Pair-end	300	DIPSEQ	DP8400010907TL_L01_537	33	44506949	100	4450694900	0.000691	47.87	99.7	98.49	93.2	0.145968
Acorus tatarinowii		leaf	SG_SCP_L5	Pair-end	300	DIPSEQ	DP8400010907TL_L01_537	33	44506949	100	4450694900	0.003835	47.88	99.61	97.95	91	0.189859
Acorus tatarinowii		fruit	SG_SCP_FR1	Pair-end	300	DIPSEQ	DP8400010907TL_L01_538	33	42500757	100	4250075700	0.000714	52.44	99.61	98.1	91.79	0.177676
Acorus tatarinowii		fruit	SG_SCP_FR1	Pair-end	300	DIPSEQ	DP8400010907TL_L01_538	33	42500757	100	4250075700	0.003797	52.46	99.55	97.51	89.25	0.219225
Acorus tatarinowii		stem	SG_SCP_S1	Pair-end	300	DIPSEQ	DP8400010907TL_L01_539	33	52738378	100	5273837800	0.000703	48.99	99.67	98.33	92.61	0.157662
Acorus tatarinowii		stem	SG_SCP_S1	Pair-end	300	DIPSEQ	DP8400010907TL_L01_539	33	52738378	100	5273837800	0.004505	48.97	99.5	97.38	89.1	0.233237
Acorus tatarinowii		leaf	SG_SCP_L4	Pair-end	300	DIPSEQ	DP8400010907TL_L01_540	33	45018927	100	4501892700	0.000695	47.56	99.7	98.48	93.11	0.146518
Acorus tatarinowii		leaf	SG_SCP_L4	Pair-end	300	DIPSEQ	DP8400010907TL_L01_540	33	45018927	100	4501892700	0.003583	47.52	99.55	97.66	90.02	0.213091
Acorus tatarinowii		fruit	SG_SCP_FR2	Pair-end	300	DIPSEQ	DP8400010907TL_L01_541	33	53471624	100	5347162400	0.000671	49.21	99.65	98.24	92.22	0.165118
Acorus tatarinowii		fruit	SG_SCP_FR2	Pair-end	300	DIPSEQ	DP8400010907TL_L01_541	33	53471624	100	5347162400	0.003259	49.24	99.49	97.35	88.97	0.235658
Acorus tatarinowii		leaf	SG_SCP_L7	Pair-end	300	DIPSEQ	DP8400010907TL_L01_542	33	49369320	100	4936932000	0.000675	48.79	99.66	98.32	92.61	0.159705
Acorus tatarinowii		leaf	SG_SCP_L7	Pair-end	300	DIPSEQ	DP8400010907TL_L01_542	33	49369320	100	4936932000	0.003861	48.78	99.52	97.5	89.51	0.224165
Acorus tatarinowii		root	SG_SCP_R1	Pair-end	300	DIPSEQ	DP8400010907TL_L01_543	33	44120519	100	4412051900	0.000691	48.67	99.67	98.32	92.5	0.15809
Acorus tatarinowii		root	SG_SCP_R1	Pair-end	300	DIPSEQ	DP8400010907TL_L01_543	33	44120519	100	4412051900	0.003264	48.66	99.51	97.47	89.36	0.22779
Acorus tatarinowii		root	SG_SCP_R2	Pair-end	300	DIPSEQ	DP8400010907TL_L01_544	33	53199361	100	5319936100	0.000696	48.91	99.66	98.31	92.54	0.160033
Acorus tatarinowii		root	SG_SCP_R2	Pair-end	300	DIPSEQ	DP8400010907TL_L01_544	33	53199361	100	5319936100	0.003644	48.94	99.5	97.47	89.48	0.228488
Acorus tatarinowii		root	SG_SCP_BR1	Pair-end	300	DIPSEQ	DP8400010906TL_L01_507	33	57107960	100	5710796000	0.001192	48.36	99.72	98.62	93.59	0.135607
Acorus tatarinowii		root	SG_SCP_BR1	Pair-end	300	DIPSEQ	DP8400010906TL_L01_507	33	57107960	100	5710796000	0.003846	48.35	99.51	97.5	89.62	0.22718
Acorus tatarinowii		flower	SG_SCP_P2	Pair-end	300	DIPSEQ	DP8400010906TL_L01_508	33	37970376	100	3797037600	0.00139	47.95	99.71	98.58	93.52	0.139062
Acorus tatarinowii		flower	SG_SCP_P2	Pair-end	300	DIPSEQ	DP8400010906TL_L01_508	33	37970376	100	3797037600	0.004092	47.97	99.51	97.54	89.89	0.22508
Acorus tatarinowii		leaf	SG_SCP_L8	Pair-end	300	DIPSEQ	DP8400010906TL_L01_510	33	52972398	100	5297239800	0.001204	48.49	99.74	98.68	93.76	0.130571
Acorus tatarinowii		leaf	SG_SCP_L8	Pair-end	300	DIPSEQ	DP8400010906TL_L01_510	33	52972398	100	5297239800	0.003879	48.47	99.52	97.54	89.67	0.223864
Total base number		150569882000
Acorus sp. HN	CNS0548227	leaf	HN_SCP_L2	Pair-end	300	DIPSEQ	DP8400010905TL_L01_514	33	53611197	100	5361119700	0.00032	45.1	99.82	98.98	94.58	0.101917
Acorus sp. HN		leaf	HN_SCP_L2	Pair-end	300	DIPSEQ	DP8400010905TL_L01_514	33	53611197	100	5361119700	0.000175	45.14	99.69	98.3	92.03	0.156391
Acorus sp. HN		root	HN_SCP_R1	Pair-end	300	DIPSEQ	DP8400010905TL_L01_515	33	56142087	100	5614208700	0.000306	48.48	99.81	98.95	94.51	0.104711
Acorus sp. HN		root	HN_SCP_R1	Pair-end	300	DIPSEQ	DP8400010905TL_L01_515	33	56142087	100	5614208700	0.000184	48.41	99.6	97.88	90.66	0.19052
Acorus sp. HN		leaf	HN_SCP_L3	Pair-end	300	DIPSEQ	DP8400010905TL_L01_517	33	39366630	100	3936663000	0.000316	47.44	99.8	98.9	94.25	0.108596
Acorus sp. HN		leaf	HN_SCP_L3	Pair-end	300	DIPSEQ	DP8400010905TL_L01_517	33	39366630	100	3936663000	0.000187	47.39	99.57	97.65	89.73	0.207484
Total base number		29823982800
Acorus macrospadiceus	CNS0464090	leaf	SN2-L1	Pair-end	300	DIPSEQ	DP8400020333BL_L01_114	33	65624741	100	6562474100	0.001131	50.6	99.7	98.94	96.62	0.127476
Acorus macrospadiceus		leaf	SN2-L1	Pair-end	300	DIPSEQ	DP8400020333BL_L01_114	33	65624741	100	6562474100	0.001335	50.61	99.46	98.16	94.47	0.217219
Acorus macrospadiceus		leaf	SN3-L3	Pair-end	300	DIPSEQ	DP8400020333BL_L01_37	33	73758672	100	7375867200	0.001091	49.22	99.68	98.85	96.33	0.13703
Acorus macrospadiceus		leaf	SN3-L3	Pair-end	300	DIPSEQ	DP8400020333BL_L01_37	33	73758672	100	7375867200	0.001216	49.27	99.5	98.28	94.82	0.202794
Acorus macrospadiceus		stem	SN1-S	Pair-end	300	DIPSEQ	DP8400020333BL_L01_50	33	83989268	100	8398926800	0.001008	49.74	99.68	98.86	96.39	0.135954
Acorus macrospadiceus		stem	SN1-S	Pair-end	300	DIPSEQ	DP8400020333BL_L01_50	33	83989268	100	8398926800	0.001098	49.79	99.49	98.29	94.87	0.202527
Acorus macrospadiceus		leaf	SN1-L2	Pair-end	300	DIPSEQ	DP8400020333BL_L01_32	33	60681760	100	6068176000	0.001171	50.34	99.7	98.96	96.71	0.125751
Acorus macrospadiceus		leaf	SN1-L2	Pair-end	300	DIPSEQ	DP8400020333BL_L01_32	33	60681760	100	6068176000	0.001297	50.34	99.54	98.45	95.29	0.184627
Acorus macrospadiceus		leaf	SN2-L2	Pair-end	300	DIPSEQ	DP8400020333BL_L01_36	33	70410120	100	7041012000	0.000945	50.39	99.66	98.78	96.16	0.144318
Acorus macrospadiceus		leaf	SN2-L2	Pair-end	300	DIPSEQ	DP8400020333BL_L01_36	33	70410120	100	7041012000	0.000884	50.38	99.41	98	94.03	0.233523
Acorus macrospadiceus		root	SN2-R	Pair-end	300	DIPSEQ	DP8400020333BL_L01_33	33	77830968	100	7783096800	0.001152	49.86	99.68	98.88	96.43	0.133807
Acorus macrospadiceus		root	SN2-R	Pair-end	300	DIPSEQ	DP8400020333BL_L01_33	33	77830968	100	7783096800	0.001436	49.91	99.47	98.2	94.6	0.21203
Acorus macrospadiceus		root	SN3-R	Pair-end	300	DIPSEQ	DP8400020333BL_L01_115	33	87150062	100	8715006200	0.001159	49.21	99.69	98.89	96.47	0.132503
Acorus macrospadiceus		root	SN3-R	Pair-end	300	DIPSEQ	DP8400020333BL_L01_115	33	87150062	100	8715006200	0.001403	49.23	99.47	98.2	94.6	0.211804
Acorus macrospadiceus		leaf	SN3-L1	Pair-end	300	DIPSEQ	DP8400020333BL_L01_34	33	61404336	100	6140433600	0.001163	49.43	99.69	98.88	96.43	0.134058
Acorus macrospadiceus		leaf	SN3-L1	Pair-end	300	DIPSEQ	DP8400020333BL_L01_34	33	61404336	100	6140433600	0.00139	49.47	99.5	98.31	94.88	0.200589
Acorus macrospadiceus		leaf	SN3-L2	Pair-end	300	DIPSEQ	DP8400020333BL_L01_49	33	94949403	100	9494940300	0.001178	50.26	99.68	98.86	96.4	0.136301
Acorus macrospadiceus		leaf	SN3-L2	Pair-end	300	DIPSEQ	DP8400020333BL_L01_49	33	94949403	100	9494940300	0.001425	50.24	99.43	98.09	94.35	0.224963
Acorus macrospadiceus		stem	SN3-S	Pair-end	300	DIPSEQ	DP8400020333BL_L01_38	33	79370389	100	7937038900	0.001148	50.08	99.67	98.83	96.27	0.138565
Acorus macrospadiceus		stem	SN3-S	Pair-end	300	DIPSEQ	DP8400020333BL_L01_38	33	79370389	100	7937038900	0.001319	50.1	99.45	98.11	94.27	0.221478
Acorus macrospadiceus		stem	SN2-S	Pair-end	300	DIPSEQ	DP8400020333BL_L01_39	33	71834769	100	7183476900	0.00117	50.04	99.65	98.76	96.07	0.146635
Acorus macrospadiceus		stem	SN2-S	Pair-end	300	DIPSEQ	DP8400020333BL_L01_39	33	71834769	100	7183476900	0.001385	50.09	99.48	98.22	94.62	0.209423
Acorus macrospadiceus		root	SN1-R	Pair-end	300	DIPSEQ	DP8400020333BL_L01_35	33	60803898	100	6080389800	0.001224	49.85	99.71	98.97	96.72	0.125146
Acorus macrospadiceus		root	SN1-R	Pair-end	300	DIPSEQ	DP8400020333BL_L01_35	33	60803898	100	6080389800	0.001398	49.88	99.51	98.35	94.98	0.196056
Total base number		177561677200
