# Supplementary material for: The genome of Acorus deciphers insights into early monocot evolution
Source: Nat Commun. 2023 Jun 20;14:3662. doi: 10.1038/s41467-023-38836-4 (PMC10281966; doi:10.1038/s41467-023-38836-4)
Supplement: Supplementary file 5 — Supplementary Data 2 [file 41467_2023_38836_MOESM5_ESM.xlsx]

## Sheet: gene
Supplementary Data 2. Comparison of genome and gene characteristic of the Acorus gramineus genomes with other genomes.
Species		Arabidopsis thaliana	Vitis vinifera	Ananas comosus	Ceratophyllum demersum	Cinnamomum micranthum f. kanehirae	Persea americana	Liriodendron chinense	Musa acuminata	Oryza sativa	Nymphaea colorata	Amborella trichopoda	Spirodela polyrhiza	Zostera marina	Prunus mume	Acorus gramineus
Overall	Total scaffolded assembly size (Mb); total scaffolds	119.67; 7	486.20; 33	306.52; 1,034	733.26; 1,366	730.42; 2,150	823.42; 42,722	1742.42; 3,711	472.96; 12	374.47; 14	409.01; 800	706.33; 5,745	138.59; 20	203.91; 2,228	237.20; 29,483	396.10; 12
	Total scaffolds of > 2kb: length (Mb); no. of scaffolds	119.67; 7	486.20; 33	306.47; 1,004	733.26; 1,366	730.33; 2,090	823.25; 42,634	1742.37; 3,675	472.96; 12	374.47; 14	409.01; 800	706.32; 5,739	138.59; 20	202.91; 1,475	231.15; 943	396.10; 12
	Total orphan contigs: length (Mb); no. of contigs *1	0.52; 2	0.00; 0	2.66; 404	733.26; 1,366	36.92; 1,967	98.03; 32,318	453.84; 3,328	0.00; 0	0.00; 0	28.74; 784	17.83; 4,854	0.00; 0	3.20; 682	7.32; 28,624	396.10; 12
	Largest scaffold (Mb)	30.43	43.15	45.83	9.03	87.01	4.61	19.27	141.15	43.27	44.61	15.98	11.56	2.65	42.09	47.46
	Gaps, combined length (kb)	185.74	15991.5	14776	0	2260.93	155366	12.27	82478.6	165.25	62.5	38094.8	21.27	12254.9	17276.9	0
	N50 in kb of scaffolds; count > N50 length	23459.83; 3	23006.71; 9	43571.20; 4	1558.31; 136	50350.59; 6	323.85; 502	3525.94; 138	34148.86; 4	29958.43; 6	25516.87; 7	4927.03; 50	7949.39; 8	485.58; 124	24358.62; 4	36523.51; 5
	N90 in kb of scaffolds; count > N90 length	18585.06; 5	18140.95; 19	30424.31; 7	246.23; 560	37069.39; 12	4.52; 12,680	276.29; 638	25514.02; 11	23207.29; 11	12577.09; 14	1154.59; 155	4601.49; 17	95.50; 469	156.20; 35	22389.22; 11
	BUSCOs completeness in assembly: complete; partial (%) *3	98.4; 0.5	96.6; 1.0	97.0; 0.9	88.0; 4.0	95.7; 0.9	90.0; 4.1	95.0; 1.6	96.6; 0.9	97.8; 0.7	92.7; 2.0	95.4; 2.1
Protein-coding Regions	Number of gene models *4	27329	26083	30023	29717	26519	22397	35269	35862	42069	19880	26846	20295	20366	31099	23207
	Gene density (genes per Mb)	228	53	97	40	36	27	20	75	112	48	38	146	99	131	58
	Exonic proportion, including introns (bp)	51151519	156162020	85073189	304098146	201912535	163169946	373478192	130838502	100044151	114646252	152091296	68338541	59513836	77449824	95357104
	Mean/Median gene size (bp)	1871.69/1561	5987.12/3055	2833.60/1813	10233.14/4361	7613.88/4614	7285.35/4662	10589.42/5648	3648.39/2331	2378.10/1743	5766.91/3372.5	5665.32/1233	3367.26/1815	2922.22/1605	2490.43/1721	4135.35/2775
	Mean/Median CDS size (bp)	1219.73/1047	1147.38/888	1141.60/951	1244.54/1005	1321.45/1095	1176.63/972	1266.40/1077	1056.30/876	1113.17/888	1368.35/1134	946.20/651	1122.82/828	1174.41/975	1149.12/915	1227.12/1005
	Number of exons	140254	156316	139792	153810	143848	117932	172518	196432	178036	112454	109783	99637	105075	143278	120113
	Number of bp included in exons	33333971	29927174	34274213	36984038	35043522	26353073	44664714	37880966	46830033	27202782	25401642	22787636	23918100	35736525	28296192
	Mean/Median exon size (bp)	237.67/134	191.45/122	245.18/135	240.45/129	243.61/135	223.46/129	258.90/141	192.85/128	263.04/142	241.90/131	231.38/137	228.71/140	227.63/126	249.42/143	235.58/133
	Mean number of exons per gene	5.13	5.99	4.66	5.18	5.42	5.27	4.89	5.48	4.23	5.66	4.09	4.91	5.16	4.61	5.21
	Number of introns	112925	130233	109769	124093	117329	95535	137249	160570	135967	92574	82937	79342	84709	112179	97054
	Number of bp included in introns	17817546	126234845	50798975	267114106	166869012	136816871	328813477	92957534	53214118	87443471	126689653	45550903	35595736	41713299	67060912
	Mean/Median intron size (bp)	157.78/98	969.30/208	462.78/170	2152.53/400	1422.23/524	1432.11/522	2395.74/571	578.92/147	391.38/158	944.58/306	1527.54/395	574.11/194	420.21/108	371.85/170	690.96/231
	BUSCOs completeness in geneset: complete + partial (%)	99.6; 0.2	95.0; 3.3	98.6; 0.9	79.1; 10.9	90.0; 2.9	77.3; 12.8	79.9; 11.9	92.5; 5.2	94.8; 3.5	96.8; 0.5	94.2; 4.1
GC Content	Overall G + C content (%)	36.06	34.55	36.99	31.98	38.34	38.86	41.5	38.87	43.57	38.59	37.43	42.27	38.44	37.49	39.88
	Exons, G + C content (%)	43.93	44.22	40.9	44.12	45.87	46.21	48.51	49.44	54.62	47.81	45.68	56.07	42.78	44.94	50.08
	Introns, G + C content (%)	32.01	34.99	33.75	31.48	36.88	36.96	40.05	36.57	37.57	37.08	36.6	39.45	33.11	34.31	34.29
	Intergenic regions, G + C content (%)	33.11	33.52	37.13	31.21	38.28	38.91	41.6	38.39	42.79	38.16	37.17	39.51	39.1	36.62	40.13
Note:
*1, Orphan contigs indicates not any gaps in the scaffolds.
*2, A survey of the core eukaryotic genome (CEGs) was conducted to assess the completeness of the protein coding portions of the assemblies.
*3, Assessing genome assembly completeness with Benchmarking Universal Single-Copy Orthologs.
*4, For protein-coding, need to satisfy the conditions: aa > 30bp; non-pseudogene; keep only the longest transcript for one gene.
