# Supplementary material for: The genome of Acorus deciphers insights into early monocot evolution
Source: Nat Commun. 2023 Jun 20;14:3662. doi: 10.1038/s41467-023-38836-4 (PMC10281966; doi:10.1038/s41467-023-38836-4)
Supplement: Supplementary file 6 — Supplementary Data 3 [file 41467_2023_38836_MOESM6_ESM.xlsx]

## Sheet: species_list
Supplementary Data 3.The list of 15 species used for the evolutionary analysis.
Species	Short Name	Chromosome	Data Base	Version
Amborella trichopoda	ATR	2n = 26	genome.jgi.doe.gov/PhytozomeV13	Atrichopoda_291_v1.0
Nymphaea colorata	NCOL	NA	https://www.ncbi.nlm.nih.gov/	GCF_008831285.1_ASM883128v1
Acorus gramineus	AGRAM	2n = 24	this study
Zostera marina	ZMARI	2n = 12	genome.jgi.doe.gov/PhytozomeV13	Zostera marina v3.1
Spirodela polyrhiza	SPOL	2n = 40	genome.jgi.doe.gov/PhytozomeV13	Spirodela polyrhiza v2
Oryza sativa	OSA	2n = 24	genome.jgi.doe.gov/PhytozomeV13	Osativa_323_v7.0
Musa acuminata	MAC	2n = 22	genome.jgi.doe.gov/PhytozomeV12	Macuminata_304_v1
Liriodendron chinense	LCH	2n = 38	http://120.78.193.56:8000/node/141281	V1.0
Cinnamomum micranthum f. kanehirae	CKAN	2n = 24	https://www.ncbi.nlm.nih.gov/	GCA_003546025.1_ASBRC_Ckan_1.0
Persea americana	PAME	2n = 24	https://genomevolution.org/coge	V3.0, id29305
Ceratophyllum demersum	CDEM	2n = 24	https://genomevolution.org/coge	Contig_v1, id56569
Aquilegia coerulea	ACO	NA	genome.jgi.doe.gov/PhytozomeV12	Acoerulea_322_v3
Vitis vinifera	VVIN	2n = 38	genome.jgi.doe.gov/PhytozomeV12	Vvinifera_145_Genoscope.12X
Prunus mume	PMUM	2n = 16	https://www.ncbi.nlm.nih.gov/	GCF_000346735.1_P.mume_V1.0
Arabidopsis thaliana	ATHA	2n = 10	genome.jgi.doe.gov/PhytozomeV12	Athaliana_167_TAIR10
