# Supplementary material for: The genome of Acorus deciphers insights into early monocot evolution
Source: Nat Commun. 2023 Jun 20;14:3662. doi: 10.1038/s41467-023-38836-4 (PMC10281966; doi:10.1038/s41467-023-38836-4)
Supplement: Supplementary file 7 — Supplementary Data 4 [file 41467_2023_38836_MOESM7_ESM.xlsx]

## Sheet: species_list
Supplementary Data 4. The list of 223 species used for nuclear phylogenetic analyses in this study.
IndexID	Species	Database	Version	Taxonomy
1	Ginkgo biloba	PLAZA v4.0		Ginkgoales	Ginkgoaceae
2	Picea abies	NCBI	Pabies01	Pinales	Pinaceae
3	Amborella trichopoda	PhytozomeV13	291_v1.0	Amborellales	Amborellaceae
4	Euryale ferox	CoGe	v1	Nymphaeales	Nymphaeaceae
5	Nymphaea colorata	NCBI	ASM883128v1	Nymphaeales	Nymphaeaceae
6	Acorus calamus var. americanus	oneKP	MTII	Acorales	Acoraceae
7	Acorus gramineus	this study		Acorales	Acoraceae
8	Zostera marina	NCBI Seagrass Zmu Genome	Zosma_marina.v.2.1	Alismatales	Zosteraceae
9	Zostera muelleri	(http://appliedbioinformatics.com.au/index.php/Seagrass_Zmu_Genome)	Zostera muelleri	Alismatales	Zosteraceae
10	Lemna minor	CoGe database	id 27408	Alismatales	Lemnaceae
11	Spirodela polyrhiza	NCBI	ASM198140v1	Alismatales	Araceae
12	Xerophyta viscosa	NCBI	ASM207613v1	Pandanales	Velloziaceae
13	Asparagus officinalis	NCBI	Aspof.V1	Asparagales	Asparagaceae
14	Dendrobium catenatum	NCBI	ASM160598v2	Asparagales	Orchidaceae
15	Dendrobium officinale	Herbal Medicine Omics Database (ftp://202.203.187.112:2222/genome/dendrobe/)	Dendrobium officinale	Asparagales	Orchidaceae
16	Phalaenopsis equestris	NCBI	ASM126359v1	Asparagales	Orchidaceae
17	Elaeis guineensis	NCBI	EG5	Arecales	Arecaceae
18	Phoenix dactylifera	NCBI	DPV01	Arecales	Arecaceae
19	Musa acuminata	PhytozomeV12	304_v1	Zingiberales	Musaceae
20	Musa balbisiana	Banana Genome Hub (https://banana-genomehub.southgreen.fr/)	Musa balbisiana	Zingiberales	Musaceae
21	Musa itinerans	NCBI	ASM164941v1	Zingiberales	Musaceae
22	Aegilops tauschii	NCBI	ASM34733v1	Poales	Poaceae
23	Ananas comosus	NCBI	ASM154086v1	Poales	Bromeliaceae
24	Brachypodium distachyon	NCBI	Brachypodium_distachyon_v3.0	Poales	Poaceae
25	Brachypodium stacei	JGI12	Brachypodium stacei v1.1	Poales	Poaceae
26	Brachypodium sylvaticum	JGI12	Brachypodium sylvaticum v1.1	Poales	Poaceae
27	Dichanthelium oligosanthes	NCBI	ASM163321v2	Poales	Poaceae
28	Eragrostis tef	NCBI	ASM97063v1	Poales	Poaceae
29	Hordeum vulgare	NCBI	Hulless_Barley_ass.V2	Poales	Poaceae
30	Leersia perrieri	NCBI	Lperr_V1.4	Poales	Poaceae
31	Lolium perenne	NCBI	ASM173568v1	Poales	Poaceae
32	Oropetium thomaeum	NCBI	Oropetium_genomic_20141112	Poales	Poaceae
33	Oryza barthii	NCBI	O.barthii_v1.3	Poales	Poaceae
34	Oryza brachyantha	NCBI	Oryza_brachyantha.v1.4b	Poales	Poaceae
35	Oryza glaberrima	NCBI	Oryza_glaberrima_V1	Poales	Poaceae
36	Oryza glumaepatula	NCBI	Oryza_glumaepatula_v1.5	Poales	Poaceae
37	Oryza indica	Ensembl Plants v42	ASM465v1	Poales	Poaceae
38	Oryza longistaminata	NCBI	ASM151433v2	Poales	Poaceae
39	Oryza meridionalis	NCBI	Oryza_meridionalis_v1.3	Poales	Poaceae
40	Oryza nivara	NCBI	Oryza_nivara_v1.0	Poales	Poaceae
41	Oryza punctata	NCBI	Oryza_punctata_v1.2	Poales	Poaceae
42	Oryza rufipogon	NCBI	OR_W1943	Poales	Poaceae
43	Oryza sativa	PhytozomeV13	323_v7.0	Poales	Poaceae
44	Panicum hallii	NCBI	PHallii_v3.1	Poales	Poaceae
45	Panicum virgatum	JGI12	Panicum virgatum v1.1	Poales	Poaceae
46	Phyllostachys heterocycla	National Center For Gene Research (http://server.ncgr.ac.cn/bamboo/down.php)	v1.0	Poales	Poaceae
47	Secale cereale	NCBI	Rye_Lo7_WGS_contigs	Poales	Poaceae
48	Setaria italica	NCBI	Setaria_italica_v2.0	Poales	Poaceae
49	Setaria viridis	NCBI	Setaria_viridis_v2.0	Poales	Poaceae
50	Sorghum bicolor	NCBI	Sorghum_bicolor_NCBIv3	Poales	Poaceae
51	Triticum aestivum	NCBI	iwgsc_refseqv1.0	Poales	Poaceae
52	Triticum turgidum	NCBI	WEWSeq v.1.0	Poales	Poaceae
53	Triticum urartu	NCBI	Tu2.0	Poales	Poaceae
54	Zea mays	NCBI	B73 RefGen_v4	Poales	Poaceae
55	Zizania latifolia	NCBI	Zizania_latifolia_v01	Poales	Poaceae
56	Zoysia japonica	NCBI	ASM160227v1	Poales	Poaceae
57	Zoysia matrella	NCBI	ASM160229v1	Poales	Poaceae
58	Zoysia pacifica	NCBI	ASM160231v1	Poales	Poaceae
59	Ascarina rubricaulis	oneKP	WZFE	Chloranthales	Chloranthaceae
60	Chloranthus spicatus	CNSAdb(https://db.cngb.org/)	CNA0020810	Chloranthales	Chloranthaceae
61	Sarcandra glabra	oneKP	OSHQ	Chloranthales	Chloranthaceae
62	Cinnamomum kanehirae	NCBI	ASBRC_Ckan_1.0	Laurales	Lauraceae
63	Litsea cubeba	NCBI	ASM1293172v1	Laurales	Lauraceae
64	Persea americana	CoGe	v3.0	Laurales	Lauraceae
65	Phoebe bournei	ftp://download.big.ac.cn/gwh/	GWHACDM00000000	Laurales	Lauraceae
66	Liriodendron chinense	http://120.78.193.56:8000/node/141281	V1.0	Magnoliales	Magnoliaceae
67	Magnolia biondii	CNSA	V1.0	Magnoliales	Magnoliaceae
68	Ceratophyllum demersum	CoGe	Contig_v1	Ceratophyllales	Ceratophyllaceae
69	Macadamia integrifolia	NCBI	Macadamia Integrifolia v2	Proteales	Proteaceae
70	Nelumbo nucifera	NCBI	ASM303368v1	Proteales	Nelumbonaceae
71	Aquilegia coerulea	PhytozomeV12	322_v3	Ranunculales	Ranunculaceae
72	Macleaya cordata	NCBI	MC_HNAU_1.0	Ranunculales	Papaveraceae
73	Fagopyrum esculentum	NCBI	FES_r1.0	Caryophyllales	Polygonaceae
74	Fagopyrum tataricum	NCBI	Ft1.0	Caryophyllales	Polygonaceae
75	Amaranthus hypochondriacus	NCBI	AHP1.0	Caryophyllales	Amaranthaceae
76	Beta vulgaris	Ensembl Plants v42	RefBeet-1.2.2	Caryophyllales	Amaranthaceae
77	Chenopodium quinoa	NCBI	ASM168347v1	Caryophyllales	Amaranthaceae
78	Dianthus caryophyllus	NCBI	DCA_r1.0	Caryophyllales	Caryophyllaceae
79	Spinacia oleracea	NCBI	ASM200726v1	Caryophyllales	Amaranthaceae
80	Camptotheca acuminata	Medicinal Plant Genomics Resource (http://medicinalplantgenomics.msu.edu)	Camptotheca acuminata	Cornales	Nyssaceae
81	Actinidia chinensis	NCBI	Kiwifruit_v1	Ericales	Actinidiaceae
82	Camellia sinensis	NCBI	AHAU_CSS_2	Ericales	Theaceae
83	Primula veris	NCBI	ASM78844v1	Ericales	Primulaceae
84	Rhododendron delavayi	GigaDB (http://dx.doi.org/10.5524/100331)	Rhododendron delavayi	Ericales	Ericaceae
85	Vaccinium macrocarpon	NCBI	ASM77533v2	Ericales	Ericaceae
86	Daucus carota	NCBI	ASM162521v1	Apiales	Apiaceae
87	Panax notoginseng	Panax notoginseng (http://www.plantkingdomgdb.com/panax_notoginseng/data/)	Panax notoginseng	Apiales	Araliaceae
88	Erigeron breviscapus	GigaDB (http://dx.doi.org/10.5524/100290)	Erigeron breviscapus	Asterales	Asteraceae
89	Helianthus annuus	NCBI	HanXRQr1.0	Asterales	Asteraceae
90	Lactuca sativa	NCBI	Lsat_Salinas_v7	Asterales	Asteraceae
91	Dorcoceras hygrometricum	NCBI Boea_hygrometrica.v1	GCA_001598015.1	Lamiales	Gesneriaceae
92	Erythranthe guttata	PhytozomeV12	256_v2.0	Lamiales	Phrymaceae
93	Fraxinus excelsior	NCBI	BATG-0.5	Lamiales	Oleaceae
94	Genlisea aurea	NCBI	GenAur_1.0	Lamiales	Lentibulariaceae
95	Olea europaea	NCBI	O_europaea_v1	Lamiales	Oleaceae
96	Salvia miltiorrhiza	National Data Center of Traditional Chinese Medicine of China (http://www.ndctcm.org/shujukujieshao/)	Salvia miltiorrhiza	Lamiales	Lamiaceae
97	Sesamum indicum	NCBI	S_indicum_v1.0	Lamiales	Pedaliaceae
98	Utricularia gibba	NCBI	U_gibba_v2	Lamiales	Lentibulariaceae
99	Catharanthus roseus	NCBI	ASM94934v1	Gentianales	Apocynaceae
100	Coffea canephora	NCBI	AUK_PRJEB4211_v1	Gentianales	Rubiaceae
101	Ipomoea nil	NCBI	Asagao_1.1	Solanales	Convolvulaceae
102	Ipomoea trifida	NCBI	ASM357666v1	Solanales	Convolvulaceae
103	Petunia axillaris	Sol Genomics Network	Petunia axillaris draft genome sequence v1.6.2	Solanales	Solanaceae
104	Petunia inflata	Sol Genomics Network	Petunia inflata draft genome sequence v1.0.1	Solanales	Solanaceae
105	Capsicum annuum	NCBI	Pepper Zunla 1 Ref_v1.0	Solanales	Solanaceae
106	Capsicum baccatum	NCBI	ASM227188v2	Solanales	Solanaceae
107	Capsicum chinense	NCBI	ASM227189v2	Solanales	Solanaceae
108	Nicotiana attenuata	NCBI	NIATTr2	Solanales	Solanaceae
109	Nicotiana benthamiana	NCBI	Ni_ben	Solanales	Solanaceae
110	Nicotiana obtusifolia	NCBI	NIOBT.version3	Solanales	Solanaceae
111	Nicotiana sylvestris	NCBI	Nsyl	Solanales	Solanaceae
112	Nicotiana tabacum	NCBI	Ntab-TN90	Solanales	Solanaceae
113	Nicotiana tomentosiformis	NCBI	Ntom_v01	Solanales	Solanaceae
114	Solanum lycopersicum	NCBI	SL3.0	Solanales	Solanaceae
115	Solanum melongena	Ensembl Plants v42	SolTub_3.0	Solanales	Solanaceae
116	Solanum pennellii	NCBI	SPENNV200	Solanales	Solanaceae
117	Solanum pimpinellifolium	NCBI	KAUST_Spi-LA0480_1.0	Solanales	Solanaceae
118	Solanum tuberosum	NCBI	SolTub_3.0	Solanales	Solanaceae
119	Vitis vinifera	PhytozomeV12	145_Genoscope.12X	Vitales	Vitaceae
120	Rhodiola crenulata	GigaDB (http://dx.doi.org/10.5524/100319)	Rhodiola crenulata	Saxifragales	Crassulaceae
121	Kalanchoe fedtschenkoi	NCBI	K_fedtschenkoi_M2_v1	Saxifragales	Crassulaceae
122	Kalanchoe laxiflora	PhytozomeV12	FTBG2000359A v3.1	Saxifragales	Crassulaceae
123	Eucalyptus grandis	NCBI	Egrandis1_0	Myrtales	Myrtaceae
124	Punica granatum	NCBI	ASM220158v1	Myrtales	Lythraceae
125	Citrullus lanatus	NCBI	CiLa_1.0	Cucurbitales	Cucurbitaceae
126	Cucumis melo	NCBI	ASM31304v1	Cucurbitales	Cucurbitaceae
127	Cucumis sativus	NCBI	ASM407v2	Cucurbitales	Cucurbitaceae
128	Cucurbita maxima	NCBI	Cmax_1.0	Cucurbitales	Cucurbitaceae
129	Cucurbita moschata	NCBI	Cmos_1.0	Cucurbitales	Cucurbitaceae
130	Arachis duranensis	NCBI	Aradu1.1	Fabales	Fabaceae
131	Arachis ipaensis	NCBI	Araip1.1	Fabales	Fabaceae
132	Lupinus angustifolius	NCBI	LupAngTanjil_v1.0	Fabales	Fabaceae
133	Lotus japonicus	NCBI	Lj3.0	Fabales	Fabaceae
134	Cajanus cajan	NCBI	C.cajan_V1.0	Fabales	Fabaceae
135	Cicer arietinum	NCBI	ASM33114v1	Fabales	Fabaceae
136	Glycine max	NCBI	Glycine_max_v2.1	Fabales	Fabaceae
137	Glycine soja	NCBI	glyso.PI483463.gnm1	Fabales	Fabaceae
138	Glycyrrhiza uralensis	Glycyrrhiza uralensis GDB (http://ngs-dataarchive.psc.riken.jp/Gur-genome/)	v1.0	Fabales	Fabaceae
139	Medicago truncatula	NCBI	MedtrA17_4.0	Fabales	Fabaceae
140	Phaseolus vulgaris	NCBI	PhaVulg1_0	Fabales	Fabaceae
141	Trifolium pratense	NCBI	Trifolium pratense genome v3	Fabales	Fabaceae
142	Trifolium subterraneum	NCBI	TSUd_r1.1	Fabales	Fabaceae
143	Vigna angularis	NCBI	Vigan1.1	Fabales	Fabaceae
144	Vigna radiata	NCBI	Vradiata_ver6	Fabales	Fabaceae
145	Vigna unguiculata	NCBI	ASM411807v1	Fabales	Fabaceae
146	Betula pendula	NCBI	Bpev01	Fagales	Betulaceae
147	Castanea mollissima	NCBI	ASM76360v1	Fagales	Fagaceae
148	Juglans regia	NCBI	wgs.5d	Fagales	Juglandaceae
149	Quercus lobata	NCBI	ValleyOak3.0	Fagales	Fagaceae
150	Fragaria iinumae	NCBI	FII_r1.1	Rosales	Rosaceae
151	Fragaria nipponica	NCBI	FNI_r1.1	Rosales	Rosaceae
152	Fragaria nubicola	NCBI	FNU_r1.1	Rosales	Rosaceae
153	Fragaria orientalis	NCBI	FOR_r1.1	Rosales	Rosaceae
154	Fragaria vesca	NCBI	FraVesHawaii_1.0	Rosales	Rosaceae
155	Humulus lupulus	NCBI	hl_SW_version_1.0.fasta	Rosales	Cannabaceae
156	Malus domestica	NCBI	ASM211411v1	Rosales	Rosaceae
157	Morus notabilis	NCBI	ASM41409v2	Rosales	Moraceae
158	Prunus avium	NCBI	PAV_r1.0	Rosales	Rosaceae
159	Prunus mume	NCBI	P.mume_V1.0	Rosales	Rosaceae
160	Prunus persica	NCBI	Prunus_persica_NCBIv2	Rosales	Rosaceae
161	Pyrus bretschneideri	NCBI	Pbr_v1.0	Rosales	Rosaceae
162	Rubus occidentalis	Genome Database for Rosaceae	Rubus occidentalis Whole Genome Assembly v1.0 & Annotation v1	Rosales	Rosaceae
163	Ziziphus jujuba	NCBI	ZizJuj_1.1	Rosales	Rhamnaceae
164	Hevea brasiliensis	NCBI	ASM165405v1	Malpighiales	Euphorbiaceae
165	Jatropha curcas	NCBI	JatCur_1.0	Malpighiales	Euphorbiaceae
166	Linum usitatissimum	NCBI	ASM22429v2	Malpighiales	Linaceae
167	Manihot esculenta	NCBI	Manihot esculenta v6	Malpighiales	Euphorbiaceae
168	Populus deltoides	JGI12	Populus deltoides WV94 v2.1	Malpighiales	Salicaceae
169	Populus euphratica	NCBI	PopEup_1.0	Malpighiales	Salicaceae
170	Populus pruinosa	GigaDB (http://dx.doi.org/10.5524/100319)	Populus pruinosa	Malpighiales	Salicaceae
171	Populus tremula	v3 PopGenIE (http://popgenie.org/)	v1.1	Malpighiales	Salicaceae
172	Populus tremuloides	v3 PopGenIE (http://popgenie.org/)	v1.1	Malpighiales	Salicaceae
173	Populus trichocarpa	NCBI	Pop_tri_v3	Malpighiales	Salicaceae
174	Ricinus communis	NCBI	JCVI_RCG_1.1	Malpighiales	Euphorbiaceae
175	Salix purpurea	JGI12	Salix purpurea v1.0	Malpighiales	Salicaceae
176	Salix suchowensis	JGI GOLD	Gp0096061	Malpighiales	Salicaceae
177	Cephalotus follicularis	NCBI	Cfol_1.0	Oxalidales	Cephalotaceae
178	Anacardium occidentale	JGI12	v0.9	Sapindales	Anacardiaceae
179	Atalantia buxifolia	CITRUS GENOME DATABASE	Atalantia buxifolia	Sapindales	Rutaceae
180	Azadirachta indica	NCBI	AzaInd2.1	Sapindales	Meliaceae
181	Citrus clementina	NCBI	Citrus_clementina_v1.0	Sapindales	Rutaceae
182	Citrus grandis	NCBI	ASM200692v1	Sapindales	Rutaceae
183	Citrus ichangensis	NCBI	ASM201397v2	Sapindales	Rutaceae
184	Citrus medica	NCBI	C_medica_denovo_2	Sapindales	Rutaceae
185	Citrus sinensis	NCBI	Csi_valencia_1.0	Sapindales	Rutaceae
186	Dimocarpus longan	gigaDB (http://dx.doi.org/10.5524/100276)	Erigeron breviscapus	Sapindales	Sapindaceae
187	Herrania umbratica	NCBI	ASM216827v2	Malvales	Sterculiaceae
188	Theobroma cacao	NCBI	Criollo_cocoa_genome_V2	Malvales	Malvaceae
189	Corchorus capsularis	NCBI	CCACVL1_1.0	Malvales	Malvaceae
190	Corchorus olitorius	NCBI	COLO4_1.0	Malvales	Malvaceae
191	Gossypium arboreum	NCBI	Gossypium_arboreum_v1.0	Malvales	Malvaceae
192	Gossypium barbadense AA	COTTONGEN (https://www.cottongen.org/)	3-79_HAU v1	Malvales	Malvaceae
193	Gossypium barbadense DD	COTTONGEN (https://www.cottongen.org/)	3-79_HAU v1	Malvales	Malvaceae
194	Gossypium hirsutum	NCBI	ASM250434v1	Malvales	Malvaceae
195	Gossypium raimondii	NCBI	Gr_v1.0	Malvales	Malvaceae
196	Carica papaya	NCBI	ASM131004v1	Brassicales	Caricaceae
197	Moringa oleifera	Herbal Medicine Omics Database (ftp://202.203.187.112:2222/genome/dendrobe/)	Moringa oleifera	Brassicales	Moringaceae
198	Aethionema arabicum	NCBI	VEGI_AA_v_1.0	Brassicales	Brassicaceae
199	Arabidopsis halleri	NCBI	Ahal_1.0	Brassicales	Brassicaceae
200	Arabidopsis lyrata	NCBI	v.1.0	Brassicales	Brassicaceae
201	Arabidopsis thaliana	PhytozomeV12	167_TAIR10	Brassicales	Brassicaceae
202	Arabis alpina	NCBI	MPIPZ.v5	Brassicales	Brassicaceae
203	Barbarea vulgaris	NCBI	ASM192098v1	Brassicales	Brassicaceae
204	Boechera stricta	NCBI	Bstricta_278_v1	Brassicales	Brassicaceae
205	Brassica juncea	NCBI	Brassica_juncea_var_tumida_T84-66_v1	Brassicales	Brassicaceae
206	Brassica napus	NCBI	Bra_napus_v2.0	Brassicales	Brassicaceae
207	Brassica nigra	NCBI	ASM168289v1	Brassicales	Brassicaceae
208	Brassica oleracea	NCBI	BOL	Brassicales	Brassicaceae
209	Brassica rapa	NCBI	ASM30998v2	Brassicales	Brassicaceae
210	Camelina sativa	NCBI	Cs	Brassicales	Brassicaceae
211	Capsella bursapastoris	NCBI	C_bursa_pastoris_nuclear_genome_v1	Brassicales	Brassicaceae
212	Capsella grandiflora	JGI12	V1.1	Brassicales	Brassicaceae
213	Capsella rubella	NCBI	Caprub1_0	Brassicales	Brassicaceae
214	Cardamine hirsuta	Cardamine hirsuta genetic and genomic (http://chi.mpipz.mpg.de/assembly.html)	v1.0	Brassicales	Brassicaceae
215	Eutrema salsugineum	NCBI	Eutsalg1_0	Brassicales	Brassicaceae
216	Leavenworthia alabamica	NCBI	VEGI_LA_v_1.0	Brassicales	Brassicaceae
217	Lepidium meyenii	Maca Genome Hub	V1.0	Brassicales	Brassicaceae
218	Raphanus raphanistrum	NCBI	ASM76984v1	Brassicales	Brassicaceae
219	Raphanus sativus	NCBI	Rs1.0	Brassicales	Brassicaceae
220	Schrenkiella parvula	NCBI	Eutrema_parvulum_v01	Brassicales	Brassicaceae
221	Sisymbrium irio	NCBI	VEGI_SI_v_1.0	Brassicales	Brassicaceae
222	Tarenaya hassleriana	NCBI	ASM46358v1	Brassicales	Cleomaceae
223	Thlaspi arvense	NCBI	T_arvense_v1	Brassicales	Brassicaceae
