# Supplementary material for: The genome of Acorus deciphers insights into early monocot evolution
Source: Nat Commun. 2023 Jun 20;14:3662. doi: 10.1038/s41467-023-38836-4 (PMC10281966; doi:10.1038/s41467-023-38836-4)
Supplement: Supplementary file 8 — Supplementary Data 5 [file 41467_2023_38836_MOESM8_ESM.xlsx]

## Sheet: cp_species_list
Supplementary Data 5. List of 135 taxa sampled for the chloroplast genomic dataset in this paper.
Group	Order	Taxon	Source	Identifiere
Gymnosperms	Ginkgoales	Ginkgo biloba	GenBank	NC_016986
	Pinales	Picea abies	GenBank	NC_021456
ANA grade	Amborellales	Amborella trichopoda	GenBank	NC_005086
	Nymphaeales	Euryale ferox	GenBank	NC_037719.1
		Nymphaea colorata	GenBank	NC_057562.1
Magnoliids	Laurales	Cinnamomum kanehirae	GenBank	KR014245.1
		Persea americana	GenBank	NC_031189.1
	Magnoliales	Liriodendron chinense	GenBank	NC_030504.1
Ceratophyllales	Ceratophyllales	Ceratophyllum demersum	GenBank	NC_009962
Eudicots	Apiales	Daucus carota	GenBank	NC_008325
		Panax notoginseng	GenBank	NC_026447
	Asterales	Helianthus annuus	GenBank	NC_007977
		Lactuca sativa	GenBank	NC_007578
	Brassicales	Arabidopsis thaliana	GenBank	NC_000932
		Arabis alpina	GenBank	NC_023367
		Brassica juncea	GenBank	NC_028272
		Brassica napus	GenBank	NC_016734
		Brassica nigra	OneKP	IPWB
		Brassica rapa	GenBank	NC_015139
		Camelina sativa	GenBank	NC_029337
		Capsella bursa pastoris	GenBank	NC_009270
		Capsella grandiflora	GenBank	NC_028517
		Capsella rubella	GenBank	NC_027693
		Eutrema salsugineum	GenBank	NC_028170
		Raphanus raphanistrum	GenBank	NC_024469
		Carica papaya	GenBank	NC_010323
		Moringa oleifera	OneKP	CZPV
	Caryophyllales	Beta vulgaris	OneKP	FVXD
		Chenopodium quinoa	OneKP	SMMC
		Spinacia oleracea	GenBank	NC_002202
		Fagopyrum esculentum	GenBank	NC_010776
		Fagopyrum tataricum	GenBank	NC_027161
	Cornales	Camptotheca acuminata	OneKP	XONJ
	Cucurbitales	Cucumis melo	GenBank	NC_015983
		Cucumis sativus	GenBank	NC_007144
	Ericales	Actinidia chinensis	GenBank	NC_026690
		Vaccinium macrocarpon	GenBank	NC_019616
		Camellia sinensis	GenBank	NC_020019
	Fabales	Cicer arietinum	GenBank	NC_011163
		Glycine max	GenBank	NC_007942
		Lupinus angustifolius	OneKP	TTRG
		Medicago truncatula	GenBank	NC_003119
		Phaseolus vulgaris	GenBank	NC_009259
		Trifolium subterraneum	GenBank	NC_011828
		Vigna angularis	GenBank	NC_021091
		Vigna radiata	GenBank	NC_013843
		Vigna unguiculata	GenBank	NC_018051
		Betula pendula	OneKP	CWZU
		Castanea mollissima	GenBank	NC_014674
		Juglans regia	GenBank	NC_028617
	Gentianales	Catharanthus roseus	GenBank	NC_021423
		Coffea canephora	GenBank	NC_030053
	Lamiales	Salvia miltiorrhiza	GenBank	NC_020431
		Utricularia gibba	GenBank	NC_021449
		Olea europaea	GenBank	NC_015623
		Sesamum indicum	GenBank	NC_016433
	Malpighiales	Hevea brasiliensis	GenBank	NC_015308
		Jatropha curcas	GenBank	NC_012224
		Manihot esculenta	GenBank	NC_010433
		Ricinus communis	GenBank	NC_016736
		Linum usitatissimum	OneKP	POZS
		Populus euphratica	GenBank	NC_024747
		Populus tremula	GenBank	NC_028504
		Populus trichocarpa	GenBank	NC_009143
		Salix purpurea	GenBank	NC_026722
		Salix suchowensis	GenBank	NC_026462
	Malvales	Gossypium arboreum	GenBank	NC_016712
		Gossypium hirsutum	GenBank	NC_016690
		Gossypium raimondii	GenBank	NC_016668
		Theobroma cacao	GenBank	NC_014676
	Myrtales	Punica granatum	OneKP	YNUE
		Eucalyptus grandis	GenBank	NC_014570
	Oxalidales	Cephalotus follicularis	OneKP	YZVJ
	Proteales	Nelumbo nucifera	GenBank	NC_015605
		Macadamia integrifolia	GenBank	NC_025288
	Ranunculales	Macleaya cordata	PPA	14CS9214
	Rosales	Humulus lupulus	GenBank	NC_028032
		Morus notabilis	GenBank	NC_027110
		Ziziphus jujuba	GenBank	NC_030299
		Fragaria inumae	GenBank	NC_024258
		Fragaria vesca	GenBank	NC_018766
		Prunus mume	GenBank	NC_023798
		Prunus persica	GenBank	NC_014697
	Sapindales	Anacardium occidentale	PPA	14CS8089
		Azadirachta indica	GenBank	NC_023792
		Citrus sinensis	GenBank	NC_008334
	Solanales	Ipomoea nil	OneKP	QSLH
		Capsicum annuum	GenBank	NC_028007
		Nicotiana sylvestris	GenBank	NC_007500
		Nicotiana tabacum	GenBank	NC_001879
		Nicotiana tomentosiformis	GenBank	NC_007602
		Solanum lycopersicum	GenBank	NC_007898
		Solanum melongena	GenBank	NC_030207
		Solanum pimpinellifolium	GenBank	NC_026882
		Solanum tuberosum	GenBank	NC_008096
	Vitales	Vitis vinifera	GenBank	NC_007957
	Ranales	Aquilegia coerulea	GenBank	NC_041528.1
	Lamiales	Mimulus guttatus	this study
Monocots	Acorales	Acorus calamus	GenBank	MT755635
		Acorus gramineus	this study
		Acorus americanus	GenBank	EU273602
		Acorus gramineus MN175740	GenBank	MN175740
		Acorus tatarinowii	GenBank	MN536753
	Alismatales	Lemna minor	GenBank	NC_010109
		Spirodela polyrhiza	GenBank	NC_015891
		Zostera marina	GenBank	NC_036014
	Asparagales	Asparagus officinalis	GenBank	HQ180403, HQ180446, HQ180489, HQ180532, HQ180575, HQ180618, HQ180661, HQ180701, HQ180738, HQ180777, HQ180813, HQ180855, HQ180894, HQ180935, HQ180979, HQ181022, HQ181063, HQ181104, HQ181143, HQ181186, HQ181228, HQ181272, HQ181352, HQ181395, HQ181439, HQ181483, HQ181524, HQ181567, HQ181608, HQ181651, HQ181694, HQ181738, HQ181778, HQ181820, HQ181863, HQ181905, HQ181948, HQ181991, HQ182035, HQ182077,…
		Dendrobium catenatum	GenBank	NC_028430
		Phalaenopsis equestris	GenBank	NC_017609
	Arecales	Elaeis guineensis	GenBank	NC_017602
		Phoenix dactylifera	GenBank	NC_013991
	Zingiberales	Musa acuminata	GenBank	EU016983-EU017063
		Musa balbisiana	GenBank	NC_028439
	Poales	Ananas comosus	GenBank	NC_026220
		Aegilops tauschii	GenBank	NC_022133
		Brachypodium distachyon	GenBank	NC_011032
		Eragrostis tef	GenBank	NC_029413
		Hordeum vulgare	GenBank	NC_008590
		Lolium perenne	GenBank	NC_009950
		Oryza barthii	GenBank	NC_027460
		Oryza glaberrima	GenBank	NC_024175
		Oryza ongistaminata	GenBank	NC_027462
		Oryza punctata	GenBank	NC_027676
		Oryza rufipogon	GenBank	NC_027461
		Oryza sativa	GenBank	NC_001320
		Panicum virgatum	GenBank	NC_015990
		Secale cereale	GenBank	NC_021761
		Setaria italica	GenBank	NC_022850
		Setaria viridis	GenBank	NC_028075
		Sorghum bicolor	GenBank	NC_008602
		Triticum aestivum	GenBank	NC_002762
		Triticum turgidum	GenBank	NC_024814
		Triticum urartu	GenBank	NC_021762
		Zea mays	GenBank	NC_001666
		Zizania latifolia	GenBank	NC_029401
