# Supplementary material for: The genome of Acorus deciphers insights into early monocot evolution
Source: Nat Commun. 2023 Jun 20;14:3662. doi: 10.1038/s41467-023-38836-4 (PMC10281966; doi:10.1038/s41467-023-38836-4)
Supplement: Supplementary file 9 — Supplementary Data 6 [file 41467_2023_38836_MOESM9_ESM.xlsx]

## Sheet: mt_species_list
Supplementary Data 6. List of 112 taxa sampled for the mitochondrial genomic dataset in this paper.
Group	Order	Taxon	Voucher / Reference	Identifiere
Gymnosperms	Cycadales	Cycas taitungensis	Chaw, et al. 2008	NC_010303
	Ginkgoales	Ginkgo biloba	Guo, et al. 2016	NC_027976
	Gnetales	Welwitschia mirabilis	Guo, et al. 2016	NC_029130
ANA grade	Amborellales	Amborella trichopoda	Rice, et al. 2013	KF754799-KF754803,KF798319-KF798355
	Nymphaeales	Nymphaea colorata	Dong, et al. 2018	NC_037468
	Austrobaileyales	Schisandra sphenanthera	Xue, et al. 2020
Magnoliids	Magnoliales	Magnolia Grandiflora	Xue, et al. 2020
		Magnolia sinostellata	Xue, et al. 2020
		Annona squamosa	Xue, et al. 2020
		Liriodendron chinense	Richardson, et al. 2013	NC_021152
	Laurales	Cinnamomum camphora	Xue, et al. 2020
		Phoebe sheareri	Xue, et al. 2020
		Machilus thunbergii	Xue, et al. 2020
		Chimonanthus praecox	Xue, et al. 2020
	Canellales	Warburgia ugandensis	Xue, et al. 2020
	Piperales	Asarum splendens	Xue, et al. 2020
		Saururus chinensis	Xue, et al. 2020
		Piper longum	Xue, et al. 2020
Chloranthales	Chloranthales	Chloranthus serratus	Xue, et al. 2020
		Sarcandra glabra	Xue, et al. 2020
Ceratophyllales	Ceratophyllales	Ceratophyllum demersum	Xue, et al. 2020
Eudicots	Ranunculales	Clematis terniflora	Xue, et al. 2020
	Proteales	Nelumbo nucifera	Gui, et al. 2016	NC_030753
	Rosales	Cannabis sativa	White, et al. 2016	NC_027223
		Ziziphus jujuba	No	NC_029809
	Cucurbitales	Cucurbita pepo	Alverson, et al. 2010	NC_014050
		Citrullus lanatus	Alverson, et al. 2010	NC_014043
	Fabales	Vigna radiata	Alverson, et al. 2011	NC_015121
		Vigna angularis	Naito, et al. 2013	NC_021092
		Glycine max	Chang, et al. 2013	NC_020455
		Millettia pinnata	Kazakoff, et al. 2012	NC_016742
		Lotus japonicus	Kazakoff, et al. 2012	NC_016743
		Medicago truncatula	Bi, et al. 2016	NC_029641
	Myrtales	Lagerstroemia indica	No	NC_035616
	Malpighiales	Salix purpurea	Wei, et al. 2016	NC_029693
		Salix suchowensis	Ye, et al. 2017	NC_029317
		Populus tremula	Kersten, et al. 2015	NC_028096
		Populus tremula x Populus alba	Kersten, et al. 2015	NC_028329
		Populus davidiana	Choi, et al. 2017	NC_035157
	Malvales	Gossypium barbadense	Tang, et al. 2015	NC_028254
		Gossypium davidsonii	Chen, et al. 2017	NC_035075
		Gossypium raimondii	Chen, et al. 2017	NC_029998
		Gossypium harknessii	Lei, et al. 2013	NC_027407
		Gossypium hirsutum	Liu, et al. 2013	NC_027406
		Gossypium thurberi	Chen, et al. 2017	NC_035074
		Gossypium trilobum	Chen, et al. 2017	NC_035076
		Gossypium arboreum	Chen, et al. 2017	NC_035073
		Hibiscus cannabinus	Liao, et al. 2018	NC_035549
		Carica papaya	No	NC_012116
		Batis maritima	Grewe, et al. 2014	NC_024429
		Arabidopsis thaliana	Unseld, et al. 1997	NC_037304
		Brassica napus	Handa 2003	NC_008285
		Brassica carinata	Chang, et al. 2011	NC_016120
		Brassica juncea	Chang, et al. 2011	NC_016123
		Brassica oleracea	Chang, et al. 2011	NC_016118
		Brassica rapa	Chang, et al. 2011	NC_016125
		Sinapis arvensis	No	NC_031896
		Brassica nigra	Yamagishi, et al. 2014	NC_029182
		Raphanus sativus	Tanaka, et al. 2012	NC_018551
	Dilleniales	Dillenia indica	Xue, et al.2020
	Apiales	Daucus carota subsp. sativus	Iorizzo, et al. 2012	NC_017855
		Bupleurum falcatum	Kim,et al.2020	NC_035962
	Asterales	Diplostephium hartwegii	Vargas, et al. 2017	NC_034354
		Helianthus annuus	Bock, et al. 2014	NC_023337
	Ericales	Vaccinium macrocarpon	Fajardo, et al. 2014	NC_023338
	Caryophyllales	Spinacia oleracea	Cai, et al. 2017	NC_035618
		Beta vulgaris subsp vulgaris	Darracq, et al. 2011	NC_002511
		Beta vulgaris subsp maritima	Darracq, et al. 2011	NC_015099
		Beta macrocarpa	Darracq, et al. 2011	NC_015994
	Gentianales	Asclepias syriaca	Straub, et al. 2013	NC_022796
		Rhazya stricta	Park, et al. 2014	NC_024293
	Lamiales	Hesperelaea palmeri	Van de Paer, et al. 2016	NC_031323
		Boea hygrometrica	Zhang, et al. 2012	NC_016741
		Utricularia reniformis	Silva, et al. 2017	NC_034982
		Ajuga reptans	Zhu, et al. 2014	NC_023103
		Salvia miltiorrhiza	No	NC_023209
		Castilleja paramensis	No	NC_031806
		Mimulus guttatus	Mower, et al. 2012	NC_018041
	Solanales	Ipomoea nil	Hoshino, et al. 2016	NC_031158
		Hyoscyamus niger	Sanchez-Puerta et al. 2015	NC_026515
		Solanum lycopersicum	No	NC_035963
		Solanum pennellii	No	NC_035964
		Capsicum annuum	No	NC_024624
		Nicotiana attenuata	Xu, et al. 2017	NC_036467
		Nicotiana tabacum	Sugiyama, et al. 2005	NC_006581
Monocots	Acorales	Acorus calamus	this study
		Acorus gramineus	this study
		Acorus tatarinowii	this study
		Acorus sp. HN	this study
		Acorus macrospadiceus	this study
	Alismatales	Butomus umbellatus	Cuenca, et al. 2013	NC_021399
		Spirodela polyrhiza	Wang, et al. 2012	NC_017840
		Zostera marina	Petersen, et al. 2017	NC_035345
		Stratiotes aloides	Petersen, et al. 2017	NC_035317
	Asparagales	Asparagus officinalis	Xue, et al.2020
		Allium cepa	Kim, et al. 2016	NC_030100
	Arecales	Cocos nucifera	Aljohi, et al. 2016	NC_031696
		Phoenix dactylifera	Fang, et al. 2012	NC_016740
	Poales	Tripsacum dactyloides	Allen, et al. 2007	NC_008362
		Zea luxurians	Allen, et al. 2007	NC_008333
		Zea perennis	Allen, et al. 2007	NC_008331
		Zea mays subsp parviglumis	Allen, et al. 2007	NC_008332
		Zea mays	Clifton, et al. 2004	NC_007982
		Sorghum bicolor	Allen, et al. 2007	NC_008360
		Saccharum officinarum	Shearman, et al. 2016	NC_031164
		Oryza sativa Indica cultivar Group	Tian, et al. 2006	NC_007886
		Oryza sativa Japonica Group	Notsu, et al. 2002	NC_011033
		Oryza rufipogon	Fujii, et al. 2010	NC_013816
		Oryza minuta	No	NC_029816
		Aegilops speltoides	No	NC_022666
		Triticum timopheevii	No	NC_022714
		Triticum aestivum cultivar Chinese Yumai	Cui, et al. 2009	NC_036024
		Triticum aestivum	Ogihara, et al. 2005	AP008982
