# Supplementary material for: The genome of Acorus deciphers insights into early monocot evolution
Source: Nat Commun. 2023 Jun 20;14:3662. doi: 10.1038/s41467-023-38836-4 (PMC10281966; doi:10.1038/s41467-023-38836-4)
Supplement: Supplementary file 10 — Supplementary Data 7 [file 41467_2023_38836_MOESM10_ESM.xlsx]

## Sheet: mt_genome_size
Supplementary Data 7. Statistics of plant mitochondrial genomes downloaded from NCBI.
Organism Name	Organism Groups	BioProject	Size (Mb)	GC%	Type	Replicons	CDS	Release Date	GenePositions	Taxon
Acorus gramineus	Eukaryota;Plants;Land Plants	this study	2.22166		mitochondrion	this study	37
Amborella trichopoda	Eukaryota;Plants;Land Plants	Danny W, et al. 2013	3.86604		mitochondrion	Danny W, et al. 2013	40
Rhynchospora breviuscula	Eukaryota;Plants;Land Plants	PRJNA900863	2.22292	42.415	mitochondrion	NC_068215.1/OL799324.1	30	2022-11-12T00:00:00Z	NA	root	cellular organisms	Eukaryota	Viridiplantae	Streptophyta	Streptophytina	Embryophyta	Tracheophyta	Euphyllophyta	Spermatophyta	Magnoliopsida	Mesangiospermae	Liliopsida	Petrosaviidae	commelinids	Poales	Cyperaceae	Cyperoideae	Rhynchosporeae	Rhynchospora	Rhynchospora
Rhynchospora pubera	Eukaryota;Plants;Land Plants	PRJNA900993	2.06477	41.6897	mitochondrion	NC_068216.1/OL799325.1	29	2022-11-12T00:00:00Z	NA	root	cellular organisms	Eukaryota	Viridiplantae	Streptophyta	Streptophytina	Embryophyta	Tracheophyta	Euphyllophyta	Spermatophyta	Magnoliopsida	Mesangiospermae	Liliopsida	Petrosaviidae	commelinids	Poales	Cyperaceae	Cyperoideae	Rhynchosporeae	Rhynchospora	Rhynchospora
Corchorus capsularis JRC-212	Eukaryota;Plants;Land Plants	PRJNA563405	1.9996	43.4721	mitochondrion	KT894204.1	37	2016-09-25T00:00:00Z	NA	root	cellular organisms	Eukaryota	Viridiplantae	Streptophyta	Streptophytina	Embryophyta	Tracheophyta	Euphyllophyta	Spermatophyta	Magnoliopsida	Mesangiospermae	eudicotyledons	Gunneridae	Pentapetalae	rosids	malvids	Malvales	Malvaceae	Grewioideae	Apeibeae	Corchorus	Corchorus
Corchorus olitorius JRO-524	Eukaryota;Plants;Land Plants	PRJNA563377	1.82934	42.8498	mitochondrion	KT894205.1	35	2016-09-25T00:00:00Z	NA	root	cellular organisms	Eukaryota	Viridiplantae	Streptophyta	Streptophytina	Embryophyta	Tracheophyta	Euphyllophyta	Spermatophyta	Magnoliopsida	Mesangiospermae	eudicotyledons	Gunneridae	Pentapetalae	rosids	malvids	Malvales	Malvaceae	Grewioideae	Apeibeae	Corchorus	Corchorus
Rhynchospora tenuis	Eukaryota;Plants;Land Plants	PRJNA900865	1.67805	42.1645	mitochondrion	NC_068217.1/OL799326.1	35	2022-11-12T00:00:00Z	NA	root	cellular organisms	Eukaryota	Viridiplantae	Streptophyta	Streptophytina	Embryophyta	Tracheophyta	Euphyllophyta	Spermatophyta	Magnoliopsida	Mesangiospermae	Liliopsida	Petrosaviidae	commelinids	Poales	Cyperaceae	Cyperoideae	Rhynchosporeae	Rhynchospora	Rhynchospora
Cucumis sativus	Eukaryota;Plants;Land Plants	PRJNA182750	1.55594	44.2729	mitochondrion	1:NC_016005.1/	37	2011-09-14T00:00:00Z	cox1,ccmFc,nad1,rps7,cob,atp4,ccmFn,rpl10,nad7,ccmB,nad3,rps12,rpl16,rps3,rps4,nad6,sdh3,nad2,mttB,rpl2,ccmC,rpl5,rps13,atp9,atp6,matR,atp1,rps1,nad9,atp8,cox3,sdh4,cox2,nad4L,nad5,nad4,rps10,	root	cellular organisms	Eukaryota	Viridiplantae	Streptophyta	Streptophytina	Embryophyta	Tracheophyta	Euphyllophyta	Spermatophyta	Magnoliopsida	Mesangiospermae	eudicotyledons	Gunneridae	Pentapetalae	rosids	fabids	Cucurbitales	Cucurbitaceae	Benincaseae	Cucumis	Cucumis
Platycodon grandiflorus	Eukaryota;Plants;Land Plants	PRJNA413071	1.24959	43.8897	mitochondrion	NC_035958.1/KX887331.1	33	2017-10-06T00:00:00Z	mttB,nad3,rps12,atp1,cox1,matR,nad6,rps4,cox2,rpl10,atp6,ccmFn,nad2,ccmFc,ccmB,cob,atp9,nad5,nad1,nad7,ccmC,rps7,nad9,rps13,nad4,sdh4,cox3,atp8,atp4,nad4L,sdh3,rpl16,rps3,	root	cellular organisms	Eukaryota	Viridiplantae	Streptophyta	Streptophytina	Embryophyta	Tracheophyta	Euphyllophyta	Spermatophyta	Magnoliopsida	Mesangiospermae	eudicotyledons	Gunneridae	Pentapetalae	asterids	campanulids	Asterales	Campanulaceae	Platycodon	Platycodon
Pinus taeda	Eukaryota;Plants;Land Plants	PRJNA207631	1.19105	46.6729	mitochondrion	NC_039746.1/MF991879.1	39	2018-11-09T00:00:00Z	COX1,NAD9,rps2,rpl2,NAD7,ccmFN,ccmC,ATP4,NAD2,NAD4L,COX2,COX3,NAD5,ATP9,ccmFC,ATP6,ATP8,rps4,ccmB,mttB,matR,NAD6,rps19,rps3,rpl16,NAD3,rps12,sdh3,cob,ATP1,rps10,rps13,NAD4,NAD1,rps14,rpl5,rps1,rps11,rps7,	root	cellular organisms	Eukaryota	Viridiplantae	Streptophyta	Streptophytina	Embryophyta	Tracheophyta	Euphyllophyta	Spermatophyta	Acrogymnospermae	Pinopsida	Pinidae	Conifers I	Pinales	Pinaceae	Pinus	Pinus
Schisandra sphenanthera	Eukaryota;Plants;Land Plants	PRJNA439091	1.10177	46.3685	mitochondrion	NC_042758.1/MH748549.1	43	2019-06-25T00:00:00Z	rps2,atp6,atp8,rps4,sdh4,rps11,atp4,nad7,ccmFn,nad2,nad4L,atp9,ccmC,atp9,nad1,rps10,cox1,nad4,rps13,cox2,atp6,matR,nad3,rps12,cox3,ccmB,rpl2,rps19,rps3,rpl16,ccmFc,sdh3,cob,rps14,rpl5,rps1,mttB,rpl10,nad6,nad9,atp1,nad5,rps7,	root	cellular organisms	Eukaryota	Viridiplantae	Streptophyta	Streptophytina	Embryophyta	Tracheophyta	Euphyllophyta	Spermatophyta	Magnoliopsida	Austrobaileyales	Schisandraceae	Schisandra	Schisandra
Cyperus esculentus	Eukaryota;Plants;Land Plants	PRJNA775539	1.0027	40.7744	mitochondrion	NC_058697.1/MW542206.1	36	2021-11-03T00:00:00Z	ccmFN,ccmFC,ccmC,nad2,cox1,nad5,atp9,rps2A,cob,nad4,atp8,rps4,nad1,cox3,rps2B,rps1,rps7,rps19,matR,mttB,nad3,rps12,nad4L,atp4,atp1,cox2,nad9,nad7,rps13,rps3,rpl16,atp6,rpl5,ccmB,nad6,rps2C,	root	cellular organisms	Eukaryota	Viridiplantae	Streptophyta	Streptophytina	Embryophyta	Tracheophyta	Euphyllophyta	Spermatophyta	Magnoliopsida	Mesangiospermae	Liliopsida	Petrosaviidae	commelinids	Poales	Cyperaceae	Cyperoideae	Cypereae	Cyperus	Cyperus
Cucurbita pepo subsp. pepo	Eukaryota;Plants;Land Plants	PRJNA421955	0.982833	42.7964	mitochondrion	MT:NC_014050.1/	38	2010-04-27T00:00:00Z	cox1,rpl5,cob,rps13,nad4,cox2,nad7,atp6,nad5,atp9,atp1,ccmFn,nad4L,atp4,ccmC,nad1,sdh3,matR,rpl2,rps19-1,rps3,rpl16,ccmFc,rps7,ccmB,mttB,nad6,rps4,atp8,cox3,sdh4,nad2,nad3,rps12,nad9,rps1,rps19-2,rps10,	root	cellular organisms	Eukaryota	Viridiplantae	Streptophyta	Streptophytina	Embryophyta	Tracheophyta	Euphyllophyta	Spermatophyta	Magnoliopsida	Mesangiospermae	eudicotyledons	Gunneridae	Pentapetalae	rosids	fabids	Cucurbitales	Cucurbitaceae	Cucurbiteae	Cucurbita	Cucurbita
Welwitschia mirabilis	Eukaryota;Plants;Land Plants	PRJNA311010	0.978846	53.021	mitochondrion	NC_029130.1/KT313400.1	29	2016-02-05T00:00:00Z	ccmFN,ccmB,atp9,nad4L,rps4,sdh4,cox3,mttB,ccmC,rpl10,rps12,nad3,rps3,nad4,nad6,atp6,atp1,nad7,cox1,nad5,atp4,cob,nad9,nad1,ccmFC,atp8,matR,nad2,cox2,	root	cellular organisms	Eukaryota	Viridiplantae	Streptophyta	Streptophytina	Embryophyta	Tracheophyta	Euphyllophyta	Spermatophyta	Acrogymnospermae	Gnetopsida	Gnetidae	Welwitschiales	Welwitschiaceae	Welwitschia	Welwitschia
Magnolia biondii	Eukaryota;Plants;Land Plants	PRJNA642485	0.9671	46.656	mitochondrion	NC_049134.1/MN206019.1	42	2020-06-28T00:00:00Z	nad9,rps7,rps1,rps13,rps2,mttB,sdh4,cox3,atp8,nad2,nad9,rps4,ccmC,rpl10,cob,rps14,rpl5,rps11,ccmB,nad1,nad4,ccmFC,atp9,matR,sdh3,rps12,nad3,nad5,ccmFN,cox1,rpl16,rps3,rps19,rpl2,cox2,nad6,nad7,atp6,rps10,atp4,nad4L,atp1,	root	cellular organisms	Eukaryota	Viridiplantae	Streptophyta	Streptophytina	Embryophyta	Tracheophyta	Euphyllophyta	Spermatophyta	Magnoliopsida	Mesangiospermae	Magnoliidae	Magnoliales	Magnoliaceae	Magnolia	Magnolia
Cuscuta japonica	Eukaryota;Plants;Land Plants	PRJNA805569	0.813731	44.3534	mitochondrion	NC_060804.1/MZ240726.1	37	2022-02-11T00:00:00Z	rps19,rps3,rpl16,atp6,nad3,rps12,rpl5,nad9,ccmFc2,atp9,nad4,nad2,cox1,nad6,rps10,cob,atp1,ccmFn,nad9,ccmC,rps13,rps4,ccmFc1,mttB,nad1,rps1,nad7,cox2,matR,ccmB,rpl10,atp4,nad4L,sdh4,cox3,atp8,nad5,	root	cellular organisms	Eukaryota	Viridiplantae	Streptophyta	Streptophytina	Embryophyta	Tracheophyta	Euphyllophyta	Spermatophyta	Magnoliopsida	Mesangiospermae	eudicotyledons	Gunneridae	Pentapetalae	asterids	lamiids	Solanales	Convolvulaceae	Cuscuteae	Cuscuta	Cuscuta
Acer yangbiense	Eukaryota;Plants;Land Plants	PRJNA790138	0.803281	45.4632	mitochondrion	NC_059858.1/	41	2022-01-04T00:00:00Z	rps1,sdh3,nad2,rps13,atp9,nad5,rps10,cox1,rpl10,rps4,nad6,nad4,nad1,ccmB,atp6,atp8,cox3,sdh4,cob,rps14,rpl5,nad3,rps12,ccmFC,mttB,rpl2,atp1,matR,nad9,cox2,nad7,ccmFN,ccmC,atp4,nad4L,rps19,rps3,rpl16,nad3,rps12,	root	cellular organisms	Eukaryota	Viridiplantae	Streptophyta	Streptophytina	Embryophyta	Tracheophyta	Euphyllophyta	Spermatophyta	Magnoliopsida	Mesangiospermae	eudicotyledons	Gunneridae	Pentapetalae	rosids	malvids	Sapindales	Sapindaceae	Hippocastanoideae	Acereae	Acer	Acer
Rhododendron simsii	Eukaryota;Plants;Land Plants	PRJNA708019	0.802707	45.8695	mitochondrion	NC_053763.1/MW030508.1	41	2021-03-26T00:00:00Z	rps1,ccmB,rpl10,cox1,atp6,mttB,cox2,nad3,rps12,nad7,rps3,rpl5,rps14,cob,sdh3,nad2,ccmC,atp4,nad4L,atp8,cox3,sdh4,nad1,nad5,atp9,ccmFC,nad9,mttB,ccmFN,matR,nad9,rps4,nad6,rpl10,ccmB,rps1,atp1,nad4,nad4L,atp4,ccmC,	root	cellular organisms	Eukaryota	Viridiplantae	Streptophyta	Streptophytina	Embryophyta	Tracheophyta	Euphyllophyta	Spermatophyta	Magnoliopsida	Mesangiospermae	eudicotyledons	Gunneridae	Pentapetalae	asterids	Ericales	Ericaceae	Ericoideae	Rhodoreae	Rhododendron	Rhododendron
Populus tremula × Populus alba	Eukaryota;Plants;Land Plants	PRJNA301294	0.783513	44.7457	mitochondrion	NC_028329.1/KT429213.1	32	2015-11-05T00:00:00Z	cox2,ccbB,nad4L,atp4,nad2,cox3,sdh4,matR,atp1,rps1,nad3,nad4,rps7,nad9,nad1,nad6,rps4,nad5,rps14,cob,rps12,atp6,rpl2,cox1,rpl10,ccbC,atp8,ccbFn,ccmFc,nad7,rps3,atp9,	root	cellular organisms	Eukaryota	Viridiplantae	Streptophyta	Streptophytina	Embryophyta	Tracheophyta	Euphyllophyta	Spermatophyta	Magnoliopsida	Mesangiospermae	eudicotyledons	Gunneridae	Pentapetalae	rosids	fabids	Malpighiales	Salicaceae	Saliceae	Populus	Populus
Populus tremula	Eukaryota;Plants;Land Plants	PRJNA299086	0.783442	44.7458	mitochondrion	NC_028096.1/KT337313.1	33	2015-10-19T00:00:00Z	cox2,ccmB,nad4L,atp4,nad2,cox3,sdh4,matR,atp1,rps1,nad3,nad4,rps7,nad9,nad1,nad6,rps4,nad5,mttB,rps14,cob,rps12,atp6,rpl2,cox1,rpl10,ccmC,atp8,ccmFn,ccmFc,nad7,rps3,atp9,	root	cellular organisms	Eukaryota	Viridiplantae	Streptophyta	Streptophytina	Embryophyta	Tracheophyta	Euphyllophyta	Spermatophyta	Magnoliopsida	Mesangiospermae	eudicotyledons	Gunneridae	Pentapetalae	rosids	fabids	Malpighiales	Salicaceae	Saliceae	Populus	Populus
Geranium maderense	Eukaryota;Plants;Land Plants	PRJNA283070	0.737091	42.3161	mitochondrion	NC_027000.1/KP940515.1	27	2015-05-05T00:00:00Z	nad4,nad3,nad5,cox2,cox1,ccmFC,ccmC,nad7,cob,atp1,atp9,tatC,nad9,rps3,nad1,matR,ccmB,nad2,rpl10,nad4L,atp4,rps1,nad6,cox3,atp8,ccmFN,atp6,	root	cellular organisms	Eukaryota	Viridiplantae	Streptophyta	Streptophytina	Embryophyta	Tracheophyta	Euphyllophyta	Spermatophyta	Magnoliopsida	Mesangiospermae	eudicotyledons	Gunneridae	Pentapetalae	rosids	malvids	Geraniales	Geraniaceae	Geranium	Geranium
Salix cardiophylla	Eukaryota;Plants;Land Plants	PRJNA700358	0.735173	44.8009	mitochondrion	NC_052708.1/MT806745.1	28	2021-02-09T00:00:00Z	cox3,sdh4,matR,atp1,rps1,nad9,atp9,cox2,cob,ccmB,nad6,rps4,rpl16,ccmFc,ccmFn,atp8,atp6,rps12,nad3,nad4,rps7,atp4,nad4L,cox1,rpl2,nad7,rps3,ccmC,	root	cellular organisms	Eukaryota	Viridiplantae	Streptophyta	Streptophytina	Embryophyta	Tracheophyta	Euphyllophyta	Spermatophyta	Magnoliopsida	Mesangiospermae	eudicotyledons	Gunneridae	Pentapetalae	rosids	fabids	Malpighiales	Salicaceae	Saliceae	Salix	Salix
Mangifera longipes	Eukaryota;Plants;Land Plants	PRJNA810165	0.728635	44.603	mitochondrion	NC_060990.1/MZ751075.1	34	2022-02-24T00:00:00Z	nad1,rpl10,atp9,nad5,rps10,cox2,rpl5,cob,nad7,ccmFc,rps4,ccmFN,mttB,nad6,rpl2,rpl16,rps3,rps1,nad9,atp8,cox3,ccmB,cox1,atp1,nad4,atp6,rps12,nad3,atp4,nad4L,nad2,sdh3,ccmC,matR,	root	cellular organisms	Eukaryota	Viridiplantae	Streptophyta	Streptophytina	Embryophyta	Tracheophyta	Euphyllophyta	Spermatophyta	Magnoliopsida	Mesangiospermae	eudicotyledons	Gunneridae	Pentapetalae	rosids	malvids	Sapindales	Anacardiaceae	Mangifera	Mangifera
Leucaena trichandra	Eukaryota;Plants;Land Plants	PRJNA306324	0.722009	44.9166	mitochondrion	NC_039738.1/MH717173.1	38	2018-11-09T00:00:00Z	atp4,nad4L,rps12,nad3,atp1,ccmFn,atp9,nad6,atp8,rpl10,rpl2,cob,rps4,cox1,ccmB,ccmFc,cox2,matR,mttB,nad7,ccmC,nad3,cox3,sdh4,nad5,rps1,rps10,atp6,nad9,petG,rps14,rpl5,rps3,rpl16,psaA,nad4,rps19,nad2,	root	cellular organisms	Eukaryota	Viridiplantae	Streptophyta	Streptophytina	Embryophyta	Tracheophyta	Euphyllophyta	Spermatophyta	Magnoliopsida	Mesangiospermae	eudicotyledons	Gunneridae	Pentapetalae	rosids	fabids	Fabales	Fabaceae	Caesalpinioideae	mimosoid clade	Mimoseae	Leucaena	Leucaena
Salix wilsonii	Eukaryota;Plants;Land Plants	PRJNA859580	0.711456	44.8326	mitochondrion	NC_064688.1/ON012845.1	32	2022-07-18T00:00:00Z	cox3,sdh4,matR,atp1,rps1,nad3,nad4,mttB,nad5,rps4,nad6,nad1,nad9,rpl16,ccmC,atp9,rps3,nad7,rpl2,cox1,rpl10,ccmFc,ccmFn,atp8,atp6,rps12,cob,cox2,ccmB,atp4,nad4L,nad2,	root	cellular organisms	Eukaryota	Viridiplantae	Streptophyta	Streptophytina	Embryophyta	Tracheophyta	Euphyllophyta	Spermatophyta	Magnoliopsida	Mesangiospermae	eudicotyledons	Gunneridae	Pentapetalae	rosids	fabids	Malpighiales	Salicaceae	Saliceae	Salix	Salix
Salix dunnii	Eukaryota;Plants;Land Plants	PRJNA775170	0.711422	44.8298	mitochondrion	NC_058734.1/MZ675538.1	34	2021-11-03T00:00:00Z	atp6,rps12,cob,cox2,ccmB,atp4,nad4L,nad2,cox3,sdh4,matR,atp1,rps1,nad3,nad4,rps7,rps14,mttB,nad5,rps4,nad6,nad1,nad9,rpl16,ccmC,atp9,rps3,nad7,rpl2,cox1,rpl10,ccmFC,ccmFN,atp8,	root	cellular organisms	Eukaryota	Viridiplantae	Streptophyta	Streptophytina	Embryophyta	Tracheophyta	Euphyllophyta	Spermatophyta	Magnoliopsida	Mesangiospermae	eudicotyledons	Gunneridae	Pentapetalae	rosids	fabids	Malpighiales	Salicaceae	Saliceae	Salix	Salix
Tripsacum dactyloides	Eukaryota;Plants;Land Plants	PRJNA17703	0.7041	43.9252	mitochondrion	NC_008362.1/DQ984517.1	33	2006-09-21T00:00:00Z	rpl16,rps3,ccmC,rps13,cob,nad6,atp1-a,mttB,atp4,nad9-1,ccmFC-1,ccmB-1,atp6-1,ccmFN-1,rps1-1,mat-r-1,rps4-1,cox2,nad2,nad7,atp1-b,atp8,nad4L,atp9,cox3,rps2A,nad5,nad1,rps7,nad3,rps12,cox1,nad4,	root	cellular organisms	Eukaryota	Viridiplantae	Streptophyta	Streptophytina	Embryophyta	Tracheophyta	Euphyllophyta	Spermatophyta	Magnoliopsida	Mesangiospermae	Liliopsida	Petrosaviidae	commelinids	Poales	Poaceae	PACMAD clade	Panicoideae	Andropogonodae	Andropogoneae	Tripsacinae	Tripsacum	Tripsacum
Acacia ligulata	Eukaryota;Plants;Land Plants	PRJNA524540	0.698138	45.0642	mitochondrion	NC_040998.1/	38	2019-02-27T00:00:00Z	cox1,rps10,rpl2,atp6,rps4,nad9,rps12,nad3,rps1,nad5,mttB,nad7,rpl5,rps14,ccmB,nad1,ccmFn,nad4,cob,matR,atp6,ccmFc,nad6,atp1,nad4L,atp4,rps19,atp9,nad2,cox2,rpl10,atp8,rps3,rpl16,dpo,ccmC,sdh4,cox3,	root	cellular organisms	Eukaryota	Viridiplantae	Streptophyta	Streptophytina	Embryophyta	Tracheophyta	Euphyllophyta	Spermatophyta	Magnoliopsida	Mesangiospermae	eudicotyledons	Gunneridae	Pentapetalae	rosids	fabids	Fabales	Fabaceae	Caesalpinioideae	mimosoid clade	Acacieae	Acacia	Acacia
Gossypium arboreum	Eukaryota;Plants;Land Plants	PRJNA390630	0.687482	44.9444	mitochondrion	NC_035073.1/KR736342.1	39	2017-06-15T00:00:00Z	atp4,sdh3,nad2,nad6,ccmC,nad4,nad9,mttB,atp1,rps10,cox1,cox3,sdh4,rpl2,rpl5,cob,rps14,rps4,cox2,rpl16,rps3,nad4L,atp6,ccmFN,atp8,nad1,rpl10,nad5,atp9,mttB,nad9,nad4,nad3,rps12,nad7,ccmB,matR,ccmFC,rps7,	root	cellular organisms	Eukaryota	Viridiplantae	Streptophyta	Streptophytina	Embryophyta	Tracheophyta	Euphyllophyta	Spermatophyta	Magnoliopsida	Mesangiospermae	eudicotyledons	Gunneridae	Pentapetalae	rosids	malvids	Malvales	Malvaceae	Malvoideae	Gossypium	Gossypium
Physochlaina orientalis	Eukaryota;Plants;Land Plants	PRJNA557938	0.684857	44.8123	mitochondrion	NC_044153.1/MK490961.1	37	2019-08-02T00:00:00Z	rps10,cox1,ccmFN,rpl2,rpl10,ccmB,mttB,matR,rps19,rps3,rpl16,cox2,nad9,atp1,sdh4,cox3,atp8,nad2,nad5,rps1,nad4,rps13,ccmC,nad6,rps4,ccmFc,nad1,atp9,nad4L,atp4,sdh3,atp6,rps12,nad3,nad7,rpl5,cob,	root	cellular organisms	Eukaryota	Viridiplantae	Streptophyta	Streptophytina	Embryophyta	Tracheophyta	Euphyllophyta	Spermatophyta	Magnoliopsida	Mesangiospermae	eudicotyledons	Gunneridae	Pentapetalae	asterids	lamiids	Solanales	Solanaceae	Solanoideae	Hyoscyameae	Physochlaina	Physochlaina
Toona ciliata	Eukaryota;Plants;Land Plants	PRJNA864496	0.683	45.4028	mitochondrion	NC_065060.1/OM574630.1	35	2022-08-03T00:00:00Z	cox1,matR,nad3,rps12,rpl2,nad7,sdh3,nad2,rps4,nad6,nad4,cox2,rpl5,ccmFC,nad9,rps1,rpl16,rps3,atp1,ccmC,atp4,nad4l,rpl10,atp6,ccmFN,atp9,nad5,nad1,ccmB,atp8,cox3,sdh4,mttb,cob,rps10,	root	cellular organisms	Eukaryota	Viridiplantae	Streptophyta	Streptophytina	Embryophyta	Tracheophyta	Euphyllophyta	Spermatophyta	Magnoliopsida	Mesangiospermae	eudicotyledons	Gunneridae	Pentapetalae	rosids	malvids	Sapindales	Meliaceae	Toona	Toona
Manihot esculenta	Eukaryota;Plants;Land Plants	PRJNA394209	0.68284	44.4697	mitochondrion	MT:NC_045136.1/	32	2019-11-05T00:00:00Z	cox2,mttB,rps1,nad7,cob,nad4,sdh3,nad4L,atp4,atp8,cox3,sdh4,ccmFc,nad1,ccmB,atp6,rps13,nad9,nad2,atp1,ccmC,nad3,rps12,atp9,matR,rpl10,nad5,rpl5,rps4,nad6,ccmFn,rpl16,	root	cellular organisms	Eukaryota	Viridiplantae	Streptophyta	Streptophytina	Embryophyta	Tracheophyta	Euphyllophyta	Spermatophyta	Magnoliopsida	Mesangiospermae	eudicotyledons	Gunneridae	Pentapetalae	rosids	fabids	Malpighiales	Euphorbiaceae	Crotonoideae	Manihoteae	Manihot	Manihot
Macadamia integrifolia	Eukaryota;Plants;Land Plants	PRJNA775103	0.682814	47.22	mitochondrion	NC_058888.1/MT588300.1	42	2021-11-03T00:00:00Z	ccmB,rpl5,rps14,cob,nad9,matR,sdh3,rps12,nad3,rps19,rps11,sdh4,cox3,atp8,rps13,cox1,rps10,atp9,nad1,rps1,nad5,rps2,ccmFC,ccmFN,nad7,atp6,nad2,nad4,rpl16,rps3,rps19,rpl2,ccmB,rpl10,atp1,nad4L,atp4,ccmC,rps7,nad6,cox2,rps4,	root	cellular organisms	Eukaryota	Viridiplantae	Streptophyta	Streptophytina	Embryophyta	Tracheophyta	Euphyllophyta	Spermatophyta	Magnoliopsida	Mesangiospermae	Proteales	Proteaceae	Macadamia	Macadamia
Asclepias syriaca	Eukaryota;Plants;Land Plants	PRJNA221190	0.682498	43.4268	mitochondrion	NC_022796.1/KF541337.1	37	2013-11-14T00:00:00Z	rps7,mttB,atp9,sdh3,rpl5,rpl2,nad5,nad9,atp8,cox3,sdh4,atp1,ccmC,rpl10,ccmB,nad7,cox1,rps13,rps1,atp9,cob,cox2,ccmFc,nad6,rps4,rps19,rps3,nad2,matR,ccmFN,atp4,nad4L,rps12,nad3,nad4,rps10,nad1,	root	cellular organisms	Eukaryota	Viridiplantae	Streptophyta	Streptophytina	Embryophyta	Tracheophyta	Euphyllophyta	Spermatophyta	Magnoliopsida	Mesangiospermae	eudicotyledons	Gunneridae	Pentapetalae	asterids	lamiids	Gentianales	Apocynaceae	Asclepiadoideae	Asclepiadeae	Asclepiadinae	Asclepias	Asclepias
Passiflora edulis	Eukaryota;Plants;Land Plants	PRJNA672624	0.68048	44.6501	mitochondrion	NC_050950.1/MT140634.1	41	2020-10-27T00:00:00Z	rps19,rpl10,ccmFN,atp8,nad3,rps12,cox2,cox2,nad2,nad1,mttB,cox3,atp9,cox2,cox1,matR,nad5,nad6,cox2,nad9,sdh3,nad7,rps4,ccmB,nad4L,ccmC,nad6,ccmFC,atp4,nad4L,ccmB,rps4,nad7,atp1,rps3,rpl16,nad4,rps1,atp6,cob,rpl5,	root	cellular organisms	Eukaryota	Viridiplantae	Streptophyta	Streptophytina	Embryophyta	Tracheophyta	Euphyllophyta	Spermatophyta	Magnoliopsida	Mesangiospermae	eudicotyledons	Gunneridae	Pentapetalae	rosids	fabids	Malpighiales	Passifloraceae	Passiflora	Passiflora
Gossypium barbadense	Eukaryota;Plants;Land Plants	PRJNA301185	0.677434	44.9774	mitochondrion	NC_028254.1/KP898249.1	36	2015-11-04T00:00:00Z	rps7,ccmFC,sdh4,cox3,cox1,rps10,atp1,mttB,nad9,nad4,nad3,rps12,nad7,ccmB,matR,rpl2,rpl5,cob,rps14,rps4,cox2,rpl16,rps3,nad4L,atp6,ccmFN,atp8,nad1,rpl10,atp9,ccmC,nad6,nad5,nad2,sdh3,atp4,	root	cellular organisms	Eukaryota	Viridiplantae	Streptophyta	Streptophytina	Embryophyta	Tracheophyta	Euphyllophyta	Spermatophyta	Magnoliopsida	Mesangiospermae	eudicotyledons	Gunneridae	Pentapetalae	rosids	malvids	Malvales	Malvaceae	Malvoideae	Gossypium	Gossypium
Gossypium raimondii	Eukaryota;Plants;Land Plants	PRJNA320118	0.676078	44.9461	mitochondrion	NC_029998.1/KU317325.1	39	2016-04-29T00:00:00Z	ccmFC,sdh4,cox3,cox1,rps10,atp1,mttB,nad9,nad4,nad3,rps12,nad7,ccmB,matR,rps7,rpl2,rpl5,cob,rps14,rps4,cox2,rpl16,rps3,nad4L,atp6,ccmFN,atp8,nad1,rpl10,atp9,mttB,nad9,nad4,ccmC,nad6,nad5,nad2,sdh3,atp4,	root	cellular organisms	Eukaryota	Viridiplantae	Streptophyta	Streptophytina	Embryophyta	Tracheophyta	Euphyllophyta	Spermatophyta	Magnoliopsida	Mesangiospermae	eudicotyledons	Gunneridae	Pentapetalae	rosids	malvids	Malvales	Malvaceae	Malvoideae	Gossypium	Gossypium
Gossypium hirsutum	Eukaryota;Plants;Land Plants	PRJNA713846	0.668584	44.9776	mitochondrion	MT:NC_027406.1/	34	2015-06-24T00:00:00Z	atp8,rpl10,atp9,nad3,rps12,nad7,ccmB,matR,ccmFC,rps7,rps3,rpl16,cox2,rps4,rps14,cob,rpl5,rpl2,ccmFN,atp6,nad4L,atp4,sdh3,nad6,ccmC,nad4,nad9,mttB,atp1,rps10,cox1,cox3,sdh4,ccmFC,	root	cellular organisms	Eukaryota	Viridiplantae	Streptophyta	Streptophytina	Embryophyta	Tracheophyta	Euphyllophyta	Spermatophyta	Magnoliopsida	Mesangiospermae	eudicotyledons	Gunneridae	Pentapetalae	rosids	malvids	Malvales	Malvaceae	Malvoideae	Gossypium	Gossypium
Gossypium harknessii	Eukaryota;Plants;Land Plants	PRJNA287945	0.666081	44.9807	mitochondrion	NC_027407.1/JX944506.1	33	2015-06-24T00:00:00Z	atp8,rpl10,atp9,nad3,rps12,nad7,ccmB,matR,ccmFC,rps7,rps3,rpl16,cox2,rps4,rps14,cob,rpl5,ccmFN,atp6,nad4L,atp4,sdh3,nad6,ccmC,nad4,nad9,mttB,atp1,rps10,cox1,cox3,sdh4,ccmFC,	root	cellular organisms	Eukaryota	Viridiplantae	Streptophyta	Streptophytina	Embryophyta	Tracheophyta	Euphyllophyta	Spermatophyta	Magnoliopsida	Mesangiospermae	eudicotyledons	Gunneridae	Pentapetalae	rosids	malvids	Malvales	Malvaceae	Malvoideae	Gossypium	Gossypium
Gossypium trilobum	Eukaryota;Plants;Land Plants	PRJNA362378	0.64446	44.9187	mitochondrion	NC_035076.1/KR736346.1	36	2017-06-15T00:00:00Z	atp4,sdh3,nad2,nad6,ccmC,nad4,nad9,mttB,atp1,rps10,cox1,cox3,sdh4,rps7,rpl2,rpl5,cob,rps14,rps4,cox2,rpl16,rps3,nad4L,atp6,ccmFN,atp8,nad1,rpl10,nad5,atp9,nad3,rps12,nad7,ccmB,matR,ccmFC,	root	cellular organisms	Eukaryota	Viridiplantae	Streptophyta	Streptophytina	Embryophyta	Tracheophyta	Euphyllophyta	Spermatophyta	Magnoliopsida	Mesangiospermae	eudicotyledons	Gunneridae	Pentapetalae	rosids	malvids	Malvales	Malvaceae	Malvoideae	Gossypium	Gossypium
Salix suchowensis	Eukaryota;Plants;Land Plants	PRJNA313066	0.644437	44.9836	mitochondrion	NC_029317.1/KU056812.1	33	2016-03-01T00:00:00Z	nad2,rpl10,nad7,rpl2,ccmFn,atp8,ccmFc,cox1,nad4L,atp4,ccmB,nad1,nad6,cox3,sdh4,rps3,atp9,ccmC,rpl16,nad9,cox2,cob,matR,atp1,nad3,nad4,rps7,atp6,rps12,rps4,nad5,mttB,rps7,	root	cellular organisms	Eukaryota	Viridiplantae	Streptophyta	Streptophytina	Embryophyta	Tracheophyta	Euphyllophyta	Spermatophyta	Magnoliopsida	Mesangiospermae	eudicotyledons	Gunneridae	Pentapetalae	rosids	fabids	Malpighiales	Salicaceae	Saliceae	Salix	Salix
Gossypium thurberi	Eukaryota;Plants;Land Plants	PRJNA390629	0.644395	44.9186	mitochondrion	NC_035074.1/KR736343.1	36	2017-12-18T00:00:00Z	atp4,sdh3,nad2,nad6,ccmC,nad4,nad9,mttB,atp1,rps10,cox1,cox3,sdh4,rps7,rpl2,rpl5,cob,rps14,rps4,cox2,rpl16,rps3,nad4L,atp6,ccmFN,atp8,nad1,rpl10,nad5,atp9,nad3,rps12,nad7,ccmB,matR,ccmFC,	root	cellular organisms	Eukaryota	Viridiplantae	Streptophyta	Streptophytina	Embryophyta	Tracheophyta	Euphyllophyta	Spermatophyta	Magnoliopsida	Mesangiospermae	eudicotyledons	Gunneridae	Pentapetalae	rosids	malvids	Malvales	Malvaceae	Malvoideae	Gossypium	Gossypium
Gossypium davidsonii	Eukaryota;Plants;Land Plants	PRJNA362453	0.644311	44.941	mitochondrion	NC_035075.1/KR736344.1	36	2017-06-15T00:00:00Z	atp4,sdh3,nad2,nad6,ccmC,nad4,nad9,mttB,atp1,rps10,cox1,cox3,sdh4,rps7,rpl2,rpl5,cob,rps14,rps4,cox2,rpl16,rps3,nad4L,atp6,ccmFN,atp8,nad1,rpl10,nad5,atp9,nad3,rps12,nad7,ccmB,matR,ccmFC,	root	cellular organisms	Eukaryota	Viridiplantae	Streptophyta	Streptophytina	Embryophyta	Tracheophyta	Euphyllophyta	Spermatophyta	Magnoliopsida	Mesangiospermae	eudicotyledons	Gunneridae	Pentapetalae	rosids	malvids	Malvales	Malvaceae	Malvoideae	Gossypium	Gossypium
Citrus sinensis	Eukaryota;Plants;Land Plants	PRJNA453239	0.640906	43.893	mitochondrion	NC_037463.1/MG736621.1	33	2018-04-24T00:00:00Z	atp4,nad4L,rpl16,rps3,ccmFc,ccmC,ccmFN,nad4,nad6,rps4,rpl5,atp1,ccmB,rpl2,rpl2,sdh4,cox3,cox2,atp6,rps7,nad7,cox1,rps10,nad5,mttB,nad9,atp9,nad3,rps12,nad2,rpl10,nad1,cob,	root	cellular organisms	Eukaryota	Viridiplantae	Streptophyta	Streptophytina	Embryophyta	Tracheophyta	Euphyllophyta	Spermatophyta	Magnoliopsida	Mesangiospermae	eudicotyledons	Gunneridae	Pentapetalae	rosids	malvids	Sapindales	Rutaceae	Aurantioideae	Citrus	Citrus
Toona sinensis	Eukaryota;Plants;Land Plants	PRJNA864440	0.638482	45.5565	mitochondrion	NC_065061.1/OM574631.1	35	2022-08-03T00:00:00Z	cox1,matR,nad3,rps12,atp1,rpl5,sdh3,nad2,rps4,nad6,atp6,nad4,cox2,cob,rps1,rpl16,rps3,rpl2,nad7,rpl10,nad9,ccmFC,mttb,sdh4,cox3,atp8,nad4l,ccmFN,atp9,nad5,nad1,ccmB,ccmC,atp4,rps10,	root	cellular organisms	Eukaryota	Viridiplantae	Streptophyta	Streptophytina	Embryophyta	Tracheophyta	Euphyllophyta	Spermatophyta	Magnoliopsida	Mesangiospermae	eudicotyledons	Gunneridae	Pentapetalae	rosids	malvids	Sapindales	Meliaceae	Toona	Toona
Salix paraflabellaris	Eukaryota;Plants;Land Plants	PRJNA624437	0.637893	44.9237	mitochondrion	NC_046754.1/MK575518.1	29	2020-04-10T00:00:00Z	rps3,nad7,cox1,atp8,ccmFn,ccmFc,cox2,atp6,rps12,nad3,nad4,rps7,rps4,nad6,ccmB,atp1,atp4,nad4L,cox3,sdh4,rps1,atp1,matR,cob,rpl2,nad9,rpl16,ccmC,atp9,	root	cellular organisms	Eukaryota	Viridiplantae	Streptophyta	Streptophytina	Embryophyta	Tracheophyta	Euphyllophyta	Spermatophyta	Magnoliopsida	Mesangiospermae	eudicotyledons	Gunneridae	Pentapetalae	rosids	fabids	Malpighiales	Salicaceae	Saliceae	Salix	Salix
Haematoxylum brasiletto	Eukaryota;Plants;Land Plants	PRJNA579662	0.631094	44.9399	mitochondrion	NC_045040.1/MN017229.1	42	2019-10-29T00:00:00Z	mttB,nad6,rpl10,ccmB,matR,atp9,sdh3,rps1,nad5,rpl2,rps10,ccmFc,rps3,rpl16,atp6,atp1,ccmFn,nad2,rps19,ccmC,atp4,nad4L,rps4,cox3,sdh4,nad7,nad1,cob,rps14,rpl5,nad4,atp8,cox2,nad3,rps12,nad9,cox1,rps10,rpl2,nad5,rps1,sdh3,	root	cellular organisms	Eukaryota	Viridiplantae	Streptophyta	Streptophytina	Embryophyta	Tracheophyta	Euphyllophyta	Spermatophyta	Magnoliopsida	Mesangiospermae	eudicotyledons	Gunneridae	Pentapetalae	rosids	fabids	Fabales	Fabaceae	Caesalpinioideae	Cassia clade	Haematoxylum	Haematoxylum
Nymphaea colorata	Eukaryota;Plants;Land Plants	PRJNA587754	0.617195	45.1101	mitochondrion	MT:NC_037468.1/	42	2018-04-24T00:00:00Z	atp9,rps4,rpl10,rps19,nad7,nad4L,nad6,cox1,rps10,rpl5,rps14,cob,atp6,atp1,mttB,ccmC,cox3,sdh4,ccmFC,atp4,cox2,ccmFN,nad9,matR,atp8,nad4,atp6,sdh3,rps2,nad1,rpl16,rps3,rps19,rpl2,nad3,rps12,nad5,ccmB,rps13,rps11,rps1,nad2,	root	cellular organisms	Eukaryota	Viridiplantae	Streptophyta	Streptophytina	Embryophyta	Tracheophyta	Euphyllophyta	Spermatophyta	Magnoliopsida	Nymphaeales	Nymphaeaceae	Nymphaea	Nymphaea
Salix brachista	Eukaryota;Plants;Land Plants	PRJNA775114	0.608983	44.9256	mitochondrion	NC_058733.1/MZ675537.1	33	2021-11-03T00:00:00Z	ccmFC,ccmFN,atp8,atp6,rps12,nad3,nad4,rps7,rps14,mttB,rps4,nad6,nad1,ccmB,atp4,nad4L,nad2,cox3,sdh4,cox1,nad5,rpl2,nad7,rps3,atp9,ccmC,rpl16,nad9,cox2,cob,matR,atp1,rps1,	root	cellular organisms	Eukaryota	Viridiplantae	Streptophyta	Streptophytina	Embryophyta	Tracheophyta	Euphyllophyta	Spermatophyta	Magnoliopsida	Mesangiospermae	eudicotyledons	Gunneridae	Pentapetalae	rosids	fabids	Malpighiales	Salicaceae	Saliceae	Salix	Salix
Tamarindus indica	Eukaryota;Plants;Land Plants	PRJNA579640	0.607282	45.3643	mitochondrion	NC_045038.1/MN017227.1	37	2019-10-29T00:00:00Z	rps3,rpl16,ccmFc,nad6,atp6,cob,rps14,rpl5,nad3,rps12,matR,nad5,nad7,nad2,cox2,mttB,nad4L,atp4,rps4,ccmFn,nad1,ccmC,atp9,nad4,atp1,rps1,rpl10,ccmB,cox1,rps10,sdh4,cox3,atp8,nad7,nad9,	root	cellular organisms	Eukaryota	Viridiplantae	Streptophyta	Streptophytina	Embryophyta	Tracheophyta	Euphyllophyta	Spermatophyta	Magnoliopsida	Mesangiospermae	eudicotyledons	Gunneridae	Pentapetalae	rosids	fabids	Fabales	Fabaceae	Detarioideae	Amherstieae	Tamarindus	Tamarindus
Libidibia coriaria	Eukaryota;Plants;Land Plants	PRJNA579658	0.601574	45.1808	mitochondrion	NC_045039.1/MN017228.1	39	2019-10-29T00:00:00Z	nad4L,atp4,ccmC,ccmB,rpl10,atp8,rps14,rpl5,rps19,nad6,sdh4,cox3,rps4,ccmFn,nad1,matR,rpl16,rps3,mttB,atp9,ccmFc,atp1,nad3,rps12,nad9,nad7,nad2,rpl2,rps10,atp6,nad4,sdh3,rps1,nad5,rpl2,rps10,cox1,cob,cox2,	root	cellular organisms	Eukaryota	Viridiplantae	Streptophyta	Streptophytina	Embryophyta	Tracheophyta	Euphyllophyta	Spermatophyta	Magnoliopsida	Mesangiospermae	eudicotyledons	Gunneridae	Pentapetalae	rosids	fabids	Fabales	Fabaceae	Caesalpinioideae	Caesalpinia clade	Libidibia	Libidibia
Salix purpurea	Eukaryota;Plants;Land Plants	PRJNA315988	0.59897	44.9376	mitochondrion	NC_029693.1/KU198635.1	32	2016-03-28T00:00:00Z	nad7,rpl2,cox1,ccmC,ccmFc,ccmFn,atp8,atp6,rps12,nad3,nad4,rps7,mttB,nad5,rps4,rpl10,nad6,nad1,ccmB,atp4,nad4L,nad2,cox3,sdh4,rpl16,nad9,cox2,cob,matR,atp1,atp9,rps3,	root	cellular organisms	Eukaryota	Viridiplantae	Streptophyta	Streptophytina	Embryophyta	Tracheophyta	Euphyllophyta	Spermatophyta	Magnoliopsida	Mesangiospermae	eudicotyledons	Gunneridae	Pentapetalae	rosids	fabids	Malpighiales	Salicaceae	Saliceae	Salix	Salix
Bombax ceiba	Eukaryota;Plants;Land Plants	PRJNA483615	0.59439	45.0559	mitochondrion	NC_038052.1/MG788014.1	34	2018-07-31T00:00:00Z	nad2,atp6,rpl5,rpl2,rpl16,ccmB,matR,atp4,atp9,ccmFN,nad6,rpl10,rps10,cox1,nad7,rps12,nad3,rps4,rps14,cob,atp1,atp8,cox3,sdh4,nad3,sdh3,nad4L,ccmFC,mttB,nad9,nad4,cox2,ccmC,rps4,	root	cellular organisms	Eukaryota	Viridiplantae	Streptophyta	Streptophytina	Embryophyta	Tracheophyta	Euphyllophyta	Spermatophyta	Magnoliopsida	Mesangiospermae	eudicotyledons	Gunneridae	Pentapetalae	rosids	malvids	Malvales	Malvaceae	Bombacoideae	Bombax	Bombax
Gleditsia sinensis	Eukaryota;Plants;Land Plants	PRJNA772428	0.594121	45.2659	mitochondrion	NC_058235.1/MT921986.1	35	2021-10-25T00:00:00Z	nad7,sdh4,cox3,atp8,cob,nad2,rps4,rps19,nad4,ccmFc,rps3,rpl16,ccmC,rps1,nad5,rpl2,rps10,cox1,ccmFn,nad6,rpl10,ccmB,atp6,mttB,nad1,matR,rpl5,rps14,nad9,rps12,nad3,cox2,atp4,nad4L,atp9,	root	cellular organisms	Eukaryota	Viridiplantae	Streptophyta	Streptophytina	Embryophyta	Tracheophyta	Euphyllophyta	Spermatophyta	Magnoliopsida	Mesangiospermae	eudicotyledons	Gunneridae	Pentapetalae	rosids	fabids	Fabales	Fabaceae	Caesalpinioideae	Umtiza clade	Gleditsia	Gleditsia
Zea perennis	Eukaryota;Plants;Land Plants	PRJNA17623	0.570354	43.8849	mitochondrion	NC_008331.1/DQ645538.1	32	2006-09-07T00:00:00Z	atp6-1,rps13,cob,cox1,rps2-1,atp8,mat-r,rps1,ccmFN,nad4L,ccmB,atp1,nad5,nad3,rps12,cox2,nad1,nad7,rpl16,rps3,ccmC,nad2,nad9,ccmFC,nad4,mttB,rps4,rps7,cox3,atp9,atp4,nad6,	root	cellular organisms	Eukaryota	Viridiplantae	Streptophyta	Streptophytina	Embryophyta	Tracheophyta	Euphyllophyta	Spermatophyta	Magnoliopsida	Mesangiospermae	Liliopsida	Petrosaviidae	commelinids	Poales	Poaceae	PACMAD clade	Panicoideae	Andropogonodae	Andropogoneae	Tripsacinae	Zea	Zea
Hibiscus cannabinus	Eukaryota;Plants;Land Plants	PRJNA399934	0.569915	44.9121	mitochondrion	NC_035549.1/MF163174.1	37	2017-08-24T00:00:00Z	atp9,ccmC,nad1,rpl16,rps3,rpl2,rpl5,cob,rps4,atp8,rpl10,ccmFC,rps19,sdh4,cox3,rps7,rps10,cox1,atp9,nad2,ccmFN,rps12,nad7,mttB,nad5,atp1,rps14,nad3,nad4,nad9,ccmB,atp6,nad6,nad4L,cox2,matR,atp4,	root	cellular organisms	Eukaryota	Viridiplantae	Streptophyta	Streptophytina	Embryophyta	Tracheophyta	Euphyllophyta	Spermatophyta	Magnoliopsida	Mesangiospermae	eudicotyledons	Gunneridae	Pentapetalae	rosids	malvids	Malvales	Malvaceae	Malvoideae	Hibiscus	Hibiscus
Senna tora	Eukaryota;Plants;Land Plants	PRJNA483623	0.566589	45.2294	mitochondrion	NC_038053.1/MF358693.1	36	2018-07-31T00:00:00Z	rps4,mttB,atp1,nad7,nad6,rps3,rpl16,ccmB,nad3,rps12,nad9,cox3,ccmFC,nad5,rps1,cob,nad1,rps14,rp15,cox1,rps10,ccmC,nad4,atp8,ccmFn,atp9,atp6,atp4,nad4L,matR,cox2,nad2,atp4,nad4L,cox3,	root	cellular organisms	Eukaryota	Viridiplantae	Streptophyta	Streptophytina	Embryophyta	Tracheophyta	Euphyllophyta	Spermatophyta	Magnoliopsida	Mesangiospermae	eudicotyledons	Gunneridae	Pentapetalae	rosids	fabids	Fabales	Fabaceae	Caesalpinioideae	Cassia clade	Senna	Senna
Cotinus coggygria	Eukaryota;Plants;Land Plants	PRJNA717617	0.564322	45.4048	mitochondrion	NC_064986.1/MZ089853.1	38	2022-08-03T00:00:00Z	petL,nad9,nad5,rps3,rpl16,ccmFN,nad7,psbD,psbC,ccmB,rpl2,nad6,rpoB,cox1,ccmFc,nad3,rps12,rps4,cob,rpl5,cox2,atp1,atp6,nad4,psbM,matR,mttB,nad2,sdh3,rpl10,ccmC,atp4,nad4L,sdh4,cox3,atp8,rps10,atp9,	root	cellular organisms	Eukaryota	Viridiplantae	Streptophyta	Streptophytina	Embryophyta	Tracheophyta	Euphyllophyta	Spermatophyta	Magnoliopsida	Mesangiospermae	eudicotyledons	Gunneridae	Pentapetalae	rosids	malvids	Sapindales	Anacardiaceae	Cotinus	Cotinus
Salix polaris	Eukaryota;Plants;Land Plants	PRJNA700346	0.56292	45.0334	mitochondrion	NC_052709.1/MT806746.1	23	2021-02-09T00:00:00Z	cox2,cob,matR,atp1,nad3,nad4,rps7,rps4,ccmFc,cox1,nad4L,atp4,ccmB,nad6,cox3,sdh4,nad7,rpl2,rps3,atp9,ccmC,rpl16,nad9,	root	cellular organisms	Eukaryota	Viridiplantae	Streptophyta	Streptophytina	Embryophyta	Tracheophyta	Euphyllophyta	Spermatophyta	Magnoliopsida	Mesangiospermae	eudicotyledons	Gunneridae	Pentapetalae	rosids	fabids	Malpighiales	Salicaceae	Saliceae	Salix	Salix
Liriodendron tulipifera	Eukaryota;Plants;Land Plants	PRJNA198787	0.553721	47.7038	mitochondrion	NC_021152.1/KC821969.1	42	2013-04-30T00:00:00Z	rps10,atp8,cox3,sdh4,atp1,rps7,rps13,nad4,rps1,nad4L,atp4,atp9,sdh3,nad1,ccmB,nad6,atp6,cox2,nad6-2,nad7,matR,cox1,ccmFN,rps2,nad9,rps11,ccmFC,cob,rps14,rpl5,nad5,nad3,rps12,mttB,nad2,rpl16,rps3,rps19,rpl2,ccmC,rps4,rpl10,	root	cellular organisms	Eukaryota	Viridiplantae	Streptophyta	Streptophytina	Embryophyta	Tracheophyta	Euphyllophyta	Spermatophyta	Magnoliopsida	Mesangiospermae	Magnoliidae	Magnoliales	Magnoliaceae	Liriodendron	Liriodendron
Zea luxurians	Eukaryota;Plants;Land Plants	PRJNA17625	0.539368	43.9336	mitochondrion	NC_008333.1/DQ645537.1	32	2006-09-07T00:00:00Z	atp6,rpl16,rps3,ccmC,nad1,nad9,ccmFC-1,nad4L,ccmB,ccmFN,rps1,mat-r,atp8,rps2,cob,rps13,atp1,nad5,nad3,rps12,nad7,nad2,atp9,cox3,rps7,cox1,cox2,rps4,mttB,nad4,atp4,nad6,	root	cellular organisms	Eukaryota	Viridiplantae	Streptophyta	Streptophytina	Embryophyta	Tracheophyta	Euphyllophyta	Spermatophyta	Magnoliopsida	Mesangiospermae	Liliopsida	Petrosaviidae	commelinids	Poales	Poaceae	PACMAD clade	Panicoideae	Andropogonodae	Andropogoneae	Tripsacinae	Zea	Zea
Citrus maxima	Eukaryota;Plants;Land Plants	PRJNA755088	0.538434	45.0243	mitochondrion	NC_057143.1/MN946544.1	36	2021-08-31T00:00:00Z	atp1,ccmFC,ccmC,ccmFn,atp8,cox3,sdh4,ccmB,nad4L,atp4,cox2,atp6,atp9,nad5,rps7,cob,nad1,rpl10,sdh3,rps12,nad3,mttB,nad4,nad2,nad6,rps4,rpl5,rpl16,rps3,rps10,cox1,matR,nad7,rps1,nad9,rps7,	root	cellular organisms	Eukaryota	Viridiplantae	Streptophyta	Streptophytina	Embryophyta	Tracheophyta	Euphyllophyta	Spermatophyta	Magnoliopsida	Mesangiospermae	eudicotyledons	Gunneridae	Pentapetalae	rosids	malvids	Sapindales	Rutaceae	Aurantioideae	Citrus	Citrus
Hernandia nymphaeifolia	Eukaryota;Plants;Land Plants	PRJNA835635	0.535805	45.7295	mitochondrion	NC_063145.1/ON023262.1	40	2022-05-07T00:00:00Z	atp4,nad4L,sdh3,ccmFn,nad4,rps2,rpl2,ccmC,mttB,atp9,ccmB,rps13,sdh4,cox3,atp8,rps7,nad9,rps11,matR,rps12,nad3,nad5,cox1,rps4,nad6,rpl10,rpl16,rps3,rps19,atp1,nad7,rps10,rps19,rpl5,rps14,cob,rps1,cox2,atp6,ccmFc,	root	cellular organisms	Eukaryota	Viridiplantae	Streptophyta	Streptophytina	Embryophyta	Tracheophyta	Euphyllophyta	Spermatophyta	Magnoliopsida	Mesangiospermae	Magnoliidae	Laurales	Hernandiaceae	Hernandia	Hernandia
Prunus mume	Eukaryota;Plants;Land Plants	PRJNA864554	0.535727	45.4461	mitochondrion	NC_065232.1/ON478169.1	35	2022-08-03T00:00:00Z	nad6,nad9,rps7,ccmB,nad5,atp1,cox2,cox1,mttB,ccmFc,ccmC,atp4,nad4L,atp6,nad1,sdh3,atp9,nad2,ccmFN,nad4,matR,rps13,rps12,nad3,rps4,rps1,nad7,rpl5,rps14,cob,rps3,atp8,cox3,sdh4,rpl10,	root	cellular organisms	Eukaryota	Viridiplantae	Streptophyta	Streptophytina	Embryophyta	Tracheophyta	Euphyllophyta	Spermatophyta	Magnoliopsida	Mesangiospermae	eudicotyledons	Gunneridae	Pentapetalae	rosids	fabids	Rosales	Rosaceae	Amygdaloideae	Amygdaleae	Prunus	Prunus
Stylosanthes seabrana	Eukaryota;Plants;Land Plants	PRJNA845251	0.52387	44.8869	mitochondrion	NC_063518.1/MZ747313.1	34	2022-06-03T00:00:00Z	nad2,cob,ccmC,atp8,ccmFn,rps14,ccmB,rpl10,sdh4,cox3,atp9,nad9,rpl16,rps3,rps19,cox1,rps10,atp4,nad4L,nad4,matR,nad3,rps12,rps4,nad7,ccmFc,rps1,nad5,nad6,atp1,rpl5,cox2,mttB,atp6,	root	cellular organisms	Eukaryota	Viridiplantae	Streptophyta	Streptophytina	Embryophyta	Tracheophyta	Euphyllophyta	Spermatophyta	Magnoliopsida	Mesangiospermae	eudicotyledons	Gunneridae	Pentapetalae	rosids	fabids	Fabales	Fabaceae	Papilionoideae	50 kb inversion clade	dalbergioids sensu lato	Dalbergieae	Pterocarpus clade	Stylosanthes	Stylosanthes
Citrus unshiu	Eukaryota;Plants;Land Plants	PRJNA755112	0.521559	45.0553	mitochondrion	NC_057142.1/MN946543.1	35	2021-08-31T00:00:00Z	atp1,ccmFC,ccmC,ccmFn,atp8,cox3,sdh4,ccmB,nad4L,atp4,cox2,atp6,atp9,nad5,rps7,cob,nad1,rpl10,sdh3,rps12,nad3,mttB,nad4,nad2,nad6,rps4,rpl5,rpl16,rps3,rps10,cox1,matR,nad7,rps1,nad9,	root	cellular organisms	Eukaryota	Viridiplantae	Streptophyta	Streptophytina	Embryophyta	Tracheophyta	Euphyllophyta	Spermatophyta	Magnoliopsida	Mesangiospermae	eudicotyledons	Gunneridae	Pentapetalae	rosids	malvids	Sapindales	Rutaceae	Aurantioideae	Citrus	Citrus
Nepenthes x ventrata	Eukaryota;Plants;Land Plants	PRJNA496130	0.520764	44.1738	mitochondrion	NC_039531.1/MH798871.1	37	2018-11-06T00:00:00Z	rps19,mttB,ccmFc,ccmFN,rpl2,rps3,nad4L,atp4,ccmC,sdh3,mat-R,nad2,nad6,rps4,cox2,nad4,rps1,cob,rpl5,nad3,rps12,nad9,cox1,rps10,atp1,rps11,nad5,atp9,sdh4,cox3,atp8,nad7,rps7,rps13,atp6,ccmB,nad1,	root	cellular organisms	Eukaryota	Viridiplantae	Streptophyta	Streptophytina	Embryophyta	Tracheophyta	Euphyllophyta	Spermatophyta	Magnoliopsida	Mesangiospermae	eudicotyledons	Gunneridae	Pentapetalae	Caryophyllales	Nepenthaceae	Nepenthes	Nepenthes
Eleusine indica	Eukaryota;Plants;Land Plants	PRJNA328747	0.520691	43.298	mitochondrion	NC_040989.1/MF616338.1	34	2019-02-27T00:00:00Z	nad9,cox3,rpl16,rps3,nad3,rps12,nad1,ccmFc,cox2,rps2,ccmB,nad6,rps7,atp1,atp4,mttB,rps4,nad2,atp6,matR,rps1,ccmFn,atp8,cox1,nad4,rps13,nad5,atp9,nad7,ccmC,cob,cox1,rps19,nad4L,	root	cellular organisms	Eukaryota	Viridiplantae	Streptophyta	Streptophytina	Embryophyta	Tracheophyta	Euphyllophyta	Spermatophyta	Magnoliopsida	Mesangiospermae	Liliopsida	Petrosaviidae	commelinids	Poales	Poaceae	PACMAD clade	Chloridoideae	Cynodonteae	Eleusininae	Eleusine	Eleusine
Prunus armeniaca	Eukaryota;Plants;Land Plants	PRJNA864406	0.510346	45.4302	mitochondrion	NC_065228.1/ON478164.1	36	2022-08-03T00:00:00Z	ccmB,nad5,atp1,cox2,cox1,mttB,ccmFc,rpl16,ccmC,atp4,nad4L,rps12,rps13,nad1,matR,atp6,atp9,sdh3,nad2,ccmFn,nad4,nad3,rps4,rps1,nad7,rpl5,rps14,cob,rps3,atp8,cox3,sdh4,rpl10,nad6,nad9,rps7,	root	cellular organisms	Eukaryota	Viridiplantae	Streptophyta	Streptophytina	Embryophyta	Tracheophyta	Euphyllophyta	Spermatophyta	Magnoliopsida	Mesangiospermae	eudicotyledons	Gunneridae	Pentapetalae	rosids	fabids	Rosales	Rosaceae	Amygdaloideae	Amygdaleae	Prunus	Prunus
Prunus sibirica	Eukaryota;Plants;Land Plants	PRJNA864216	0.510187	45.4239	mitochondrion	NC_065234.1/ON478172.1	35	2022-08-03T00:00:00Z	cox2,cox1,mttB,ccmFc,ccmC,atp4,nad4L,nad5,rps12,rps13,nad1,matR,atp6,atp9,sdh3,nad2,ccmFN,nad4,nad3,rps4,rps1,nad7,rpl5,rps14,cob,rps3,atp8,cox3,sdh4,rpl10,nad6,nad9,rps7,ccmB,atp1,	root	cellular organisms	Eukaryota	Viridiplantae	Streptophyta	Streptophytina	Embryophyta	Tracheophyta	Euphyllophyta	Spermatophyta	Magnoliopsida	Mesangiospermae	eudicotyledons	Gunneridae	Pentapetalae	rosids	fabids	Rosales	Rosaceae	Amygdaloideae	Amygdaleae	Prunus	Prunus
Prunus salicina	Eukaryota;Plants;Land Plants	PRJNA864515	0.508005	45.4322	mitochondrion	NC_065233.1/ON478171.1	39	2022-08-03T00:00:00Z	nad2,sdh3,nad5,nad4,ccmFn,nad6,nad9,ccmB,atp1,nad3,nad6,cox2,cox1,mttB,ccmFc,rpl16,ccmC,atp4,nad4L,nad9,rps7,rps4,rps1,nad7,rpl5,rps14,cob,rps3,atp8,cox3,sdh4,rpl10,nad3,rps12,rps13,nad1,matR,atp6,atp9,	root	cellular organisms	Eukaryota	Viridiplantae	Streptophyta	Streptophytina	Embryophyta	Tracheophyta	Euphyllophyta	Spermatophyta	Magnoliopsida	Mesangiospermae	eudicotyledons	Gunneridae	Pentapetalae	rosids	fabids	Rosales	Rosaceae	Amygdaloideae	Amygdaleae	Prunus	Prunus
Hyoscyamus niger	Eukaryota;Plants;Land Plants	PRJNA276245	0.501401	45.1798	mitochondrion	NC_026515.1/KM207685.1	38	2015-04-22T00:00:00Z	rps10,cox1,ccmFN,atp9,ccmFc,rps19,rps3,rpl16,cox2,mttB,matR,nad9,nad1,sdh3,nad2,nad7,rps12,nad3,rpl2,rpl10,ccmB,ccmC,nad5,rps1,nad4,rpl5,cob,rps13,atp6,atp1,nad4L,atp4,atp8,cox3,sdh4,rps4,nad6,nad9,	root	cellular organisms	Eukaryota	Viridiplantae	Streptophyta	Streptophytina	Embryophyta	Tracheophyta	Euphyllophyta	Spermatophyta	Magnoliopsida	Mesangiospermae	eudicotyledons	Gunneridae	Pentapetalae	asterids	lamiids	Solanales	Solanaceae	Solanoideae	Hyoscyameae	Hyoscyamus	Hyoscyamus
Castilleja paramensis	Eukaryota;Plants;Land Plants	PRJNA353410	0.495499	43.5204	mitochondrion	NC_031806.1/KT959112.1	34	2016-11-14T00:00:00Z	nad7,nad6,atp6,nad4,ccmFn,atp9,nad1,mttB,matR,rps3,rpl16,rps12,nad3,rpl10,ccmB,atp4,nad4L,sdh3,nad2,ccmFc,rps10,cox1,nad9,rps4,rps13,nad5,ccmC,cob,rps14,rpl5,cox2,atp8,cox3,atp1,	root	cellular organisms	Eukaryota	Viridiplantae	Streptophyta	Streptophytina	Embryophyta	Tracheophyta	Euphyllophyta	Spermatophyta	Magnoliopsida	Mesangiospermae	eudicotyledons	Gunneridae	Pentapetalae	asterids	lamiids	Lamiales	Orobanchaceae	Pedicularideae	Castillejinae	Castilleja	Castilleja
Diospyros oleifera	Eukaryota;Plants;Land Plants	PRJNA864306	0.493958	45.6984	mitochondrion	NC_065039.1/MW970112.1	39	2022-08-03T00:00:00Z	rps7,nad7,rps13,nad1,rpl10,ccmB,ccmFC,mttB,ccmC,ccmFN,sdh3,cob,rps14,rpl5,nad4,atp6,nad2,rpl16,rps3,rps19,rpl2,nad4L,atp4,nad5,nad9,atp9,matR,sdh4,cox3,atp8,rps4,nad6,rps12,nad3,cox2,rps19,rps10,cox1,atp1,	root	cellular organisms	Eukaryota	Viridiplantae	Streptophyta	Streptophytina	Embryophyta	Tracheophyta	Euphyllophyta	Spermatophyta	Magnoliopsida	Mesangiospermae	eudicotyledons	Gunneridae	Pentapetalae	asterids	Ericales	Ebenaceae	Diospyros	Diospyros
Asparagus officinalis	Eukaryota;Plants;Land Plants	PRJNA387764	0.492062	45.8981	mitochondrion	NC_053642.1/MT483944.1	36	2021-03-25T00:00:00Z	nad2,rpl16,rps3,rps19,nad4L,atp4,nad5,ccmFn,rps7,mttB,ccmB,rps2,atp1,atp9,nad6,rps1,ccmC,nad3,rps12,cox2,rps4,cob,rps14,rpl5,nad7,ccmFc,rps13,rps11,atp6,nad9,atp8,nad1,cox1,nad4,cox3,matR,	root	cellular organisms	Eukaryota	Viridiplantae	Streptophyta	Streptophytina	Embryophyta	Tracheophyta	Euphyllophyta	Spermatophyta	Magnoliopsida	Mesangiospermae	Liliopsida	Petrosaviidae	Asparagales	Asparagaceae	Asparagoideae	Asparagus	Asparagus
Styphnolobium japonicum	Eukaryota;Plants;Land Plants	PRJNA496178	0.484916	45.4458	mitochondrion	NC_039596.1/MG757109.1	32	2018-11-06T00:00:00Z	ccmC,atp9,atp8,cox3,atp6,rpl5,rps14,nad3,rps12,cob,atp4,nad4L,nad4,ccmFc,nad5,rps1,cox2,nad7,nad9,rps4,atp1,nad6,ccmFn,nad1,mttB,ccmB,nad2,rps10,cox1,rps3,rpl16,matR,	root	cellular organisms	Eukaryota	Viridiplantae	Streptophyta	Streptophytina	Embryophyta	Tracheophyta	Euphyllophyta	Spermatophyta	Magnoliopsida	Mesangiospermae	eudicotyledons	Gunneridae	Pentapetalae	rosids	fabids	Fabales	Fabaceae	Papilionoideae	Cladrastis clade	Styphnolobium	Styphnolobium
Rotheca serrata	Eukaryota;Plants;Land Plants	PRJNA642566	0.482114	45.5374	mitochondrion	NC_049064.1/MT075727.1	34	2020-06-28T00:00:00Z	rpl2,ccmC,mttB,matR,nad1,cox1,nad5,rpl16,rps3,rps4,rps12,nad3,cob,atp1,atp8,cox3,ccmFc,rpl10,ccmB,atp6,ccmFn,cox2,nad7,nad2,nad6,nad4,nad9,rps13,atp4,rps10,nad4L,atp9,rpl5,rps14,	root	cellular organisms	Eukaryota	Viridiplantae	Streptophyta	Streptophytina	Embryophyta	Tracheophyta	Euphyllophyta	Spermatophyta	Magnoliopsida	Mesangiospermae	eudicotyledons	Gunneridae	Pentapetalae	asterids	lamiids	Lamiales	Lamiaceae	Ajugoideae	Rotheceae	Rotheca	Rotheca
Eucalyptus grandis	Eukaryota;Plants;Land Plants	PRJNA698663	0.478813	44.8334	mitochondrion	MT:NC_040010.1/	38	2018-12-03T00:00:00Z	sdh4,cox3,atp8,atp9,nad5,rpl10,rps4,nad6,rps10,cox1,nad4L,atp4,ccmB,nad4,psbM,rps3,nad9,rpl5,rps14,cob,atp6,ccmFc,rps13,nad7,cox2,mttB,sdh3,nad2,ccmC,rpl2,rps7,rps1,rps12,nad3,nad1,atp1,ccmFn,matR,	root	cellular organisms	Eukaryota	Viridiplantae	Streptophyta	Streptophytina	Embryophyta	Tracheophyta	Euphyllophyta	Spermatophyta	Magnoliopsida	Mesangiospermae	eudicotyledons	Gunneridae	Pentapetalae	rosids	malvids	Myrtales	Myrtaceae	Myrtoideae	Eucalypteae	Eucalyptus	Eucalyptus
Carica papaya	Eukaryota;Plants;Land Plants	PRJNA264084	0.47689	45.1171	mitochondrion	MT:NC_012116.1/	39	2009-02-24T00:00:00Z	cox2,ccmFC,matR,rps19,ccmC,atp1,nad5,nad6,rps4,sdh3,atp6,rps7,rps13,nad7,ccmB,cox1,rps10,ccmFN,nad3,rps12,nad2,rpl2,rps3,rpl16,atp4,nad4L,atp8,cox3,sdh4,cob,rps14,rpl5,nad4,nad1,nad9,mttB,atp9,rps1,ccmFN,	root	cellular organisms	Eukaryota	Viridiplantae	Streptophyta	Streptophytina	Embryophyta	Tracheophyta	Euphyllophyta	Spermatophyta	Magnoliopsida	Mesangiospermae	eudicotyledons	Gunneridae	Pentapetalae	rosids	malvids	Brassicales	Caricaceae	Carica	Carica
Suaeda glauca	Eukaryota;Plants;Land Plants	PRJNA806040	0.47433	44.0706	mitochondrion	NC_060419.1/MW561632.1	27	2022-02-11T00:00:00Z	COX1,ND7,ccmC,ATP4,ND4L,COX2,ND2,ND9,ATP1,ND1,ND7,ATP6,rps3,ND3,rps12,ND5,rps7,matR,ccmB,CYTB,rpl5,sdh4,COX3,ATP8,ATP9,ccmFc,ccmFN,	root	cellular organisms	Eukaryota	Viridiplantae	Streptophyta	Streptophytina	Embryophyta	Tracheophyta	Euphyllophyta	Spermatophyta	Magnoliopsida	Mesangiospermae	eudicotyledons	Gunneridae	Pentapetalae	Caryophyllales	Chenopodiaceae	Suaedoideae	Suaeda	Suaeda
Photinia serratifolia	Eukaryota;Plants;Land Plants	PRJNA864171	0.473561	45.2463	mitochondrion	NC_065220.1/ON556623.1	35	2022-08-03T00:00:00Z	atp6,matR,sdh3,nad2,rps13,rpl10,nad9,nad3,rps12,ccmC,atp4,nad4L,nad7,rps1,rps4,nad1,ccmFn,atp9,nad5,ccmB,atp1,nad6,ccmFc,mttB,cox1,nad4,cox2,rnaseH,rps3,atp8,cox3,sdh4,rpl5,rps14,cob,	root	cellular organisms	Eukaryota	Viridiplantae	Streptophyta	Streptophytina	Embryophyta	Tracheophyta	Euphyllophyta	Spermatophyta	Magnoliopsida	Mesangiospermae	eudicotyledons	Gunneridae	Pentapetalae	rosids	fabids	Rosales	Rosaceae	Amygdaloideae	Maleae	Photinia	Photinia
Rubus chingii	Eukaryota;Plants;Land Plants	PRJNA864491	0.472138	43.3104	mitochondrion	NC_065238.1/ON478176.1	32	2022-08-03T00:00:00Z	atp4,rps12,nad3,atp6,rps4,nad6,nad9,atp9,nad5,matR,nad7,nad4,rps14,mttB,rpl10,nad2,ccmFc,rps3,nad4L,cox2,cox1,ccmC,ccmFn,nad1,atp8,cox3,sdh4,rps1,cob,ccmB,atp1,rps13,	root	cellular organisms	Eukaryota	Viridiplantae	Streptophyta	Streptophytina	Embryophyta	Tracheophyta	Euphyllophyta	Spermatophyta	Magnoliopsida	Mesangiospermae	eudicotyledons	Gunneridae	Pentapetalae	rosids	fabids	Rosales	Rosaceae	Rosoideae	Rosoideae incertae sedis	Rubus	Rubus
Sorghum bicolor	Eukaryota;Plants;Land Plants	PRJNA38691	0.468628	43.727	mitochondrion	MT:NC_008360.1/	32	2006-09-21T00:00:00Z	atp1-1,nad9,nad3,rps12,rps2B,cox3,rps13,mttB,mat-r,rps1,ccmFN,nad6,nad7,rps7-1,cob-1,ccmC-1,atp8,rps4,cox1,nad5,nad4L,ccmB,nad1,atp4,cox2,atp6,nad4,atp9,rpl16,rps3,ccmFC,nad2,	root	cellular organisms	Eukaryota	Viridiplantae	Streptophyta	Streptophytina	Embryophyta	Tracheophyta	Euphyllophyta	Spermatophyta	Magnoliopsida	Mesangiospermae	Liliopsida	Petrosaviidae	commelinids	Poales	Poaceae	PACMAD clade	Panicoideae	Andropogonodae	Andropogoneae	Sorghinae	Sorghum	Sorghum bicolor	Sorghum
Vaccinium macrocarpon	Eukaryota;Plants;Land Plants	PRJNA236297	0.459678	45.3346	mitochondrion	NC_023338.1/KF386162.1	33	2014-01-27T00:00:00Z	cox1,nad2,nad9,ccmFn,rps13,rps10,rps19,atp4,mttB,rpl16,rpl2,rps4,rpl10,ccmB,rps12,nad3,ccmC,atp9,nad5,atp8,cox3,sdh4,cob,rps15,ccmFc,rps1,nad1,cox2,atp1,nad4,nad6,matR,nad7,	root	cellular organisms	Eukaryota	Viridiplantae	Streptophyta	Streptophytina	Embryophyta	Tracheophyta	Euphyllophyta	Spermatophyta	Magnoliopsida	Mesangiospermae	eudicotyledons	Gunneridae	Pentapetalae	asterids	Ericales	Ericaceae	Vaccinioideae	Vaccinieae	Vaccinium	Vaccinium
Pyrus x bretschneideri	Eukaryota;Plants;Land Plants	PRJNA864309	0.458897	45.2056	mitochondrion	NC_065218.1/OM763766.1	37	2022-08-03T00:00:00Z	sdh3,nad2,matR,nad3,rps12,rnaseH,rps3,atp8,cox3,sdh4,rpl5,rps14,cob,atp9,nad5,ccmB,cox2,nad4,rps4,rps1,nad7,atp1,nad6,ccmFc,mttB,cox1,ccmC,atp4,nad4L,nad1,ccmFn,atp9,ccmB,atp6,nad9,rpl10,rps13,	root	cellular organisms	Eukaryota	Viridiplantae	Streptophyta	Streptophytina	Embryophyta	Tracheophyta	Euphyllophyta	Spermatophyta	Magnoliopsida	Mesangiospermae	eudicotyledons	Gunneridae	Pentapetalae	rosids	fabids	Rosales	Rosaceae	Amygdaloideae	Maleae	Pyrus	Pyrus
Oryza sativa	Eukaryota;Plants;Land Plants	PRJNA883301	0.45738	43.8307	mitochondrion	NC_066488.1/ON854123.1	37	2022-09-22T00:00:00Z	nad1,cox3,orf25,nad5,rps7,orfB,nad6,ccmC,rpl2-D2,atp9,ccmB,atp6,nad9,atp1,rpl5,cox1,ccmFn,rps1,mat-r,nad6,rps13,rps4,nad2,cob,nad4L,rps19,rpl2,rpl2-D3,atp9,ccmB,cox2,nad4,rps3,rps12,nad3,rpl16,nad7,	root	cellular organisms	Eukaryota	Viridiplantae	Streptophyta	Streptophytina	Embryophyta	Tracheophyta	Euphyllophyta	Spermatophyta	Magnoliopsida	Mesangiospermae	Liliopsida	Petrosaviidae	commelinids	Poales	Poaceae	BOP clade	Oryzoideae	Oryzeae	Oryzinae	Oryza	Oryza
Prunus yedoensis	Eukaryota;Plants;Land Plants	PRJNA864401	0.4569	45.5601	mitochondrion	NC_065235.1/ON478173.1	35	2022-08-03T00:00:00Z	mttB,ccmFC,ccmC,atp4,nad4L,cox1,cox2,atp9,nad5,ccmB,nad6,nad9,matR,nad2,ccmFN,nad4,atp6,rps7,nad1,sdh3,atp1,sdh4,cox3,atp8,rps3,cob,rps14,rpl5,rpl10,rps13,rps12,nad3,rps4,rps1,nad7,	root	cellular organisms	Eukaryota	Viridiplantae	Streptophyta	Streptophytina	Embryophyta	Tracheophyta	Euphyllophyta	Spermatophyta	Magnoliopsida	Mesangiospermae	eudicotyledons	Gunneridae	Pentapetalae	rosids	fabids	Rosales	Rosaceae	Amygdaloideae	Amygdaleae	Prunus	Prunus
Stylosanthes capitata	Eukaryota;Plants;Land Plants	PRJNA845255	0.456448	44.9558	mitochondrion	NC_063515.1/MZ747309.1	32	2022-06-03T00:00:00Z	nad7,ccmFc,atp6,ccmB,rpl10,sdh4,cox3,nad5,rps1,rpl5,nad5,nad6,cox2,mttB,atp9,nad9,rpl16,rps3,rps19,cox1,rps10,atp4,nad4L,nad4,matR,nad3,rps12,ccmC,atp8,ccmFn,rps14,rps4,	root	cellular organisms	Eukaryota	Viridiplantae	Streptophyta	Streptophytina	Embryophyta	Tracheophyta	Euphyllophyta	Spermatophyta	Magnoliopsida	Mesangiospermae	eudicotyledons	Gunneridae	Pentapetalae	rosids	fabids	Fabales	Fabaceae	Papilionoideae	50 kb inversion clade	dalbergioids sensu lato	Dalbergieae	Pterocarpus clade	Stylosanthes	Stylosanthes
Triticum aestivum	Eukaryota;Plants;Land Plants	PRJNA764258	0.452526	44.3515	mitochondrion	MT:NC_036024.1/	36	2017-10-06T00:00:00Z	atp1,atp9,rp13,atp6-1,cox3,rpl5,matR,rps1,ccmFN,cob,atp6-2,rpl16,rps3,ccmFC,nad4,ccmC,ccmB,atp4,nad2,nad9,rps2,cox2,atp8-2,cox1,rps4,nad6,nad5,nad1,mttB,atp8-1,rps12,nad3,rps7,nad7,nad4L,rps19-p,	root	cellular organisms	Eukaryota	Viridiplantae	Streptophyta	Streptophytina	Embryophyta	Tracheophyta	Euphyllophyta	Spermatophyta	Magnoliopsida	Mesangiospermae	Liliopsida	Petrosaviidae	commelinids	Poales	Poaceae	BOP clade	Pooideae	Triticodae	Triticeae	Triticinae	Triticum	Triticum
Butomus umbellatus	Eukaryota;Plants;Land Plants	PRJNA207567	0.450826	49.0999	mitochondrion	NC_021399.1/KC208619.1	30	2013-06-13T00:00:00Z	rps3,cox1,matR,nad9,ccmC,rps7,atp1,atp9,nad2,nad6,cox2,mttB,atp6,ccmB,ccmFc,nad1,nad5,ccmC,atp8,cox3,nad3,nad4,ccmC,rps1,ccmFn,cob,nad4L,atp4,rps12,nad7,	root	cellular organisms	Eukaryota	Viridiplantae	Streptophyta	Streptophytina	Embryophyta	Tracheophyta	Euphyllophyta	Spermatophyta	Magnoliopsida	Mesangiospermae	Liliopsida	Alismatales	Butomaceae	Butomus	Butomus
Senna occidentalis	Eukaryota;Plants;Land Plants	PRJNA484497	0.447106	45.4539	mitochondrion	NC_038221.1/MF358694.1	34	2018-08-03T00:00:00Z	atp6,ccmFc,ccmB,rps14,rpl5,cox1,rps10,nad9,rps12,nad3,atp8,atp4,nad4L,nad4,rps4,atpA,cox2,rps1,nad5,ccmFn,nad6,mttB,atp9,ccmC,nad2,matR,rpl16,rps3,cob,nad1,cox2,nad7,sdh4,cox3,	root	cellular organisms	Eukaryota	Viridiplantae	Streptophyta	Streptophytina	Embryophyta	Tracheophyta	Euphyllophyta	Spermatophyta	Magnoliopsida	Mesangiospermae	eudicotyledons	Gunneridae	Pentapetalae	rosids	fabids	Fabales	Fabaceae	Caesalpinioideae	Cassia clade	Senna	Senna
Solanum lycopersicum	Eukaryota;Plants;Land Plants	PRJNA413096	0.446257	45.0657	mitochondrion	NC_035963.1/	39	2017-10-06T00:00:00Z	rpl16,rps3,rps19,nad3,rps12,rpl5,atp4,nad4L,rps1,atp8,cox3,sdh4,cob,ccmFc,ccmC,rpl16,rps3,rps19,mttB,atp1,ccmB,nad9,sdh3,atp9,rpl10,rpl2,matR,nad6,rps4,nad4,rps10,cox1,ccmFN,nad7,rps13,rpl2,rpl10,atp9,atp6,	root	cellular organisms	Eukaryota	Viridiplantae	Streptophyta	Streptophytina	Embryophyta	Tracheophyta	Euphyllophyta	Spermatophyta	Magnoliopsida	Mesangiospermae	eudicotyledons	Gunneridae	Pentapetalae	asterids	lamiids	Solanales	Solanaceae	Solanoideae	Solaneae	Solanum	Solanum
Solanum lycopersicum	Eukaryota;Plants;Land Plants	PRJNA66163	0.446257	45.0657	mitochondrion	NC_035963.1/	39	2017-10-06T00:00:00Z	rpl16,rps3,rps19,nad3,rps12,rpl5,atp4,nad4L,rps1,atp8,cox3,sdh4,cob,ccmFc,ccmC,rpl16,rps3,rps19,mttB,atp1,ccmB,nad9,sdh3,atp9,rpl10,rpl2,matR,nad6,rps4,nad4,rps10,cox1,ccmFN,nad7,rps13,rpl2,rpl10,atp9,atp6,	root	cellular organisms	Eukaryota	Viridiplantae	Streptophyta	Streptophytina	Embryophyta	Tracheophyta	Euphyllophyta	Spermatophyta	Magnoliopsida	Mesangiospermae	eudicotyledons	Gunneridae	Pentapetalae	asterids	lamiids	Solanales	Solanaceae	Solanoideae	Solaneae	Solanum	Solanum
Pyrus communis	Eukaryota;Plants;Land Plants	PRJNA864298	0.443525	45.2441	mitochondrion	NC_065229.1/ON478166.1	36	2022-08-03T00:00:00Z	atp1,atp6,rpl16,nad9,rpl10,rps13,sdh3,nad2,matR,nad3,rps12,rnaseH,rps3,atp8,cox3,sdh4,rpl5,rps14,cob,nad7,rps1,rps4,nad1,ccmFn,atp9,nad5,ccmB,cox2,nad4,nad4L,atp4,ccmC,cox1,mttB,ccmFc,nad6,	root	cellular organisms	Eukaryota	Viridiplantae	Streptophyta	Streptophytina	Embryophyta	Tracheophyta	Euphyllophyta	Spermatophyta	Magnoliopsida	Mesangiospermae	eudicotyledons	Gunneridae	Pentapetalae	rosids	fabids	Rosales	Rosaceae	Amygdaloideae	Maleae	Pyrus	Pyrus
Pyrus ussuriensis × Pyrus communis	Eukaryota;Plants;Land Plants	PRJNA864297	0.441853	45.2105	mitochondrion	NC_065227.1/ON478163.1	36	2022-08-03T00:00:00Z	rnaseH,rps3,atp8,cox3,sdh4,rpl5,rps14,cob,rps12,nad3,matR,sdh3,nad2,rps13,rpl10,nad9,rpl16,atp6,atp1,nad6,ccmFc,mttB,cox1,ccmC,atp4,nad4L,nad1,ccmFn,atp9,nad5,ccmB,cox2,nad4,rps4,rps1,nad7,	root	cellular organisms	Eukaryota	Viridiplantae	Streptophyta	Streptophytina	Embryophyta	Tracheophyta	Euphyllophyta	Spermatophyta	Magnoliopsida	Mesangiospermae	eudicotyledons	Gunneridae	Pentapetalae	rosids	fabids	Rosales	Rosaceae	Amygdaloideae	Maleae	Pyrus	Pyrus
Aconitum kusnezoffii	Eukaryota;Plants;Land Plants	PRJNA707862	0.44072	46.854	mitochondrion	NC_053920.1/MW013323.1	37	2021-03-26T00:00:00Z	ccmB,sdh3,atp1,atp9,nad7,rps12,nad3,cox1,rps10,sdh4,cox3,atp8,nad4,mttB,ccmFC,nad4l,atp4,nad5,rps3,rpl16,atp6,nad1,matR,nad6,cox2,rps7,ccmC,nad2,cob,rps14,rpl5,nad9,rps13,rps4,rpl10,rps1,ccmFN,	root	cellular organisms	Eukaryota	Viridiplantae	Streptophyta	Streptophytina	Embryophyta	Tracheophyta	Euphyllophyta	Spermatophyta	Magnoliopsida	Mesangiospermae	Ranunculales	Ranunculaceae	Ranunculoideae	Delphinieae	Aconitum	Aconitum
Prunus schneideriana	Eukaryota;Plants;Land Plants	PRJNA864474	0.434334	45.6172	mitochondrion	NC_065066.1/MZ231125.1	34	2022-08-03T00:00:00Z	rps7,atp6,nad6,nad9,ccmC,atp4,nad4L,nad4,ccmFN,rpl5,rps14,cob,atp8,cox3,sdh4,atp1,nad2,sdh3,rps4,rps1,nad7,nad3,rps12,rps13,rpl10,ccmB,nad5,atp9,cox2,cox1,mttB,ccmFC,nad1,matR,	root	cellular organisms	Eukaryota	Viridiplantae	Streptophyta	Streptophytina	Embryophyta	Tracheophyta	Euphyllophyta	Spermatophyta	Magnoliopsida	Mesangiospermae	eudicotyledons	Gunneridae	Pentapetalae	rosids	fabids	Rosales	Rosaceae	Amygdaloideae	Amygdaleae	Prunus	Prunus
Stylosanthes pilosa	Eukaryota;Plants;Land Plants	PRJNA845253	0.433649	45.2218	mitochondrion	NC_063516.1/MZ747310.1	35	2022-06-03T00:00:00Z	rps4,cob,rpl5,ccmFc,nad7,cox2,nad4,matR,nad3,rps12,ccmC,cox3,sdh4,ccmFn,mttB,cox2,nad2,atp1,rps14,nad4L,atp4,rps10,cox1,rps19,rps3,rpl16,nad9,atp9,ccmB,rpl10,atp8,rps1,nad5,nad6,atp6,	root	cellular organisms	Eukaryota	Viridiplantae	Streptophyta	Streptophytina	Embryophyta	Tracheophyta	Euphyllophyta	Spermatophyta	Magnoliopsida	Mesangiospermae	eudicotyledons	Gunneridae	Pentapetalae	rosids	fabids	Fabales	Fabaceae	Papilionoideae	50 kb inversion clade	dalbergioids sensu lato	Dalbergieae	Pterocarpus clade	Stylosanthes	Stylosanthes
Prunus mira	Eukaryota;Plants;Land Plants	PRJNA864217	0.429732	45.5917	mitochondrion	NC_065231.1/ON478168.1	35	2022-08-03T00:00:00Z	nad7,atp1,nad5,ccmB,rps7,atp6,sdh3,nad2,atp9,nad1,nad9,matR,rps13,rps12,nad3,nad4,ccmFN,nad6,rpl10,sdh4,cox3,atp8,rps3,cob,rps14,rpl5,rps1,rps4,nad4L,atp4,ccmC,ccmFc,mttB,cox1,cox2,	root	cellular organisms	Eukaryota	Viridiplantae	Streptophyta	Streptophytina	Embryophyta	Tracheophyta	Euphyllophyta	Spermatophyta	Magnoliopsida	Mesangiospermae	eudicotyledons	Gunneridae	Pentapetalae	rosids	fabids	Rosales	Rosaceae	Amygdaloideae	Amygdaleae	Prunus	Prunus
Cynanchum auriculatum	Eukaryota;Plants;Land Plants	PRJNA532043	0.426495	43.9353	mitochondrion	2:NC_041494.1/MH410147.1	25	2019-04-10T00:00:00Z	ccmC,sdh4,cox3,atp8,atp6,nad6,rps4,rps19,rps3,nad2,nad5,nad1,nad9,rps13,rps1,cox2,cob,nad7,nad5,atp1,sdh3,ccmFc,rps7,matR,rpl2,	root	cellular organisms	Eukaryota	Viridiplantae	Streptophyta	Streptophytina	Embryophyta	Tracheophyta	Euphyllophyta	Spermatophyta	Magnoliopsida	Mesangiospermae	eudicotyledons	Gunneridae	Pentapetalae	asterids	lamiids	Gentianales	Apocynaceae	Asclepiadoideae	Asclepiadeae	Cynanchinae	Cynanchum	Cynanchum
Pongamia pinnata	Eukaryota;Plants;Land Plants	PRJNA81389	0.425718	45.003	mitochondrion	NC_016742.1/JN872550.1	37	2012-01-17T00:00:00Z	cox1,ccmB,nad1,atp1,sdh3,ccmFn,sdh3,atp1,nad4L,atp4,rps10,cox2,cox3,atp8,nad5,nad6,rps4,nad9,nad2,mttB,atp9,ccmC,rps3,rpl16,rps4,nad9,ccmFc,atp6,nad3,rps12,nad4,matR,rpl5,rps14,cob,nad7,rps1,	root	cellular organisms	Eukaryota	Viridiplantae	Streptophyta	Streptophytina	Embryophyta	Tracheophyta	Euphyllophyta	Spermatophyta	Magnoliopsida	Mesangiospermae	eudicotyledons	Gunneridae	Pentapetalae	rosids	fabids	Fabales	Fabaceae	Papilionoideae	50 kb inversion clade	NPAAA clade	indigoferoid/millettioid clade	Millettieae	Pongamia	Pongamia
Aegiceras corniculatum	Eukaryota;Plants;Land Plants	PRJNA738017	0.425282	44.8199	mitochondrion	NC_056358.1/MT130509.1	38	2021-06-19T00:00:00Z	nad4L,atp4,mttB,rps4,sdh4,cox3,atp8,nad4,rps7,cox2,ccmB,atp6,ccmFN,rps19,rps10,cox1,atp1,nad1,ccmC,matR,rpl5,rps14,cob,rpl10,nad7,rpl2,rps3,rpl16,ccmFc,nad5,rps1,nad2,rps13,atp9,nad9,nad3,rps12,nad6,	root	cellular organisms	Eukaryota	Viridiplantae	Streptophyta	Streptophytina	Embryophyta	Tracheophyta	Euphyllophyta	Spermatophyta	Magnoliopsida	Mesangiospermae	eudicotyledons	Gunneridae	Pentapetalae	asterids	Ericales	Primulaceae	Aegiceras	Aegiceras
Solanum pennellii	Eukaryota;Plants;Land Plants	PRJNA413095	0.423596	44.9884	mitochondrion	NC_035964.1/MF034194.1	41	2017-10-06T00:00:00Z	rps10,cox1,ccmFN,nad1,nad7,rps13,nad5,mttB,cob,rpl5,rps12,nad3,matR,nad6,rps4,nad4,rpl2,rpl10,atp9,ccmFc,ccmC,rpl16,rps3,rps19,atp6,cox2,rpl16,rps3,rps19,nad4L,atp4,sdh4,cox3,atp8,rps1,sdh3,nad2,nad9,ccmB,atp1,	root	cellular organisms	Eukaryota	Viridiplantae	Streptophyta	Streptophytina	Embryophyta	Tracheophyta	Euphyllophyta	Spermatophyta	Magnoliopsida	Mesangiospermae	eudicotyledons	Gunneridae	Pentapetalae	asterids	lamiids	Solanales	Solanaceae	Solanoideae	Solaneae	Solanum	Solanum
Potentilla micrantha	Eukaryota;Plants;Land Plants	PRJNA827410	0.422985	44.6484	mitochondrion	NC_062588.1/MW537832.1	29	2022-04-22T00:00:00Z	nad5,ccmB,atp4,nad4L,nad9,ccmC,ccmFc,rps3,rps7,rps1,nad6,rps4,nad2,atp8,cox3,nad1,cox1,matR,cox2,nad4,atp9,ccmFn,atp6,mttB,nad3,cob,rps13,atp1,nad7,	root	cellular organisms	Eukaryota	Viridiplantae	Streptophyta	Streptophytina	Embryophyta	Tracheophyta	Euphyllophyta	Spermatophyta	Magnoliopsida	Mesangiospermae	eudicotyledons	Gunneridae	Pentapetalae	rosids	fabids	Rosales	Rosaceae	Rosoideae	Potentilleae	Potentilleae incertae sedis	Potentilla	Potentilla
Prunus kanzakura	Eukaryota;Plants;Land Plants	PRJNA864236	0.422215	45.5413	mitochondrion	NC_065230.1/ON478167.1	35	2022-08-03T00:00:00Z	atp1,sdh4,cox3,atp8,rps3,cob,rps14,rpl5,rpl10,rps13,rps12,nad3,rps4,rps1,nad7,atp6,nad9,nad1,matR,rps7,nad6,ccmB,nad5,atp9,cox2,cox1,mttB,ccmFC,nad4L,atp4,ccmC,nad4,ccmFN,nad2,sdh3,	root	cellular organisms	Eukaryota	Viridiplantae	Streptophyta	Streptophytina	Embryophyta	Tracheophyta	Euphyllophyta	Spermatophyta	Magnoliopsida	Mesangiospermae	eudicotyledons	Gunneridae	Pentapetalae	rosids	fabids	Rosales	Rosaceae	Amygdaloideae	Amygdaleae	Prunus	Prunus
Phyllolobium chinense	Eukaryota;Plants;Land Plants	PRJNA864428	0.416511	45.061	mitochondrion	NC_065024.1/MZ127833.1	32	2022-08-03T00:00:00Z	nad6,nad1,nad2,atp6,cob,rps14,rpl5,nad9,nad4,nad5,ccmFc,matR,rps4,nad3,rps12,cox3,rpl16,rps3,cox1,rps10,atp4,nad4L,atp8,atp9,mttB,cox2,ccmB,nad7,atp1,ccmC,rps1,ccmFn,	root	cellular organisms	Eukaryota	Viridiplantae	Streptophyta	Streptophytina	Embryophyta	Tracheophyta	Euphyllophyta	Spermatophyta	Magnoliopsida	Mesangiospermae	eudicotyledons	Gunneridae	Pentapetalae	rosids	fabids	Fabales	Fabaceae	Papilionoideae	50 kb inversion clade	NPAAA clade	Hologalegina	IRL clade	Galegeae	Phyllolobium	Phyllolobium
Cannabis sativa	Eukaryota;Plants;Land Plants	PRJNA560384	0.415602	45.5741	mitochondrion	NC_029855.1/	35	2016-04-12T00:00:00Z	nad1,rpl10,nad9,atp1,mttB,ccmB,nad4L,atp4,ccmC,atp6,rps7,cox2,rps4,nad5,atp9,matR,rps10,rpl5,cob,atp8,cox3,sdh4,ccmFc,rpl16,rps3,rps19,rpl2,nad6,nad7,ccmFn,nad4,cox1,rps13,sdh3,nad2,	root	cellular organisms	Eukaryota	Viridiplantae	Streptophyta	Streptophytina	Embryophyta	Tracheophyta	Euphyllophyta	Spermatophyta	Magnoliopsida	Mesangiospermae	eudicotyledons	Gunneridae	Pentapetalae	rosids	fabids	Rosales	Cannabaceae	Cannabis	Cannabis
Cycas taitungensis	Eukaryota;Plants;Land Plants	PRJNA28691	0.414903	46.9189	mitochondrion	NC_010303.1/AP009381.1	39	2008-02-05T00:00:00Z	atp1,rps12,nad3,nad4L,atp6,cox3,rpl5,rps14,cob,nad7,rps1,ccmFN,nad9,cox1,rps10,nad4,ccmB,rps2,rpl2,rps19,rps3,rpl16,nad6,rps11,sdh3,ccmFC,ccmC,nad1,atp9,atp4,cox2,rps13,atp8,ND2,matR,rps4,mttB,rps7,ND5,	root	cellular organisms	Eukaryota	Viridiplantae	Streptophyta	Streptophytina	Embryophyta	Tracheophyta	Euphyllophyta	Spermatophyta	Acrogymnospermae	Cycadopsida	Cycadidae	Cycadales	Cycadaceae	Cycas	Cycas
Vigna angularis	Eukaryota;Plants;Land Plants	PRJNA328963	0.404466	45.1877	mitochondrion	MT:NC_021092.1/	26	2013-05-17T00:00:00Z	ccmB,nad6,matR,nad4,atp9-1,rps1,nad2,atp8,nad3,rps12,atp1,ccmFn,atp4,cox1,rps3,rpl16,rpl5,rps14,cob,atp6,nad9,rps4,atp9,nad7,cox3,ccmC,	root	cellular organisms	Eukaryota	Viridiplantae	Streptophyta	Streptophytina	Embryophyta	Tracheophyta	Euphyllophyta	Spermatophyta	Magnoliopsida	Mesangiospermae	eudicotyledons	Gunneridae	Pentapetalae	rosids	fabids	Fabales	Fabaceae	Papilionoideae	50 kb inversion clade	NPAAA clade	indigoferoid/millettioid clade	Phaseoleae	Vigna	Vigna
Codonopsis lanceolata	Eukaryota;Plants;Land Plants	PRJNA479322	0.403704	42.9367	mitochondrion	NC_037949.1/MG775430.1	31	2018-07-05T00:00:00Z	ccmC,ccmB,cox2,cob,matR,atp9,rps3,rpl16,nad4,rps4,nad6,nad1,cox1,nad2,ccmFc,ccmFn,nad9,rps12,nad3,nad4L,atp4,rps13,rps7,atp6,nad7,atp1,cox3,atp8,rpl10,mttB,nad5,	root	cellular organisms	Eukaryota	Viridiplantae	Streptophyta	Streptophytina	Embryophyta	Tracheophyta	Euphyllophyta	Spermatophyta	Magnoliopsida	Mesangiospermae	eudicotyledons	Gunneridae	Pentapetalae	asterids	campanulids	Asterales	Campanulaceae	Codonopsis	Codonopsis
Vigna radiata var. radiata	Eukaryota;Plants;Land Plants	PRJNA301363	0.401262	45.1114	mitochondrion	MT:NC_015121.1/	32	2011-02-10T00:00:00Z	cox1,rps3,rpl16,mttB,ccmFc,matR,nad4,atp9-1,rps1,cob,rps14,rpl5,nad2,ccmB,nad1,nad6,atp6,nad9,rps4,ccmC,ccmFn,nad5,atp1,rps12,nad3,atp8,atp9-2,nad7,cox3,nad4L,atp4,rps10,	root	cellular organisms	Eukaryota	Viridiplantae	Streptophyta	Streptophytina	Embryophyta	Tracheophyta	Euphyllophyta	Spermatophyta	Magnoliopsida	Mesangiospermae	eudicotyledons	Gunneridae	Pentapetalae	rosids	fabids	Fabales	Fabaceae	Papilionoideae	50 kb inversion clade	NPAAA clade	indigoferoid/millettioid clade	Phaseoleae	Vigna	Vigna
Malus baccata	Eukaryota;Plants;Land Plants	PRJNA864548	0.400769	45.396	mitochondrion	NC_065224.1/ON478159.1	35	2022-08-03T00:00:00Z	rps4,rps1,nad7,nad4,ccmC,ccmB,nad5,atp9,ccmFN,nad1,rpl5,rps14,nad7,atp1,nad6,rps12,nad3,nad2,sdh4,cox3,atp8,rps3,rnaseH,cox2,atp6,nad9,rpl10,rps13,matR,cob,cox1,mttB,ccmFC,atp4,nad4L,	root	cellular organisms	Eukaryota	Viridiplantae	Streptophyta	Streptophytina	Embryophyta	Tracheophyta	Euphyllophyta	Spermatophyta	Magnoliopsida	Mesangiospermae	eudicotyledons	Gunneridae	Pentapetalae	rosids	fabids	Rosales	Rosaceae	Amygdaloideae	Maleae	Malus	Malus
Malus sylvestris	Eukaryota;Plants;Land Plants	PRJNA824043	0.39694	45.4089	mitochondrion	MT:NC_065226.1/	36	2022-08-03T00:00:00Z	rps12,atp6,rpl16,nad9,rpl10,rps13,matR,rps4,rps1,nad7,atp1,nad6,nad2,nad3,rps12,nad4,ccmC,ccmB,nad5,atp9,ccmFn,nad1,rpl5,rps14,cob,cox1,mttB,ccmFc,atp4,nad4L,cox2,rnaseH,rps3,atp8,cox3,sdh4,	root	cellular organisms	Eukaryota	Viridiplantae	Streptophyta	Streptophytina	Embryophyta	Tracheophyta	Euphyllophyta	Spermatophyta	Magnoliopsida	Mesangiospermae	eudicotyledons	Gunneridae	Pentapetalae	rosids	fabids	Rosales	Rosaceae	Amygdaloideae	Maleae	Malus	Malus
Phaseolus vulgaris	Eukaryota;Plants;Land Plants	PRJNA587506	0.395516	45.114	mitochondrion	NC_045135.1/MK176514.1	31	2019-11-05T00:00:00Z	nad9,rps4,nad2,nad4,atp6,ccmFn,matR,cox3,ccmC,nad7,atp9,nad5,rps1,rps12,nad3,atp8,ccmB,nad1,nad6,ccmFc,rpl5,rps14,cob,atp1,nad4L,atp4,rps10,cox1,rps3,rpl16,mttB,	root	cellular organisms	Eukaryota	Viridiplantae	Streptophyta	Streptophytina	Embryophyta	Tracheophyta	Euphyllophyta	Spermatophyta	Magnoliopsida	Mesangiospermae	eudicotyledons	Gunneridae	Pentapetalae	rosids	fabids	Fabales	Fabaceae	Papilionoideae	50 kb inversion clade	NPAAA clade	indigoferoid/millettioid clade	Phaseoleae	Phaseolus	Phaseolus
Nicotiana attenuata	Eukaryota;Plants;Land Plants	PRJNA412786	0.394341	45.0498	mitochondrion	NC_036467.1/MF579563.1	40	2017-12-18T00:00:00Z	rps19,rps3,rpl16,cox2,nad3,rps12,atp4,nad4L,ccmC,atp6,rps14,rpl5,nad2,sdh3,nad1,nad7,rps10,cox1,ccmFN,nad4,rps1,nad5,atp9,rps13,atp8,cox3,sdh4,atp1,nad9,rps4,nad6,ccmFc,matR,rpl2,rpl10,ccmB,mttB,rpl5,rps14,cob,	root	cellular organisms	Eukaryota	Viridiplantae	Streptophyta	Streptophytina	Embryophyta	Tracheophyta	Euphyllophyta	Spermatophyta	Magnoliopsida	Mesangiospermae	eudicotyledons	Gunneridae	Pentapetalae	asterids	lamiids	Solanales	Solanaceae	Nicotianoideae	Nicotianeae	Nicotiana	Nicotiana
Prunus avium	Eukaryota;Plants;Land Plants	PRJNA573324	0.389709	45.6179	mitochondrion	NC_044768.1/MK816392.2	25	2019-09-21T00:00:00Z	cob,rps14,rpl5,cox2,atp9,nad5,ccmB,nad6,ccmC,atp4,nad4L,cox1,atp1,nad7,rps1,nad3,rps12,rps13,nad4,ccmFN,nad2,atp6,nad9,matR,nad1,	root	cellular organisms	Eukaryota	Viridiplantae	Streptophyta	Streptophytina	Embryophyta	Tracheophyta	Euphyllophyta	Spermatophyta	Magnoliopsida	Mesangiospermae	eudicotyledons	Gunneridae	Pentapetalae	rosids	fabids	Rosales	Rosaceae	Amygdaloideae	Amygdaleae	Prunus	Prunus
Torminalis glaberrima	Eukaryota;Plants;Land Plants	PRJNA700138	0.386758	45.3139	mitochondrion	NC_052879.1/MT610102.1	33	2021-02-09T00:00:00Z	cox1,C3258_p30,ccmFC,nad9,rpl10,rps13,nad2,sdh3,matR,nad3,rps12,nad6,atp1,nad7,rps1,nad4,ccmC,atp4,nad4L,ccmFN,atp9,nad5,ccmB,atp6,cox2,rnaseH,rps3,atp8,cox3,sdh4,rp15,rps14,cob,	root	cellular organisms	Eukaryota	Viridiplantae	Streptophyta	Streptophytina	Embryophyta	Tracheophyta	Euphyllophyta	Spermatophyta	Magnoliopsida	Mesangiospermae	eudicotyledons	Gunneridae	Pentapetalae	rosids	fabids	Rosales	Rosaceae	Amygdaloideae	Maleae	Torminalis	Torminalis
Malus sieversii	Eukaryota;Plants;Land Plants	PRJNA864547	0.385869	45.3833	mitochondrion	NC_065225.1/ON478161.1	35	2022-08-03T00:00:00Z	rps4,rps1,nad7,atp1,nad6,nad2,nad3,rps12,sdh4,cox3,atp8,rps3,rnaseH,cox2,nad4L,atp4,ccmFc,mttB,cox1,cob,rps14,rpl5,nad1,ccmFn,atp9,nad5,ccmB,ccmC,nad4,atp6,rpl16,nad9,rpl10,rps13,matR,	root	cellular organisms	Eukaryota	Viridiplantae	Streptophyta	Streptophytina	Embryophyta	Tracheophyta	Euphyllophyta	Spermatophyta	Magnoliopsida	Mesangiospermae	eudicotyledons	Gunneridae	Pentapetalae	rosids	fabids	Rosales	Rosaceae	Amygdaloideae	Maleae	Malus	Malus
Sorbus aucuparia	Eukaryota;Plants;Land Plants	PRJNA700350	0.384977	45.3869	mitochondrion	NC_052880.1/MT648825.1	34	2021-02-09T00:00:00Z	rps1,nad1,ccmFn,atp9,nad5,ccmB,nad9,rpl10,rps13,nad2,matR,cox2,atp6,nad4,ccmFc,mttB,cox1,ccmC,atp4,nad4L,rnaseH,rps3,atp8,cox3,sdh4,rpl5,rps14,cob,matR,nad7,atp1,nad6,rps12,nad3,	root	cellular organisms	Eukaryota	Viridiplantae	Streptophyta	Streptophytina	Embryophyta	Tracheophyta	Euphyllophyta	Spermatophyta	Magnoliopsida	Mesangiospermae	eudicotyledons	Gunneridae	Pentapetalae	rosids	fabids	Rosales	Rosaceae	Amygdaloideae	Maleae	Sorbus	Sorbus
Lotus japonicus	Eukaryota;Plants;Land Plants	PRJNA81391	0.380861	45.395	mitochondrion	NC_016743.2/JN872551.2	34	2012-01-17T00:00:00Z	cox1,mttB,nad7,matR,rpl16,rps3,nad2,nad5,rps14,rpl5,ccmFn,atp4,nad4L,atp6,nad4,rps4,atp1,ccmFc,atp9,nad6,nad9,cob,rps14,rpl5,ccmFn,ccmB,cox3,atp8,nad3,rps12,ccmC,nad1,cox2,rps10,	root	cellular organisms	Eukaryota	Viridiplantae	Streptophyta	Streptophytina	Embryophyta	Tracheophyta	Euphyllophyta	Spermatophyta	Magnoliopsida	Mesangiospermae	eudicotyledons	Gunneridae	Pentapetalae	rosids	fabids	Fabales	Fabaceae	Papilionoideae	50 kb inversion clade	NPAAA clade	Hologalegina	robinioid clade	Loteae	Lotus	Lotus
Pisum fulvum	Eukaryota;Plants;Land Plants	PRJNA433131	0.379922	45.0653	mitochondrion	NC_059792.1/MT780310.1	31	2022-01-04T00:00:00Z	atp6,nad1,nad4L,atp4,rps1,nad5,ccmFn,matR,nad6,rpl5,rps14,cob,nad2,atp8,ccmB,rps3,rpl16,cox2,cox3,atp9,rps4,rps12,nad4,rps10,cox1,ccmFc,atpA,nad7,ccmC,tatC,nad9,	root	cellular organisms	Eukaryota	Viridiplantae	Streptophyta	Streptophytina	Embryophyta	Tracheophyta	Euphyllophyta	Spermatophyta	Magnoliopsida	Mesangiospermae	eudicotyledons	Gunneridae	Pentapetalae	rosids	fabids	Fabales	Fabaceae	Papilionoideae	50 kb inversion clade	NPAAA clade	Hologalegina	IRL clade	Fabeae	Pisum	Pisum
Citrullus lanatus	Eukaryota;Plants;Land Plants	PRJNA48019	0.379236	45.0788	mitochondrion	NC_014043.1/GQ856147.1	39	2010-04-27T00:00:00Z	cox1,rpl2,rps19-1,rps3,rpl16,atp6,sdh3-1,rps4,nad6,atp8,cox3,sdh4,nad3,rps12,cox2,nad1,atp1,nad4,matR,ccmFn,rps1,ccmB,sdh3-2,nad9,atp9,nad5,ccmFc,rpl5,cob,rps7,mttB,rps13,nad2,nad7,ccmC,atp4,nad4L,rps19-2,rps10,	root	cellular organisms	Eukaryota	Viridiplantae	Streptophyta	Streptophytina	Embryophyta	Tracheophyta	Euphyllophyta	Spermatophyta	Magnoliopsida	Mesangiospermae	eudicotyledons	Gunneridae	Pentapetalae	rosids	fabids	Cucurbitales	Cucurbitaceae	Benincaseae	Citrullus	Citrullus
Ophioglossum californicum	Eukaryota;Plants;Land Plants	PRJNA342815	0.372339	52.218	mitochondrion	NC_030900.1/KX171637.1	37	2016-09-19T00:00:00Z	cox2,rpl16,rps3,rps19,rpl2,rps10,atp1,atp8,atp9,nad5,nad9,nad2,rps14,atp6,rpl6,rps13,atp4,nad1,matR,cox3,cox1,sdh3,rpl5,sdh4,mttB,nad4,rps11,rps12,rps7,nad3,nad7,cob,rps1,rps2,rps4,nad6,nad4L,	root	cellular organisms	Eukaryota	Viridiplantae	Streptophyta	Streptophytina	Embryophyta	Tracheophyta	Euphyllophyta	Polypodiopsida	Ophioglossidae	Ophioglossales	Ophioglossaceae	Ophioglossoideae	Ophioglossum	Ophioglossum
Ophioglossum vulgatum	Eukaryota;Plants;Land Plants	PRJNA864477	0.369673	52.1409	mitochondrion	NC_065260.1/OL800577.1	37	2022-08-03T00:00:00Z	cox2,rpl16,rps3,rps19,rpl2,rps10,atp1,atp8,atp9,nad5,nad9,nad2,rps14,atp6,rpl6,rps13,atp4,nad1,matR,cox3,cox1,sdh3,rpl5,sdh4,mttB,nad4,rps11,rps12,rps7,nad3,nad7,cob,rps1,rps2,rps4,nad6,nad4L,	root	cellular organisms	Eukaryota	Viridiplantae	Streptophyta	Streptophytina	Embryophyta	Tracheophyta	Euphyllophyta	Polypodiopsida	Ophioglossidae	Ophioglossales	Ophioglossaceae	Ophioglossoideae	Ophioglossum	Ophioglossum
Arabidopsis thaliana	Eukaryota;Plants;Land Plants	PRJNA116	0.367808	44.7921	mitochondrion	MT:NC_037304.1/BK010421.1	33	2018-04-03T00:00:00Z	cox2,ccmB,rps3,rpl16,nad9,atp6,atp1,rps7,nad1,cox1,rps4,nad2,nad6,cob,rpl5,ccmFC,nad4,mttB,rpl2,matR,nad5,nad7,atp8,atp6,atp9,nad3,rps12,ccmFN2,ccmC,ccmFN1,cox3,nad4L,atp4,	root	cellular organisms	Eukaryota	Viridiplantae	Streptophyta	Streptophytina	Embryophyta	Tracheophyta	Euphyllophyta	Spermatophyta	Magnoliopsida	Mesangiospermae	eudicotyledons	Gunneridae	Pentapetalae	rosids	malvids	Brassicales	Brassicaceae	Camelineae	Arabidopsis	Arabidopsis
Ziziphus jujuba	Eukaryota;Plants;Land Plants	PRJNA317874	0.36519	45.2742	mitochondrion	NC_029809.1/KU187967.1	35	2016-04-09T00:00:00Z	atp8,cox3,sdh4,cox1,rps10,rps13,nad6,nad5,mttB,rps7,matR,rps12,nad3,atp6,atp9,nad1,nad9,atp1,sdh3,nad2,cox2,nad4,ccmFc,rpl16,rps3,rps19,nad4L,atp4,ccmC,ccmFn,ccmB,rpl5,nad7,rps1,rpl10,	root	cellular organisms	Eukaryota	Viridiplantae	Streptophyta	Streptophytina	Embryophyta	Tracheophyta	Euphyllophyta	Spermatophyta	Magnoliopsida	Mesangiospermae	eudicotyledons	Gunneridae	Pentapetalae	rosids	fabids	Rosales	Rhamnaceae	Paliureae	Ziziphus	Ziziphus
Epirixanthes elongata	Eukaryota;Plants;Land Plants	PRJNA609503	0.365168	43.9639	mitochondrion	NC_046014.1/MG783394.1	34	2020-03-07T00:00:00Z	nad4,cox3,nad5,rps1,matR,atp4,ccmFc,atp6,nad9,nad7,cob,rpl5,rpl10,ccmC,ccmB,rps4,nad4L,nad3,rps12,nad1,atp8,nad2,atp9,rps1,nad6,atp1,nad9,cox2,matR,rps3,matR,ccmFn,cox1,rps10,	root	cellular organisms	Eukaryota	Viridiplantae	Streptophyta	Streptophytina	Embryophyta	Tracheophyta	Euphyllophyta	Spermatophyta	Magnoliopsida	Mesangiospermae	eudicotyledons	Gunneridae	Pentapetalae	rosids	fabids	Fabales	Polygalaceae	Epirixanthes	Epirixanthes
Psilotum nudum	Eukaryota;Plants;Land Plants	PRJNA342814	0.36407	51.3561	mitochondrion	1:NC_030952.1/KX171638.1	26	2016-09-19T00:00:00Z	nad1,matR,nad5,rps4,rps11,rps13,rpl6,nad4L,nad4,atp9,ccmFN,rps2,rps10,rpl2,rps19,rps3,rpl16,mttB,sdh4,nad6,nad2,cob,rps14,atp8,nad9,nad7,	root	cellular organisms	Eukaryota	Viridiplantae	Streptophyta	Streptophytina	Embryophyta	Tracheophyta	Euphyllophyta	Polypodiopsida	Ophioglossidae	Psilotales	Psilotaceae	Psilotum	Psilotum
Lactuca sativa	Eukaryota;Plants;Land Plants	PRJNA432228	0.363324	45.3548	mitochondrion	MT:NC_042756.1/	37	2019-06-25T00:00:00Z	nad1,cox2,nad6,rps12,nad3,matR,ccmFc,cob,nad4,mttB,rps3,rpl16,atp1,nad9,rpl10,ccmB,rps4,nad2,atp8,cox3,atp9,nad5,cox1,atp1,RNAP,nad7,ccmFn,atp6,rpl10,ccmB,rps4,ccmC,nad4L,atp4,rps13,rpl5,	root	cellular organisms	Eukaryota	Viridiplantae	Streptophyta	Streptophytina	Embryophyta	Tracheophyta	Euphyllophyta	Spermatophyta	Magnoliopsida	Mesangiospermae	eudicotyledons	Gunneridae	Pentapetalae	asterids	campanulids	Asterales	Asteraceae	Cichorioideae	Cichorieae	Lactucinae	Lactuca	Lactuca
Pisum abyssinicum	Eukaryota;Plants;Land Plants	PRJNA479111	0.354692	45.1803	mitochondrion	NC_059791.1/MT725729.1	31	2022-01-04T00:00:00Z	atp6,rps4,rps12,nad4,ccmC,atpA,ccmFc,cox1,rps10,nad2,atp9,rpl5,rps14,cob,ccmB,rps3,rpl16,cox2,cox3,atp8,nad6,nad1,matR,ccmFn,rps1,atp4,nad4L,nad7,nad5,tatC,nad9,	root	cellular organisms	Eukaryota	Viridiplantae	Streptophyta	Streptophytina	Embryophyta	Tracheophyta	Euphyllophyta	Spermatophyta	Magnoliopsida	Mesangiospermae	eudicotyledons	Gunneridae	Pentapetalae	rosids	fabids	Fabales	Fabaceae	Papilionoideae	50 kb inversion clade	NPAAA clade	Hologalegina	IRL clade	Fabeae	Pisum	Pisum
Scyphiphora hydrophyllacea	Eukaryota;Plants;Land Plants	PRJNA642484	0.354155	44.426	mitochondrion	NC_057654.1/MT610041.1	37	2021-09-09T00:00:00Z	nad4L,atp4,nad2,atp6,matR,rps7,nad9,ccmFn,mttB,nad3,cox2,rpl10,ccmB,rps13,nad1,nad4,atp1,atp9,nad5,ccmC,cox1,rps10,atp4,ccmFc,cob,rpl5,rpl16,rps3,rps12,rpl2,atp8,cox3,sdh4,nad6,rps4,rps1,nad7,	root	cellular organisms	Eukaryota	Viridiplantae	Streptophyta	Streptophytina	Embryophyta	Tracheophyta	Euphyllophyta	Spermatophyta	Magnoliopsida	Mesangiospermae	eudicotyledons	Gunneridae	Pentapetalae	asterids	lamiids	Gentianales	Rubiaceae	Ixoroideae	Scyphiphoreae	Scyphiphora	Scyphiphora
Ajuga reptans	Eukaryota;Plants;Land Plants	PRJNA232186	0.352069	45.0971	mitochondrion	NC_023103.1/KF709392.1	30	2013-12-20T00:00:00Z	atp6,nad1,nad7,rps4,nad4,atp9,nad3,nad2,cox2,nad5,cob,ccmB,atp8,ccmC,rps13,cox3,atp4,nad4L,ccmFc,matR,mttB,ccmFn,rpl23,rpl2,rps12,rps3,nad6,cox1,nad9,atp1,	root	cellular organisms	Eukaryota	Viridiplantae	Streptophyta	Streptophytina	Embryophyta	Tracheophyta	Euphyllophyta	Spermatophyta	Magnoliopsida	Mesangiospermae	eudicotyledons	Gunneridae	Pentapetalae	asterids	lamiids	Lamiales	Lamiaceae	Ajugoideae	Ajugeae	Ajuga	Ajuga
Fragaria iturupensis	Eukaryota;Plants;Land Plants	PRJNA831538	0.351183	45.0674	mitochondrion	NC_062833.1/MW537830.1	30	2022-04-27T00:00:00Z	atp1,ccmC,ccmB,atp9,nad3,atp6,cob,matR,nad1,ccmFn,nad9,mttB,rps3,ccmFC,rps1,rps7,rps13,nad4,cox1,nad2,cox3,sdh4,nad5,nad7,atp8,nad4L,atp4,cox2,rps4,nad6,	root	cellular organisms	Eukaryota	Viridiplantae	Streptophyta	Streptophytina	Embryophyta	Tracheophyta	Euphyllophyta	Spermatophyta	Magnoliopsida	Mesangiospermae	eudicotyledons	Gunneridae	Pentapetalae	rosids	fabids	Rosales	Rosaceae	Rosoideae	Potentilleae	Fragariinae	Fragaria	Fragaria
Stylosanthes macrocephala	Eukaryota;Plants;Land Plants	PRJNA845254	0.350377	45.1925	mitochondrion	NC_063517.1/MZ747311.1	29	2022-06-03T00:00:00Z	rpl16,rps3,cox1,rps4,ccmC,rps12,nad3,matR,nad4,nad4L,atp4,rps10,nad5,rps1,mttB,nad9,atp9,atp8,ccmB,ccmFn,atp6,nad6,atp1,nad2,sdh4,cox3,rpl5,cob,cox2,	root	cellular organisms	Eukaryota	Viridiplantae	Streptophyta	Streptophytina	Embryophyta	Tracheophyta	Euphyllophyta	Spermatophyta	Magnoliopsida	Mesangiospermae	eudicotyledons	Gunneridae	Pentapetalae	rosids	fabids	Fabales	Fabaceae	Papilionoideae	50 kb inversion clade	dalbergioids sensu lato	Dalbergieae	Pterocarpus clade	Stylosanthes	Stylosanthes
Stratiotes aloides	Eukaryota;Plants;Land Plants	PRJNA394338	0.349058	45.2117	mitochondrion	NC_035317.1/KX808393.1	28	2017-07-14T00:00:00Z	nad7,rpl10,matR,nad9,ccmFc,rps12,atp4,nad4L,nad6,cox2,nad2,atp9,atp1,ccmB,nad1,ccmFn,atp6,cob,rps1,nad5,nad3,cox3,cox1,atp8,mttB,rps3,ccmC,nad4,	root	cellular organisms	Eukaryota	Viridiplantae	Streptophyta	Streptophytina	Embryophyta	Tracheophyta	Euphyllophyta	Spermatophyta	Magnoliopsida	Mesangiospermae	Liliopsida	Alismatales	Hydrocharitaceae	Stratiotes	Stratiotes
Trifolium meduseum	Eukaryota;Plants;Land Plants	PRJNA636432	0.348724	44.9863	mitochondrion	NC_048500.1/MT039390.1	37	2020-06-01T00:00:00Z	atp1,matR,nad3,atp6,nad2,mttB,nad4L,atp4,rps10,nad4,nad3,rps12,nad5,ccmB,atp8,cox3,cox2,rps3,rpl16,atp9,ccmFc,cox1,rps10,atp4,nad4L,nad1,rpl5,rps14,cob,nad6,nad9,rps4,atp8,ccmC,ccmFn1,ccmFn2,nad7,	root	cellular organisms	Eukaryota	Viridiplantae	Streptophyta	Streptophytina	Embryophyta	Tracheophyta	Euphyllophyta	Spermatophyta	Magnoliopsida	Mesangiospermae	eudicotyledons	Gunneridae	Pentapetalae	rosids	fabids	Fabales	Fabaceae	Papilionoideae	50 kb inversion clade	NPAAA clade	Hologalegina	IRL clade	Trifolieae	Trifolium	Trifolium
Trifolium grandiflorum	Eukaryota;Plants;Land Plants	PRJNA636482	0.347723	45.0879	mitochondrion	NC_048501.1/MT039391.1	32	2020-06-01T00:00:00Z	atp1,matR,atp6,nad2,cob,rps14,rpl5,cox2,cox3,atp8,ccmB,rps3,rpl16,nad4,nad3,rps12,nad5,atp9,ccmFc,cox1,rps10,atp4,nad4L,nad1,mttB,nad9,nad6,nad7,rps4,ccmC,ccmFn1,ccmFn2,	root	cellular organisms	Eukaryota	Viridiplantae	Streptophyta	Streptophytina	Embryophyta	Tracheophyta	Euphyllophyta	Spermatophyta	Magnoliopsida	Mesangiospermae	eudicotyledons	Gunneridae	Pentapetalae	rosids	fabids	Fabales	Fabaceae	Papilionoideae	50 kb inversion clade	NPAAA clade	Hologalegina	IRL clade	Trifolieae	Trifolium	Trifolium
Ginkgo biloba	Eukaryota;Plants;Land Plants	PRJNA298004	0.346544	50.3581	mitochondrion	NC_027976.1/KM672373.1	40	2015-10-07T00:00:00Z	nad2,atp9,atp4,cox2,rps13,rpl16,rps3,rps19,rpl2,cox1,rps10,nad9,atp1,cob,rps14,rpl5,matR,nad4,ccmB,rps2,nad5,nad1,ccmC,atp6,mttB,rps4,nad7,rps1,ccmFn,atp8,sdh3,nad6,rps11,ccmFc,nad4L,rps7,rps12,nad3,cox3,sdh4,	root	cellular organisms	Eukaryota	Viridiplantae	Streptophyta	Streptophytina	Embryophyta	Tracheophyta	Euphyllophyta	Spermatophyta	Acrogymnospermae	Ginkgoopsida	Ginkgoidae	Ginkgoales	Ginkgoaceae	Ginkgo	Ginkgo biloba	Ginkgo
Evolvulus alsinoides	Eukaryota;Plants;Land Plants	PRJNA775504	0.344184	43.7554	mitochondrion	NC_058741.1/MT081228.2	34	2021-11-03T00:00:00Z	nad9,rps4,atp9,cox2,rpl10,rps19,rps3,rpl16,nad2,ccmFc,rps4,atp9,cox2,rpl10,cob,rps14,rpl5,rps12,nad3,nad1,nad6,atp4,nad4L,atp1,nad4,nad5,atp8,matR,cox1,nad7,ccmC,rps13,atp6,mttB,	root	cellular organisms	Eukaryota	Viridiplantae	Streptophyta	Streptophytina	Embryophyta	Tracheophyta	Euphyllophyta	Spermatophyta	Magnoliopsida	Mesangiospermae	eudicotyledons	Gunneridae	Pentapetalae	asterids	lamiids	Solanales	Convolvulaceae	Cresseae	Evolvulus	Evolvulus
Ammopiptanthus nanus	Eukaryota;Plants;Land Plants	PRJNA387804	0.339352	45.4484	mitochondrion	NC_046466.1/MH127920.1	35	2020-03-26T00:00:00Z	rps14,rpl5,ccmC,rps12,nad3,nad9,nad6,ccmFC,nad4,ccmFN,atp9,nad7,nad4L,atp4,rps10,cox1,rps3,rpl16,atp6,rps4,ndhB,rps7,sdh4,cox3,mttB,atp8,nad2,ccmB,cox2,atp1,nad1,rps1,nad5,MatR,cob,	root	cellular organisms	Eukaryota	Viridiplantae	Streptophyta	Streptophytina	Embryophyta	Tracheophyta	Euphyllophyta	Spermatophyta	Magnoliopsida	Mesangiospermae	eudicotyledons	Gunneridae	Pentapetalae	rosids	fabids	Fabales	Fabaceae	Papilionoideae	50 kb inversion clade	genistoids sensu lato	core genistoids	Sophoreae	Ammopiptanthus	Ammopiptanthus
Geum urbanum	Eukaryota;Plants;Land Plants	PRJNA864457	0.335549	44.4212	mitochondrion	NC_065221.1/ON556624.1	31	2022-08-03T00:00:00Z	mttB,ccmFn,cob,ccmB,cox2,nad2,atp9,rpl10,matR,ccmC,nad3,rps1,rps13,atp9,rps3,ccmFc,nad9,nad4,nad5,rps4,nad1,atp4,atp6,atp1,nad7,cox1,atp8,cox3,nad4L,nad6,ccmC,	root	cellular organisms	Eukaryota	Viridiplantae	Streptophyta	Streptophytina	Embryophyta	Tracheophyta	Euphyllophyta	Spermatophyta	Magnoliopsida	Mesangiospermae	eudicotyledons	Gunneridae	Pentapetalae	rosids	fabids	Rosales	Rosaceae	Rosoideae	Colurieae	Geum	Geum
Nymphaea hybrid cultivar	Eukaryota;Plants;Land Plants	PRJNA806090	0.335042	48.6652	mitochondrion	NC_060361.1/MW644617.1	42	2022-02-11T00:00:00Z	sdh3,rps2,rps13,ccmB,cox1,rps10,ccmC,matR,nad1,rps19,rpl10,rps4,nad9,cox3,sdh4,nad5,rps12,nad3,rpl2,rps19,rps3,rpl16,atp6,sdh3,nad4,atp8,nad7,nad4L,nad6,nad2,rps1,rps11,ccmFN,cox2,atp4,atp1,ccmFC,rpl5,rps14,cob,rps7,atp9,	root	cellular organisms	Eukaryota	Viridiplantae	Streptophyta	Streptophytina	Embryophyta	Tracheophyta	Euphyllophyta	Spermatophyta	Magnoliopsida	Nymphaeales	Nymphaeaceae	Nymphaea	Nymphaea
Lagerstroemia indica	Eukaryota;Plants;Land Plants	PRJNA400039	0.333948	46.3174	mitochondrion	NC_035616.1/KX641464.1	36	2017-08-24T00:00:00Z	rpl10,ccmB,nad9,rpl2,rps4,nad6,mttB,rps1,rps19,rps3,cox2,atp9,nad5,rps10,cox1,ccmC,rpl5,rps14,cob,rpl16,atp1,nad7,nad2,nad1,atp6,nad3,rps12,ccmFc,matR,nad4L,atp4,sdh4,cox3,atp8,nad4,rps7,	root	cellular organisms	Eukaryota	Viridiplantae	Streptophyta	Streptophytina	Embryophyta	Tracheophyta	Euphyllophyta	Spermatophyta	Magnoliopsida	Mesangiospermae	eudicotyledons	Gunneridae	Pentapetalae	rosids	malvids	Myrtales	Lythraceae	Lagerstroemia	Lagerstroemia
Spinacia oleracea	Eukaryota;Plants;Land Plants	PRJNA399914	0.329613	43.4103	mitochondrion	NC_035618.1/KY768855.1	29	2017-08-24T00:00:00Z	tatC,ccmC,nad3,nad5,rps13,cox2,cob,rpl5,ccmB,rps4,nad6,cox1,matR,nad7,atp6,atp4,nad4L,atp1,atp9,nad2,nad4,ccmFc,ccmFn,cox3,atp8,rps3,rps7,nad9,rps12,	root	cellular organisms	Eukaryota	Viridiplantae	Streptophyta	Streptophytina	Embryophyta	Tracheophyta	Euphyllophyta	Spermatophyta	Magnoliopsida	Mesangiospermae	eudicotyledons	Gunneridae	Pentapetalae	Caryophyllales	Chenopodiaceae	Chenopodioideae	Anserineae	Spinacia	Spinacia
Fragaria iinumae	Eukaryota;Plants;Land Plants	PRJNA827406	0.328819	45.2623	mitochondrion	NC_062591.1/MW537839.1	30	2022-04-22T00:00:00Z	atp1,nad1,matR,nad9,nad5,mttB,ccmFn,ccmFC,rps3,rps13,nad4,cox1,atp6,cob,rps7,rps1,nad3,nad4L,atp4,nad7,atp8,cox3,sdh4,nad2,ccmC,ccmB,atp9,cox2,rps4,nad6,	root	cellular organisms	Eukaryota	Viridiplantae	Streptophyta	Streptophytina	Embryophyta	Tracheophyta	Euphyllophyta	Spermatophyta	Magnoliopsida	Mesangiospermae	eudicotyledons	Gunneridae	Pentapetalae	rosids	fabids	Rosales	Rosaceae	Rosoideae	Potentilleae	Fragariinae	Fragaria	Fragaria
Fragaria nilgerrensis	Eukaryota;Plants;Land Plants	PRJNA827404	0.315211	45.2564	mitochondrion	NC_062589.1/MW537834.1	30	2022-04-22T00:00:00Z	atp1,nad1,matR,ccmFc,rps3,cox2,nad2,cob,atp6,ccmC,ccmB,nad3,rps1,rps7,atp9,nad7,atp4,nad4L,nad9,nad5,mttB,rps13,nad4,cox1,ccmFn,atp8,cox3,sdh4,rps4,nad6,	root	cellular organisms	Eukaryota	Viridiplantae	Streptophyta	Streptophytina	Embryophyta	Tracheophyta	Euphyllophyta	Spermatophyta	Magnoliopsida	Mesangiospermae	eudicotyledons	Gunneridae	Pentapetalae	rosids	fabids	Rosales	Rosaceae	Rosoideae	Potentilleae	Fragariinae	Fragaria	Fragaria
Chenopodium quinoa	Eukaryota;Plants;Land Plants	PRJNA527591	0.315003	43.8288	mitochondrion	NC_041093.1/MK182703.1	30	2019-03-18T00:00:00Z	nad2,atp6,ccmB,cob,rpl5,atp8,rps13,nad1,nad4,ccmFn,ccmFc,cox3,rps4,nad6,nad5,atp9,nad4L,atp4,ccmC,nad7,atp1,tatC,cox1,rps7,cox2,rps3,nad3,rps12,mat-r,nad9,	root	cellular organisms	Eukaryota	Viridiplantae	Streptophyta	Streptophytina	Embryophyta	Tracheophyta	Euphyllophyta	Spermatophyta	Magnoliopsida	Mesangiospermae	eudicotyledons	Gunneridae	Pentapetalae	Caryophyllales	Chenopodiaceae	Chenopodioideae	Atripliceae	Chenopodium	Chenopodium
Fragaria mandshurica	Eukaryota;Plants;Land Plants	PRJNA864466	0.313022	45.2003	mitochondrion	NC_065222.1/ON478154.1	30	2022-08-03T00:00:00Z	cob,sdh4,cox3,atp8,nad5,rps13,nad4,cox1,nad1,ccmFn,nad7,atp4,nad4L,nad3,rps1,rps7,matR,atp1,nad6,rps4,cox2,rps3,ccmFc,nad2,mttB,nad9,atp9,ccmB,ccmC,atp6,	root	cellular organisms	Eukaryota	Viridiplantae	Streptophyta	Streptophytina	Embryophyta	Tracheophyta	Euphyllophyta	Spermatophyta	Magnoliopsida	Mesangiospermae	eudicotyledons	Gunneridae	Pentapetalae	rosids	fabids	Rosales	Rosaceae	Rosoideae	Potentilleae	Fragariinae	Fragaria	Fragaria
Fragaria vesca	Eukaryota;Plants;Land Plants	PRJNA864458	0.312993	45.201	mitochondrion	NC_065239.1/ON478179.1	30	2022-08-03T00:00:00Z	ccmFn,nad1,cox1,nad4,rps13,nad5,atp8,cox3,sdh4,nad2,cob,atp6,ccmC,ccmB,atp9,nad9,mttB,ccmFc,rps3,cox2,rps4,nad6,atp1,matR,rps7,rps1,nad3,nad4L,atp4,nad7,	root	cellular organisms	Eukaryota	Viridiplantae	Streptophyta	Streptophytina	Embryophyta	Tracheophyta	Euphyllophyta	Spermatophyta	Magnoliopsida	Mesangiospermae	eudicotyledons	Gunneridae	Pentapetalae	rosids	fabids	Rosales	Rosaceae	Rosoideae	Potentilleae	Fragariinae	Fragaria	Fragaria
Rosa rugosa	Eukaryota;Plants;Land Plants	PRJNA864484	0.302947	45.236	mitochondrion	NC_065237.1/ON478175.1	31	2022-08-03T00:00:00Z	mttB,atp9,atp4,nad4L,rps7,ccmB,nad7,atp1,cox2,rps13,nad4,atp6,cox1,ccmFn,nad9,sdh4,cox3,atp8,nad1,matR,nad5,nad2,ccmFc,rps3,rps12,nad3,rpl10,rps4,nad6,cob,ccmC,	root	cellular organisms	Eukaryota	Viridiplantae	Streptophyta	Streptophytina	Embryophyta	Tracheophyta	Euphyllophyta	Spermatophyta	Magnoliopsida	Mesangiospermae	eudicotyledons	Gunneridae	Pentapetalae	rosids	fabids	Rosales	Rosaceae	Rosoideae	Rosoideae incertae sedis	Rosa	Rosa
Trifolium pratense	Eukaryota;Plants;Land Plants	PRJNA796348	0.301823	45.204	mitochondrion	MT:NC_048499.1/	32	2020-06-01T00:00:00Z	atp1,nad3,rps12,nad5,mttB,nad4L,atp4,rps10,cox1,ccmFc,atp9,rpl16,rps3,ccmB,nad4,matR,atp6,ccmFn2,ccmFn1,ccmC,rps4,nad9,atp8,cox3,cox2,nad6,nad1,rpl5,rps14,cob,nad2,nad7,	root	cellular organisms	Eukaryota	Viridiplantae	Streptophyta	Streptophytina	Embryophyta	Tracheophyta	Euphyllophyta	Spermatophyta	Magnoliopsida	Mesangiospermae	eudicotyledons	Gunneridae	Pentapetalae	rosids	fabids	Fabales	Fabaceae	Papilionoideae	50 kb inversion clade	NPAAA clade	Hologalegina	IRL clade	Trifolieae	Trifolium	Trifolium
Saccharum officinarum	Eukaryota;Plants;Land Plants	PRJNA344271	0.300784	43.9455	mitochondrion	1:NC_031164.1/LC107874.1	20	2016-09-23T00:00:00Z	mttB,atp1,nad9,rps2,nad7,rps7,ccmC,atp8,cox1,cox2,ccmB,rps13,atp4,nad6,nad2,nad5,matR,rps1,ccmFn,atp8,	root	cellular organisms	Eukaryota	Viridiplantae	Streptophyta	Streptophytina	Embryophyta	Tracheophyta	Euphyllophyta	Spermatophyta	Magnoliopsida	Mesangiospermae	Liliopsida	Petrosaviidae	commelinids	Poales	Poaceae	PACMAD clade	Panicoideae	Andropogonodae	Andropogoneae	Saccharinae	Saccharum	Saccharum
Fragaria nubicola	Eukaryota;Plants;Land Plants	PRJNA827407	0.299474	45.1401	mitochondrion	NC_062587.1/MW537825.1	30	2022-04-22T00:00:00Z	atp1,nad1,matR,rps7,rps1,nad3,atp9,ccmB,ccmC,atp6,cob,rps13,nad4,cox1,ccmFn,rps4,cox2,nad2,sdh4,cox3,atp8,nad7,atp4,nad4L,nad9,nad5,mttB,rps3,ccmFc,nad6,	root	cellular organisms	Eukaryota	Viridiplantae	Streptophyta	Streptophytina	Embryophyta	Tracheophyta	Euphyllophyta	Spermatophyta	Magnoliopsida	Mesangiospermae	eudicotyledons	Gunneridae	Pentapetalae	rosids	fabids	Rosales	Rosaceae	Rosoideae	Potentilleae	Fragariinae	Fragaria	Fragaria
Trifolium aureum	Eukaryota;Plants;Land Plants	PRJNA636433	0.294911	44.8752	mitochondrion	NC_048502.1/MT039392.1	32	2020-06-01T00:00:00Z	atp1,cox2,cox3,atp8,ccmB,nad5,nad6,cob,rps14,rpl5,mttB,rps12,nad3,nad4,atp6,nad1,matR,atp9,ccmFc,cox1,rps10,atp4,nad4L,nad2,nad9,rps3,rpl16,rps4,ccmC,ccmFn1,ccmFn2,nad7,	root	cellular organisms	Eukaryota	Viridiplantae	Streptophyta	Streptophytina	Embryophyta	Tracheophyta	Euphyllophyta	Spermatophyta	Magnoliopsida	Mesangiospermae	eudicotyledons	Gunneridae	Pentapetalae	rosids	fabids	Fabales	Fabaceae	Papilionoideae	50 kb inversion clade	NPAAA clade	Hologalegina	IRL clade	Trifolieae	Trifolium	Trifolium
Saposhnikovia divaricata	Eukaryota;Plants;Land Plants	PRJNA775133	0.293897	45.2373	mitochondrion	NC_058846.1/MZ128146.1	33	2021-11-03T00:00:00Z	ccmFc,nad4,rps1,nad3,rps12,nad9,nad2,nad4L,rps4,matR,nad5,cox3,rpl10,nad7,atp1,atp8,cox2,nad1,cob,cox1,rps7,ccmFn,ccmB,rps14,rpl5,mttB,nad6,atp6,rps13,ccmC,rps3,atp9,atp4,	root	cellular organisms	Eukaryota	Viridiplantae	Streptophyta	Streptophytina	Embryophyta	Tracheophyta	Euphyllophyta	Spermatophyta	Magnoliopsida	Mesangiospermae	eudicotyledons	Gunneridae	Pentapetalae	asterids	campanulids	Apiales	Apiineae	Apiaceae	Apioideae	apioid superclade	Selineae	Saposhnikovia	Saposhnikovia
Fragaria pentaphylla	Eukaryota;Plants;Land Plants	PRJNA864555	0.29097	45.0668	mitochondrion	NC_065223.1/ON478155.1	30	2022-08-03T00:00:00Z	nad4,cox1,ccmFn,nad2,ccmFc,rps3,cox2,rps4,nad6,atp1,nad1,matR,rps7,rps1,nad3,nad4L,atp4,nad7,atp8,cox3,sdh4,cob,atp6,ccmC,ccmB,atp9,nad9,nad5,mttB,rps13,	root	cellular organisms	Eukaryota	Viridiplantae	Streptophyta	Streptophytina	Embryophyta	Tracheophyta	Euphyllophyta	Spermatophyta	Magnoliopsida	Mesangiospermae	eudicotyledons	Gunneridae	Pentapetalae	rosids	fabids	Rosales	Rosaceae	Rosoideae	Potentilleae	Fragariinae	Fragaria	Fragaria
Fragaria viridis	Eukaryota;Plants;Land Plants	PRJNA827403	0.289289	45.2323	mitochondrion	NC_062592.1/MW537840.1	30	2022-04-22T00:00:00Z	atp1,matR,rps7,rps1,nad3,nad4L,atp4,atp9,ccmB,ccmC,atp6,cob,nad2,sdh4,cox3,atp8,nad7,nad9,mttB,rps3,ccmFc,ccmFn,nad1,cox1,nad4,rps13,nad5,cox2,rps4,nad6,	root	cellular organisms	Eukaryota	Viridiplantae	Streptophyta	Streptophytina	Embryophyta	Tracheophyta	Euphyllophyta	Spermatophyta	Magnoliopsida	Mesangiospermae	eudicotyledons	Gunneridae	Pentapetalae	rosids	fabids	Rosales	Rosaceae	Rosoideae	Potentilleae	Fragariinae	Fragaria	Fragaria
Fragaria x ananassa	Eukaryota;Plants;Land Plants	PRJNA864404	0.285543	44.9603	mitochondrion	NC_065219.1/OM763767.1	28	2022-08-03T00:00:00Z	atp1,nad6,rps4,cox2,rps3,ccmFc,rps1,rps7,atp6,cob,nad2,cox3,atp8,nad7,atp4,nad3,ccmC,ccmB,atp9,rps13,nad4,cox1,ccmFn,nad9,nad5,mttB,nad1,matR,	root	cellular organisms	Eukaryota	Viridiplantae	Streptophyta	Streptophytina	Embryophyta	Tracheophyta	Euphyllophyta	Spermatophyta	Magnoliopsida	Mesangiospermae	eudicotyledons	Gunneridae	Pentapetalae	rosids	fabids	Rosales	Rosaceae	Rosoideae	Potentilleae	Fragariinae	Fragaria	Fragaria
Fragaria gracilis	Eukaryota;Plants;Land Plants	PRJNA831523	0.283031	45.1534	mitochondrion	NC_062834.1/MW537835.1	30	2022-04-27T00:00:00Z	atp1,matR,rps7,rps1,nad3,atp9,ccmB,ccmC,atp6,cob,nad2,sdh4,cox3,atp8,nad7,atp4,nad4L,nad9,mttB,rps3,ccmFc,ccmFn,nad1,cox1,nad4,rps13,nad5,cox2,rps4,nad6,	root	cellular organisms	Eukaryota	Viridiplantae	Streptophyta	Streptophytina	Embryophyta	Tracheophyta	Euphyllophyta	Spermatophyta	Magnoliopsida	Mesangiospermae	eudicotyledons	Gunneridae	Pentapetalae	rosids	fabids	Rosales	Rosaceae	Rosoideae	Potentilleae	Fragariinae	Fragaria	Fragaria
Fragaria tibetica	Eukaryota;Plants;Land Plants	PRJNA831539	0.283001	45.156	mitochondrion	NC_062832.1/MW537826.1	30	2022-04-27T00:00:00Z	atp1,matR,rps7,rps1,nad3,atp9,ccmB,ccmC,atp6,cob,nad2,sdh4,cox3,atp8,nad7,atp4,nad4L,nad9,mttB,rps3,ccmFC,ccmFN,nad1,cox1,nad4,rps13,nad5,cox2,rps4,nad6,	root	cellular organisms	Eukaryota	Viridiplantae	Streptophyta	Streptophytina	Embryophyta	Tracheophyta	Euphyllophyta	Spermatophyta	Magnoliopsida	Mesangiospermae	eudicotyledons	Gunneridae	Pentapetalae	rosids	fabids	Rosales	Rosaceae	Rosoideae	Potentilleae	Fragariinae	Fragaria	Fragaria
Calystegia soldanella	Eukaryota;Plants;Land Plants	PRJNA805644	0.279265	43.9715	mitochondrion	NC_060803.1/MZ240725.1	40	2022-02-11T00:00:00Z	nad1,ccmFc1,rps13,ccmC,nad7,nad6,rps10,rpl16,rps3,rps19,nad3,rps12,ccmFc2,nad4L,atp4,cox1,atp6,atp8,cox3,sdh4,rps1,ccmFn,cox2,rps4,nad4,nad5,nad2,rps4,atp9,mttB,matR,rpl5,rps14,cob,ccmB,rpl10,atp1,nad4L,atp4,nad9,	root	cellular organisms	Eukaryota	Viridiplantae	Streptophyta	Streptophytina	Embryophyta	Tracheophyta	Euphyllophyta	Spermatophyta	Magnoliopsida	Mesangiospermae	eudicotyledons	Gunneridae	Pentapetalae	asterids	lamiids	Solanales	Convolvulaceae	Convolvuleae	Calystegia	Calystegia
Rosa chinensis	Eukaryota;Plants;Land Plants	PRJNA864483	0.277763	45.348	mitochondrion	NC_065236.1/ON478174.1	30	2022-08-03T00:00:00Z	cox2,ccmFc,rps3,rps12,nad3,atp9,atp4,nad4L,rps7,ccmB,nad7,atp1,nad5,matR,nad2,mttB,cob,rpl10,rps4,nad6,ccmC,atp8,cox3,nad9,ccmFn,nad1,cox1,atp6,nad4,rps13,	root	cellular organisms	Eukaryota	Viridiplantae	Streptophyta	Streptophytina	Embryophyta	Tracheophyta	Euphyllophyta	Spermatophyta	Magnoliopsida	Mesangiospermae	eudicotyledons	Gunneridae	Pentapetalae	rosids	fabids	Rosales	Rosaceae	Rosoideae	Rosoideae incertae sedis	Rosa	Rosa
Diplostephium hartwegii	Eukaryota;Plants;Land Plants	PRJNA383512	0.277718	44.893	mitochondrion	NC_034354.1/KX063855.1	35	2017-04-19T00:00:00Z	nad4,rps14,rpl5,rps1,rps13,matR,ccmFc,cob,nad4L,atp4,nad1,rps3,rpl16,atp8,cox3,sdh4,cox2,ccmC,rps4,atp1,cox1,rps19,nad9,rps12,nad3,nad7,ccmFn,atp6,atp9,nad5,nad2,nad6,ccmB,rpl10,mttB,	root	cellular organisms	Eukaryota	Viridiplantae	Streptophyta	Streptophytina	Embryophyta	Tracheophyta	Euphyllophyta	Spermatophyta	Magnoliopsida	Mesangiospermae	eudicotyledons	Gunneridae	Pentapetalae	asterids	campanulids	Asterales	Asteraceae	Asteroideae	Astereae	South American lineages	Diplostephium	Diplostephium
Fragaria moschata	Eukaryota;Plants;Land Plants	PRJNA827405	0.277672	45.2109	mitochondrion	NC_062590.1/MW537837.1	30	2022-04-22T00:00:00Z	atp1,matR,rps7,rps1,nad3,nad4L,atp4,nad7,atp8,cox3,sdh4,nad2,cob,atp6,ccmC,ccmB,atp9,mttB,nad9,rps3,ccmFc,ccmFn,nad1,cox1,nad4,rps13,nad5,cox2,rps4,nad6,	root	cellular organisms	Eukaryota	Viridiplantae	Streptophyta	Streptophytina	Embryophyta	Tracheophyta	Euphyllophyta	Spermatophyta	Magnoliopsida	Mesangiospermae	eudicotyledons	Gunneridae	Pentapetalae	rosids	fabids	Rosales	Rosaceae	Rosoideae	Potentilleae	Fragariinae	Fragaria	Fragaria
Fragaria orientalis	Eukaryota;Plants;Land Plants	PRJNA759978	0.275143	45.2368	mitochondrion	NC_057524.1/MW464867.1	29	2021-09-09T00:00:00Z	rps13,nad4,cox1,nad1,ccmFn,nad2,ccmFc,rps3,mttB,nad9,atp9,ccmB,ccmC,atp6,cob,sdh4,cox3,atp8,nad7,atp4,nad4L,nad3,rps1,matR,atp1,nad6,rps4,cox2,nad5,	root	cellular organisms	Eukaryota	Viridiplantae	Streptophyta	Streptophytina	Embryophyta	Tracheophyta	Euphyllophyta	Spermatophyta	Magnoliopsida	Mesangiospermae	eudicotyledons	Gunneridae	Pentapetalae	rosids	fabids	Rosales	Rosaceae	Rosoideae	Potentilleae	Fragariinae	Fragaria	Fragaria
Vitex trifolia	Eukaryota;Plants;Land Plants	PRJNA873339	0.274779	45.621	mitochondrion	NC_065806.1/OK563725.1	29	2022-08-25T00:00:00Z	nad5,rpl2,rps4,rps3,rpl16,nad2,rpl5,rps14,cob,ccmB,rpl10,atp8,cox3,sdh4,atp1,cox2,nad1,atp4,nad4L,rps10,nad6,ccmC,matR,mttB,rps12,nad3,ccmFc,ccmFN,rps13,	root	cellular organisms	Eukaryota	Viridiplantae	Streptophyta	Streptophytina	Embryophyta	Tracheophyta	Euphyllophyta	Spermatophyta	Magnoliopsida	Mesangiospermae	eudicotyledons	Gunneridae	Pentapetalae	asterids	lamiids	Lamiales	Lamiaceae	Viticoideae	Vitex	Vitex
Medicago truncatula	Eukaryota;Plants;Land Plants	PRJNA702529	0.271618	45.3895	mitochondrion	MT:NC_029641.1/	31	2016-03-09T00:00:00Z	ccmB,ccmC,rps1,nad5,ccmFn,atp1,nad9,rps3,rpl16,rpl5,rps14,cob,matR,nad2,nad7,nad4L,atp4,nad6,mttB,rps10,cox1,ccmFc,cox3,nad4,nad3,rps12,rps4,atp6,atp8,nad1,atp9,	root	cellular organisms	Eukaryota	Viridiplantae	Streptophyta	Streptophytina	Embryophyta	Tracheophyta	Euphyllophyta	Spermatophyta	Magnoliopsida	Mesangiospermae	eudicotyledons	Gunneridae	Pentapetalae	rosids	fabids	Fabales	Fabaceae	Papilionoideae	50 kb inversion clade	NPAAA clade	Hologalegina	IRL clade	Trifolieae	Medicago	Medicago
Ipomoea nil	Eukaryota;Plants;Land Plants	PRJNA344313	0.265768	44.4497	mitochondrion	MT:NC_031158.1/AP017303.1	30	2016-10-07T00:00:00Z	rpl16,rps3,rps19,nad2,atp4,nad5,nad7,ccmC,rps13,atp1,rps4,atp6,cox1,rpl10,ccmB,cox2,nad1,rps1,sdh4,cox3,atp8,rps14,rpl5,matR,nad4,nad9,ccmFn,rps12,nad3,nad6,	root	cellular organisms	Eukaryota	Viridiplantae	Streptophyta	Streptophytina	Embryophyta	Tracheophyta	Euphyllophyta	Spermatophyta	Magnoliopsida	Mesangiospermae	eudicotyledons	Gunneridae	Pentapetalae	asterids	lamiids	Solanales	Convolvulaceae	Ipomoeeae	Ipomoea	Ipomoea
Agrostemma githago	Eukaryota;Plants;Land Plants	PRJNA760048	0.262903	44.6617	mitochondrion	NC_057604.1/MW553037.1	30	2021-09-09T00:00:00Z	cox1,ccmFn,cox2,atp1,nad5,nad9,nad2,nad4,cob,rps14,rpl5,ccmB,sdh4,cox3,atp8,nad3,atp6,ccmC,matR,atp9,rps12,rps7,rps3,mttB,nad6,nad1,ccmFc,nad7,nad4L,atp4,	root	cellular organisms	Eukaryota	Viridiplantae	Streptophyta	Streptophytina	Embryophyta	Tracheophyta	Euphyllophyta	Spermatophyta	Magnoliopsida	Mesangiospermae	eudicotyledons	Gunneridae	Pentapetalae	Caryophyllales	Caryophyllaceae	Sileneae	Agrostemma	Agrostemma
Tolypanthus maclurei	Eukaryota;Plants;Land Plants	PRJNA541649	0.256961	44.3569	mitochondrion	NC_056836.1/MZ343374.1	38	2021-08-31T00:00:00Z	atp6,atp9,cob,nad1,matR,nad6,nad9,rpl16,rps10,cox3,sdh4,ccmFc,rps3,ccmB,psbD,psbC,atp1,nad4,mttB,cox1,rpl5,rps14,rps7,cox2,ccmC,rpl23,psbA,nad5,nad4L,nad3,rps12,rps4,nad2,rpoB,ccmFN,nad7,atp4,atp8,	root	cellular organisms	Eukaryota	Viridiplantae	Streptophyta	Streptophytina	Embryophyta	Tracheophyta	Euphyllophyta	Spermatophyta	Magnoliopsida	Mesangiospermae	eudicotyledons	Gunneridae	Pentapetalae	Santalales	Loranthaceae	Lorantheae	Dendrophthoinae	Tolypanthus	Tolypanthus
Silene latifolia	Eukaryota;Plants;Land Plants	PRJNA52415	0.253413	42.5586	mitochondrion	NC_014487.1/HM562727.1	30	2010-09-16T00:00:00Z	cox1,cox3,atp8,nad9,rps4,nad6,ccmC,ccmFn,dpo,rpo,nad2,atp6,nad5,rps3,nad3,nad4,mttB,matR,atp9,atp1,cox2,ccmFc,nad1,nad7,cob,rps14,rpl5,ccmB,atp4,nad4L,	root	cellular organisms	Eukaryota	Viridiplantae	Streptophyta	Streptophytina	Embryophyta	Tracheophyta	Euphyllophyta	Spermatophyta	Magnoliopsida	Mesangiospermae	eudicotyledons	Gunneridae	Pentapetalae	Caryophyllales	Caryophyllaceae	Sileneae	Silene	Silene
Spirodela polyrhiza 7498	Eukaryota;Plants;Land Plants	PRJNA162611	0.228493	45.7007	mitochondrion	NC_017840.1/JQ804980.1	35	2012-05-11T00:00:00Z	cox1,ccmFn,nad9,rps1,nad4,sdh4,cox3,mttB,atp8,nad2,nad5,nad7,rps13,rps12,nad3,rpl10,rpl5,cob,atp9,rps7,nad4L,atp4,ccmC,atp6,matR,rps4,nad6,nad1,ccmB,ccmFc,rps2,atp1,rps3,rpl16,cox2,	root	cellular organisms	Eukaryota	Viridiplantae	Streptophyta	Streptophytina	Embryophyta	Tracheophyta	Euphyllophyta	Spermatophyta	Magnoliopsida	Mesangiospermae	Liliopsida	Alismatales	Araceae	Lemnoideae	Spirodela	Spirodela
Ageratum conyzoides	Eukaryota;Plants;Land Plants	PRJNA708078	0.219198	45.3791	mitochondrion	NC_053927.1/MN075945.1	30	2021-03-26T00:00:00Z	rps4,cox1,atp1,rpl5,ccmC,nad3,nad4,atp9,nad5,atp6,ccmFN,nad7,mttB,sdh4,cox3,atp8,matR,rps13,nad6,atp4,nad4L,cox2,rps3,rpl10,ccmB,nad2,ccmFc,cob,nad9,nad1,	root	cellular organisms	Eukaryota	Viridiplantae	Streptophyta	Streptophytina	Embryophyta	Tracheophyta	Euphyllophyta	Spermatophyta	Magnoliopsida	Mesangiospermae	eudicotyledons	Gunneridae	Pentapetalae	asterids	campanulids	Asterales	Asteraceae	Asteroideae	Heliantheae alliance	Eupatorieae	Ageratum	Ageratum houstonianum	Ageratum
Leiosporoceros dussii	Eukaryota;Plants;Land Plants	PRJNA504279	0.212153	44.2421	mitochondrion	NC_039751.1/MH577300.1	23	2018-11-09T00:00:00Z	cob,cox3,cox2,rpl10,nad5,nad4,nad2,atp6,nad6,atp4,cox1,nad1,sdh3,sdh4,nad4L,mttB,nad9,atp1,nad3,rpl2,rps19,rps13,atp9,	root	cellular organisms	Eukaryota	Viridiplantae	Streptophyta	Streptophytina	Embryophyta	Anthocerotophyta	Leiosporocerotopsida	Leiosporocerotales	Leiosporocerotaceae	Leiosporoceros	Leiosporoceros
Chrysanthemum boreale	Eukaryota;Plants;Land Plants	PRJNA453211	0.211002	45.3588	mitochondrion	NC_039757.1/MH004292.1	32	2018-11-09T00:00:00Z	atp1,nad7,ccmFn,atp6,rps12,nad3,matR,ccmFc,cob,nad1,rps4,cox1,rps3,sdh4,cox3,atp8,nad4,mttB,atp9,nad5,rps14,rpl5,rps13,cox2,nad2,nad6,ccmB,rpl10,nad9,ccmC,atp4,nad4L,	root	cellular organisms	Eukaryota	Viridiplantae	Streptophyta	Streptophytina	Embryophyta	Tracheophyta	Euphyllophyta	Spermatophyta	Magnoliopsida	Mesangiospermae	eudicotyledons	Gunneridae	Pentapetalae	asterids	campanulids	Asterales	Asteraceae	Asteroideae	Anthemideae	Artemisiinae	Chrysanthemum	Chrysanthemum
Artemisia giraldii	Eukaryota;Plants;Land Plants	PRJNA848549	0.194298	45.6562	mitochondrion	NC_064134.1/OK268247.2	32	2022-06-13T00:00:00Z	atp1,nad2,nad4L,atp4,ccmC,nad9,rpl10,ccmB,nad6,rps4,cox1,rps3,sdh4,cox3,atp8,nad4,mttB,atp9,nad5,rpl5,rps1,nad1,rps13,cox2,nad7,ccmFn,atp6,rps12,nad3,matR,ccmFc,cob,	root	cellular organisms	Eukaryota	Viridiplantae	Streptophyta	Streptophytina	Embryophyta	Tracheophyta	Euphyllophyta	Spermatophyta	Magnoliopsida	Mesangiospermae	eudicotyledons	Gunneridae	Pentapetalae	asterids	campanulids	Asterales	Asteraceae	Asteroideae	Anthemideae	Artemisiinae	Artemisia	Artemisia
Zostera marina	Eukaryota;Plants;Land Plants	PRJNA394489	0.191481	45.1444	mitochondrion	NC_035345.1/KX808392.1	25	2017-07-14T00:00:00Z	ccmB,nad2,atp8,nad4L,atp6,nad6,nad7,ccmFc,cox1,nad9,ccmFn,rps7,cox2,mttB,nad4,atp4,nad5,ccmC,nad1,matR,atp9,cox3,nad3,atp1,cob,	root	cellular organisms	Eukaryota	Viridiplantae	Streptophyta	Streptophytina	Embryophyta	Tracheophyta	Euphyllophyta	Spermatophyta	Magnoliopsida	Mesangiospermae	Liliopsida	Alismatales	Zosteraceae	Zostera	Zostera
Wiesnerella denudata	Eukaryota;Plants;Land Plants	PRJNA707929	0.186911	42.876	mitochondrion	NC_053538.1/MT745951.1	41	2021-03-25T00:00:00Z	nad5,nad4,nad2,rps12,rps7,atp6,nad6,sdh3,nad3,rps10,rpl2,rps19,rps3,rpl16,rpl5,rps14,rps8,rpl6,rps13,rps11,rps1,atp8,sdh4,nad4L,tatC,cox2,cox3,nad1,cob,rtl,nad9,atp1,cox1,atp4,rps4,atp9,rps2,ccmB,ccmC,ccmFC,rps10,	root	cellular organisms	Eukaryota	Viridiplantae	Streptophyta	Streptophytina	Embryophyta	Marchantiophyta	Marchantiopsida	Marchantiidae	Marchantiales	Wiesnerellaceae	Wiesnerella	Wiesnerella
Riccia fluitans	Eukaryota;Plants;Land Plants	PRJNA555912	0.185621	42.3605	mitochondrion	NC_043906.1/MK749459.1	42	2019-07-22T00:00:00Z	nad5,nad4,nad2,rps12,rps7,atp6,nad6,sdh3,nad3,rps10,rpl2,rps19,rps3,rpl16,rpl5,rps14,rps8,rpl6,rps13,rps11,rps1,atp8,sdh4,nad4L,tatC,cox2,cox3,nad1,cob,rtl,nad9,atp1,cox1,atp4,rps4,atp9,rps2,ccmB,ccmC,ccmFN,ccmFC,rpl10,	root	cellular organisms	Eukaryota	Viridiplantae	Streptophyta	Streptophytina	Embryophyta	Marchantiophyta	Marchantiopsida	Marchantiidae	Marchantiales	Ricciaceae	Riccia	Riccia
Ptilidium ciliare	Eukaryota;Plants;Land Plants	PRJNA555979	0.179562	44.8157	mitochondrion	NC_043907.1/MK749460.1	42	2019-07-22T00:00:00Z	nad5,nad4,nad2,rps12,rps7,atp6,nad6,sdh3,nad3,rps10,rpl2,rps19,rps3,rpl16,rpl5,rps14,rps8,rpl6,rps13,rps11,rps1,atp8,sdh4,nad4L,tatC,cox2,cox3,nad1,cob,rtl,nad9,atp1,cox1,atp4,rps4,atp9,rps2,ccmB,ccmC,ccmFN,ccmFC,rpl10,	root	cellular organisms	Eukaryota	Viridiplantae	Streptophyta	Streptophytina	Embryophyta	Marchantiophyta	Jungermanniopsida	Jungermanniidae	Ptilidiales	Ptilidiaceae	Ptilidium	Ptilidium
Fossombronia foveolata	Eukaryota;Plants;Land Plants	PRJNA555970	0.175222	45.169	mitochondrion	NC_043887.1/MK749462.1	42	2019-07-22T00:00:00Z	nad5,nad4,nad2,rps12,rps7,atp6,nad6,sdh3,nad3,rps10,rpl2,rps19,rps3,rpl16,rpl5,rps14,rps8,rpl6,rps13,rps11,rps1,atp8,sdh4,nad4L,tatC,cox2,cox3,nad1,cob,rtl,nad9,atp1,cox1,atp4,rps4,atp9,rps2,ccmB,ccmC,ccmFN,ccmFC,rpl10,	root	cellular organisms	Eukaryota	Viridiplantae	Streptophyta	Streptophytina	Embryophyta	Marchantiophyta	Jungermanniopsida	Pelliidae	Fossombroniales	Fossombroniineae	Fossombroniaceae	Fossombronia	Fossombronia
Metzgeria furcata	Eukaryota;Plants;Land Plants	PRJNA555916	0.171891	46.7005	mitochondrion	NC_043888.1/MK749464.1	42	2019-07-22T00:00:00Z	nad5,nad4,nad2,rps12,rps7,atp6,nad6,sdh3,nad3,rps10,rpl2,rps19,rps3,rpl16,rpl5,rps14,rps8,rpl6,rps13,rps11,rps1,atp8,sdh4,nad4L,tatC,cox2,cox3,nad1,cob,rtl,nad9,atp1,cox1,atp4,rps4,atp9,rps2,ccmB,ccmC,ccmFN,ccmFC,rpl10,	root	cellular organisms	Eukaryota	Viridiplantae	Streptophyta	Streptophytina	Embryophyta	Marchantiophyta	Jungermanniopsida	Metzgeriidae	Metzgeriales	Metzgeriaceae	Metzgeria	Metzgeria
Calypogeia integristipula	Eukaryota;Plants;Land Plants	PRJNA413218	0.163057	45.3516	mitochondrion	NC_035977.1/MF401629.1	42	2017-10-06T00:00:00Z	nad5,nad4,nad2,rps12,rps7,atp6,nad6,sdh3,nad3,rps10,rpl2,rps19,rps3,rpl16,rpl5,rps14,rps8,rpl6,rps13,rps11,rps1,atp8,sdh4,nad4L,tatC,cox2,cox3,nad1,cob,rtl,nad9,atp1,cox1,atp4,rps4,atp9,rps2,ccmB,ccmC,ccmFN,ccmFC,rpl10,	root	cellular organisms	Eukaryota	Viridiplantae	Streptophyta	Streptophytina	Embryophyta	Marchantiophyta	Jungermanniopsida	Jungermanniidae	Jungermanniales	Jungermanniineae	Calypogeiaceae	Calypogeia	Calypogeia
Gymnomitrion concinnatum	Eukaryota;Plants;Land Plants	PRJNA509841	0.162572	44.7322	mitochondrion	NC_040132.1/MH705065.1	42	2018-12-14T00:00:00Z	nad5,nad4,nad2,nad3,rps10,rpl2,rps19,rps3,rpl16,rpl5,rps14,rps8,rpl6,rps13,rps11,rps1,atp8,sdh4,nad4L,sdh3,nad6,atp6,rps7,rps12,tatC,cox2,cox3,nad1,cob,rtl,nad9,atp1,cox1,atp4,rps4,atp9,rps2,ccmB,ccmC,ccmFN,ccmFC,rpl10,	root	cellular organisms	Eukaryota	Viridiplantae	Streptophyta	Streptophytina	Embryophyta	Marchantiophyta	Jungermanniopsida	Jungermanniidae	Jungermanniales	Jungermanniineae	Gymnomitriaceae	Gymnomitrion	Gymnomitrion
Calypogeia fissa subsp. neogaea	Eukaryota;Plants;Land Plants	PRJNA413253	0.162175	45.3362	mitochondrion	NC_035980.1/MF401632.1	42	2017-10-06T00:00:00Z	nad5,nad4,nad2,rps12,rps7,atp6,nad6,sdh3,nad3,rps10,rpl2,rps19,rps3,rpl16,rpl5,rps14,rps8,rpl6,rps13,rps11,rps1,atp8,sdh4,nad4L,tatC,cox2,cox3,nad1,cob,rtl,nad9,atp1,cox1,atp4,rps4,atp9,rps2,ccmB,ccmC,ccmFN,ccmFC,rpl10,	root	cellular organisms	Eukaryota	Viridiplantae	Streptophyta	Streptophytina	Embryophyta	Marchantiophyta	Jungermanniopsida	Jungermanniidae	Jungermanniales	Jungermanniineae	Calypogeiaceae	Calypogeia	Calypogeia
Calypogeia suecica	Eukaryota;Plants;Land Plants	PRJNA413230	0.16196	45.3797	mitochondrion	NC_035979.1/MF401631.1	42	2017-10-06T00:00:00Z	nad5,nad4,nad2,rps12,rps7,atp6,nad6,sdh3,nad3,rps10,rpl2,rps19,rps3,rpl16,rpl5,rps14,rps8,rpl6,rps13,rps11,rps1,atp8,sdh4,nad4L,tatC,cox2,cox3,nad1,cob,rtl,nad9,atp1,cox1,atp4,rps4,atp9,rps2,ccmB,ccmC,ccmFN,ccmFC,rpl10,	root	cellular organisms	Eukaryota	Viridiplantae	Streptophyta	Streptophytina	Embryophyta	Marchantiophyta	Jungermanniopsida	Jungermanniidae	Jungermanniales	Jungermanniineae	Calypogeiaceae	Calypogeia	Calypogeia
Calypogeia arguta	Eukaryota;Plants;Land Plants	PRJNA413227	0.159061	45.5668	mitochondrion	NC_035978.1/MF401630.1	42	2017-10-06T00:00:00Z	nad5,nad4,nad2,rps12,rps7,atp6,nad6,sdh3,nad3,rps10,rpl2,rps19,rps3,rpl16,rpl5,rps14,rps8,rpl6,rps13,rps11,rps1,atp8,sdh4,nad4L,tatC,cox2,cox3,nad1,cob,rtl,nad9,atp1,cox1,atp4,rps4,atp9,rps2,ccmB,ccmC,ccmFN,ccmFC,rpl10,	root	cellular organisms	Eukaryota	Viridiplantae	Streptophyta	Streptophytina	Embryophyta	Marchantiophyta	Jungermanniopsida	Jungermanniidae	Jungermanniales	Jungermanniineae	Calypogeiaceae	Calypogeia	Calypogeia
Solenostoma sphaerocarpum	Eukaryota;Plants;Land Plants	PRJNA555974	0.15605	44.8478	mitochondrion	NC_043909.1/MK749463.1	42	2019-07-22T00:00:00Z	nad5,nad4,nad2,rps12,rps7,atp6,nad6,sdh3,nad3,rps10,rpl2,rps19,rps3,rpl16,rpl5,rps14,rps8,rpl6,rps13,rps11,rps1,atp8,sdh4,nad4L,tatC,cox2,cox3,nad1,cob,rtl,nad9,atp1,cox1,atp4,rps4,atp9,rps2,ccmB,ccmC,ccmFN,ccmFC,rpl10,	root	cellular organisms	Eukaryota	Viridiplantae	Streptophyta	Streptophytina	Embryophyta	Marchantiophyta	Jungermanniopsida	Jungermanniidae	Jungermanniales	Jungermanniineae	Solenostomataceae	Solenostoma	Solenostoma
Nowellia curvifolia	Eukaryota;Plants;Land Plants	PRJNA845519	0.148199	45.3937	mitochondrion	NC_063925.1/MW528214.1	42	2022-06-03T00:00:00Z	nad5,nad4,nad2,rps12,rps7,atp6,nad6,sdh3,nad3,rps10,rpl2,rps19,rps3,rpl16,rpl5,rps14,rps8,rpl6,rps13,rps11,rps1,atp8,sdh4,nad4L,tatC,cox2,cox3,nad1,cob,rtl,nad9,atp1,cox1,atp4,rps4,atp9,rps2,ccmB,ccmC,ccmFN,ccmFC,rps10,	root	cellular organisms	Eukaryota	Viridiplantae	Streptophyta	Streptophytina	Embryophyta	Marchantiophyta	Jungermanniopsida	Jungermanniidae	Jungermanniales	Cephaloziineae	Cephaloziaceae	Nowellia	Nowellia
Scapania ampliata	Eukaryota;Plants;Land Plants	PRJNA700370	0.143664	44.9779	mitochondrion	NC_052751.1/MT755612.1	42	2021-02-09T00:00:00Z	nad5,nad4,nad2,rps12,rps7,atp6,nad6,sdh3,nad3,rps10,rpl2,rps19,rps3,rpl16,rpl5,rps14,rps8,rpl6,rps13,rps11,rps1,atp8,sdh4,nad4L,tatC,cox2,cox3,nad1,cob,rtl,nad9,atp1,cox1,atp4,rps4,atp9,rps2,ccmB,ccmC,ccmFN,ccmFC,rps10,	root	cellular organisms	Eukaryota	Viridiplantae	Streptophyta	Streptophytina	Embryophyta	Marchantiophyta	Jungermanniopsida	Jungermanniidae	Jungermanniales	Cephaloziineae	Scapaniaceae	Scapania	Scapania
Trilophozia quinquedentata	Eukaryota;Plants;Land Plants	PRJNA435328	0.14251	45.0495	mitochondrion	NC_037041.1/MG640570.1	42	2018-02-22T00:00:00Z	nad5,nad4,nad2,rps12,rps7,atp6,nad6,sdh3,nad3,rps10,rpl2,rps19,rps3,rpl16,rpl5,rps14,rps8,rpl6,rps13,rps11,rps1,atp8,sdh4,nad4L,tatC,cox2,cox3,nad1,cob,rtl,nad9,atp1,cox1,atp4,rps4,atp9,rps2,ccmB,ccmC,ccmFN,ccmFC,rpL10,	root	cellular organisms	Eukaryota	Viridiplantae	Streptophyta	Streptophytina	Embryophyta	Marchantiophyta	Jungermanniopsida	Jungermanniidae	Jungermanniales	Cephaloziineae	Lophoziaceae	Trilophozia	Trilophozia
Sphagnum palustre	Eukaryota;Plants;Land Plants	PRJNA256381	0.141276	38.9932	mitochondrion	NC_024521.1/KC784957.1	40	2014-07-28T00:00:00Z	cox1,atp4,atp8,rps1,rps2,ccmB,ccmC,ccmFN,ccmFC,rps4,tatC,nad4L,sdh4,sdh3,rpl10,nad5,nad4,nad2,rps12,rps7,atp6,nad6,cox2,cox3,nad1,cob,nad9,atp1,nad3,nad7,rpL2,rps19,rps3,rpL16,rpL5,rps14,rpL6,rps13,rps11,atp9,	root	cellular organisms	Eukaryota	Viridiplantae	Streptophyta	Streptophytina	Embryophyta	Bryophyta	Sphagnophytina	Sphagnopsida	Sphagnales	Sphagnaceae	Sphagnum	Sphagnum
Andreaea wangiana	Eukaryota;Plants;Land Plants	PRJNA624438	0.117857	41.9517	mitochondrion	NC_046759.1/MN056355.1	40	2020-04-10T00:00:00Z	cox1,atp4,atp8,rps1,rps2,ccmB,ccmC,ccmFN,ccmFC,rps4,tatC,nad4L,sdh4,sdh3,rpl10,nad5,nad4,nad2,rps12,rps7,atp6,nad6,cox2,cox3,nad1,cob,nad9,atp1,nad3,nad7,rpL2,rps19,rps3,rpL16,rpL5,rps14,rpL6,rps13,rps11,atp9,	root	cellular organisms	Eukaryota	Viridiplantae	Streptophyta	Streptophytina	Embryophyta	Bryophyta	Andreaeophytina	Andreaeopsida	Andreaeales	Andreaeaceae	Andreaea	Andreaea
Polytrichum commune	Eukaryota;Plants;Land Plants	PRJNA504242	0.114831	40.4995	mitochondrion	NC_039775.1/MG214794.1	40	2018-11-09T00:00:00Z	cox1,atp4,atp8,rps1,rps2,ccmB,ccmC,ccmFN,ccmFC,rps4,tatC,nad4L,sdh4,sdh3,rpl10,nad5,nad4,nad2,rps12,rps7,atp6,nad6,cox2,cox3,nad1,cob,nad9,atp1,nad3,nad7,rpL2,rps19,rps3,rpL16,rpL5,rps14,rpL6,rps13,rps11,atp9,	root	cellular organisms	Eukaryota	Viridiplantae	Streptophyta	Streptophytina	Embryophyta	Bryophyta	Bryophytina	Polytrichopsida	Polytrichales	Polytrichaceae	Polytrichum	Polytrichum
Bucklandiella orthotrichacea	Eukaryota;Plants;Land Plants	PRJNA283078	0.107215	39.9319	mitochondrion	NC_026974.1/KP742835.1	39	2015-05-05T00:00:00Z	cox1,atp4,atp8,rps1,rps2,ccmB,ccmC,ccmFN,ccmFC,rps4,tatC,nad4L,sdh4,sdh3,rpl10,nad5,nad4,nad2,rps12,rps7,atp6,nad6,cox2,cox3,nad1,cob,nad9,atp1,nad3,nad7,rpl2,rps19,rps3,rpl5,rps14,rpl6,rps13,rps11,atp9,	root	cellular organisms	Eukaryota	Viridiplantae	Streptophyta	Streptophytina	Embryophyta	Bryophyta	Bryophytina	Bryopsida	Dicranidae	Grimmiales	Grimmiaceae	Bucklandiella	Bucklandiella
Racomitrium emersum	Eukaryota;Plants;Land Plants	PRJNA283079	0.107186	39.8746	mitochondrion	NC_026975.1/KP742836.1	39	2015-05-05T00:00:00Z	cox1,atp4,atp8,rps1,rps2,ccmB,ccmC,ccmFN,ccmFC,rps4,tatC,nad4L,sdh4,sdh3,rpl10,nad5,nad4,nad2,rps12,rps7,atp6,nad6,cox2,cox3,nad1,cob,nad9,atp1,nad3,nad7,rpl2,rps19,rps3,rpl5,rps14,rpl6,rps13,rps11,atp9,	root	cellular organisms	Eukaryota	Viridiplantae	Streptophyta	Streptophytina	Embryophyta	Bryophyta	Bryophytina	Bryopsida	Dicranidae	Grimmiales	Grimmiaceae	Racomitrium	Racomitrium
Codriophorus aciculare	Eukaryota;Plants;Land Plants	PRJNA280323	0.106818	39.7349	mitochondrion	NC_026784.1/KP453983.1	39	2015-04-08T00:00:00Z	cox1,atp4,atp8,rps1,rps2,ccmB,ccmC,ccmFN,ccmFC,rps4,tatC,nad4L,sdh4,sdh3,rpl10,nad5,nad4,nad2,rps12,rps7,atp6,nad6,cox2,cox3,nad1,cob,nad9,atp1,nad3,nad7,rpl2,rps19,rps3,rpl5,rps14,rpl6,rps13,rps11,atp9,	root	cellular organisms	Eukaryota	Viridiplantae	Streptophyta	Streptophytina	Embryophyta	Bryophyta	Bryophytina	Bryopsida	Dicranidae	Grimmiales	Grimmiaceae	Codriophorus	Codriophorus
Dilutineuron laevigatum	Eukaryota;Plants;Land Plants	PRJNA270413	0.106809	39.7448	mitochondrion	NC_025931.1/KM506905.1	39	2014-12-18T00:00:00Z	cox1,atp4,atp8,rps1,rps2,ccmB,ccmC,ccmFN,ccmFC,rps4,tatC,nad4L,sdh4,sdh3,rpl10,nad5,nad4,nad2,rps12,rps7,atp6,nad6,cox2,cox3,nad1,cob,nad9,atp1,nad3,nad7,rpl2,rps19,rps3,rpl5,rps14,rpl6,rps13,rps11,atp9,	root	cellular organisms	Eukaryota	Viridiplantae	Streptophyta	Streptophytina	Embryophyta	Bryophyta	Bryophytina	Bryopsida	Dicranidae	Grimmiales	Grimmiaceae	Dilutineuron	Dilutineuron
Niphotrichum elongatum	Eukaryota;Plants;Land Plants	PRJNA281860	0.106746	39.7158	mitochondrion	NC_026890.1/KP687246.1	39	2015-04-22T00:00:00Z	cox1,atp4,atp8,rps1,rps2,ccmB,ccmC,ccmFN,ccmFC,rps4,tatC,nad4L,sdh4,sdh3,rpl10,nad5,nad4,nad2,rps12,rps7,atp6,nad6,cox2,cox3,nad1,cob,nad9,atp1,nad3,nad7,rpl2,rps19,rps3,rpl5,rps14,rpl6,rps13,rps11,atp9,	root	cellular organisms	Eukaryota	Viridiplantae	Streptophyta	Streptophytina	Embryophyta	Bryophyta	Bryophytina	Bryopsida	Dicranidae	Grimmiales	Grimmiaceae	Niphotrichum	Niphotrichum
Niphotrichum ericoides	Eukaryota;Plants;Land Plants	PRJNA276233	0.106727	39.7069	mitochondrion	NC_026540.1/KP233863.1	39	2015-03-27T00:00:00Z	cox1,atp4,atp8,rps1,rps2,ccmB,ccmC,ccmFN,ccmFC,rps4,tatC,nad4L,sdh4,sdh3,rpl10,nad5,nad4,nad2,rps12,rps7,atp6,nad6,cox2,cox3,nad1,cob,nad9,atp1,nad3,nad7,rpl2,rps19,rps3,rpl5,rps14,rpl6,rps13,rps11,atp9,	root	cellular organisms	Eukaryota	Viridiplantae	Streptophyta	Streptophytina	Embryophyta	Bryophyta	Bryophytina	Bryopsida	Dicranidae	Grimmiales	Grimmiaceae	Niphotrichum	Niphotrichum
Frisvollia varia	Eukaryota;Plants;Land Plants	PRJNA281845	0.106358	39.7366	mitochondrion	NC_026891.1/KP687247.1	39	2015-04-22T00:00:00Z	cox1,atp4,atp8,rps1,rps2,ccmB,ccmC,ccmFN,ccmFC,rps4,tatC,nad4L,sdh4,sdh3,rpl10,nad5,nad4,nad2,rps12,rps7,atp6,nad6,cox2,cox3,nad1,cob,nad9,atp1,nad3,nad7,rpl2,rps19,rps3,rpl5,rps14,rpl6,rps13,rps11,atp9,	root	cellular organisms	Eukaryota	Viridiplantae	Streptophyta	Streptophytina	Embryophyta	Bryophyta	Bryophytina	Bryopsida	Dicranidae	Grimmiales	Grimmiaceae	Frisvollia	Frisvollia
Chorisodontium aciphyllum	Eukaryota;Plants;Land Plants	PRJNA661796	0.105766	40.2766	mitochondrion	NC_050308.1/MK651511.1	40	2020-09-15T00:00:00Z	cox1,atp4,atp8,rps1,rps2,ccmB,ccmC,ccmFN,ccmFC,rps4,tatC,nad4L,sdh4,sdh3,rpl10,nad5,nad4,nad2,rps12,rps7,atp6,nad6,cox2,cox3,nad1,cob,nad9,atp1,nad3,nad7,rpl2,rps19,rps3,rpL16,rpl5,rps14,rpl6,rps13,rps11,atp9,	root	cellular organisms	Eukaryota	Viridiplantae	Streptophyta	Streptophytina	Embryophyta	Bryophyta	Bryophytina	Bryopsida	Dicranidae	Dicranales	Dicranaceae	Chorisodontium	Chorisodontium
Climacium americanum	Eukaryota;Plants;Land Plants	PRJNA256354	0.105048	41.0517	mitochondrion	NC_024515.1/KC784950.1	40	2014-07-28T00:00:00Z	cox1,atp4,atp8,rps1,rps2,ccmB,ccmC,ccmFN,ccmFC,rps4,tatC,nad4L,sdh4,sdh3,rpl10,nad5,nad4,nad2,rps12,rps7,atp6,nad6,cox2,cox3,nad1,cob,nad9,atp1,nad3,nad7,rpL2,rps19,rps3,rpL16,rpL5,rps14,rpL6,rps13,rps11,atp9,	root	cellular organisms	Eukaryota	Viridiplantae	Streptophyta	Streptophytina	Embryophyta	Bryophyta	Bryophytina	Bryopsida	Bryidae	Hypnanae	Hypnales	Climaciaceae	Climacium	Climacium
Chionoloma tenuirostre	Eukaryota;Plants;Land Plants	PRJNA298168	0.105001	39.152	mitochondrion	NC_028040.1/KT326816.1	39	2015-10-08T00:00:00Z	cox1,atp4,atp8,rps1,rps2,ccmB,ccmC,ccmFN,ccmFC,tatC,nad4L,sdh4,sdh3,rpl10,nad5,nad4,nad2,rps12,rps7,atp6,nad6,cox2,cox3,nad1,cob,nad9,atp1,nad3,nad7,rpL2,rps19,rps3,rpL16,rpL5,rps14,rpL6,rps13,rps11,atp9,	root	cellular organisms	Eukaryota	Viridiplantae	Streptophyta	Streptophytina	Embryophyta	Bryophyta	Bryophytina	Bryopsida	Dicranidae	Pottiales	Pottiaceae	Chionoloma	Chionoloma
Climacium dendroides	Eukaryota;Plants;Land Plants	PRJNA684301	0.10486	41.0538	mitochondrion	NC_053886.1/MN942036.1	40	2021-03-26T00:00:00Z	cox1,atp4,atp8,rps1,rps2,ccmB,ccmC,ccmFN,ccmFC,rps4,tatC,nad4L,sdh4,sdh3,rpl10,nad5,nad4,nad2,rps12,rps7,atp6,nad6,cox2,cox3,nad1,cob,nad9,atp1,nad3,nad7,rpl2,rps19,rps3,rpl16,rpl5,rps14,rpl6,rps13,rps11,atp9,	root	cellular organisms	Eukaryota	Viridiplantae	Streptophyta	Streptophytina	Embryophyta	Bryophyta	Bryophytina	Bryopsida	Bryidae	Hypnanae	Hypnales	Climaciaceae	Climacium	Climacium
Orthotrichum callistomum	Eukaryota;Plants;Land Plants	PRJNA348014	0.104785	39.7805	mitochondrion	NC_031390.1/KX578029.1	40	2016-10-13T00:00:00Z	cox1,atp4,atp8,rps1,rps2,ccmB,ccmC,ccmFN,ccmFC,rps4,tatC,nad4L,sdh4,sdh3,rpl10,nad5,nad4,nad2,rps12,rps7,atp6,nad6,cox2,cox3,nad1,cob,nad9,atp1,nad3,nad7,rpL2,rps19,rps3,rpL16,rpL5,rps14,rpL6,rps13,rps11,atp9,	root	cellular organisms	Eukaryota	Viridiplantae	Streptophyta	Streptophytina	Embryophyta	Bryophyta	Bryophytina	Bryopsida	Bryidae	Bryanae	Orthotrichales	Orthotrichaceae	Orthotrichum	Orthotrichum
Lewinskya speciosa	Eukaryota;Plants;Land Plants	PRJNA272039	0.104747	39.7692	mitochondrion	NC_026121.1/KM288416.1	40	2015-01-13T00:00:00Z	COX1,ATP4,ATP8,rps1,rps2,ccmB,ccmC,ccmFN,ccmFC,rps4,tatC,ND4L,sdh4,sdh3,rpl10,ND5,ND4,ND2,rps12,rps7,ATP6,ND6,COX2,COX3,ND1,CYTB,ND9,ATP1,ND3,ND7,rpL2,rps19,rps3,rpL16,rpL5,rps14,rpL6,rps13,rps11,ATP9,	root	cellular organisms	Eukaryota	Viridiplantae	Streptophyta	Streptophytina	Embryophyta	Bryophyta	Bryophytina	Bryopsida	Bryidae	Bryanae	Orthotrichales	Orthotrichaceae	Lewinskya	Lewinskya
Orthotrichum diaphanum	Eukaryota;Plants;Land Plants	PRJNA313675	0.104744	39.7646	mitochondrion	NC_029356.1/KT823697.1	40	2016-03-01T00:00:00Z	cox1,atp4,atp8,rps1,rps2,ccmB,ccmC,ccmFN,ccmFC,rps4,tatC,nad4L,sdh4,sdh3,rpl10,nad5,nad4,nad2,rps12,rps7,atp6,nad6,cox2,cox3,nad1,cob,nad9,atp1,nad3,nad7,rpL2,rps19,rps3,rpL16,rpL5,rps14,rpL6,rps13,rps11,atp9,	root	cellular organisms	Eukaryota	Viridiplantae	Streptophyta	Streptophytina	Embryophyta	Bryophyta	Bryophytina	Bryopsida	Bryidae	Bryanae	Orthotrichales	Orthotrichaceae	Orthotrichum	Orthotrichum
Orthotrichum bicolor	Eukaryota;Plants;Land Plants	PRJNA348015	0.104736	39.7781	mitochondrion	NC_031389.1/KX578028.1	40	2016-10-13T00:00:00Z	cox1,atp4,atp8,rps1,rps2,ccmB,ccmC,ccmFN,ccmFC,rps4,tatC,nad4L,sdh4,sdh3,rpl10,nad5,nad4,nad2,rps12,rps7,atp6,nad6,cox2,cox3,nad1,cob,nad9,atp1,nad3,nad7,rpL2,rps19,rps3,rpL16,rpL5,rps14,rpL6,rps13,rps11,atp9,	root	cellular organisms	Eukaryota	Viridiplantae	Streptophyta	Streptophytina	Embryophyta	Bryophyta	Bryophytina	Bryopsida	Bryidae	Bryanae	Orthotrichales	Orthotrichaceae	Orthotrichum	Orthotrichum
Planicladium nitidulum	Eukaryota;Plants;Land Plants	PRJNA805820	0.104716	41.1685	mitochondrion	NC_060546.1/MZ662079.1	40	2022-02-11T00:00:00Z	cox1,atp4,atp8,rps1,rps2,ccmB,ccmC,ccmFN,ccmFC,rps4,tatC,nad4L,sdh4,sdh3,rpl10,nad5,nad4,nad2,rps12,rps7,atp6,nad6,cox2,cox3,nad1,cob,nad9,atp1,nad3,nad7,rpl2,rps19,rps3,rpl16,rpl5,rps14,rpl6,rps13,rps11,atp9,	root	cellular organisms	Eukaryota	Viridiplantae	Streptophyta	Streptophytina	Embryophyta	Bryophyta	Bryophytina	Bryopsida	Bryidae	Hypnanae	Hypnales	Neckeraceae	Planicladium	Planicladium
Plenogemma phyllantha	Eukaryota;Plants;Land Plants	PRJNA348063	0.104671	39.7722	mitochondrion	NC_031394.1/KX578033.1	40	2016-10-13T00:00:00Z	cox1,atp4,atp8,rps1,rps2,ccmB,ccmC,ccmFN,ccmFC,rps4,tatC,nad4L,sdh4,sdh3,rpl10,nad5,nad4,nad2,rps12,rps7,atp6,nad6,cox2,cox3,nad1,cob,nad9,atp1,nad3,nad7,rpL2,rps19,rps3,rpL16,rpL5,rps14,rpL6,rps13,rps11,atp9,	root	cellular organisms	Eukaryota	Viridiplantae	Streptophyta	Streptophytina	Embryophyta	Bryophyta	Bryophytina	Bryopsida	Bryidae	Bryanae	Orthotrichales	Orthotrichaceae	Plenogemma	Plenogemma
Orthotrichum gymnostomum	Eukaryota;Plants;Land Plants	PRJNA348031	0.104638	39.6969	mitochondrion	NC_031391.1/KX578030.1	40	2016-10-13T00:00:00Z	cox1,atp4,atp8,rps1,rps2,ccmB,ccmC,ccmFN,ccmFC,rps4,tatC,nad4L,sdh4,sdh3,rpl10,nad5,nad4,nad2,rps12,rps7,atp6,nad6,cox2,cox3,nad1,cob,nad9,atp1,nad3,nad7,rpL2,rps19,rps3,rpL16,rpL5,rps14,rpL6,rps13,rps11,atp9,	root	cellular organisms	Eukaryota	Viridiplantae	Streptophyta	Streptophytina	Embryophyta	Bryophyta	Bryophytina	Bryopsida	Bryidae	Bryanae	Orthotrichales	Orthotrichaceae	Orthotrichum	Orthotrichum
Ulota crispa	Eukaryota;Plants;Land Plants	PRJNA347995	0.104636	39.818	mitochondrion	NC_031393.1/KX578032.1	40	2016-10-13T00:00:00Z	cox1,atp4,atp8,rps1,rps2,ccmB,ccmC,ccmFN,ccmFC,rps4,tatC,nad4L,sdh4,sdh3,rpl10,nad5,nad4,nad2,rps12,rps7,atp6,nad6,cox2,cox3,nad1,cob,nad9,atp1,nad3,nad7,rpL2,rps19,rps3,rpL16,rpL5,rps14,rpL6,rps13,rps11,atp9,	root	cellular organisms	Eukaryota	Viridiplantae	Streptophyta	Streptophytina	Embryophyta	Bryophyta	Bryophytina	Bryopsida	Bryidae	Bryanae	Orthotrichales	Orthotrichaceae	Ulota	Ulota
Orthotrichum macrocephalum	Eukaryota;Plants;Land Plants	PRJNA313681	0.104624	39.7633	mitochondrion	NC_029355.1/KT823696.1	40	2016-03-01T00:00:00Z	cox1,atp4,atp8,rps1,rps2,ccmB,ccmC,ccmFN,ccmFC,rps4,tatC,nad4L,sdh4,sdh3,rpl10,nad5,nad4,nad2,rps12,rps7,atp6,nad6,cox2,cox3,nad1,cob,nad9,atp1,nad3,nad7,rpL2,rps19,rps3,rpL16,rpL5,rps14,rpL6,rps13,rps11,atp9,	root	cellular organisms	Eukaryota	Viridiplantae	Streptophyta	Streptophytina	Embryophyta	Bryophyta	Bryophytina	Bryopsida	Bryidae	Bryanae	Orthotrichales	Orthotrichaceae	Orthotrichum	Orthotrichum
Orthotrichum obtusifolium	Eukaryota;Plants;Land Plants	PRJNA283056	0.104603	39.6901	mitochondrion	NC_031767.1/KX702279.1	40	2016-11-10T00:00:00Z	cox1,atp4,atp8,rps1,rps2,ccmB,ccmC,ccmFN,ccmFC,rps4,tatC,nad4L,sdh4,sdh3,rpl10,nad5,nad4,nad2,rps12,rps7,atp6,nad6,cox2,cox3,nad1,cob,nad9,atp1,nad3,nad7,rpL2,rps19,rps3,rpL16,rpL5,rps14,rpL6,rps13,rps11,atp9,	root	cellular organisms	Eukaryota	Viridiplantae	Streptophyta	Streptophytina	Embryophyta	Bryophyta	Bryophytina	Bryopsida	Bryidae	Bryanae	Orthotrichales	Orthotrichaceae	Orthotrichum	Orthotrichum
Sanionia uncinata	Eukaryota;Plants;Land Plants	PRJNA267381	0.104497	41.2175	mitochondrion	NC_027974.1/KP984757.1	40	2015-10-07T00:00:00Z	cox1,atp4,atp8,rps1,rps2,ccmB,ccmC,ccmFN,ccmFC,rps4,tatC,nad4L,sdh4,sdh3,rpl10,nad5,nad4,nad2,rps12,rps7,atp6,nad6,cox2,cox3,nad1,cob,nad9,atp1,nad3,nad7,rpL2,rps19,rps3,rpL16,rpL5,rps14,rpL6,rps13,rps11,atp9,	root	cellular organisms	Eukaryota	Viridiplantae	Streptophyta	Streptophytina	Embryophyta	Bryophyta	Bryophytina	Bryopsida	Bryidae	Hypnanae	Hypnales	Amblystegiaceae	Sanionia	Sanionia
Stoneobryum bunyaense	Eukaryota;Plants;Land Plants	PRJNA348013	0.104352	39.8181	mitochondrion	NC_031392.1/KX578031.1	40	2016-10-13T00:00:00Z	cox1,atp4,atp8,rps1,rps2,ccmB,ccmC,ccmFN,ccmFC,rps4,tatC,nad4L,sdh4,sdh3,rpl10,nad5,nad4,nad2,rps12,rps7,atp6,nad6,cox2,cox3,nad1,cob,nad9,atp1,nad3,nad7,rpL2,rps19,rps3,rpL16,rpL5,rps14,rpL6,rps13,rps11,atp9,	root	cellular organisms	Eukaryota	Viridiplantae	Streptophyta	Streptophytina	Embryophyta	Bryophyta	Bryophytina	Bryopsida	Bryidae	Bryanae	Orthotrichales	Orthotrichaceae	Stoneobryum	Stoneobryum
Aulacomnium turgidum	Eukaryota;Plants;Land Plants	PRJNA810095	0.103937	41.1172	mitochondrion	NC_060995.1/MN233806.1	40	2022-02-24T00:00:00Z	cox1,atp4,atp8,rps1,rps2,ccmB,ccmC,ccmFN,ccmFC,rps4,tatC,nad4L,sdh4,sdh3,rpl10,nad5,nad4,nad2,rps12,rps7,atp6,nad6,cox2,cox3,nad1,cob,nad9,atp1,nad3,nad7,rpl2,rps19,rps3,rpl16,rpl5,rps14,rpl6,rps13,rps11,atp9,	root	cellular organisms	Eukaryota	Viridiplantae	Streptophyta	Streptophytina	Embryophyta	Bryophyta	Bryophytina	Bryopsida	Bryidae	Bryanae	Rhizogoniales	Aulacomniaceae	Aulacomnium	Aulacomnium
Mielichhoferia elongata	Eukaryota;Plants;Land Plants	PRJNA435375	0.100342	39.8188	mitochondrion	NC_036945.1/MF417767.1	39	2018-02-22T00:00:00Z	cox1,atp4,atp8,rps1,rps2,ccmB,ccmC,ccmFN,ccmFC,rps4,tatC,nad4L,sdh4,sdh3,rpl10,nad5,nad4,nad2,rps12,rps7,atp6,nad6,cox2,cox3,nad1,cob,nad9,atp1,nad3,rpL2,rps19,rps3,rpL16,rpL5,rps14,rpL6,rps13,rps11,atp9,	root	cellular organisms	Eukaryota	Viridiplantae	Streptophyta	Streptophytina	Embryophyta	Bryophyta	Bryophytina	Bryopsida	Bryidae	Bryanae	Bryales	Mniaceae	Mielichhoferia	Mielichhoferia
Pohlia nutans M211	Eukaryota;Plants;Land Plants	PRJNA608367	0.099864	39.6029	mitochondrion	NC_046778.1/MN956803.1	38	2020-04-10T00:00:00Z	cox1,atp4,atp8,rps1,rps2,ccmB,ccmC,ccmFN,ccmFC,rps4,tatC,nad4L,sdh4,sdh3,rpl10,nad5,nad4,nad2,rps7,atp6,nad6,cox2,cox3,nad1,cob,nad9,atp1,nad3,rpL2,rps19,rps3,rpL16,rpL5,rps14,rpL6,rps13,rps11,atp9,	root	cellular organisms	Eukaryota	Viridiplantae	Streptophyta	Streptophytina	Embryophyta	Bryophyta	Bryophytina	Bryopsida	Bryidae	Bryanae	Bryales	Mniaceae	Pohlia	Pohlia
