# Supplementary material for: The genome of Acorus deciphers insights into early monocot evolution
Source: Nat Commun. 2023 Jun 20;14:3662. doi: 10.1038/s41467-023-38836-4 (PMC10281966; doi:10.1038/s41467-023-38836-4)
Supplement: Supplementary file 11 — Supplementary Data 8 [file 41467_2023_38836_MOESM11_ESM.xlsx]

## Sheet: dn_ds
Supplementary Data 8. The dN, dS and dN/dS values of 38 mitochondrial single genes.
gene name	dN	dS	dN/dS
atp1	0.078498	0.826019	0.1151
atp4	0.301307	0.803335	0.4947
atp6	0.136773	0.580592	0.2031
atp8	0.452621	0.60593	0.5435
atp9	0.054848	0.46225	0.0843
ccmB	0.248361	0.234093	0.9793
ccmC	0.260296	0.432389	0.581
ccmFC	0.240397	0.639315	0.3969
ccmFN	0.28406	0.501849	0.4808
cob	0.12807	0.334468	0.1712
cox1	0.029957	0.267368	0.0499
cox2	0.116248	0.423119	0.2389
cox3	0.061022	0.420177	0.1938
matR	0.489297	0.708898	0.5856
mttB	0.263801	0.404448	0.7165
nad1	0.104741	0.351866	0.3554
nad2	0.17624	0.350504	0.3003
nad3	0.171851	0.260901	0.5453
nad4	0.163569	0.33683	0.5952
nad4L	0.111343	0.580437	0.2484
nad5	0.109024	0.238687	0.221
nad6	0.173676	0.478163	0.3886
nad7	0.056045	0.267984	0.2366
nad9	0.207797	0.397695	0.4783
rpl10	0.35503	0.718422	0.5035
rpl16	0.078277	0.425056	0.2565
rpl2	0.39899	0.862091	0.4528
rpl5	0.34485	0.739582	0.419
rps10	0.396714	0.706028	0.4213
rps12	0.114598	0.156113	0.6166
rps13	0.19614	0.603849	0.4647
rps14	0.152405	0.40582	0.4188
rps19	0.32384	1.44913	0.2162
rps1	0.495749	0.820251	0.4212
rps3	0.215515	0.418663	0.4792
rps4	0.395028	0.877634	0.4135
rps7	0.226445	0.456542	0.3634
sdh4	0.282778	0.560508	0.7508
