# Supplementary material for: The genome of Acorus deciphers insights into early monocot evolution
Source: Nat Commun. 2023 Jun 20;14:3662. doi: 10.1038/s41467-023-38836-4 (PMC10281966; doi:10.1038/s41467-023-38836-4)
Supplement: Supplementary file 12 — Supplementary Data 9 [file 41467_2023_38836_MOESM12_ESM.xlsx]

## Sheet: fossil_calibrations
Supplementary Data 9. The fossil calibrations used in this study.
Clade	Age (Million-year)	References	Full References
Crown group of Vitaceae	65.508 - 128.63	Manchester et al. (2013)	Manchester SR, Kapgate DK, Wen J. 2013. Oldest fruits of the grape family (Vitaceae) from the Late Cretaceous Deccan Cherts of India. Am J Bot. 100(9):1849-1859.
Crown group of Eudicots	119.6 - 128.63	Morris et al. (2018)	Morris J L, Puttick M N, Clark J W, et al. The timescale of early land plant evolution[J]. Proceedings of the National Academy of Sciences, 2018, 115(10): E2274-E2283.
Crown group of Laurales	107.59 - 247.2	Massoni et al. (2015)	Massoni J, Doyle J, Sauquet H. 2015. Fossil calibration of Magnoliidae, an ancient lineage of angiosperms. Palaeontol Electron. 2FC:1-25.
Crown group of Monocots	113 - 247.2	Morris et al. (2018)	Morris J L, Puttick M N, Clark J W, et al. The timescale of early land plant evolution[J]. Proceedings of the National Academy of Sciences, 2018, 115(10): E2274-E2283.
Crown group of Angiosperms	125 - 247.2	Morris et al. (2018)	Morris J L, Puttick M N, Clark J W, et al. The timescale of early land plant evolution[J]. Proceedings of the National Academy of Sciences, 2018, 115(10): E2274-E2283.
