# Supplementary material for: The genome of Acorus deciphers insights into early monocot evolution
Source: Nat Commun. 2023 Jun 20;14:3662. doi: 10.1038/s41467-023-38836-4 (PMC10281966; doi:10.1038/s41467-023-38836-4)
Supplement: Supplementary file 13 — Supplementary Data 10 [file 41467_2023_38836_MOESM13_ESM.xlsx]

## Sheet: Ks
Supplementary Data 10. Ks distribution related to duplication events within representative genome and between genomes.
Whole-genome Duplications	Polyploidization Events
	τ	γ	σ	ρ	ρ	ρ-1	ρ-2	ρ
KS peak *1	1.06	1.03
Time (Ma) *1	120	117
Representative Species	Oryza sativa	Vitis vinifera	Ananas comosus	Oryza sativa	Elaeis guineensis	Spirodela polyrhiza	Spirodela polyrhiza	Acorus gramineus
KS peak	1.05925	1.02572	0.861281	0.774264	0.282551	0.315545	0.516922	0.43497
Variance	0.0265169	0.012769	0.00627845	0.00593863	0.00142534	0.00343726	0.00312741	0.00603241
SD	0.16284	0.113	0.0792366	0.0770625	0.0377537	0.0586281	0.0559233	0.0776686
Time (Ma)	120.32 +/- 18.50	116.51 +/- 12.84	97.83 +/- 9.00	87.95 +/- 8.75	32.10 +/- 4.29	35.84 +/- 6.66	58.72 +/- 6.35	49.41 +/- 8.82
Note: *1 Plant Cell and Environment, The ancient wave of polyploidization events in flowering plants and their facilitated adaptation to environmental stress.
