# Supplementary material for: The genome of Acorus deciphers insights into early monocot evolution
Source: Nat Commun. 2023 Jun 20;14:3662. doi: 10.1038/s41467-023-38836-4 (PMC10281966; doi:10.1038/s41467-023-38836-4)
Supplement: Supplementary file 14 — Supplementary Data 11 [file 41467_2023_38836_MOESM14_ESM.xlsx]

## Sheet: expanded_GO
Supplementary Data 11. Gene Ontology (GO) studies based on the 84 expanded gene families.
GO ID_GO Term	AdjustedPv	Gene Number	Gene Ratio
GO:0030246_carbohydrate binding	7.19e-40	37	0.122924
GO:0001871_pattern binding	6.35e-22	21	0.0697674
GO:0097159_organic cyclic compound binding	6.74e-21	296	0.983389
GO:1901363_heterocyclic compound binding	6.74e-21	296	0.983389
GO:0034357_photosynthetic membrane	3.1e-11	21	0.0697674
GO:0097367_carbohydrate derivative binding	2.23e-10	127	0.421927
GO:0043227_membrane-bounded organelle	1.02e-09	1	0.00332226
GO:0043167_ion binding	7.57e-08	201	0.667774
GO:0045156_electron transporter, transferring electrons within the cyclic electron transport pathway of photosynthesis activity	8.4e-08	8	0.0265781
GO:0008289_lipid binding	1.77e-06	18	0.0598007
GO:0098796_membrane protein complex	4.55e-06	29	0.0963455
GO:0044237_cellular metabolic process	5.08e-06	269	0.893688
GO:0043229_intracellular organelle	5.45e-06	25	0.0830565
GO:0036094_small molecule binding	5.61e-06	127	0.421927
GO:1902578_single-organism localization	1.64e-05	30	0.0996678
GO:0009875_pollen-pistil interaction	9.42e-05	8	0.0265781
GO:0044706_multi-multicellular organism process	0.000141491	8	0.0265781
GO:0016043_cellular component organization	0.000150741	6	0.0199336
GO:0003700_transcription factor activity, sequence-specific DNA binding	0.000294554	4	0.013289
GO:0004601_peroxidase activity	0.000347246	13	0.0431894
GO:0071554_cell wall organization or biogenesis	0.000534312	14	0.0465116
GO:0065009_regulation of molecular function	0.00128032	9	0.0299003
GO:0003735_structural constituent of ribosome	0.00141425	28	0.0930233
GO:0044877_macromolecular complex binding	0.00143229	9	0.0299003
GO:0016740_transferase activity	0.00151311	123	0.408638
GO:0030312_external encapsulating structure	0.00224097	5	0.0166113
GO:0044424_intracellular part	0.00277121	57	0.189369
GO:0051716_cellular response to stimulus	0.00405397	6	0.0199336
GO:0005622_intracellular	0.00433645	12	0.0398671
GO:0071704_organic substance metabolic process	0.00530225	267	0.887043
GO:0044464_cell part	0.00814269	62	0.20598
GO:0044425_membrane part	0.0089605	56	0.186047
GO:0044238_primary metabolic process	0.00909628	253	0.840532
GO:0022857_transmembrane transporter activity	0.0103478	12	0.0398671
GO:0048037_cofactor binding	0.0122728	3	0.00996678
GO:0044763_single-organism cellular process	0.0147076	47	0.156146
GO:0044422_organelle part	0.0171996	17	0.0564784
GO:0044446_intracellular organelle part	0.0171996	17	0.0564784
GO:0048046_apoplast	0.0270166	5	0.0166113
GO:0044085_cellular component biogenesis	0.0333532	5	0.0166113
GO:0030234_enzyme regulator activity	0.0347827	15	0.0498339
GO:0009893_positive regulation of metabolic process	0.0402886	9	0.0299003
GO:0031090_organelle membrane	0.0482159	1	0.00332226
Note:
The statistical methods are χ2 test. AdjustedPv is a corrected p-value that is obtained by performing false discovery rate (FDR) testing on p-values. AdjustedPv obtained from significance tests are generally considered to have significant statistical differences when AdjustedPv<0.05; Gene ratio is equal to the number of corresponding enriched genes divided by the total gene number.
