# Supplementary material for: The genome of Acorus deciphers insights into early monocot evolution
Source: Nat Commun. 2023 Jun 20;14:3662. doi: 10.1038/s41467-023-38836-4 (PMC10281966; doi:10.1038/s41467-023-38836-4)
Supplement: Supplementary file 15 — Supplementary Data 12 [file 41467_2023_38836_MOESM15_ESM.xlsx]

## Sheet: expanded_KEGG
Supplementary Data 12. KEGG enrichment analysis based on the 84 expanded gene families.
KEGG map	AdjustedPv	Gene Number	Gene Ratio
map00330_Arginine and proline metabolism	9.99536e-39	112	0.372093
map00360_Phenylalanine metabolism	1.41682e-35	138	0.458472
map00380_Tryptophan metabolism	4.08106e-31	120	0.398671
map04626_Plant-pathogen interaction	3.09713e-19	547	1.81728
map00450_Selenocompound metabolism	4.49394e-17	82	0.272425
map00195_Photosynthesis	1.05849e-16	219	0.727575
map03020_RNA polymerase	1.54848e-09	127	0.421927
map01230_Biosynthesis of amino acids	2.85238e-07	400	1.3289
map00340_Histidine metabolism	6.61853e-07	37	0.122924
map00710_Carbon fixation in photosynthetic organisms	2.07925e-05	174	0.578073
map00190_Oxidative phosphorylation	0.000314411	248	0.82392
map04016_MAPK signaling pathway - plant	0.00051059	486	1.61462
map03040_Spliceosome	0.00051059	339	1.12625
map00670_One carbon pool by folate	0.000520793	32	0.106312
map00500_Starch and sucrose metabolism	0.00143894	503	1.6711
map00270_Cysteine and methionine metabolism	0.00152625	162	0.538206
map00630_Glyoxylate and dicarboxylate metabolism	0.00566145	123	0.408638
map00600_Sphingolipid metabolism	0.00778404	275	0.913621
map00943_Isoflavonoid biosynthesis	0.00989864	30	0.0996678
map00400_Phenylalanine, tyrosine and tryptophan biosynthesis	0.0130446	77	0.255814
map01200_Carbon metabolism	0.0131408	418	1.3887
map00950_Isoquinoline alkaloid biosynthesis	0.0131408	43	0.142857
map00230_Purine metabolism	0.0136345	212	0.704319
map00960_Tropane, piperidine and pyridine alkaloid biosynthesis	0.0223782	48	0.159468
map00940_Phenylpropanoid biosynthesis	0.0274738	357	1.18605
map04141_Protein processing in endoplasmic reticulum	0.0380416	448	1.48837
Note:
The statistical methods are χ2 test. AdjustedPv is a corrected p-value that is obtained by performing false discovery rate (FDR) testing on p-values. AdjustedPv obtained from significance tests are generally considered to have significant statistical differences when AdjustedPv<0.05; Gene ratio is equal to the number of corresponding enriched genes divided by the total number.
