# Supplementary material for: The genome of Acorus deciphers insights into early monocot evolution
Source: Nat Commun. 2023 Jun 20;14:3662. doi: 10.1038/s41467-023-38836-4 (PMC10281966; doi:10.1038/s41467-023-38836-4)
Supplement: Supplementary file 16 — Supplementary Data 13 [file 41467_2023_38836_MOESM16_ESM.xlsx]

## Sheet: TF
Supplementary Data 13. TFs number of different species.
Class	Amborella trichopoda	Acorus gramineus	Zostera marina	Spirodela polyrhiza	Phalaenopsis equestris	Asparagus officinalis	Ananas comosus	Oryza sativa	Sorghum bicolor	Elaeis guineensis	Phoenix dactylifera	Musa acuminata
C2C2-CO-like	4	7	3	0	4	4	3	5	7	4	9	17
NAC	46	62	61	55	77	99	73	141	132	123	122	170
C3H	37	50	46	35	45	51	47	59	48	51	64	90
C2C2-YABBY	5	8	7	7	7	7	9	8	8	6	8	25
C2C2-GATA	20	25	24	18	22	13	19	27	33	31	39	53
C2C2-Dof	18	25	27	25	19	4	26	30	30	38	34	74
SRS	5	4	6	5	6	3	9	5	6	4	4	9
BSD	1	1	0	1	1	1	1	1	1	1	2	1
ARR-B	7	12	7	6	6	10	7	6	11	2	11	13
Orphans	29	42	44	36	44	43	46	70	71	58	56	91
SBP	12	19	13	8	14	17	16	19	19	32	25	58
LOB	23	37	25	16	32	22	33	36	34	45	48	72
Trihelix	25	25	23	22	26	14	21	27	28	35	34	46
GRF	6	9	10	5	9	7	8	12	8	12	16	18
S1Fa-like	1	2	2	1	0	3	2	2	1	0	1	3
Alfin-like	3	6	6	5	7	4	7	9	11	9	10	12
HB	47	81	78	62	66	64	69	92	87	82	119	181
zf-HD	9	12	9	10	12	2	12	14	14	20	20	27
DBP	2	4	2	1	1	3	4	4	5	6	5	6
RWP-RK	7	8	7	7	2	9	17	13	13	16	14	17
M-type	19	56	29	19	22	24	17	34	43	47	26	26
CPP	3	6	2	5	6	8	7	11	8	6	7	8
bHLH	67	104	89	60	81	95	101	135	149	95	139	253
G2-like	27	41	43	25	41	38	36	46	42	43	58	99
NF-X1	1	0	1	1	1	0	0	2	0	2	1	1
LFY	1	1	1	1	0	1	2	2	1	3	2	1
B3	19	30	34	15	34	46	33	54	60	23	29	41
bZIP	36	50	49	39	53	51	52	91	97	62	88	133
E2F-DP	5	9	7	5	7	11	8	8	11	7	9	10
TCP	15	17	14	9	22	10	9	21	20	29	29	45
DBB	2	4	2	2	3	4	7	4	6	4	6	9
PLATZ	7	17	23	15	10	10	12	15	17	16	17	26
HSF	12	19	12	12	20	15	27	25	24	26	26	42
NF-YC	8	12	6	8	13	13	7	16	15	10	13	11
AP2	9	13	14	3	15	16	20	15	22	6	28	46
VOZ	1	1	1	1	1	2	2	2	2	4	3	5
C2C2-LSD	2	5	3	3	4	4	5	6	5	2	5	7
MYB-related	37	54	33	53	49	58	60	60	75	80	67	81
STAT	1	1	0	1	1	1	1	1	1	0	1	1
ARF	13	20	14	11	16	6	16	27	25	8	27	50
FAR1	9	58	123	14	57	31	22	72	47	4	43	4
GeBP	5	10	7	6	6	5	4	13	13	9	8	7
Whirly	2	2	2	3	2	1	1	2	2	2	3	3
C2H2	87	90	100	69	106	80	93	129	136	124	130	201
SAP	1	0	1	1	0	0	1	0	0	1	1	1
BES1	5	8	6	7	6	7	8	6	9	22	9	12
ERF	63	93	86	69	90	43	81	140	153	98	138	213
RAV	1	3	3	2	10	0	2	4	3	4	4	15
ULT	1	2	1	2	3	2	2	2	1	3	2	3
EIL	2	2	4	3	4	8	4	9	8	1	8	17
NF-YB	9	10	24	11	10	8	11	13	14	22	20	16
MIKC	15	27	21	6	22	3	27	35	35	9	35	55
OFP	12	13	24	18	21	11	19	31	37	27	27	33
CAMTA	3	4	5	4	3	1	5	6	7	3	7	6
WRKY	32	60	44	49	61	63	56	101	96	88	93	152
HRT	1	2	1	1	1	1	1	1	1	1	0	1
Tify	8	12	9	13	13	8	15	17	19	11	17	44
NF-YA	5	7	4	6	6	7	8	11	9	10	10	15
GRAS	43	31	26	18	42	30	43	60	81	63	55	73
MYB	60	113	95	19	110	86	106	116	130	17	163	298
TUB	6	10	6	9	6	11	9	15	13	9	11	22
BBR-BPC	4	4	5	4	5	5	5	4	5	9	8	12
NOZZLE	1	1	0	0	0	0	0	0	0	0	1	0
CSD	1	4	2	2	4	1	3	3	2	1	4	0
Total	968	1461	1376	949	1387	1205	1377	1945	2011	1586	2019	3081
