# Supplementary material for: The genome of Acorus deciphers insights into early monocot evolution
Source: Nat Commun. 2023 Jun 20;14:3662. doi: 10.1038/s41467-023-38836-4 (PMC10281966; doi:10.1038/s41467-023-38836-4)
Supplement: Supplementary file 17 — Supplementary Data 14 [file 41467_2023_38836_MOESM17_ESM.xlsx]

## Sheet: software
Supplementary Data 14. The software used in this paper.
Software	Version	Parameters	Website	Publications
Trimmomatic	v0.40	ILLUMINACLIP:adapter.fa:2:30:10 LEADING:5 TRAILING:5 SLIDINGWINDOW:4:15 MINLEN:30	http://www.usadellab.org/cms/index.php?page=trimmomatic	Bolger, A.M., Lohse, M., and Usadel, B. (2014). Trimmomatic: a flexible trimmer for Illumina sequence data. Bioinformatics 30, 2114–2120.
Guppy	v4.0.11	default	Github.com/nanoporetech	ONT Guppy. (2021) Github.com/nanoporetech. Retrieved June 2021.
MinKNOW	v.19.10.1	default	Github.com/nanoporetech	ONT Guppy. (2021) Github.com/nanoporetech. Retrieved June 2021.
SOAPfilter	v2.2	-q 33 -y -p -M 2 -f -1 -Q 7 -W 5 -B 25	http://soap.genomics.org.cn/index.html	Luo R, Liu B, Xie Y, Li Z, Huang W, Yuan J, He G, Chen Y, Pan Q, Liu Y et al. SOAPdenovo2: an empirically improved memory-efficient short-read de novo assembler. GigaScience. 2012;1(1):18.
GenomeScope	2.0	-k 17	https://github.com/schatzlab/genomescope	Vurture et al. GenomeScope: fast reference-free genome profiling from short reads. Bioinformatics (2017).
Canu	v2.0	genomeSize=400m minReadLength=1000 minOverlapLength=500 corOutCoverage=120 corMinCoverage=2	https://github.com/marbl/canu	Koren S, Walenz BP, Berlin K, Miller JR, Phillippy AM. Canu: scalable and accurate long-read assembly via adaptive k-mer weighting and repeat separation. Genome Research. (2017).
NextDenovo	v2.5.0	input_type = corrected, genome_size = 400Mb, read_cutoff =1k, seed_depth = 45	https://github.com/Nextomics/NextDenovo	Hu, J. et al. An efficient error correction and accurate assembly tool for noisy long reads. bioRxiv 2023.03.09.531669 (2023) doi:10.1101/2023.03.09.531669.
Hifiasm	0.18.0-r465	default	https://github.com/chhylp123/hifiasm	Cheng, H., Concepcion, G.T., Feng, X., Zhang, H., Li H. (2021) Haplotype-resolved de novo assembly using phased assembly graphs with hifiasm. Nat Methods, 18:170-175.
Nextpolish	v1.5.0	round_mode = 2, task = best model	https://github.com/Nextomics/ NextPolish	Hu J, Fan J, Sun Z, Liu S (2020) NextPolish: a fast and efficient genome polishing tool for long-read assembly. Bioinformatics 36: 2253-2255.
Juicer	v1.7.6	-s MboI	http://aidenlab.org/documentation.html	Durand, N.C., Shamim, M.S., Machol, I., Rao, S.S., Huntley, M.H., Lander, E.S., and Aiden, E.L. (2016). Juicer provides a one-click system for analyzing loop-resolution Hi-C experiments. Cell Syst. 3, 95–98.
3d-dna	v180922	-m diploid -i 15000 -r 2	https://github.com/aidenlab/3d-dna	Dudchenko, O., et al. (2017). De novo assembly of the Aedes aegypti genome using Hi-C yields chromosome-length scaffolds. Science. Apr 7; 356(6333):92-95.
Juicebox	v1.11.08	default	https://github.com/aidenlab/juicer	Durand, N.C. et al. Juicebox provides a visualization system for Hi-C contact maps with unlimited zoom. Cell systems 3, 99-101 (2016).
Quickmerge	v0.3	default	https://github.com/mahulchak/quickmerge	Chakraborty, M., Baldwin-Brown, J.G., Long, A.D. & Emerson, J. Contiguous and accurate de novo assembly of metazoan genomes with modest long read coverage. Nucleic acids research 44, e147-e147 (2016).
TGS-Gapcloser	1.1.1	default	https://github.com/BGI-Qingdao/TGS-GapCloser	Xu, M. et al. TGS-GapCloser: a fast and accurate gap closer for large genomes with low coverage of error-prone long reads. GigaScience. (2020)
Repeats Finder	v 4.10.0	default	https://github.com/Benson-Genomics-Lab/TRF	Gary, B. Tandem repeats finder: a program to analyze DNA sequences. Nucleic Acids Research, 573-580 (1999).
cd-hit	v 4.8.1	default	https://github.com/Y-Lammers/CD-HIT-Filter	Fu, L., Niu, B., Zhu, Z., Wu, S. & Li, W. CD-HIT: accelerated for clustering the next-generation sequencing data. Bioinformatics 28, 3150-3152 (2012).
BUSCO	v5.3.2	-l embryophyta_odb10	https://busco.ezlab.org/	Simão, F.A., Waterhouse, R.M., Ioannidis, P., Kriventseva, E.V. & Zdobnov, E.M. BUSCO: assessing genome assembly and annotation completeness with single-copy orthologs. Bioinformatics 31, 3210-3212 (2015)
BLAST	v2.2.29	-evalue 1e-5 -outfmt 6	https://blast.ncbi.nlm.nih.gov/Blast.cgi	Camacho, C., Coulouris, G., Avagyan, V., Ma, N., Papadopoulos, J., Bealer, K., and Madden, T.L. (2009). BLAST+: architecture and applications.BMC Bioinformatics 10, 421.
Hisat2	v2.2.1	-p 4 --max-intronlen 500000 --sensitive --dta --dta-cufflinks --phred33 --no-discordant --no-mixed	http://ccb.jhu.edu/software/hisat/index.shtml	Kim D, Langmead B and Salzberg SL. HISAT: a fast spliced aligner with low memory requirements. Nature Methods2015
Minimap2	v2.21-r1071	-x asm5 -a	https://github.com/lh3/minimap2	Li, H., Minimap and miniasm: fast mapping and de novo assembly for noisy long sequences. Bioinformatics, 2016. 32(14): p. 2103-10.
BWA-MEM2	v2.2.1	default	https://github.com/bwa-mem2/bwa-mem2	Vasimuddin Md, Sanchit Misra, Heng Li, Srinivas Aluru. Efficient Architecture-Aware Acceleration of BWA-MEM for Multicore Systems. IEEE Parallel and Distributed Processing Symposium (IPDPS), 2019. 10.1109/IPDPS.2019.00041
TRF	v4.10.0	2 7 7 80 10 50 2000 -d -h	https://tandem.bu.edu/trf/trf.html	Benson, G. (1999). Tandem repeats finder: a program to analyze DNA sequences. Nucleic Acids Res. 27, 573–580.
RepeatMasker	v4.0.5	-nolow -no_is -norna -engine ncbi -parallel 1	http://www.repeatmasker.org/	Tarailo-Graovac, M., and Chen, N. (2009). Using RepeatMasker to identify repetitive elements in genomic sequences. Curr. Protoc. Bioinformatics Chapter 4. Unit 4.10.
RepeatProteinMask	v4-0-7	-engine ncbi -noLowSimple -pvalue 0.0001	http://www.repeatmasker.org/	Chen, N. (2004). Using RepeatMasker to identify repetitive elements in genomic sequences. Curr. Protoc. Bioinformatics Chapter 4, 10.
LTR_retriever	v2.8	-inharvest -threads 12	https://github.com/oushujun/LTR_retriever.git	Ou S , Jiang N . LTR_retriever: a highly accurate and sensitive program for identification of long terminal-repeat retrotransposons[J]. Plant Physiology, 2017:pp.01310.2017.
LTR_FINDER	v1.0.7	-C -w 2	http://tlife.fudan.edu.cn/tlife/ltr_finder/	Xu, Z., and Wang, H. (2007). LTR_FINDER: an efficient tool for the prediction of full-length LTR retrotransposons. Nucleic Acids Res. 35, W265–W268.
RepeatModeler2	v2	-engine rmblast	http://www.repeatmasker.org/RepeatModeler/	Flynn, J.M. et al. RepeatModeler2 for automated genomic discovery of transposable element families. Proc Natl Acad Sci U S A 117, 9451-9457 (2020)
MITE-hunter	v2.2	-w 2000 -s 1500 -n 5 -d 0.2	http://target.iplantcollaborative.org/mite_hunter.html	Yujun Han, Susan R. Wessler, MITE-Hunter: a program for discovering miniature inverted-repeat transposable elements from genomic sequences, Nucleic Acids Research, Volume 38, Issue 22, 1 December 2010, Page e199
DANTE-Protein Domain Finder	v1.0	-thl 0.8 -thi 0.35 -ths 0.45 -ir 3 -mlen 1.2	https://github.com/kavonrtep/dante/
RepeatExplorer	v0.9.7.8	-in Viridiplantae_v3.0	http://repeatexplorer.org	Nova´ k, P., et al.. RepeatExplorer: a Galaxy-based web server for genome-wide characterization of eukaryotic repetitive elements from next-generation sequence reads. Bioinformatics 29, 792–793.
Augustus	3.0.3	--uniqueGeneId=true --noInFrameStop=true --gff3=on --strand=both	https://github.com/Gaius-Augustus/Augustus	Stanke, M., Steinkamp, R., Waack, S. & Morgenstern, B. AUGUSTUS: a web server for gene finding in eukaryotes. Nucleic acids research 32, W309-W312 (2004)
GlimmerHMM	v3.0.1	-f -g	https://ccb.jhu.edu/software/glimmerhmm/	Majoros, W.H., et al. (2004). TigrScan and GlimmerHMM: two open source ab initio eukaryotic gene-finders. Bioinformatics 20, 2878–2879.
SNAP	version 11/29/2013	default	https://github.com/KorfLab/SNAP	Korf I. Gene finding in novel Genomes. BMC Bioinformatics 2004
TBLASTN 108	v2.2.18	e-value cut-off: 1e-5		Altschul, S.F., Gish, W., Miller, W., Myers, E.W. & Lipman, D.J. Basic local alignment search tool. Journal of molecular biology 215, 403-410 (1990).
GeneWise	v2.2.0	-trev/-tfor -genesf -gff -sum	http://www.ebi.ac.uk/birney/wise2/	Birney, E., Clamp, M., and Durbin, R. (2004). GeneWise and Genomewise. Genome Res. 14, 988–995.
StringTie	v2.2.1	-p 12	https://github.com/gpertea/stringtie	Pertea, M., Pertea, G.M., Antonescu, C.M., Chang, T.-C., Mendell, J.T., and Salzberg, S.L. (2015). StringTie enables improved reconstruction of a transcriptome from RNA-seq reads. Nat. Biotechnol. 33, 290–295.
PASA	v2.3.3	-ALIGNERS blat,gmap -C -R	https://github.com/PASApipeline/PASApipeline	Haas, B.J., et al. (2003). Improving the Arabidopsis genome annotation using maximal transcript alignment assemblies. Nucleic Acids Res. 31, 5654–5666.
Trinity	v2.6.6	--genome_guided_max_intron 10000	https://github.com/trinityrnaseq/trinityrnaseq/wiki	Grabherr, M.G., et al. Full-length transcriptome assembly from RNA-seq data without a reference genome. Nat. Biotechnol. 29, 644–652.
BLAT	v.34x12	-t=dna -q=dna -minScore=30	https://downloads.sourceforge.net/project/blat/	Kent, W.J. (2002). BLAT–the BLAST-like alignment tool. Genome Res. 12, 656–664.
MAKER	v2	-max_dna_len 1000000 -min_contig 100 -split_hit 100000	https://www.yandell-lab.org/software/maker.html	Campbell, M.S., Holt, C., Moore, B., and Yandell, M. (2014). Genome annotation and curation using MAKER and MAKER-P. Curr. Protoc. Bioinformatics 48, 4.11.1–4.11.39.
InterProScan	v5.28-67.0	-goterms -f tsv -appl ProDom -appl PRINTS -appl Pfam -appl SMART -appl ProSiteProfiles -appl ProSitePatterns	https://www.ebi.ac.uk/interpro/search/	Jones, P.,et al. (2014). InterProScan 5: genomescale protein function classification. Bioinformatics 30, 1236–1240.
iTAK	v1.6	default	http://bioinfo.bti.cornell.edu/tool/itak	Zheng, Y., et al. (2016). iTAK: a program for genome-wide prediction and classification of plant transcription factors, transcriptional regulators, and protein kinases. Mol. Plant 9, 1667–1670.
Transdecoder	v5.3.0	--retain_pfam_hits --retain_blastp_hits	https://github.com/TransDecoder/TransDecoder/wiki	Haas, B., and Papanicolaou, A. (2012). Transcoder. https://github.com/TransDecoder/TransDecoder.
OrthoMCL	v1.4	--pv_cutoff 1e-5 --mode 3 -mcl 1.5	http://orthomcl.org/orthomcl/	Li, L., Stoeckert, C.J., Jr., and Roos, D.S. (2003). OrthoMCL: identification of ortholog groups for eukaryotic genomes. Genome Res. 13, 2178–2189.
MAFFT	v.7.471	--localpair --maxiterate 1000 --anysymbol	https://mafft.cbrc.jp/alignment/software/	Katoh, K., and Standley, D.M. (2013). MAFFT multiple sequence alignment software version 7: improvements in performance and usability. Mol. Biol. Evol. 30, 772–780.
PAL2NAL	v14.1	default	http://www.bork.embl.de/pal2nal/	Suyama, M., Torrents, D., and Bork, P. (2006). PAL2NAL: robust conversion of protein sequence alignments into the corresponding codon alignments. Nucleic Acids Res. 34, W609–W612.
trimAL	v1.4.1	-automated1	http://trimal.cgenomics.org/	Capella-Guti_x005f_x005f_x005f_x005f_x005f_x0003_errez, S., Silla-Martı´nez, J.M., and Gabaldo´ n, T. (2009). trimAl: a tool for automated alignment trimming in large-scale phylogenetic analyses. Bioinformatics 25, 1972–1973.
IQTREE	v2.0.5	-bb 1000 -nt 12 -alrt 1000	http://www.iqtree.org/	Minh, B.Q., et al. (2020). IQ-TREE 2: New models and efficient methods for phylogenetic inference in the genomic era. Mol. Biol. Evol. 37, 1530–1534.
ModelFinder	v2.0.5	--cmin 2 --cmax 10 --merit BIC	http://www.iqtree.org/#download	Kalyaanamoorthy, S., Minh, B.Q., Wong, T.K.F., von Haeseler, A., and Jermiin, L.S. (2017). ModelFinder: fast model selection for accurate phylogenetic estimates. Nat. Methods 14, 587–589.
ASTRAL	v5.6.1	-t 2	https://github.com/smirarab/ASTRAL	Mirarab, S., Reaz, R., Bayzid, M.S., Zimmermann, T., Swenson, M.S., and Warnow, T. (2014). ASTRAL: genome-scale coalescent-based species tree estimation. Bioinformatics 30, i541–i548.
OrthoFinder	v2.3.7	-t 32 -a 1 -M msa -S diamond -A mafft -T raxml-ng	https://github.com/davidemms/OrthoFinder	Emms, D.M., and Kelly, S. (2015). OrthoFinder: solving fundamental biases in whole genome comparisons dramatically improves orthogroup inference accuracy. Genome Biol. 16, 157.
NOVOPlasty	v4.3.1	default	https://github.com/ndierckx/NOVOPlasty	Dierckxsens, N., Mardulyn, P. & Smits, G. NOVOPlasty: de novo assembly of organelle genomes from whole genome data. Nucleic acids research 45, e18-e18 (2017).
CpGAVAS2	v2	default	http://47.96.249.172:16019/analyzer/home	Shi, L. et al. CPGAVAS2, an integrated plastome sequence annotator and analyzer. Nucleic Acids Research 47, W65-W73 (2019).
Unicycler	v0.4.9	default	https://github.com/rrwick/Unicycler	Wick RR, Judd LM, Gorrie CL, Holt KE. Unicycler: resolving bacterial genome assemblies from short and long sequencing reads. PLoS Comput Biol 2017.
PAML package (CODEML program)		model: GY-HKY CodonFreq = 2 noisy = 3 verbose = 1 runmode = 0 seqtype = 1 clock = 0 NSsites = 0 icode = 0		Yang, Z. (2007). PAML 4: phylogenetic analysis by maximum likelihood. Mol. Biol. Evol. 24, 1586–1591.
MCMCtree	v4.9	model = 7 alpha = 0.61797	http://abacus.gene.ucl.ac.uk/software/paml.html	Yang, Z. (2007). PAML 4: phylogenetic analysis by maximum likelihood. Mol. Biol. Evol. 24, 1586–1591.
MCScanX	v0.8	e-value 10−20, maximum gaps 15, minimum size of collinear block 8	http://chibba.pgml.uga.edu/mcscan2/	Wang, Y., et al. (2012). MCScanX: a toolkit for detection and evolutionary analysis of gene synteny and collinearity. Nucleic Acids Res. 40, e49.
MUSCLE	v3.8.31	-quiet	https://www.ebi.ac.uk/Tools/msa/muscle/
PhyML	v3.0	-b -4 -rates gamma	http://www.atgc-montpellier.fr/phyml/	Guindon, S., et al. (2010). New algorithms and methods to estimate maximumlikelihood phylogenies: assessing the performance of PhyML 3.0. Syst. Biol. 59, 307–321.
Café	v4.1	-p 0.05 -t 4 -r 10000	https://hahnlab.github.io/CAFE/src_docs/html/index.html	Han, M.V., Thomas, G.W., Lugo-Martinez, J., and Hahn, M.W. (2013). Estimating gene gain and loss rates in the presence of error in genome assembly and annotation using CAFE 3. Mol. Biol. Evol. 30, 1987–1997.
HMMER	v3.2.1	-E 1e-10 --domE 1e-5	http://hmmer.org/	Mistry, J., Finn, R.D., Eddy, S.R., Bateman, A., and Punta, M. (2013). Challenges in homology search: HMMER3 and convergent evolution of coiled-coil regions. Nucleic Acids Res. 41, e121.
