# Supplementary material for: The genome of Acorus deciphers insights into early monocot evolution
Source: Nat Commun. 2023 Jun 20;14:3662. doi: 10.1038/s41467-023-38836-4 (PMC10281966; doi:10.1038/s41467-023-38836-4)
Supplement: Supplementary file 19 — Source Data [file 41467_2023_38836_MOESM19_ESM.zip]

Archive with 29 entries (17 files):
- Fig2/
- Fig2/Fig2a/
- Fig2/Fig2a/SCG_concatenated.nwk
- Fig2/Fig2a/SCG_concatenated.phy.gz
- Fig2/Fig2b_and_Supplementary_Fig5/
- Fig2/Fig2b_and_Supplementary_Fig5/612_low-copy_concatenated.nwk
- Fig2/Fig2c_and_Supplementary_Fig8/
- Fig2/Fig2c_and_Supplementary_Fig8/chloroplast.nwk
- Fig2/Fig2c_and_Supplementary_Fig8/chloroplast.phy
- Fig2/Fig2d_and_Supplementary_Fig9-49/
- Fig2/Fig2d_and_Supplementary_Fig9-49/alignments.tar.gz
- Fig2/Fig2d_and_Supplementary_Fig9-49/tree.tar.gz
- Fig3a/
- Fig3a/mitochondrial.fa
- Fig4a/
- Fig4a/Fig4a.nwk
- Fig4a/Fig4a.phy.gz
- Fig5/
- Fig5/Fig5a/
- Fig5/Fig5a/Fig5a.nwk
- Fig5/Fig5a/Fig5a.phy.gz
- Fig5/Fig5b/
- Fig5/Fig5b/all_orthomcl.out.all
- MD5.txt
- README.md
- Supplementary_Fig4/
- Supplementary_Fig4/SCG_coalescent.nwk
- Supplementary_Fig6/
- Supplementary_Fig6/612_low-copy_coalescent.nwk
