# Supplementary material for: The genome of Acorus deciphers insights into early monocot evolution
Source: Nat Commun. 2023 Jun 20;14:3662. doi: 10.1038/s41467-023-38836-4 (PMC10281966; doi:10.1038/s41467-023-38836-4)
Supplement: Supplementary file 19 — Source Data [file 41467_2023_38836_MOESM19_ESM.zip › Fig2/Fig2a/SCG_concatenated.nwk]

(NCOL:0.4319862098,((((MAC:0.2594825810,OSA:0.5033112809)100/100:0.0984483572,(SPOL:0.4977540203,ZMARI:0.5219246993)100/100:0.0337413481)100/100:0.0441750569,AGRAM:0.3384799139)100/100:0.0527934902,(((PAME:0.0360965610,CKAN:0.0184553126)100/100:0.1883559350,LCH:0.2020960721)100/100:0.0495079570,(CDEM:0.5158647335,(ACO:0.3089562778,(VVIN:0.1755921383,(ATHA:0.5012219747,PMUM:0.2251646849)100/100:0.0428994469)100/100:0.0941056873)100/100:0.0591526523)100/87:0.0240988956)73/70:0.0173269727)100/100:0.1070187590,ATR:0.3829901366);
