# Supplementary material for: The genome of Acorus deciphers insights into early monocot evolution
Source: Nat Commun. 2023 Jun 20;14:3662. doi: 10.1038/s41467-023-38836-4 (PMC10281966; doi:10.1038/s41467-023-38836-4)
Supplement: Supplementary file 19 — Source Data [file 41467_2023_38836_MOESM19_ESM.zip › Fig2/Fig2b_and_Supplementary_Fig5/612_low-copy_concatenated.nwk]

((Ginkgo_biloba:0.110409,(Amborella_trichopoda:0.227797,((Nymphaea_colorata:0.0392522,Euryale_ferox:0.0605866)100:0.249979,(((((((((((((Oryza_punctata:0.0172123,((Oryza_longistaminata:0.0240453,((((Oryza_indica:0.0047656,Oryza_sativa:0.00176375)100:0.00188272,(Oryza_rufipogon:0.0032188,Oryza_nivara:0.00243918)100:0.000851602)100:0.00108405,(Oryza_barthii:0.00407709,Oryza_glaberrima:0.00122355)100:0.00159917)100:0.000738362,Oryza_glumaepatula:0.00456429)100:0.0029029)100:0.00167859,Oryza_meridionalis:0.00771042)100:0.0103511)100:0.0184108,Oryza_brachyantha:0.0410211)100:0.00444141,Leersia_perrieri:0.0502784)100:0.0158044,Zizania_latifolia:0.0483904)100:0.0362629,((((((Aegilops_tauschii:0.00711113,(Triticum_urartu:0.0258163,(Triticum_turgidum:0.00578767,Triticum_aestivum:0.00432784)100:0.00319764)100:0.00612125)100:0.00855951,Secale_cereale:0.0273808)100:0.00714978,Hordeum_vulgare:0.0244997)100:0.0352545,Lolium_perenne:0.0564439)100:0.0160445,((Brachypodium_distachyon:0.0122956,Brachypodium_sylvaticum:0.0109299)100:0.00462226,Brachypodium_stacei:0.0141729)100:0.040409)100:0.0334888,Phyllostachys_heterocycla:0.0531638)100:0.00726829)100:0.010529,((((Zoysia_japonica:0.00734745,(Zoysia_pacifica:0.00789328,Zoysia_matrella:0.00576843)100:0.0041887)100:0.0683829,Oropetium_thomaeum:0.0598776)100:0.0106082,Eragrostis_tef:0.0509078)100:0.0297203,((((Setaria_italica:0.00165739,Setaria_viridis:0.00138232)100:0.0274906,(Panicum_hallii:0.0140598,Panicum_virgatum:0.0190208)100:0.0160828)100:0.00403033,Dichanthelium_oligosanthes:0.036516)100:0.013404,(Sorghum_bicolor:0.0204501,Zea_mays:0.0405449)100:0.0339265)100:0.0227016)100:0.0274139)100:0.213077,Ananas_comosus:0.147758)100:0.0563362,((Elaeis_guineensis:0.0610111,Phoenix_dactylifera:0.0273538)100:0.0756676,(Musa_acuminata:0.00683244,(Musa_itinerans:0.00935508,Musa_balbisiana:0.0280269)100:0.0014983)100:0.161018)97:0.0136033)100:0.0255485,(((Dendrobium_catenatum:0.00227317,Dendrobium_officinale:0.0343194)100:0.060396,Phalaenopsis_equestris:0.0812158)100:0.177571,Asparagus_officinalis:0.19923)100:0.0263723)100:0.0130453,Xerophyta_viscosa:0.285365)100:0.0356959,((Zostera_muelleri:0.0474462,Zostera_marina:0.0449862)100:0.291664,(Lemna_minor:0.180381,Spirodela_polyrhiza:0.0903996)100:0.19439)100:0.0338257)100:0.0271051,(Acorus_calamus_var.americanus:0.0267398,Acorus_gramineus:0.0210471)100:0.220656)100:0.0382036,(((Ascarina_rubricaulis:0.0575432,(Sarcandra_glabra:0.0380994,Chloranthus_spicatus:0.0701795)100:0.0216688)100:0.0859186,(((Litsea_cubeba:0.0180864,Cinnamomum_kanehirae:0.0229771)100:0.00236468,(Persea_americana:0.0217111,Phoebe_bournei:0.0441036)100:0.00347695)100:0.12497,(Magnolia_biondii:0.0332119,Liriodendron:0.0430545)100:0.0906187)100:0.0268518)100:0.0145048,(Ceratophyllum_demersum:0.345753,(((Aquilegia_coerulea:0.185492,Macleaya_cordata:0.11598)100:0.0319157,(Macadamia_integrifolia:0.1551,Nelumbo_nucifera:0.114021)100:0.0202994)100:0.0112716,((((Dianthus_caryophyllus:0.203345,(((Chenopodium_quinoa:0.0606984,Spinacia_oleracea:0.0638155)100:0.0247806,Beta_vulgaris:0.0748465)100:0.0115405,Amaranthus_hypochondriacus:0.123112)100:0.0494249)100:0.0854751,(Fagopyrum_esculentum:0.0291347,Fagopyrum_tataricum:0.0200712)100:0.216082)100:0.073025,(Rhodiola_crenulata:0.0874894,(Kalanchoe_fedtschenkoi:0.00506507,Kalanchoe_laxiflora:0.00397289)100:0.0833777)100:0.228698)100:0.0225665,((((((Coffea_canephora:0.122756,Catharanthus_roseus:0.145681)100:0.0521585,(((((Nicotiana_attenuata:0.0100365,Nicotiana_benthamiana:0.020547)100:0.00215128,(((Nicotiana_sylvestris:0.00279822,Nicotiana_tabacum:0.00300538)100:0.00354576,Nicotiana_tomentosiformis:0.003765)100:0.00570015,Nicotiana_obtusifolia:0.0142293)100:0.00228736)100:0.0318555,((Capsicum_baccatum:0.00560475,(Capsicum_chinense:0.0044841,Capsicum_annuum:0.00378658)100:0.00160769)100:0.0433794,(Solanum_melongena:0.0470947,((Solanum_pennellii:0.00457705,(Solanum_pimpinellifolium:0.000662492,Solanum_lycopersicum:0.00180032)100:0.00644102)100:0.0135184,Solanum_tuberosum:0.01056)100:0.0150583)100:0.0102806)100:0.0227132)100:0.0104837,(Petunia_inflata:0.00883292,Petunia_axillaris:0.00992304)100:0.0528958)100:0.100074,(Ipomoea_trifida:0.0193979,Ipomoea_nil:0.0150392)100:0.141614)100:0.0404265)100:0.00876925,((((Genlisea_aurea:0.221123,Utricularia_gibba:0.188604)100:0.111961,((Salvia_miltiorrhiza:0.156179,Erythranthe_guttata:0.128503)100:0.0134468,Sesamum_indicum:0.0816469)100:0.00783118)100:0.0246108,Dorcoceras_hygrometricum:0.165488)100:0.0373897,(Fraxinus_excelsior:0.0276519,Olea_europaea:0.0294883)100:0.0917264)100:0.0571397)100:0.0406295,((Lactuca_sativa:0.108254,(Helianthus_annuus:0.0999739,Erigeron_breviscapus:0.11249)100:0.0214452)100:0.161597,(Daucus_carota:0.160701,Panax_notoginseng:0.067936)100:0.056746)100:0.0198466)100:0.0175719,((((Actinidia_chinensis:0.0903179,(Vaccinium_macrocarpon:0.0551824,Rhododendron_delavayi:0.043262)100:0.0576657)100:0.0116849,Camellia_sinensis:0.0787216)100:0.0107722,Primula_veris:0.273706)100:0.0321803,Camptotheca_acuminata:0.0956588)100:0.0103)100:0.0305454,(Vitis_vinifera:0.124866,((Eucalyptus_grandis:0.154963,Punica_granatum:0.186293)100:0.0817926,((((((((((((Schrenkiella_parvula:0.0326457,(((((Brassica_rapa:0.00587853,(Brassica_oleracea:0.0127739,Brassica_napus:0.0028911)100:0.00611391)100:0.00879948,Brassica_juncea:0.00885292)100:0.012754,Brassica_nigra:0.017243)100:0.0128999,(Raphanus_raphanistrum:0.0139908,Raphanus_sativus:0.0127993)100:0.0244543)100:0.04236,Sisymbrium_irio:0.0426039)100:0.0101086)100:0.00893283,(Thlaspi_arvense:0.0479602,Eutrema_salsugineum:0.0359444)100:0.0068895)100:0.0107855,Arabis_alpina:0.0680211)100:0.00510314,((((Boechera_stricta:0.0181148,(Camelina_sativa:0.027978,((Capsella_grandiflora:0.0039795,Capsella_rubella:0.00367782)100:0.00178024,Capsella_bursa-pastoris:0.00590937)100:0.0256867)100:0.00829614)100:0.00900229,(Arabidopsis_thaliana:0.0250832,(Arabidopsis_lyrata:0.010035,Arabidopsis_halleri:0.0100239)100:0.0094202)100:0.013982)100:0.00951036,Lepidium_meyenii:0.0639156)100:0.00411608,((Barbarea_vulgaris:0.0244711,Leavenworthia_alabamica:0.0580985)100:0.00569428,Cardamine_hirsuta:0.0362457)100:0.0197614)100:0.0107736)100:0.0345441,Aethionema_arabicum:0.108271)100:0.0731935,Tarenaya_hassleriana:0.110831)100:0.164595,(Moringa_oleifera:0.0947228,Carica_papaya:0.125597)100:0.0162534)100:0.0293532,(((((Gossypium_barbadense_DD:0.00826005,Gossypium_barbadense_AA:0.00706091)100:0.00254849,Gossypium_raimondii:0.00617523)99:0.00117923,Gossypium_hirsutum:0.00206085)99:0.0022109,Gossypium_arboreum:0.00252621)100:0.0843138,((Theobroma_cacao:0.0119159,Herrania_umbratica:0.0139356)100:0.0278433,(Corchorus_capsularis:0.0119259,Corchorus_olitorius:0.0123265)100:0.0606821)100:0.00679835)100:0.0904513)100:0.0105022,(((((((Citrus_sinensis:0.00639112,Citrus_clementina:0.00355785)100:0.00343003,(Citrus_medica:0.00823254,Citrus_grandis:0.00513769)100:0.00143286)100:0.0010271,Citrus_ichangensis:0.00646978)100:0.00682709,Atalantia_buxifolia:0.0144059)100:0.0678334,Azadirachta_indica:0.0949921)100:0.0245338,Anacardium_occidentale:0.110376)100:0.010352,Dimocarpus_longan:0.108661)100:0.0417574)90:0.00424899,Cephalotus_follicularis:0.135638)100:0.00597341,((((Jatropha_curcas:0.0942181,(Manihot_esculenta:0.0467895,Hevea_brasiliensis:0.0341247)100:0.0296474)100:0.00842104,Ricinus_communis:0.0971207)100:0.0323197,((((Populus_tremuloides:0.00549504,Populus_tremula:0.00542604)100:0.00667585,(Populus_deltoides:0.00637933,Populus_trichocarpa:0.00370243)100:0.00245309)100:0.00125362,(Populus_pruinosa:0.00811089,Populus_euphratica:0.00443822)100:0.00780549)100:0.0106964,(Salix_purpurea:0.00460406,Salix_suchowensis:0.00914008)100:0.0258462)100:0.0988972)100:0.0109303,Linum_usitatissimum:0.260562)100:0.0361145)100:0.0161944,(((((Cucumis_sativus:0.01628,Cucumis_melo:0.0138454)100:0.026874,Citrullus_lanatus:0.0274141)100:0.0167818,(Cucurbita_moschata:0.0102806,Cucurbita_maxima:0.0107035)100:0.0416339)100:0.189955,(((((Prunus_persica:0.00756067,Prunus_mume:0.00990373)100:0.00247782,Prunus_avium:0.0124324)100:0.0364187,(Pyrus_bretschneideri:0.0137387,Malus_domestica:0.0179983)100:0.0630308)100:0.0207046,(((Fragaria_iinumae:0.0155098,Fragaria_nipponica:0.014293)100:0.00199124,((Fragaria_orientalis:0.0110152,Fragaria_nubicola:0.0116006)100:0.00281758,Fragaria_vesca:0.00819745)100:0.00344006)100:0.0646826,Rubus_occidentalis:0.032441)100:0.0468169)100:0.0546001,(Ziziphus_jujuba:0.104305,(Morus_notabilis:0.0995721,Humulus_lupulus:0.108928)100:0.0378881)100:0.0224903)100:0.0193108)99:0.00757769,(((Quercus_lobata:0.0141426,Castanea_mollissima:0.0163789)100:0.0653269,(Betula_pendula:0.0550712,Juglans_regia:0.0709036)100:0.0126406)100:0.0366838,((Arachis_duranensis:0.0067217,Arachis_ipaensis:0.00529322)100:0.105421,(Lupinus_angustifolius:0.0977427,((Lotus_japonicus:0.0778878,((((Trifolium_pratense:0.0231152,Trifolium_subterraneum:0.0209566)100:0.0281924,Medicago_truncatula:0.0481461)100:0.0174041,Cicer_arietinum:0.0484849)100:0.0393968,Glycyrrhiza_uralensis:0.0455058)100:0.0119417)100:0.00966578,(Cajanus_cajan:0.0452922,((Glycine_soja:0.00398689,Glycine_max:0.00182694)100:0.0401949,(Phaseolus_vulgaris:0.0228876,(Vigna_unguiculata:0.015809,(Vigna_radiata:0.0157921,Vigna_angularis:0.0137698)100:0.0127746)100:0.0133215)100:0.0343493)100:0.00730142)100:0.0361319)100:0.0141049)100:0.00953203)100:0.127686)99:0.00740142)100:0.0138534)100:0.00723153)100:0.0186308)100:0.00709662)99:0.00843489)100:0.0604)100:0.0411087)59:0.0125124)77:0.0136046)100:0.0649463)100:0.0380584)100:0.254419)Ginkgo_biloba-Amborella_trichopoda:0,Picea_abies:0.162972)Ginkgo_biloba-Picea_abies;
