# Supplementary material for: The genome of Acorus deciphers insights into early monocot evolution
Source: Nat Commun. 2023 Jun 20;14:3662. doi: 10.1038/s41467-023-38836-4 (PMC10281966; doi:10.1038/s41467-023-38836-4)
Supplement: Supplementary file 19 — Source Data [file 41467_2023_38836_MOESM19_ESM.zip › Fig2/Fig2c_and_Supplementary_Fig8/chloroplast.nwk]

(((((((((((((((((((((Capsella_grandiflora:5.321e-05,Capsella_rubella:3.49e-05)100:0.00086744,Capsella_bursa-pastoris:0.00095951)100:0.00522138,Camelina_sativa:0.00502222)100:0.00057434,Arabidopsis_thaliana:0.00623289)100:0.00602286,((((((Brassica_juncea:2.44e-06,Brassica_rapa:5.265e-05)100:0.00035364,Brassica_napus:0.00081165)100:0.00218686,Raphanus_raphanistrum:0.00264886)0:0.00301436,Brassica_nigra:0.0058415)100:0.00642551,Eutrema_salsugineum:0.00879874)100:0.00069068,Arabis_alpina:0.0138865)98:0.00180831)100:0.0548851,(Carica_papaya:0.016434,Moringa_oleifera:0.0175215)100:0.00279718)100:0.011783,(((Gossypium_arboreum:0.00022481,Gossypium_hirsutum:0.00019281)100:0.00124806,Gossypium_raimondii:0.00145239)100:0.0140613,Theobroma_cacao:0.0057382)100:0.0231693)100:0.00468479,((Azadirachta_indica:0.01648,Citrus_sinensis:0.0311601)100:0.00775012,Anacardium_occidentale:0.0240409)100:0.0161103)100:0.00567846,(Punica_granatum:0.0246592,Eucalyptus_grandis:0.0200543)100:0.0168779)100:0.00183861,(((((((Populus_tremula:0.00172412,Populus_euphratica:0.00136642)99:0.00017839,Populus_trichocarpa:0.00090827)100:0.00236163,(Salix_purpurea:3.414e-05,Salix_suchowensis:5.424e-05)100:0.00807164)100:0.0302129,Linum_usitatissimum:0.0868869)96:0.00167172,(((Hevea_brasiliensis:0.00558706,Manihot_esculenta:0.00587391)100:0.00790478,Ricinus_communis:0.0179847)91:0.00053329,Jatropha_curcas:0.0192277)100:0.012486)100:0.0158472,Cephalotus_follicularis:0.0427903)100:0.00419462,(((((((Vigna_angularis:0.00169948,Vigna_radiata:0.00219154)100:0.00197184,Vigna_unguiculata:0.00426187)100:0.00713185,Phaseolus_vulgaris:0.0116159)100:0.0226222,Glycine_max:0.0122915)100:0.0373394,((Medicago_truncatula:0.0169016,Trifolium_subterraneum:0.0294142)100:0.00658065,Cicer_arietinum:0.024607)100:0.030895)100:0.00402266,Lupinus_angustifolius:0.0381363)100:0.0383969,((((Morus_notabilis:0.0175348,Humulus_lupulus:0.0241097)100:0.0126747,Ziziphus_jujuba:0.028899)100:0.00523428,((Prunus_persica:0.00160014,Prunus_mume:0.00120826)100:0.0141024,(Fragaria_iinumae:0.00088462,Fragaria_vesca:0.00071135)100:0.0309835)100:0.0130394)100:0.00850273,(((Betula_pendula:0.0111069,Juglans_regia:0.0121853)100:0.00638437,Castanea_mollissima:0.0293181)100:0.01704,(Cucumis_melo:0.00354924,Cucumis_sativus:0.00846579)100:0.0453407)100:0.00159896)85:0.00070816)100:0.00497191)100:0.00294788)100:0.00614024,Vitis_vinifera:0.0272148)100:0.00136592,((((((((((((Solanum_lycopersicum:0.0002302,Solanum_pimpinellifolium:5.146e-05)100:0.00288742,Solanum_tuberosum:0.00145694)100:0.00310917,Solanum_melongena:0.00720847)100:0.00341779,Capsicum_annuum:0.00640734)100:0.00237532,((Nicotiana_tabacum:3.461e-05,Nicotiana_sylvestris:2.1e-06)100:0.00178913,Nicotiana_tomentosiformis:0.00358073)100:0.00191119)100:0.0190261,Ipomoea_nil:0.051787)100:0.00788517,(Coffea_canephora:0.0326937,Catharanthus_roseus:0.0289434)100:0.0109581)95:0.00068623,(((Utricularia_gibba:0.0706599,Sesamum_indicum:0.00856922)92:0.00052683,(Mgut:0.0203929,Salvia_miltiorrhiza:0.0314856)97:0.00116891)100:0.0111163,Olea_europaea:0.0124402)100:0.0115766)100:0.00987157,((Panax_notoginseng:0.0124646,Daucus_carota:0.0327631)100:0.0115078,(Lactuca_sativa:0.0105331,Helianthus_annuus:0.0121675)100:0.0350774)100:0.00576867)100:0.00445209,((Actinidia_chinensis:0.0214628,Vaccinium_macrocarpon:0.0573705)100:0.00424954,Camellia_sinensis:0.0139115)100:0.0138795)100:0.00119955,Camptotheca_acuminata:0.020615)100:0.00836381,((Fagopyrum_tataricum:0.0041025,Fagopyrum_esculentum:0.00572367)100:0.0618696,((Spinacia_oleracea:0.0181428,Chenopodium_quinoa:0.0254863)100:0.00678935,Beta_vulgaris:0.0164912)100:0.0334939)100:0.0182986)100:0.00277847)100:0.0186077,(Macadamia_integrifolia:0.0348121,Nelumbo_nucifera:0.0190489)100:0.00237703)100:0.00199018,(Macleaya_cordata:0.0200725,Aco:0.0586544)100:0.00486903)100:0.0129613,Ceratophyllum_demersum:0.0591164)100:0.00162517,((((((((((((Secale_cereale:0.00159079,((Triticum_turgidum:2.29e-06,Triticum_aestivum:0.00318093)100:0.00073205,(Aegilops_tauschii:0.00054624,Triticum_urartu:0.00060304)100:0.00043593)100:0.00040042)100:0.00177687,Hordeum_vulgare:0.00496629)100:0.00769809,Lolium_perenne:0.0155447)100:0.0032983,Brachypodium_distachyon:0.0181442)100:0.01054,((((((Oryza_barthii:0.00010622,Oryza_glaberrima:7.096e-05)100:0.00029268,Oryza_sativa:0.00109302)79:3.577e-05,Oryza_rufipogon:0.000659)79:3.467e-05,Oryza_longistaminata:0.00030858)100:0.0017341,Oryza_punctata:0.00165674)100:0.0088836,Zizania_latifolia:0.00836012)100:0.00954599)92:0.00128598,((((Setaria_viridis:0.00010332,Setaria_italica:0.00013155)100:0.00400493,Panicum_virgatum:0.00558527)100:0.00254932,(Sorghum_bicolor:0.00275154,Zea_mays:0.00412497)100:0.00631254)100:0.00492621,Eragrostis_tef:0.0169838)100:0.00761559)100:0.0922521,Ananas_comosus:0.01414)100:0.00915615,(Musa_balbisiana:0.00152769,Musa_acuminata:0.00239534)100:0.026026)87:0.00100914,(Phoenix_dactylifera:0.00482965,Elaeis_guineensis:0.0043682)100:0.0159971)100:0.00359606,((Dendrobium_catenatum:0.0071175,Phalaenopsis_equestris:0.0185146)100:0.0465936,Asparagus_officinalis:0.0360648)100:0.00339928)100:0.0104465,((Spirodela_polyrhiza:0.00928928,Lemna_minor:0.026811)100:0.0460537,Zostera_marina:0.0918137)100:0.0122206)100:0.00894952,((Acorus_calamus:0.00010587,Aameri:5.232e-05)100:0.00158408,((Acorus_gramineus:0.0001683,Agrami:0.00019926)100:0.00147946,Atatar:0.00251192)100:0.00173371)100:0.0499401)100:0.0098097)59:0.00047364,(Lch:0.0135331,(Pam:0.00120021,Cmi:0.0016445)100:0.0275269)100:0.005528)58:0.0154401,(Ncol:0.00327768,Efe:0.00358326)100:0.0499959)100:0.0054764,Amborella_trichopoda:0.0439079)88:0.155676,Picea_abies:0.0935634)100:0.0266791,Ginkgo_biloba:0.0266791);
