# Supplementary material for: The genome of Acorus deciphers insights into early monocot evolution
Source: Nat Commun. 2023 Jun 20;14:3662. doi: 10.1038/s41467-023-38836-4 (PMC10281966; doi:10.1038/s41467-023-38836-4)
Supplement: Supplementary file 19 — Source Data [file 41467_2023_38836_MOESM19_ESM.zip › Fig3a/mitochondrial.fa]

>MT
TATTGACTCTTTATTTATGATTTGAGGCGAGCGCAGTGAGTAAGGCCGTTTTCAGTTCTTTATATTAATCCGTCTCCTAACTTTATCTCAGTTTATGCTACCACCTTCCACTATCGTTTCTATGCTTCTATCCTCTCTTTTATCTCCGTTTTAGTGTTCGAAACCCCTCTAGTTACCGGCTCCACAGGATATTCAAATCCATAAGTTGTGGTGCACATTGGGCTGAAGAGCAAACTACTAGCGTCGACTTCGAATAAAGAGACAAAGACGGAAAAAGATACATAAATTTATATAAAACATTTCTAATTGTATTTTTAGTAAGAAAGTGCTTTATTTAATTCATTTAGTTTTGTTATTTATATACTTAATTGTTTTCAGTCTTATAAGTAATTCATTTATTTATTTATTTATTTCTTGTTTTTAGTTATTAATTTAGTTTAGTTTTGTTATTGTTTTTACAACATTTCTTTCAGTATTTTTATTCATTCATTTATTGTTTTTTTGTAATTCAAATAGTGTTATTTATTAACAACATTGTTTGTTATCTTTTAGTAATGAATCGAGGGCGGGTGTTGAGGTTTGATTAATAGAATTCTCGTGAGGTGTTGATAAACATGGGAGCGTAGGTTGTTGTTGTTAGCAGCAATATAAATCTAATCAATAAATAGGAACAAGGTGAGTTTACACATTAGGCTAAACTATCGATTAATCTCTTGGGGGTGAGTTCTACAATTTCTTTTAAGCTGAAAGATATCCTGACAGGCGACAATAATAAAAGAAAAACTATCCTAAATACATTTTAATAAGTTAATAAGAAAACCGTTCTTTTTCGTAAGCAAAATATTTTGTCTCAATCAGGAAATCAAAAAGCATTGTCTGTTTATAGGTTTAGTCTTAAAGTCCTTGATATGTCACATTTAAAAGTGGAGATCCGGTATATAAAGTAAGAAACCAAAATTATCGAATATCTATCACTTAAATCAAAAAAAAAAACCGGATTTCGCTATGACAAGTTACTTTAGAAAGATTGACAGAGCCCACCCTGTATTTATCGGAAGAAAGTGCTTTTACCTTTTAGGTTCAGGTGCATAGCATATCCAAAACCTTTACCTTTTACTGGGGTATAAACATTATTGAAACTTAGGAGATCCTACGATTGAACGTTTCATTTTACCGTTCTTTTTAGGAATCAAGAGAATATGCTATTCATTAGAATTCTATTAATAAAACACTTCCGCTCCTAAAAAGAAAGACAGTAATTTAGGTATTATTGTTGAGCCGCGCCTTCTATTTTCCTATGTTTCCACACAAAATGGTCGAATCTCTATTAATTTATTTGACTTGAAAAATTTTTGTATAATTCTATATAGGAAAAAAGGCCCGGAAGTTAATGTCACGTACTATCACTATTTGAAACTAACAACTTTATGTGATCCCCCTGAATTTCTTTTCTTTGAGGCAAGTGTGCCGAAGCTCTTTTTAAACTTTTAGTAAGATTTCCAAAGTGTCGCTTTTCTTTTCTGTTGAGGCATAATTTACGTACTTAAAAGAAATTGAAAACTATCCTTTGTTTCGTGTAAGTGCTTTTATCCCGGCAAATGTTGACACCGTGTTTTTTCGACAATGTTGCCTTACGTTCCCGAAAGCCCTGAGTGTTTTCTAACTTTGTTCTTTAATCGATAGCTTTTATTACCTACCTATATTTATACCTTCTTAACAATAATAGAGGTCTTATATTTCCGCTAACGCTCCTCAGTTTATGGACGCCTTTACTTTAGAAAATGTTTCCACACCCGGTTCTTGATTCTATTAAAAAGAGTACTATCTCGCTCAAGCGTGCCAATTTATTAATAAGAAAAAAACTTTACGCTTACCTGTTGAGGAGAATATGAAACCATACCAAAATCCATAAAGAAAAAAGTTTGTTATTAACTCTTTGATTATAGTAGGACCTGGGTAAACGGCAAGCTTTAAATCACAAACGAAAATATCGGTTATTAGCAATGGACTGGCAACCTTCGTTCAATCGATAAATTCATTATTTTTCGACAAAACTTCCTTTTCAACTGTAGAAGCTGAAAACTATATAAAAACATTTAGAAACCGAAAAAACCTTATTTCCATAAAGACAGTAATCGATAGCTTCTCTTTAATTCCCCATACAAAAAATAGCACTAAAATAATTAAATGCGAAAACTTTTTAAATTTAATTTATGGCTTCTGGCTTTTCAATGTTACATCTCTTCGGGATCCTTTTTCTTTATTTATTGGACTCAAAATAATACCTATTTTTATATCACTGGAAGCTGTACAAATCGTTTTCATAGAGGTAATAAATCATTTTCATAAACTTAAAAAAGAGAAATCTTGGCTCAACAAAGGGAAATGTGCCGTTATGCCCTTTAAGACAGGTGCATAGCATATGAAAGTTGTTGATTTCGTCATTGGGGTAAAATTAGGGGCGAACCATCAAATGTAAGAAATGCTTTTAAATCGTTGTCTGGCTTTAAAATGAAACTAATAAATATATTGCTTCAGTAAAATACATAGAAATACTCAAGTTTTCTCTTTATGGACCTATAGAAAATCTCTTTATGGCGAAAGTGGAATGAAAATAATATACAAAAGAGACTCAAAGCACGGAACTTACGAACCAGTATAAACTGTAAATCGTTTATAGAGGTTTATTAAATAATCTGTTGATGACGAAGCGCTTTAAGCGGAACGCTCTTTCGGGGAACAAGGTAGTGAGTTTACCACTCAGGGAAAAACTATCGACATCTTTATAGGTTATACGTCTTTCGGTTGATGCCGTAAACTACCTATAAAACATCTACTTTAGGAAATCTTAACTCATTAAAATACCTAGTGCCATGCAATAATAAAAAATCTCTTTATTTATGATGGGTTGAAAATGTTAGGTCATCATAGGTCGTAGAATCAGGAGCTTTAAAACCGAGGAGTTTTTTAAATATATATATATATCTTACATTCGTTCTTATAATAAATTTTGCTTTTTTATTTAAAGCATATATCCCTATAAAGGAAGTTTAAACGTATATATGGAAGCTTTAGAAATGGAAATAACGAAGCTCGTCGATTGATTTAACGAAGGTAGAACAGGTCTTTCACTGTCATCACCCCTTGATTAATGATTTGTAGGTGCGACGTTAGGCGACTGACAAGGAGGGAAGCGACCAGCGGGCTAAGATAAACATCGGAGCGACCAGCGTAAGCGTAGGAGCGGAAGAACAAATTGAAGGACTTTATGTCTACTTTTAACAAGCTAACTAAGAATTATAATATTTCAGAAAGCAAATCTGATAAAGGGCTTGTCTCTGCGCTAGCGAACTCAAATCTATATAATTGATAGGATTAAGTACATATTGAATACTGTTTGTAATATAATTAGATACGCTTTATAACCACTTTTTTATGGATAAATAAAGAAATGAAAATCTTGTTTTATGGAGGTAAAACGTAAACTTTAGGATTGAGAAAGCTTCGTATTTGAACTTAACTACTTAAAAGACAGGTGTAAAACATAGGAGCGATAGCGGAGGTGCGGAGCATAATCACTAATCTATAGAAAACAGAAAGTTTGAAATGATAAAATTGGCTTATAGAAGGCGACTGACAAGGAGGGAAGCGTAGCGAAGGAAAAGAGAGTTCCTACTCAAAAAGACAGGGAGTTTATCTCTGAAACTTTAGGTGCGTAGCATAGCTAACTTTTTAATGAAATAAAACTTTTAAATTTATATCTTGTATTTAGGTTTGAAATGATAGTTATGCCCGATAAAGAGGAAGTTTTTCTTTCAATCACATTACTAGAAGTATTTGTTATTAATTAATTTATTCTTATTTTTTAATTTATTTAAATCTCAATTGTATCAACTTTTTCATTTATAAATTTGCTAACTTTTGAATGACTTTTTAATTGACATTGAGACGATAAAATTACACTTTATACATACGGGTCGGCTACACCAGCTATTAGGACTATTAAGCGATAGTGTATATTTAGGGGTAACTGGCTGTCTCATGGTCCAAAGTCAATATAATTTTCTATAGAAACTCCCGATTCGGTTTGATTTGATGAAAGCTCTTTTTGCATTTCTTTCTTTTCTCGTCCATTTCCTTATTTTCTTTTAAACAAGATGATTTCCATTTCTGTTTTACCGAGTAGTAAAGTTCTTTTACTAAGTAATTAAAGATTTGAATTTAAAACCTCCGCACCTACGCCCGCTCCGCACCTGTGTTTTTTCGTAGCAACTAGAATTGAAAACCTAAATTAAAGATTTGAATTTCTCAGTTGACGTTTTAAAGATTTATTGATTTATAAATGAAAAAGTAGAATATGCTACGCACGTCTTTTTCTGAGTCCATAAAAAAGTTTCATTTATCAGTAATTTAAATTTCTCAGTTGACGGTTTACCTGTATTTTTTAGTATTATAGCTTGTCTCGACTTCTATAAGGCAATTTCCTTATTAAAAAGTTAGCTAATTTCTTTATTTTATCGTTTCGATTGATATTGAAAAGTGTAATTGAATTATTTTCTCGTTTCGCAATTGAAAGAACGTAGGCAAAAAACTTATAAACGTACCTAAATACAATATTTCAATTTAAAACTTTCTATGCTCTTTCACATAACTATTTCTATGCTACGCACCTGTCTTTTTTAGTAGTCAAGTGCTTTTCGCTAATAAAGACAATCTATAAATTATTATGTAATGTTGTATCAAGATTTCAATTTCTTTCTTTTCCCATTAAAAAGATTTCTTTTGAAAGATTTAGAAATACAAGATTTAAATTTGAAAGTTGCATTTTATCTCAATTAACAAGTTTTCTTTTACCGTGCAAAAAGTATAAAAAACGTATCTAACCCAAAGGCTACAATATTATATTTAGACTCAGAAAGTCTATTCACTTCATATCCGTTTTCTTTTACCTGTATTTTTTAGTAGTCAAGTTATTTATACTCACTGTTGAATTTATAAATTATTTAGTGTCCTCATTAAAGATTTCAATTTGGAAGTTGTTATTTAAAAAGATTTATTTATTGAAAAGTTTCATTTAATAGGTGTGAAACATAGGAGCGACCAGTGGTGTTTTTAAACTGAGAAACGCTAGCTACGGTGATAATAGGAGCGACCAGCGGGTGTGAAACATAGAAGCGACCAGCGGGAGCGGAAGAGCGGAGCTTAGAATTATAGCGACCAGCGGGTGTTGATAAACATCGGAGCGACCAGCGGGAGCGGAGGTGTTGATAAACATCGGAGCGTTAGCGCAGGTGATAATAGGAGCGACCAGCGGGAGCGGAGGAGCGGAAGTGTTCTTAAGAATAAACATCGGAGCGACCAGCGGGAGCGGAGGCGGATTAAGGAGCGGAAGAACTCTTCAAAGCGGAACTCAAATCAATAATAAAGAGTGAAGTAGCGAAACTCTAATCACTAATATAGAAAACAGGGACTTTAGGATTTATAAATGGGCTTATGGTTTCGAGTCGGAATTCGCGTTGCAAATATATCTCAATGTCGGAATGAACGTTGTTTAGAGTCGGAGTTCGAGTTGCTTTGTATGGATGTAAACCAACTACTTTGGGGACTGTGAAAAGCCATACATAAAGACGAAGAGATAGCTTAGTGTAACCAGTAGCTGTAGCAAGGTGGGAGACCAACGACAAAGTATCCCGTAAGAACAAGCGCTTCGCACCTATACCTTAGAAAGCCAAAGCTCGTTCGGTGGGTGAGACAATCAGTCAGATGAAAGGTCGACGGTCGGAATTCCATTGTTATCGGTTCATAGGAAGAAGAAAGAGAATACGTTTCCGGTATATGCTCCGCACCTGACGCAGGGTAGCTAGGTACGATACGCCGCTCGAATGGTAAGGAAGATGATCGACTTTTCTCTCGTCGGGAGGAATTTCCGGAACAACAAACAATTACGGGGTGCTAGAATCACTTCTTTCATTCTCCGGGATCGAAGGCATTTATTCCAATATTACTTACTACTCACTGACTAACGGACCTAGTTCGATATAGAGCTTCAGTACTAAGACAAAGGCTTTACTCCCGGTCGCCTGCTTGTCGTATTTGTGCTCATTCGATGTGCGAACCTTCATTCCATATCTGACCGATATTGCTAAAATTCTCGTTCCTCCGTCACCCTCAGTATTATCTTTATTGTCGGTCTGGTCGTGTCGTAACTGATTGCTTGCTTGAGTCGCCCTTACGCCTTTCTTTGGTCGCCTTCCTTTCTACTCACCTATGGATCAAAGACTACTATCGCATTGCTTGACGAATTGCTTGCTTGCCGCTGACTAAACAACACGGTCGCCTTCGGTCACTCTGCACTTGACTTCTTACTACATACTACTTATTTGCTTCTATTACTGAAAATGCTCCTCCGCCTCAAACAGATGATTCTACTTAAAGAGATTTTTCACTTCCGGAACTGGGGGATTTTTTACTATGCTTCCTAACTGCTCGCCTCACGTCTCAGCTCTTTTCTCATTAACTAATCTTTTGCTCCTTCTTAGCACCTTGACAGTCGCCCTTACGCCTTAAACTTCACACCCTCAACTTCCTAACGGTCGCCCTTACGCCTACGGTCGCCTGTTGTAGCTCCAGGCGAGTGAAGCGAAGTCAATCAAACTGCTTCAACTGCTCGTGGTGGGGATGGAAATGGAGATGCTGGATGACCCATCGCTCTACCCCAAAACCCTGACACAGAGAGCCCTATCCCTCGTCCTTGCTTAAGACCCCAAGTGAACTCCAAACTCTCATTCTCATTGTGTCGTCAGTCTTGTTCGAAACAATGCCCCATGTGTCGGATATCCAGAATGACTACCTACGAGAATAGACAAAAAGCCCATCGTGGCACTACGGAGAAAAGATAGGAGAGAGAGTCAATACCGTAAGTCACGTCACCCTACCTACCATACACCCCTTCTCGTGCGAAAGGACACACCCACCCACGTCTTTGATCTAGTACCCATGAAGAATCCTCTACAACCTTGACTTGACGCATGAACCGCTTGCAATCTGGATTATTCGGAACTAAGTGACGGTACGAAAACCAAAGTCAACGTCTTAGGGCAAGGTAAAAGACATGAGCGATATGAATCGGGAATTGTACAAGAAATACAGGGTAATAAGGCGAGTAGACTGGACCGGCTTCGTTCGGCCTAAGGAGAGAATCGCTTATCACGGACATCGCATCACCTCCCGATGGTCGCCTCTGGAAGCTTTCCGCCTGTCAGATATGATATCACACGCTCGGAAGTTGTTACGTACTCGGCGAGAGGCTGGCGACGCTGCAACAAACTCTCTTCGTCGATGCGCAACTCTTCTATTTCCGTCTTCTTGCGCTCCACAATTTAATACGATTTCCTGCTCCCAGTCCTGTAGGAATAGGGATCACCGTAAATGGATGGGGTAGGTTGGGCAAAGACAAAGTTCAGTGGAATGCTACTATCGTTACAGGAATGGCGTTGGACAAAGTGAGTAAAAGTTTAGAGTTTAGACAAAACAATGTCGTAGATAGTTTTTTGAAGAGTCTTTATTAAAGTTTGTGAATTCTCAACGGGCATTATTCAGGAGAAAAGAATTGAGGTGCGACGAAGGGTCGAGTTACACGTGAGCGAAGCCGGATATCCTTTTTTTGAATAAACTATTGATGTTATAAATGGCTTATAGAGGAGGAGCTAGGTTCACCAATCACCAAGAAAGAAGGGCATAAACGAATCCAGTTCTAGTTCTAGCTCTTGCCTATCGAGATGAAGGTGAAGACGAAGCATAGTAAATAATCCCTGGTTTCGCTTCCTCGTCGAATGCGCTATTTTATCCGTCCATTGGAAGTGGTGTTGTTGTTAGGTCGCCATGATATGGTTTTGTTGGTCTTTTCTTTGGTCAAAGATGTCATTAGCTCGTACAGCTATAGATTGAAAAAGAGCCTAACACTCACTAACCCACGGATCGCCTTTGATTAGTATACGTCTTTGTATTATTAGTCTATGCTATGGCGTACTCTTTGTCTTAGTATAGGCCTTAGTCGTTTGTTTGACATCGCTTTGTCGAATCATCAGTGCTAAATCTATCAGATCGAGGGGAAGCTGGTTTAAGCCCATAGGAGCAAGAGGCGAAGGTTCAAGGCAAAGTAAGAGTAAAACAAATCTTAGTTATGGATCGAGGGGCGTTGCGAGTGAGGTGCGAGCGCCAGCGAGCATAGTTATGTGAAAGAAGGAGCAGGAGATCGAAGTGAGTATGGTTATGTTTGGTGGCTTCTTCTGCACCGTCAAGCGGCGTTCGTCGTATCCGGCCGTCTCGCATATTATCCATTTGCTACGTTACCTTTTGGTTATTCCACTCGCTCTAGTCCAAAAGAGTCGATACACCGTTGTTTTCATCTGCCGCTCCTTCGTCGCCCTCTTCTATATCTCCCGCATTCTTTTATGCTGCAATCCAGTGCTGTGCTCTATTTTCATCCTTGCCATAAGCGTAACCTCTATCTAAAGCACTCTAATCCATCATGTATAAAAATGGGAAAGGGAAAGCATTACTTAACCCGCTCTTTGCACCTTTCCGCTTCTCCGTCTCTCTATTACGCTGCCAAGCGCCCCACCTACAAAGCCATCTATTTCCAAGTCCGAGACCACGCACACCCGCTCCACCAGAAGTAAGTACGAGCCATCTCCCGGCAGTAAGGAGTAGAAGCAATAGAAGGGCTGGTAGTGATGTCATCGATGCCTATGCCCCTAATGGACAAACGAAGCCATCTCTGTTTTTTGGTCGAATACCCACCAAAGTACGAGTATACGAAGAGGTTAGAGACAAAGACTACGGACTAGCCGATCAGTCACGGCACGGGAGTCGACGTTTAAGGATTGAGTCCTGTCTTCGTTCCACGATGGGAGCGCAAGTTACATATTATACCGATGATCCTACAACCCCATATTTAGAACATCACGGTTATAGTGGCATAAAAGATAGATAAAGCCGCCATTTACGGGGGATGATGCTGTACCAGACTTTGTTTACTGGGATACTCAACGCCAGTCACGGACTGAACAGGGATATTTGTCTTGTCAGAGTGCTATGCATAATAAGCAAGCTATCGCTGAACTGCTACAAGACATAATATTCAAAACGTGCCTACTCCCCCAAAGACACAAACAGGCAAAAAGCAATAGAAGTCGTAGAGCGACTCTCCAAGTTGACTACGAGCTTGTAAATACAAAGACCATACCACGACACCACAATAATAAAGATAGGCGTCGGAGTTGTCATCTGAGCCAGCAAGTTTAGTTAAGTCCCATCGTCAAGCACCCATTACAGTACTGGTCTTGTTGGAACGAGCGAGTTTATGCGGGTGGGATGGGGAATTGGCACCTTCTCCACCGAACGAAGTCGAACGATAGCGGACTCTAGCCATACCTAAATAGACCGATAGGGCGGGTTTTAGCCATTCTGGATGATTGATTCTCTGCTACCAACAACAAATCGACCCAACCCTCAAATATGCCCTGGAGCTGGGTGGTCCGTTTTTCTCCGAGAAGATGGATGACGATGACCTGAATAATCCTGATTATCGTATCAATATGAAAGTCTTGAATTTGTCTTATTTGCATCTCGACTTCGATCTTCTTACAAATTTTTCGTTACCAACTCCAGTAAACATATGTATAGCTGGGGTTATACTCCCTGGCTGGATAGATAGCTTCATTGGTTGGTGCACTTTCCCTTCCATTACAAAGAGACGAAAGATCAAAGTACAAAGAACCCGTAATAAACATCACAAAGTTGTCTTTCTCTATCGGTTCTAAGTAGACACCCGCTAAGGAGAAGAATGAAAGCCACCCTCGTAATGAGAAAACTTTCTAGAAGCCTGTCTTTGCCGAATAAAAATGCGCTTTTGCCTGTTTTATGTTTGGACTTCACTTCGCTCGCCTTGGTCTGGCCTAAGAAAAGTGTGCTTCTCGTAAATCTTATTGGTCAACGTCCTCAGTCATAGTTTGAGCCAAAGAGTGAGGCTCCACACAGGTGGTTTTAGAAGAGAAGACGAAATTTAGTAAAAGATCGCCCCGAACCGAGTGAGTAAATTAATTCTCGATCGATCCCCCTCGATGTCGACTATTGTCTTAACAACTAGCTTCTCGCCTGTAAGAAACAAACATCTGGAGTTTAAACTATGTATCGATCGACTGACTTGACTCTCGCTACCACCTTGTCGCATCAGTTGTTTTCCATTTTCATCTATCTTGACCTTTTCTTTGAGTGTGATCAGAATATTACTTCAATATAGATACAATGTTCCAAGTTGCCTACTCTAACAGGTGCGTAGCATAACTTTGTGCTTTTTGTGTCTAGGTGTCCGCTAAGCTAGTACAAGCCAGGTCAGTCAAGTACGAGGACAATACTCTTCTAAGCGCCTAGACAGATAGATAGTCCGTCCAAAGCAGCAGGATCTCAACCGTGCATAAGGAAGTGGACGGGAAAAATGAATCTTCTGTTCTTCCGCTCCTACGCTCCCGCTGGTCGCTCCTATTATCACCTTAAATCCGCTCCTTCGCTTACGCTTCCCTCCTTGTCCCACTAGCGTTCCGATGTTTATCTTTTCCTACGCTCCCTACGCTCCCGCTGGTCGCTTCTATGCTTCGCACCTCCGCTAACGCTTCGATGTTTATTCTTAACTGTAGCTCCCGCCCCTCCTTGTCAGTCGCCTTAGGTCGCTCCTATTATCACCTCATAATTATAATATTGAATACTTTCTTTCTTGACGAGGTGCGTAGCATAAACAGAATAAGGGAGTTTATCTCGAATCAACTGAATTGGGAGTTTATCTCGAATCATTAGAATTGGGAGTTTATCTCTTTTCATTAGAATTGGGAGTTTATCTCTTTTCCCTAGTAAAGTGACTTTTTTCATTTATTTTTGCATAAAATCGGTGTTTTTAGGCATAACCTTCACTTCGCTCATCTTAGGGAGCTTGTCTCGAAATCCAAAAGTGTACGAAAACCCGTTACGGAAGACACAAACTCATCTTTCAGTGATTAAACGGCATAAACCAGATTTTACTAAGGAGAGACAACGATTTCTATTTTAAAGTTTCACATAAGTCACTTTTCAAATTTAACCGTTCTTTTTTGTCATCAAGTGCTTTGAAAACCTAAAGGTGTGATTAATAGAAGCGTAAGCGTAGGTGATATTGAAATTAAAAAGTAATATAATTTCCGATCCATTAAAAAGTTTTATTTTCTCGTTTAATTGAAAAGTTGTATGAAAAAGTTGTATTTCATTTTTAAGTGTGATTTTCTCGTTGATTTATTGATTTCTTTATAATGATTTGAGTCCTTAAACCATAATTCCATTTAAAAGTTTTATGTTCCCTCGTAGTAAAGTTCATTTACTTCTATAAGCCAATTTCTTTATTTCAAAGTTTTATTTTATATATAAGTTATAAACCGGATTTTACGACAAGATTTCCATTTATCAGTTTCCGTTTTATATATGCCAAAAAGTTAGCAACTCTCATTTCAAACCATAAGTTACTTTTGAAATAAAAAAATTCCGTTTGGCCCGCAAAAATGATGTTTTGAGAATGATTCTCAGAGCGAAAAGCACTATCCTCCTTTTTATCCCGGTAAAACGAAACTTCTCAATTTCAATATTGTATTTAGGTTGTTTTAAATCTCGTATGTTTGGTCCCTTAAAAGACAGGTGTTTTTAGTAGTAAAGTTATTTTAGCTATGATTTCCATTTATAAATTTATCAGTTTCATCTTTACTTTTCTAATGATTTTAGTAAAGCTCCCGATTCTAATGATTTTCTTCAAGCCCAAGGATTAGAGGGGTTCAGAATGAGCCCTACTTTTAACAAGCTAACTTAGTAAGTCTACTTTTTAGTTTCAAAAGTTTACGTATTACCGGGAAAATAAGGGACTTTATGTCTGTGGAACTCTATTACTTCGTGAAGCCCAGATTTCAATTTATAACTTTAATCACTCCCTGTATTTTTCCTTTATCAGAGTTTATTTATTAGCTTAGGTATGAGATTTCAATTGTTTAGTTTAATCGTTTCGCAATTTAAATAAAAAAGTTCTGTTTTACCTTGGGCAGCAACTTGATTATTTACCTAAAAACAATATATAAATGAAATTGTAAAATATATTACCTATTATAATTATTCAATAAGTTCTTTTAATTGAAATTATAAAGTGTAATTTTATCGTCCAAGTAAGCCAATTGTTTAGTTTAATCGTTTCGCAATTGAAAGAAAAAACTTGATGTTTTACCGTTCAAATAAGTCATAAGCTTCATTTCTATAAGTGTGATTTTATCGTAAATTTCTTTATTTTCATTTAAATTAAAAAGTAATAAAATTGAAATTAAATATAGTTGAGCAATTTATATTAAAAAGTGTTCTATAAGGAAAATTTAAAAGTTTTCTTTTATCGCCATTTATGAGGTTTCCCTTTATCGTTTATTTATAAGTGTGATTTTCTCGTTTATTTTCCCATTTTAAAGTGTTCTCTTTATCGCCTAAAGAAAAGAAGAAAAAAGTCATATAATTTATCAACCTAAAAACAACATTGAAATTGAAAGAAAAAAGTAAGCCTTGAAAATATAGTTTCTAAAACGTATCTAATCCTTACCCTTAAATATGTACTTTATCCGTCTTTTTACTCGTCCTGAAAGAAAGTATGAGATTTTAATTGAAAAGTGTTCTTTTTAAAGATTTATTGATTAACAAAGTTATCCAATTTATCAATTTTAAAGTGTTATTTTGTGTATCTAATTATCTGCCGCTCATTATGAAATTTTATATTAATCTGTTGTTTTTACTTTTATCTCTGTCTTAGTTTTTTCTTTCTTAGTTTTCTTTCCCATCGAGTTGCCCTGCTCCACTGGATATTCAAATCCATGATAGTGGTGCTTAATCGGTCTCTTGAGCAAATTACTCGCTAATAAAAAATCAAGATAGACATAAATCTATATACAACATTGTTTGTTATCTTTTTTGTTAATTTCTTTTTGTTATTTATTGTTTATTGTAATTTATTAAAATGGATATCTTTTATGACTTAGATCTCTTAATGGTTCTTTGCCAAAGTTCCTACTTTTATCTATGACCACCGACTGAAACAAATACACTAACGCGAACAAGAAAAGAAAGAAATGTATCAAAACCTAAATAATCAAAACTTCTCTTTTGGACTATATATCGCCGACTAAAGAATTTGCTTCTTTATTTATACCCGTAGTAAGGTCTAAAGTGAGGTGCATCAAAAAGAGATCAATCGTGCGCCAATATGTAAATTACAAAAGAGTTAAGATATACAAAAAGGACTGATAATTAAGGTATACAAAGTCAACTAATTATTGTTATAATTTTCACTTGCTCCGTCACCTTGTGTTGGTTCATGCAGCTTGCTTCTTGTTCTTCCGTCAGTGTAAAGATTTAATCGATTGGGGAGGCAACCAAAGGCTATAGGTCGACCATTAGTCTATAGGGTTACCATAAGGGAACTTCTTAGTTTACAGAGTTTAGAGATCGGTCGTAATCATGTTCAAAACCACTACTCATTAATAAACTAATATTTTGGTCAATAGAAGAACGACTCTGTTTGAAGAATAGGAGTAAGCTGTAGCTGGACCTGATTATGCAGCCAAACGATGCTGATAAGATCTTTTGATAACCTGAATAAAGAGTTTATTTGGGGGTAGTGGACGCCGACCACGTATGAAGCATCGGTATGTAAAATAGTCAGTTGTAAGTCTGATTGTTTAGTCAAAGTAAGCAATTTTTTGTTTTAAACATTTTTTAGGACTCGGGTGATCATAATTGAAATAAGCAAATGAACTCCAAACGAGAAGTTCCCGGATTTAAATAAAGATAGAGAAAACTGTAACTTTATAGACCTGACGCCTAGCTATATTATTTTGCATCGTCGTTGTCAAGCAGTGGTATCTATATACTAACCAAACGCAGTCTACAGATATAAAGACAAAGGTTTTGTTATGTATTGTGACGGGACTGGATCAAGGTAAAGTAAAGACAAAGGACCATACTATCAAGCGTAAGGAAAGAAAACGATAGCTTGTTGAAGTATACGTAAGGAGTCATAGGTGGAATGAGTAATGGAATGATGATCTTTGTTTTTTGGGTTAAATGAGGTATAGAAATAATAAAAGGATTCCATAACTGAACAAAGTATTAAACGAGGTTATAAAAACTATTATATTGATTATTTTGTATATACACGGAATAGCTTCTTCAAAGGCTTCGCTCGCCTTCTCTTTTTCCACCTTACCAGTGATAAATTAATTATCGTTATTAGCTCATTGAATGAAAACAACAGAGTTTACAGCGGAAAGAAGTAAATCAGACTTTTGGATTGTCATAACTTTGTTCAATAATAAACCTTTGGTGTCACCATTGTAAGGATAGTTATCTAACTTATTATACTCATTGGTATGATTTCATACTAGTTGTTTTGGTACTCGACTATATCTGTAGAGGTAGAGTGCTACTCATGGAAAAAGAGGGATGATTAGTCAAAGGAAAGAGCGTAGCGAGTTGTTCTGGTATCAATGATTAACATATGACGTGGTTTTTTATAGCTTAATCAGTTTATTCTCTTTCATAAATGGTAAAATGGGTTGTTATTAACACAAGTAGTAGGGATCGACTGACGTCCGGGACTAAAATAAGTGGATGAGGAGGCGCCGTCGAGTTATGGTAGTAAGCAGGGTTATACCAAGCCAATCCTAGGTTACCGTGTAAGCAAAAGATAGTGAGAAGTTAAAATTGGGATTATTCAGTCGATAGAGAGGTTCGTTCATTAAATAAACCATATACAAAGAACCAAACGAATCACCGTTGAGATAGAGAGGTGCCGAGAGTAAATACTCATTAGTCAAAACAACAACAAGAGTTCGAACATCAGGCAGTTCAGACATAAGATAAGAGTATATCGAAAGCAGTTTTTCTTTATTCTGTGTTATTACTTAAATCTTACCATTTGGTGTAACGCAGCATTATAATTAGATGAACCGACTAAATACTAACGCCTAACGGTACTCACAAAGATCGACATCACCTTTAAAATCATTGAAAGATAGATAATTTACTTTACCATTTTGCCTCGACAGAATATAATTTCATTAACGAAAAACCTTCACTGTAGAAAAGGGACATAGATAGACAGGTTATACTGAATCAGAGAGATAGGTTCATTAAACCAAAGACAAAGACCCAATAAGCCAAACCTAACTATTATCCCCTCTTTATAACTGGGCAGATGAACATTTTACCAGGTCTTAGCGAAATGAAAATGAAAGTTTCAAAATAGGGTGTTTACGAACGTCACTGCTCTTGTCACTAGAGTAGTCAGAGAAGGAATTACACAGTCCCCATAATACCCCAAGATCAGTAACAGAGATTAAGGCTAGGCTATAAAGAGGGTAGCGAAGGACAAAGAACGAATCACTGTGGTTGGACATTACCTTCTTGGCCTATAATTAACTCTACCTTAGCGGTCTTTACCTTCAATGGTTAGGCGACAAAAGCAGGGATGGATAGAACTTTTACTGAAATGTACATGGCGTTTCTACTTAACGTAAAAGGACTCCGCTCTTACTTTGGGGCACGTGTAATCAACTAATGTTGCCTCCACCCAAAGTTCCGTTATCGATATTCACTCATGACTTAAGGTCCCGTATAAAGTATTGTCTACAGATCGCTGGTCCAAACACCCTTTGTCTCTCGCTTAAGAAATATAAATAAAAAGAGATAGAAAGCACCGCAAGCAATAAATAAGACCGAACTTTGTGTCGAAGAAAAAAGTAAATTGTATTTGTCTAAACCCTGATGAGTCGATTCCCCAAAACCTCATTTAGAACCTGACAAAGACTTTGTTCAGTGACTTGTGTTTAAAGTTATTGAAGAGACAAAGTTTAGACCAATAGAATAAAAGGCAGCTTGTACCGACTTGGTTATACATGTTTTTCTCTATATGGCCATATGACCATATTCAAATGTCACAATTAACCGATGAAGTTAAAGTCTTGTTTTAAGCTATTTTTAGGTGTTTCAACCATTTATTAGGGGGTTGAGCCATAAGTTGCATTACTTGATCCCATTTATTGATAGTTTCCACTAGGGCACAGATGAACTAATTTCATTTTATGATTCTTAGCTTAGGGTAAATAAATTCCATTTTATGTTTGTCAACCGATTCAAGTAGAATAGACAAGGGTAAGCAGCCAAAAGCCAACAACAAAGTGAGATGTGTGATTCGACAACGAAAAAGAAGGCTATAGAAGAGTTTAGTGACGAGAGATGCTTGCCCGGAACCCAAGAGATCGTGGCTATCGAATCGATCGTATGTCCAATCCCCTGTCAACTTCCTATTTCGTTTAAAAAATACCTTATTAATTATTCTTATAGACCTGTTTGTTCATCTACTATAGCGATAAAAGTGGATACGAAGTTTATTTTGGGTATAGGTTTTTGGTGGAAGGAATCTTGTGAATCTACTTATCGTGTTTTTCATTAAATGAACCGTATAATTGAAACCCGAAGGCGACCGACAAAGAACTCATCACTGGACCAACGAAACTTTGACTAAACGAAGTGAAACGAACGAGTGTAGTGACCGAAAGGGAACGGAACGAAGGCTGCCAGGAGAACTGAAGTCCTAAAAACAAAAACACCATGTCTTGGACCAAACGCTCTTAAACTACATGAGTAAACAGGTCTTCGTGTCATCGAAAGATGTTCCGTATGGCAACAGGCTATCCATCTACAAAAAAGGGTTTCGGACTTAGGATGAAGAAAAAACGAGTGGAAAAATAAAAGTTTAGGGAATGAGAGCGAAGGCGACCAAAGGGAGGGAGCATAAAAGGGCGACCGTTAGGCGATAGAAGTATGTAACGAGAGTTAGAGTCGTGAGGATCAGGTTAAGTCGTGAGACCCATAGCCACCTTGCCTTGCGAAGCATTCATGAACAAATAAATTTATTGAATTGAATTATCGAAGTCAATGTCCAGGAAAAGAAGAGTAAAAAGTGTAATGAGGCGACGAAGATTAATGAAGAAGAATGGATTTGTTTATCCGAGATTTGCGAAAGACTAATTGTATCCATTTATGTTTCATTGTGAATTATTGTTTTACTTTACCTATGAATCTATAGGAAGAAAATAAGGGAATCCTTGAATTTATATAGACCAACCCACAGTCACAAACAAGTACTAATGAGATGGGACTACTAGAAAAAAAAACTAGAATATAGAATGTATAGGGCTATACGGACTCGAACCGTAGACCTTCTCGGGATTATTTTCATTATTATTCGAAATCCCTACGATTCATTTTGTTACATTGGGCTGGCTCTTTTTTATTAAACTGATGTGAAAATATTTGTTATTCACCAAAAAATAATAAGATAATGAGATGGAAAAACGTGCTATGATTCATTATTTTGATTATGATCTCAGAGAAATAAAAAAGAAGTGTTTAAAAAGAAAAGAAGGGCATGACTTTTATGTGGGTTACGGCCTAGATCACTACCGAAATTCGACGTAAAATAGAGTATATACGCTAACCAAAAGGAAAATCTGAGACGAGACCTCATACACACCTTAAAAAAGTTCAGAAGATGAAAAGAGAGAGAGGTGCGTAGCATACCGATTAAATTACACTTTGAAATTGCAATATCATACTTATTTCCGCTCCTCTTTACGCTCCCTACGCTCCCTATGGTCGCTCCTATTTACACCTTACTTTTTAATAAAGAAATATGCTTACTGATAAATTTAAATCTTGTCTGTAGGTTTGAAATTCTGTTTCTGCCCGAGAAAAGAACACTTTTCATTTTTATCTTTAATTGTGGTATTATGTTTCTGCCTAATAAAGAAAGAAAGTTCTTACGCCCCTCCTTGTCAGTCGCCTCCGTCACTATATTCAGTTGATTTTAGTCAAGCTCTATATTCAGTTGATTCGAGATAAACTCTGATTCAGTTGATTTTAGTCAAGCTCTATATTCAGTTGATTCGAGATAAACTCTGATTCAGTTGATTTGAGTCAAGCTCTTTTTCCAAGGATTTGAGTCAAGCTCTTTTTCCAAGGATTTGAGTCAAGCTCCCAATTCAGTTTCAAAGAGATAAACTCCCGATTCTAAGGATTTGAGTCCGAGTAGTAAAGTTATTTGAAAACCATAATTAAAGAAAAAAATGGATAAGTTGTTAAACAAGATTTATTGATTAATTTGTGTTCAATATAAAGACGTTTCATTTATAAATTGTTTAGTGTCATTTAATCGGTATTTTTATTCGTACAGATTAGAATTATTCAATAAGTTCTTTAATCGTATGAGATTTCAATTTATCAGTCATTAAAAAGTAAGCAAATTTCCCCGGGATTTTTTGTCATAAACGTTATCCATAAAACAATATAACAATTATAAAGTAATGATTTATTTATTTCCTTCGCTCCCCAAAGGTCGCTTCTATTTACACCTTTTAAACAAGATTTGAATTTTAAACTTGCTAGTTTCCCGGGGTAGGGAGCTTGTCTCGACTAAGGAAAGACATAGGTTAATAATTGAAAAGTTTCCGTTTTCTCGCATATATAATTTACTTAGTGATTTCCATTTATCAATCTAAAAGTTTACGTCTAAATACAATATTTTCATCTTTTAAACATTTCTTTCTTTTTTCGTCCTTTTCTCGTTTCTAAACAATATTCTAATTTAGTGTGATTCATTAAAAAGTTTGATTTTATCGTTTCGTTTTAAACAAGATTTGAATTTGAAAGTTTTAAAGTGTGAATTTAATCGCCATTAAAAAGTATTTATTTTATCGTCCAATTATATAGATTAGAGTTTCGGTATGAGATTTATACTTGATATCAGTTTTCTTTATTTGTTCGTATCAATTTAAAACAACCTAAATTAAAGATTTCAATTGATAAGTGTTCTTTTACCGGTGTTTTAAGGCAGAAGCTTCATTTAATTAGTTGATTTGAGGGTGTAGCTTGTTAAAAGGAGTTCCTTCGTCACCCTCTAATCCTTGGAAAACGAGTTTAGAAGGCGACTGACAAGGAGGGAAGCGAAGCGGAAGAACTAACTTAGTAAAATAAGATTTGAATTTTAAACTTTCTGTTATCGTTTATAAATTTATAAGTCGAGTTCCGCTGCTTATCACTCCTATTCGTTTGATTTGAGTTCGCTAGCGCAGAGTTCCGCATACGCAGAGTTCCGCATACGCAGAGTTCCGCATACGCTTCACTCCCTGTCTTTTAAGGGCCTAAAATTCAAGATTTCAATTGCATTTATTTCTTTTTTATTAATTTATAAGAAATAGGTCGATTCCCATTTGTTAGTGTTATTTTATCGTTTATTTTCCCATTTTAAAGATTTTAGGCAAGCTCTTTTTATATTGATTAGAGTTTCGCTACTTCACTCTAACAAATAGACATAAAGTCCCTACAATATAGATTTGAGGGTGACGAAGGAACACTGTTGAAACCCTAATTAAAGATTTCAATTAAAAAGTTTTATTTAATCGATTTTCATTTTGAAAGAAAAAAGTGTCCCGACTAGCAACTCGATTTTAGCTCTGATTTCAAGATTTCAATTTTAAAGCTTTCGCAATTGTCAATAAAATTTACCCAAGTTGTATTTATAAATTTATCAGTTGACGTTTTTAAAGATTTTAAGGCATATTCATTTTGAACCATAATTAAAGATTTTAATTGAAAGATTTCTTTTTCGCATTTAAACAATATTTGAATTTATTGATTTTACCATTATAAAGTGTAATATGCTACGCACCTCGTACAGATTAGAAGGTATGAAATCAAGTGCTTTTTATTTCAATTGATAAGTGTTCTTTTATAGTTGATTTTCTCAATTAATTAGTGTTCTGTCATTAATAAGTTTAATATATTACGTATTGTTCGAAAGAAAGTATTAAATATTAGAATTCTTAGGTGTTGATAAACAAAGGAGCGGGAGCGTAGGCGACTGACTAAGGAGGGAAGCGACCATAGGCGACTGAAAGGAGGGAAGCGGGAGCGTAGGTGCGAAGCATAGAAGCGACCAGCGGGAGCGTAGGTGTAAATAGGAGCGACCAGCGGGAGCGGAGGTAAGAGATTTATACTGAATATCAGAAATCAAGTAAAGTATGAGATTTAAATTTATCAGTCAATATTAATATTAAAAAAAACACTGTTTGTAATGATTTCTTTATTTGATCGTTTCGCAATTTATATTAAAAACTTGATGTTTTATGCCTTATCAACTATAATTGAAAACCTAAAGTTACTTTATAAATCCTAAAGTTGACGTTTTACCTTTATTTTACGGAGCAACAATCATTTCCCTATTAGGATCAGACTCTACAATTTACGTTTTAACGGGATTTTAAGTCGACCCTAAAGAAAGAGATTTCAAAGTTCCATTTCAATAAAAAAGTAAGCTAATTTCTTCATTAAAAAGATTTCTTGATTCACAAGATTTAAATTTGAAAGTTGCATTTTATCGAACTTTCTGTTTTACTTTTCGTTGAGTCAAGCTCTTATTCGGTTGATTTGAGGGCTCACTCGATTATAATGATTTGAGGCGACCGTTTAGGGAGGGATCCTTGTTTATCCAAGCTCCCCGGTGTTTTTAGTAGCGACATAAACAGAATTTCCTTCTATAAGCCCAGATTGAAATCTAAAAGTTTACGTTTTATAGTGGGGAACAACTATAATTTACTTCGTAATTAAAGAAAACAATCCTAAAGTTTACGGTTTCCCTTTCTTTTAAGGAGGTCTCGAAATACCGATTTAATGACACTTTTTAAGTTGATTCTTAACTCCGAAACGATATTTGAAATAAATCCTTGTTTAAATGATAAAAGGAAAACTTATAAATTTTAAATATCATACCCTGAGTATAAACGAGGTGCGTAGCATAAACGGCCTTAGGGGCAAAAAATTATTTACACAAAAGAACACAAATTAATTTAGAAATTGGCTTATAGAAGTAAATGAAGTTTCTGCCGAAAAAGACAGGGAGTTTAGCGCAGCGGAACTTCTAAAGTTTAGGATTGAAATTGCGAATTATAGAAGTCGTAGCATATTGATCCGAGCTAGGTGAAGTTATTTCTCTGTCTGTAGCTGAAAAAGAAAGAGATAAAATAAAGAAATGAAAATCGAAACGATAAAAGAACTGTATCTCTGATAAAGCGACATAAAGTCTATATTATATAGATTTGAGTCTCGCTCTAGTTTATAGAGTTCGCTTGCGCTTCACTCTAACAATAATGATTTGAGCTAAACTCCCAATTCTAAGGATTCGAGATATAGCAAGCTACCTTTGTTTTTTAGTAGTCAAGTCTTCTATAAGCCCATTTTTAAATTTCATTTTTACTGTTTTACTTTATTAGTGATTTGAGTCAAGCTCTATATTCGTTTGATTTGAGTCAAGCTCTTTTACTAAGGATTTGAGTTTCGCTAGCTCACTCCCCGAGTAGCAACTCTAATTTCTAACCTAAATACAAGATTTAAAGAAAAAAGTAAGAAAATAAAAAAGTTTGATTTATCAGTGACAATTTTAAAGATTTCTTTCTTTTAAACAAGATTAAACATAATAAGAAAAAAGTAAAAAAATTTATTGTCGATTGAAATTTTAAAGTTTTATTTAATCGTCAATTTATCAGTTCTTTTTAAAGCGTTTCATTTATATTATTATTTAGTTAGTGTGATTATACGTATCTTTTTAGGTGTAAATAGGAGCGACCTTTGGGAGCGAAGGGACCTAAAGTTACTTTCTCAATTTTGGGAATTGAAAACCATAATTATCGATTAAAATAATAAAGTTTACGTGGAAAAAGAACTCGATTTTACTTCGTGAAGCGCATTTATCAATTTGAAAGTTGACGTAAAACTATTATAATGATTTTCGGGAGTGGAACTACGTTTTACTCTATTTGAAACAAGCTCTTTAAATATGGATTAGAGTCGCTCACTCTTTATTATTGATTTTAGGGAATTTATGTCGCTATTCTAATTCTTTTAGTTCCGCTGTGCAGAGACAAGCTCCCTGTATAAAATAGTAGTTAAAAAATTATTCAATATTATCGCTCTATAAGATTTTTCTTCTTTGGTATGAGATTTATCCTTGATATCTGTTTTCTACCCAAGCAGTGACCGGATCTACTAGATTTTAAATTGAATCTTTATATGTAGTTCACATTGGGCTGTTGAGCTTACTGGCTGATATTTCGAATAAATCTATATACAACATTACTATTTGTATTTTTAGTAATTAATTTTGTTATTTATATAAAACATTTCGATCAGTATAAATAGTAATTCATTTAGTTTTGTTTGTTATCTTTTTTGTAATGAAAATAAAGTTGCTAGTTTCCCGACTAGGACACTCGATTTTAAGGCCCTTAGTGATTTCATGATTCAAATAAAAAACAAAAGAGATAAACTCCCTCCGCTCCCGCTGGTCGCTTCCCTCCTTGTCAGTCGCCTCCGCTTACGCTCCTATGTTTAAAAACACCTCCGCTCTTCCACTAGCGTTTCTATTAAAATCAACACCCGCTGGTCGCTTCTATGCTTCGCACCGCTGTGCTTCACTCTCTATTCGTTTGATTTGACATAAAGTATTTTTCTAATGATTTATGGCATCTAATTATTTATACTTTTTGCACTTAAAAATAAATAAATTTGCTTACTGATAAATTAATATTGAAATCTTTTATTATGGTTTTCAATGAAGCTCCCTACTTTAAATCACGGTAAAACATAAACTTTTTAATTTCAATCTTTAATTCGGTAAAAGAACACTTATAAATGTCAATATGCTCCGCACCTTCGCTACGCTTCTATGCCCCTAAAATCTATATCATTGAAAAAGACTGAATATATGTAACTAAATAATGAAAGAACACTTATCAATTGAGAAATTAGCTTACTTTTTTGTTATTATCGATAATTATGGTTTAGAGACCTACTTAAATTACCGGTAAAAGAACACAAATTAAGGATCAATAAATTAAAAGAAAGAAATCCTTATAAAGAAAACTGAGAAAGAGTCAAGAGTATAAATCTAATAAAAACTGCCTTAGTTAGCTTGTTGAAAGTGATTACGCTACGCCTACGCACCTTATAAACTCGTAAAATATAGATTGGACTTTAGTCGCTCAAATCAACTGAATAGGAGTGACGAAGGAACACTCGAATTAGATACAAATTATAAACGCTATTTTCCAGAAATCTTTAAAAATAACAACTTTGAAATCATTACAAACAGTATTATAAGTTATTAATTGATTCTTCTTTTTTCTTTTAATCTTGTTCAACTTTTCAATTAAAATATTGTTTTTAGGGAATTGATAAATTCAACGATTAAATAAATCGATAAAATAACACTTTAAAATCTTTTTAATTGAAATTCAAATCTTGTCGAAAATGAAATAAAGCGATAAAATCAAACTTAAAATATTGAGAAATTAGCTAACTTGTTAATCATTACAATAAGTCTTTTTTTTAATTAATATTGGCTCAAAGAACTTATTGAATACTGAGGTAGCTTGCTATATCTCGAATTATATACAAAAAATTAAGGGACAAATAAACGATAAAACTAAATAATTGAAATCAAGAAATTGAAATCGGTAAAAGAAATCTTTTTAATTCTAATATGCTGTTCATATCTACCTTTGTCTCTTTCTTTCTGGACGAGTAAAAAGAACTGATTGAATACTTTCTTTCGAAATATACGGAATATATTACACAAATAATGAAATCTCAATTATTTTCTTTAATTCGGTAAAATCAAACTTTGAAATTGAGAAAGTAACTTTAGGTTCAAAATAAGTTTCCTCCTTAAAACACCGAGAAAACGTCAAGTTTTTTCACGTCAATAGAACTTTTTGATTTCAATGTTGTCGTTACGAAGGAATACTCACTGCGCTCGCCTCAAATCTAGAATAAAACTAGTGAGCGTAGAGAAACAAAAATCTATAGAAAAACGAGCTTTACTAAAGCGAAAGTTTTTTATTTTAATTGCGAAATAAAGAAATCTTTTTAATGGGAATCTTTAATTTAGGTTTTCAATTTCAATTTATTTATTGTTTTTATGTAATTGAGAAATTTCCTGACTTTTTTATTTAAATGAAAATGTTGTTTTTAATTGGCTAAATCTTTCAAAGGAAAATCTTTAATTTAGGTTTAGAGACCTCCTAAAAAGAAATACTCACATAGCTCCCGATTATAATGATTAGAGTTTCGCTACTTCACTCTAACAAATAGACATAAAGTCTATATTATATAGATTTGAGGATGACGGAGGTGCGAAGCATAGAAGCGACCAGCGGGTGTTGATAAACATCGGAGCGACCAGCGGGTGTGAAACATAGAAGCGACCAGCGGGAGCGTAAGAGCTACGGTGTTAAACAGATAAACATCGGAGCGTTAGCGCGATTAAAGTGTGATTAAGAATAAACATCGGAGCGACCAGCGGGAGCGGATTAAGGAGCGGAAGTTAATCGAGGAGCTAAAGTTATAATATAAGTGAGAAACAGCGTATTCTCCGACATTTTCAAAAAGAAGCATTTTTATCAACAAAATAAAGAATTTATAACTATTTCCCCCTATTCTCCGACACTACCTCAATATTCTCCGACATATTCATGGTTTGGACTGAACGCTCCTGCGCTTGTCTTTTTTGATTGATGATTGCCTGAAGAAATAGTTCCAGACTCCCGAAGGCAAGAGAGTTGTGCGGAAAAGAGTACAACGGATCGAATGCTTCAGTTTAAATAGAGGGAGATAAAGAAGAAGGAAAACTAATCATAATCTTCCAAAACCAACGGTTAGAGGGCTCTTCTCAAACAACGATCAGAAGTGCTTCGGCAATAAGTGGAGTTTTCGGATCTGCTGCTGACGGAAGCAAATGAGACTCACATACAAAAACAAAGGCCACCGAGAGGGCTACCTCTGACTGACACAATAGGCGAACATAGGGAGGTGAGGGGTCGTGGTAAAGGTGCGCTACGCACGCTCTTGTCTATCCCAAGGACAAAGAACTGACTTATACACAGAGTTTCCCCCCTGAATCGTACAACTCCTCTTCCCATGGGCGAAGAATCAAGATCAGGCTGCCGGGGGCGTGCCGGTCGGTTCGAGACGGAGGGCGCCTTTGATTGTTTGAACCAGAAGCACACCAGACAACGGCACATCCTGTTAACGTCACGAGTTTGTAAGGTCGACACACGCGGGCATCCCTATACTATAGGACCCTCTCGTCAAAGACCAATTCCCTATGAGGTATGAAATGCACAAGTTCATCAGTTCAGGACGCTTGGATGCTAAAACGAAGACTTGGTTACGAAGCACTTCTTTTCTAACAGTCAAAAGGTCTAATTAGTTAGAGGCGCTAGGTCACATTCTTGGTCTTAATAGTCGTCTGCGTGACCAACTAGTGATGGGCTTCGTCATACTTTTGTTGCAGGGCGGGTGATAATGTGGATCCTGGTTCATATCCTCCAGTCCAGTAGTGAGGGTATGGATTAATAGCTGCAGTTGTATCGGATGATCCAGATAGACAGACCAGATAGAGGAGAATCGGGAATGGAAAGGTACTTACGGACATGAGCCCGCACAAACGACGCTCTCAGGCGGAAATTCGACAAAGTTTAGTCCTTGACTCCAGTGCTAGAACTCCTCCCTCACAGGGCCCTACCAGTGTCTTGATCAGCTGGCGGATAAGACGTGAGGGACAAAGAATAAAGAATACAAAGTTTCCCCTAGCTCCACACCCCAAACCCTAGGAAACGAGAACGAAGTTTAGAAAGCCCTTCAGGGAAACAGAACACATAGCATAGAGAGCTAACCTCCACTCCAGGAAAGAGATGCGCCTTACGCCTTAAGATAAGAACACAGAAGATGTTCGCAAGCGAGCCGAAAGGTCCATGAGACAAAGAGCGAGCCTCTAACCGAAACCCTTGAAAAGATATGGAGATCCCGTGACAATTGACCCTATCGCTTCATATTATTTGGATGTCGCAGGAACCGAGGCGACCGTCTTGCTTTATATATTCTGTGCTGTGAAGCGATATCTTTGTGAGGACGTTAAGAAGAGAGGAAGAGCAATTACGTTTATCTATCTCTATGAATGAAGAAGTAAAACGAAGTAACGCACTTGTTTATTGAAGACGTGACGATTGTTGTAGTAAATGGGTTAGGCTATCGAAGTTAGAATATAGATTGACATAGAAGTCACCAGACGTGTTTTGATGTAGTTTAAGTCATTTTTATATTAATCGTTTCGTTGGGAAGGTTTTGTTTCATTCTTGACTCACTGATATCTCTCATCTGAAGTTTTGACCCGCATACATAGGGTGGAGCACGCAGGTTCCACGAACACTCTCTTTCAAAGGTGATGCCTTGTTTGGCTTATTAGCATAAGGAGAGATTGCGAAGTTGGATGAGAAAGAAATAAAGAAGAAGGAAGAGACAAAGGTAGTTGAGAGGTAAGTGGGTTTTAGCCTAAGAAGTAGTCTTCCCACTCAGGGAATCGAGTGTTGGTTAATTCTTATCCAAAATTGTGGTAATTAGTTGTTCCCCAGCTTTCTTTATCTACTTTACAAAACTAAACCTCTGTTCTTGAAAAATGTTATAAAAAAATGCATAGCACCTAAAAAAACCTACTCTCTACCTTCTTCCCATAAGCCAATCTGTCTCACACGCTACGCACCTTTTATTATCCCTTTCAAGTGAAAAATACAATGAATTAAAAAACAAAGACAAAGAGTCGAGTAAAGCGATAGCTTTGCGAGATGTGTCCTTACCTTTTATAAGAGGTGCGAAGCATAGAATTCTAGTGAGGTGCGAAGCATAGGAGCGTAAGCGGAGGTGTTGATAAACATAGAAATAGTGAAACGCTAGTGGAGGTGCTAATAGGAGCGACCTAAGGCGACTGAAAGGAGGGAAGCGGGAGCGTAGGCGACTGACAAGGAGGGAAGCGACCAGCGGGAGCGTAGAGAGCGGATTAAGGGAGCGTATTAAGGTGTTGATAAACATCGGAGCGTAAGCGTAGTTAAGATGACACTTTTTAATTTATAAATGGGCTTACTTTTTGATTTCAATGTTGTCGTCACGAAGGCGAGCGCAGTGAGTGTAGATGAAAGCTCTTTTTATTATAGATTTTTTTAGGCCTACTTAAAACACCGAGAAAACGTCAACTGATAAATTCAAATCTTTATGTCACGAGAATGAACTCTACTCAAAAACACCGGGAAACTTTTTAATTCAAATCTTGTTGAAAAGAAAATAAATAAATTGAGACGTCAATAAATCTTTAAAATTGAAATCATTACTATTTTTATTTTTTGTTATTAATATTGTCCGCTGGTCGCTTCCCTCCTTTCAGTCGCCTTTTTAATTTAAATCTTTAATTTCACTACAAGTTTAAAATGAAAATCTTGTATTATGGTTTGAAATGAGGTTGATGCATCCCTTTAAAATGGAATAAATGAATTTCGTTAGTCGTATGGGTCCAAAGACGGGAAAACAGATCACCCGAACTACTTGTCTATATATATCATCGAGTTGTCAGTCATCTCATTGAGTATTTTTCGTTATTCAAGCACTTTCAAAAATAAGGAGTATGCTGCTGGCTGGCAAGAATGTTTAATACGCCCTTGTAAGCTAAGAGATTAGGGAGAGCTTGGCGAATGCAAAACGAGGTTTTATGGTTGGGGGTTGTTTTTCTATCTAAAGTCCCGGATCCCTGTTTTACTGGTACTGTCCGTCGTTGGTAAAAGAGTTCAGTGGCAGTGAGGTGCCAGTCGATGGTTTGCTAAGACGTTGCCTTTGGTTAGAGTAGAGGTTTTCTTTGTTAGAATTAGTCACCCTAGAGTATATAGACTAAGAAGAGATCCAGTGTTAAGTAGAAGAGCCAAGTACCCTAACTTAAGGCTACGACTTACTTTACTTCGCCTCGCTGAACGCCAAAGTGTATCGCTACTAACATATTCTTTACGTGTAAAAAGCCTTCTATATATATATAGCCATGAACCTAACCGGCGCCCTCTATTTACAGCATAGATTTTGTTATCTTCATTTAATTAGTTAATTGCTAAGAAGCTAAAAATGATACTACTTTTGAGCTTGACAAGGTTGTTGTTTAGAACGTCTTGTTATCGAAGCGAAAATAAGTATTAGTGAAGCGATTATTAGGCTTAACCCAAGGAGTTGAATTGTAAGGCGGCGACCCCCTTGTGAGCCGTAGGGAGGGAGAGGTGCGTGTTGTTTAGTCAAGAAGTTAAGTTCCGGCTTGGCCTTTGTTGTTACGTACGATCATACGATCTCACCACGACCCGTCACTTCATTCGTGACAACCTTATATGTCTTGTATCTTTTCCTCATCTTCCGTTCCACACATTTTCGTATGATTTTGATTACGCCAATCCACCTTCAAAGACAGGTTAGAGTGCACAGAACAAAGAAGTACAAAGTACTGATGAGTTATAGGTCAGGGACGGAGTTCATCAATTGTTGACGACGGTACGAGCAGATGCATTTACATCGATCGCCACGAAGACGAAGTTTAGTCGAACGAAGACAAAGATGCTAAAGCGAACCTTGAGCAGAGTCGAGGGCTGACCTACGTCTTTCTTTGTCTTTGACTCCGAAGTGGTATGAGCCTCGAGCTTTTCACCTACCTAGCAGTTAGACCACGAGAATCACCGTCAACAAAAGAACTGAAAAAACTTTGTCACTTAACATGGATTCGTAAACAGGTGGTATACACTTCTTTTACTATCAACTGACTCTTGATTACCATTACCCGAACTCCGAACACTGAGTTCTTCCTACTACAGAACTCGTTCCATCAATCGGTAATGAATCAAAAGATAAAAGCCTTTTACCAGACGAATAAACAGATACAGTCACATCAGTTAGTCTCATCGCTTGCGATCCACGAGTCGCATTGCCAGGACCAGCCCCAAAGTCGCAGAAGCAGTTGAATGACCAGAGGAGAAATTTAAATATCCACGAGCACATGATCCGACGAAAGCAAAGCTTCCCTATTTACCCGGATAAGGAGAGTAAGCACATCATCCCGCACACTTAGTATTTAGAATCGAAGTCTTTGTCCATAATGACACGAAAGAAAGAACTAGGCCGAGTTGTAGATACCGCTTGACTAATTGAATTACCTACTTTTTCCCCTTCTACATTTGTAGAAAGACAGGCTTTTGGCGTTATAAGTAAGATAAGATCATTGAAAATCAGTGTCTATCTATGAAATTATTGAAGGTCATAAAGAAAGTCTCCCTGCCTGATGACATAGACCACCTTGACGCGGGAATAGCGACATGAACTATCGAAGCCAAGGTGTGACGTTAGGAAGTTGAGGCGAGCGAAGTGAGTGTAGGGAGGAAGGAAGGGTGTTAAGGAGTTGAGGCGAGCATTGTTCAAATCCCCATCCATATTAGAGAAACCGGCGAACCGAGTTGAAGGACCGACCTCCTCTTGTTAAGCGTGTAGCGGAACAGCAGACAGACAAAAAAGGGAGCGTTTATCAATCTATCCATCTCTTTTTGTTCATTTTTCATTTGGGCATAGGGTAATTTTTTTTAGTATGACATTACCACTGAGAATCCTTATTCCGAATATCTGTATGCAGTCTTTCGATCCGTGTAAAAAGCTGTTTTTTCTTTCACTGAGTCAAAACAACTATTTACTCGATTTGGTTATCAGATCAAAAAGGACGAAGAGTGACGTATTCAGCCACTCACTGACAAAGAGTATTCTTTCTCCATACTCACCTACCTTGGATTTGGTTTGATCTTTTCGGGAAGTGATTGATTTCTCGGCAGCAGTGGGGAAGGTACAGCTTTCTAAGTAAGCCAGTTTTACGGCCTATGATGCGCTCTCTATATCTAGGCCGGGGCTTCTGTCATCAGTTAAGCAACACCGTCATGTCAGCTTTATACATAGTTTAAGATATCGAATCGACCTCTTTAAGTCCAGTATAAGTGTAACCTTCCGCATCTCCTACACCACTATAACATCAAAAGCATAAGTTTAACCAATTGACAAAGAAGAAAGAAGCTAATTATTATCCAGAAAGAGTGAGTGATTCTTCACGAACCAGTTGAACCGGGCCAACGATGGATGGCCGATGATAAAACACTTAGCTATTTTCCTTTTAGCCTAAAAACAGGGAAGTGTATAGACCCACGTTGAAGAAAGCATCGCTAGAAGAAACAACCGTGGCTGCTTCAGGTGATATTGCTGCTGGAAGGCAGGAAAGATCCTGCTCTAACATAAGTGGTTTACGCAGAAGGATAATAGGGCAAGAGCGAAGTGCAGTCATAGAGCTCTTATAGGTCATCATTAGGGCAGGCAATGCGAGCTTTGTCTCTTCTATACAAAGGCAATTCCATGGTTCAAGGCGAAGGGAGTTCCATTCCAGTCCTTCGTATGGTTAGGCGTAGTAGAGTCAGCAAGGAAGAGAGATGGGAAAGTTGATCTACACGAATATATTGCATACCCGTCCATTTCCCAGGTATTGGTATTGTTGCGAGATGGGAGTAAAGCGATGGATGAGCAACGTCGTAACAATCGATACATTGAATTGACTTTCTCATCATATGAGGCTTAGAAGAATAATACCGGGTAGGGTGTATGGTGTACGGCCGATTCCTATTCCTATCTGGGCTGTACAATGGTTAGCCACTCTCTCTCTTCCTTTAGCTCACTGAAACTCGAGGCAAATCTCAACACCTCCAAAACCTTTCCGGAAAAGCCCCTATCTCAGTTACAACTTTTTTTATCTCATTAGCAATAATTACTATATGGTTACATTACTTCTCTTGATCCTTGCATATTTTGAAGAAAGTCTTCATTCTTTACTATCAATAATCAAAAATAAAGGGTGACGTAAGGAACTAATCATTATTGTTAGAGTGGAACTACGTGGTGCGAAGCATAGAAGCGACCAGCGGGTTAAGATAAACATAGGAGCGACCAGCGGGTTAAGATATTAATAGAAACGCTAGTGGAAGAGCGGAAGAACTCGAAGAATTATAATATAGAATTTATTGATAATCATTATAATCGGGAGTGAAGCGCTAGCGAACTCAAATCTATATAATATAGACTTTATGTCTAATCTATATTCAAGGACTCGGGACTTTATGTCGCTCCTTAAAACACCGGTAAAACGGAATGAATTTCTTTTTTCATGATTCTCTGAGCTAAAAGCGAGTTGCAACGAAAAATGCCGGGACTCAAATCATTATCAAAGTAAAACGCAATTTATTTAAAAAAAAATGATTCTCTGAGCTAAAATCGAGTTTCTCCTATTTTTACCGGTAAAACGTCAACTTTTTAATTTAAATGTTTAATTAGGTAAATTTTAATCTTGTTTAAATCCTAACTGATAAAAGAGCTAAACTCCCATAAGAGATAAACGTACTCAAATCAACCGCATCGAGAGCTTGTCTCGACTTTTAAATTTAATACGATAACTTTAAGGAAATCTTAAAAAAGAAATCTTTTCAATGGGAATATTGTATTCAAAGCACTTTATTACCCGTCATAGTTTGTTGTAAACTGATAAATGATAGAGGAAATAAAACTAAATAATGGAAATTGCGAAACGATATTTTAAAGAAATTAGCTTACTTTCAATCCTAACTGAGAAATTATTTTATTGTTTTTACGTAAACTTATAAATTGAAATCTCAATCTCATATTTAAGAAATAACTTATTTCAGAAAGAAAATCTGATAAAGTTCGCTTGTTTCAGGTATGCTCCTAACGTCGCACCTCAAATCACTGATAATTGGAGCGAAACTGATAAATGGGAAAATAAACGATAAAATAAAACTAAACAATTGAAATTAACAAGTTTTCTTGAGATTTGAATTTAAATTAAAAAGTTTACGTTTTACCTTATATTTTTTGTCATCAACGTATTTTCGCTAATTTACTATTTAAAGAAAGTGGACCGTATGCCGAACGAAGTGCGTTAGAAGAGTTTAAAGCTATCGATGAGGGAACAAGCAATAAGTGATAACTCAGGGCTTTCACCAGCTTTCTCTTAATCTTTCGAAGCTGTCTCTTAATCTTTCGAATATTATAGAGCTTACTCAATAGATATTGAAATATGAACTCCCTAAAATACAGAAATAATAAGTCAGGAAACCGGTCGAGTTCAGCTAACGCGAAGCGAGAGGAGCTTTTTAGGATTGTTAGCAAGTTGAGAATCCATAGAAATTAAAGTGCATTTATCAATGAAAATAAATAAAAACTTTATGTTTAGCGGTGATGGAACATTCTGAATAAAGAAAGAAAGCTAATTTATCAATTATTTAGTGTTCTTTTTGGCTATCAATTATTTTTTAATATATTCCGTCGTGAAAGTATGAAATATGAGAATTCTGAGTTAAGAGATTCAAATTTATAAGTTTCGAGACAAGCTCTTATTATTAGTGATTTGAGGGAATAGAAGGATAGAAGCGTAGCTACAGAACTTTTCTACCAGATTATAAAGTTATTTTGACCATTATATTTCTTTCTTTTCTCATTTATTTGTGTAATATATTCCGTCTTGTTATTTTATATAGATTTTGATGAAAGCTCTTTTTCGTTTGATTTGAGTCCCGTGATTTTGAGTCATCGACATTCCCTAGGGATTTCCATTTTCTTTTTTATAGTTTCCCGGGAAAACAATATCTAAATTAAAAAGATTTCTTTAGTTTCGCAATTTATATTAAAAAGTAAGCAAATTTCTTTCTTTATCAGTTAGGATTTCTAGCCATTTATAAGTGTCATTTCCTCTACCATTAAAAAGTTTTCTTTTACCTCATTCAATATTTCAATTTATAACTTTCATCTTTCTAAATTTCTCAGTTTATGCTACGCACCTGTCTTTTTAGGGACCTAATTATCTGACCCTCAGGCAGTTTTCAGTTCTTGATTTTACCTGTCTTTTTTAATTATAATGATTTGAGTCAAGCTCCAATTATCAGTGGATTTGACATAAAGTCCCTTTTTCAGAGTTTAGGTACGAGATTGAAATTCAAAAGTTGACGTTTTAACGGGATTTTAAGTCATAAGCTTTTTTCATATTCGTTTGATTAGTTCATTCTTCACCTGATTATAAGGATTTGAGGCCTTCTATAAGCCCATTTCTCAATTTATCAGTTTCGCTCCGGCAGAAAGTTATTTAAAACCATAATTAAAGATAACAATTAATTTTTGTTCTTTTATCGCTTTATTTTATTTTAAACAAGATTTGAATTTCGATTTCTCAATCACGTCATAAAACAATCTATAAATTATTTAGTAATGTTGTATCAATTCAATTATAAAGATTTATTGATTTTAATGATATAGATTTTAGTTTCGCTGCTATGAGTTCCGCTGCGCAGAGTTCCGCTGCTATGAGTTCCGCTGCTATGAGTTCCGCTGCGCAGAGTTCCGCTGCGCTTCACTCCCTCGGTTCTAAATTTATCAGTTTCCGTTTCATTGAATTAAAGATAATAAGAAAAGATTTATTGATTTTCTCGTTTCATTATAAAGTGTTCTTTTTAAAGATTTTCCCATTTTAAAGTTTTATCGTCAATTTCTTTATTTTCATTTAAATAAAAAAGCAATAAATAAATAACAAAAAAGCAACCTAAACATAACTATTTACTCCCTACAAGATAAAGATAATAAGAAAAAAAGTAAGCAATTAATAAAGATTTCATTATTTTATTTTAAACAAGATTTGAATTTACGTTTTATCGGTGTTTTTTGGAGGAAAGTGAAAATACGAAGTAATACAAGATTTCTTGATTAAAAAGATTTCTTTATTTTAAAGTTTTATGTTATCGTCCTTTCTTTTTTGTAATACAAGATTTTCATTTATTTATTTCTAAAAACAACATTCTAATTTAAATCCATAAGACAAGATTTAAAGCGTTTCATTTATCAATTTGAGTTTTGTAATTATATCGTCTTTTTCAATGCCCGAGTTTCTTTCTTTTCTCGTTTCATTTAGAAATAACAATTTACCTACAAACAAGATGTAAATTTCAATCAAAAAGTTTCCGTGGGCTAATAAAGCGAATTTTTCAATAAATCAATTCGCTCCGCACCTGTCTTTTTAGGATGTAACTGCATTTTACGAAGCTTTATAAATATGCTACGCACCTACGCTATCGCTCCTATGTTTTACACCTGTTTCCCTTGTATTTTTTAGTAGGACAGTTCCCATAAAACAATATTTCAATTTTAAAGCGAGTCGACTTTAAAAGTTTTATTTTACCGGAAAATACGAAAATTTCTTTATTTTATCGTTTAATATATAACGTCTTTTTTAATTATATAGATTAGAGTCGCTCACTCCTTTTCTATAGATTTGAGTTCCGCTGTGCAGAGACAAGCTCCCTCTACCATTTATAAGTGTTCTTTTACCTTTTCTATAGATTTGAGGCGAGCTATGTGAGTCTTTCTTTTTTGTATCTAATTCGAGACCCTCTACCATAAATAAAGTATTAGGTATGAAATTTTTATTAACAAGTTTTATTTTATCGTTATGCTTCGCACTTCCACTATCGTTTCTATGCTTCGCACCTGTCTTTTTCCTCTACCAGATTGAAATCTAAAAGTTTCCGTTTTCGTTTATTATCTTCAAGCCCAAGGATTTGAGTTCCGCTTTGCAGAGACAAGCTCCCTGTCTTTTAAGGCATAACTTCATTTCCTTCGCTACGCTTCTATGCTTCGCACCTTCGTGAAGCCCAGATTTCAATTTATAACTTTCATCTTTACCTGTCTTTTAAGGGCCATAATTAAAGATTCCCATTGAAAAGATTTCTTTTTGAAGAAAAATATCGTATGAAATTTTAAAGTCGAGACAAGCTCTCTTTATTAGTGATTTGAGTACGTTTATCTCTTTAGTACGTTTATCTCTATGTATTTTTTAGTAGGAAAGTTATTTTCGCTATGATTTGAATTTAGAAATATGCTACGCACCTGTTTCCCGGGGTAGGAAAGTGAAAATACTAAGTAAAACAAGATTCAAAGAAAAAAGTAAGGTGCGGAGCATAGAATGATAGTGAGGTGCGGAGCATAGAATGATAGTGAGGTGCGGAGCATAGAATGATAGTGAGGTGCGGAGCATAGAATGATAGTGAGGTGCGGAGCATAGAATGATAGTGAGGTGCGGAGCATCTCAATTATTTAGTTTTATTTAAAAAGATTTATTGATTTTATCGTCCAAATAAAGTTTAATATGCTACGCACGTCGTTTTCCTTGATCAGATTTGAGGTACGAGATTTTCATTTCTTGATTAATCCATTTATAAGTTTTCTTTTATCGTTTCGCAATTGAAATTAAAAAGTAAGCCTTTCAAATATCGTTTCAAGCGTGAGTCAAGCTCTTTTTCTATTTCTTTTAGTTCCGCTTTGCTTAACTCTTATTCCAAGGATTAGAGTCAAGCCCAAGGATTTGAGTCAAGCTCCCCTGTCTTTTTTAGTAGTAACTATAATTGAAAACCATAATTAAAGATTCAAATAAAAAAGATTTCTTTACGTATTTCTGTTTTACCGGCATTTAAAGCCCTTCTATAAGCCTATTTATCAATTTCAAACTTCTTCCGCTACGCTTCTATGCTACGCACCTGTTTTCCCGTGATTTTTAGTATGGAGCTTCGTGACGACAAGATTTTCATTTCATCGTATCACCGAACAAAATAAGAATAAATTAATTAATGACAAAAAAGATGGAAAAGTTTTCTCGCATTTTACCTTTCGGGACCATAAGACGACGATATAAATTGATAAGTTTACGTGCATTTATTGATTTAACAATTAATAAGTTACATATATTCCGCATTTTGAAATTCTATATATTTATTTTATCGTCTCACAACCGATTGAAATTGAAATGAAAAAGTAATATAATTTATCAATTATTTCGTTTCCTCTCCCTACGCTCCCGCTGGTCGCTCCTATTTACACCGTAACTAGCGTTCCGAATCAACACTTACGCTCCTCCGCTCCCGCCCTCTTAGCACCTCCACTAGCGTTTCTATTAAAATCAACACCCGCTGGTCGCTTCCCTCCTTGTCAGTCGCCTAACGTCGCACCTCAAATCTATATAATATAGACTTTATGTCTATTTTCCAGGAGGAGGTGAACCGCCCTTTGGGAAGAGAGAGAGGGTATTTCATAATTGTTCTTTCCACTCTATTGTTGGATGTAATAAAAGATATCATTAGAGAAGCGGAGATATACGTACCTAATCTAACCGTTAATGAGTGCTTTTTCTCAATCTAACGTCTTGCCTTTTGTTCGTTTCTGTTTAATTCATTGTCTTCCTTCTTCTTCTGACTTCACTGCTTTCTTCTTATCGCTCTATTATTCTCGTCCAATCCTGCCCGCTGACGACTTCTCCACTTCGTGCCTTGTTGCCATCCTTCCTGTCTTACACACTGGGATCAGATCATGGTCAAAGAAACTGAACTTCGTTTGCCTTTCATTGTCTTTGTTGTCTCTGAACTTCACACTGCTTTAATTCCCGTCCCATCATTCTTGAGAATAGACGAGAGGTGACTAAACCGAGTCGAGTCAAAACAAGACAAAAGCCTGAATGAACACAACTTATTGAAAAGACAAATAAAAGAACGAAGTATAGGTATAGGCGAAGGCGAGTTCAGTGCTTTTTTGGACTGCAAAAGGATAAATTTCTTTACCTGCCCCATCTCTAACGCATAAATATATCAATTCGTTCCAGTATAAATAGTTATTCTTTCTTCGTCCACCTCTATTCTTCGGGTTTCTTGCTGACTGACATGGTCAGAGTAAACTCCGTCTTCTTAATCAATCCAACCCCTCTGTCTTTGAACATTTTGCTCTTCCTATTGAAAGGACAGCTCTCTACCAAGACTGAAGCTAACGCTACTATAGCTCTACTGAACTCTAAAAATAAGCCAAAGAAGCCCCTGCGCGTATGCTTCTAACAGGAAAATATCAGATCGATCGCTTCGGACCTGTCAGTTCGTCCGTTTTGATCATAACAGCTGCTACTGATCACTTCACTCCCGCATCCGCTTTCCCCACCTTCCAATGACCAATCAAGAGGAAGTCCAGTCTTGTGTACTCTGACTACGAGTTTAGTGTACTTTGCCTAGTAGCAGTCTGGTTGTTTCTGGTCTTACTCAAGGAACTGTGTCAAGACCGCGAAGACTATGGCGAACTTTGCTACCCCCGGGACAAGAGACTGAAAGCCCAACCAACTCTTCTTTTATGACTGGCTTCTCACACTACACTGGTACAAGATCAGCGGTTGATCGGCACTGGGAAGCATTCGACTCCGTCTGGGCCATTCAAAAAGGGAGGATCCTCGTGTAAGGACAGGGTAAAGGGGTACCAGATAGTTGTGCTTTCATGGAGTAGGCATATCCCCCTCTCTGTCTGCTTCCTAGGTCTAAGGAAGGGTAAGACCGCCTTTGATGAATCCCAACCTATGAGGACCTAGAGAATGATTTGACTATTGCTTTGACCGTACTTGACCACTGAGCGACCATCGAAGATTCTTGCTTCCGATTGCTGCTGACGCTGGTCTTCTACTATCTGTGTGCTTGATCATTCCTGCCCGGATTCAGATCCCTCTCATATATCTGAGTCAGCGCACGCGAACCGAGACCCCGCCGCTTCCTCTGAGGGTTCATCAAAGCCAACAAGAAGATAGGCTCGATCAAGTAGAAAAACGGAGTATCCCGTGAAATAAGTGGGATGATTGCCGGCGAGCTTGCTGACTCGGCGGATGCTAGGAAGAAATGGGCAGGAAATCACCCTTTGCTGAGTAAAGTCATACAGCCTCGGCTACGCTCCTTTGTTTATCTCGTCACGCTATCGCTCCACTCGACCGCTACACCTCGGTTCGTTCGCCTTTCTATTTCTGATCAATCCCAGCTCCTTCGTCGCTACTCCCTCACTGCCCTGCTGGCTCTTCCTTCTTCTTTTTCTGTGCTCTTGGACTCTACACGGAAGGAGAACTGATGGGCTAAAAAAAGCCAATGATCATGAAGAAGTTTGCCTAAAAATGAATGATCAGTACTCTCTGCTAGGCAAAAGCTACAGGCTATAAAAATGGAGGCCATCATTGTTTCAATCCCGAAACCGCTCGCTGTAATTGTCCTTAGACCGAATCAATGGATGCGCACGTACGCTACCTCTAGATGGAAAGGATGTTTCTGAACGATAGATAGGTTTCGGGAAGAAAGAGAAAGCACCTACCCTATGTTGCGGCCTGGTCGTCTTGTTTGCTAATCTGAGATCTGGGCCTTCATCCTGGCTGCGTCAAGATTATTGGTGTCCATTTGGTCGTCAACCGGAGGGGAGTGACCGCACTTCTCAATCCCTTTACCTCTGGCTGGTATTTCTCTTTTGGTTTCCCCTTTTCCTTCCAGTCAAGTCAGTAGGATGAGGTGGTAGAATGGGGTTTTGAACAGCAATTGTCTAGTTCGGATTTCAGGATTCCAAGTAGACAAACGGGAGTGTGTCAGCTCAGATACTAGTAGCTGCATTTAGGAGCTTACACTCAAAAGCTGACTCAGCCGCTTACACCTTTCTTGCCATTAGTGGCACCAGCTCTTGCTTTAAAGTAGGCTGACCACCTTTAGGGAACTAGATGTGGAATCTGTGACCTATACCTAACATAGCAGAATGAAGAAGCGAACGAAGACTCATTCCCGGAACTCCCCGCCCATCAATCCGGAAAGACAAGATGTGCATAAGACAAAGATAAACTTCCATTCCCACCAGGTCAAACAATCCAATTGATCACCCACGGCTATAGACCTCGTTCTTGGTCAATACAGTCCCTCATTGAAAATATCAAACCATTTCTTCCGAACAGAATGACGTAAAAGAACAATCTTTGGCGTTACAATACAAAACCAAATCAAAGCAGTCTCCCGCTAACGTCACAATCAGTCAGAATCCTTCGTGGACCCTGTGACCTAATACAAGACGAAAGAGTCATTCACGGATGATGACCACGTTCTATACATGCATAACCATTCACTGGCGCATTGCTTAAACCTTTGAGAATGGATCCGCTGATCTGTATTCCGGTCGTGATAGTGGCATGGATCCCACCTGTGGAATAGACTCACCTCCTTGCTAAGCACCGAAACTGAGCTCTGGGCCCCAGAAAGAATCCTGCCCATGAGAAAAAACGTCACTGTCTTGAGTATGTCTTCGAACTTCCTGGCAACTATGCCAGAAGGGTTCGTTATTGTTCATTTCATTACTTAGTTCTATGCCTTTTCCATTCCTTACGCAACAACACAAACATAGTCTTGGGGAATAATCAACTTAGTCTAGTGCCCGTAGTAAGAAGAAGTGAGAGTCGTGTCGGTCAACACTTCTCCTCTTGTCTTTGAGAAACTAACTATCTACTATGCCTTCGTTCCGCATCACCCCACCCATTCCCTGCCTCGATAGAGATACGACTAGCCGGTAGAAACTTCTCTCTAACAAAGACTTGAGAATGAGTAAACCTTGACCATTTCTTTATCTGCCACTTTCTCTTCCTGAGTCGATAGTCCTATCTCTATCTGTTCTCGTTTCGTATCGCTTTGGATCTTTACCCGACCCAAGCTCAACTCGTTATAGATGACCCCGTCTCGTTTCTTTGGTGCAAGAAGCATAAGCGTGACAGCTCCCGACATGCTGCCTTTTTTCCTCACTGTGGACCTCTTCTTGGATTTTCAGTCGGTATATAGCAAGCTACCTTTTCGTTACTTCGTTCACTTTGTTTAGTCTTTCTTGGCTGTATTCTATTTAGTCTGTAGTAGGAAATACTGTGTCAGGTTCGTCTGTGGGTTCGCAACACTCAACGAAGGCACGAGACATTGTTAGGAATGGTAAAAGATCAAATTATCTCATCGATTGACTCAAAGAGCCAGAGGATGTTGACTAATTTTCCACTTTTTGTCACTTTTATGTTCTTATTGCGGAGTCTTCTTCCGTCAGTTCAACTCAGTCAGTTGTGGGAAAAAGCAAGGGCGTAGCGATATGACGCGAGGAGACGATAGGGCTTTTCTTCAATTCCAGTGATAGCAGTTTCTAAGGGTTTATGGAAAAACTCAATACCCAAAAGCTGGATCCATCTTAAGAAAGATGATGAATGAGTCCGGGATTCGATATCCACAGGTGGGAAGCCCTATGTTTAGGCAGTCGCTTAACTCTTTCGTTTCACAGACGTTACGGTTATCTTTTCGGATCACCCACCTTCGGTCGCATAGACTATTATATTGTATTATAACCAAGCAGCATCTGTAGTAAGGCACATACTTCTTTTGTAGAACTTTGACTTGTTGAGCGAACTTTTTCTTTATCTTTATTCTTGCGTGGACACCGACCAATACGGGTGCAGGTGGCAGGCGAGATAAGTTCGTCTTAAAGTTCAATAAGTTGAGAGAGTGTTGGACTAAGTGATAGAGAGGTTTAGGCTCGCTGCGCATTTGGCTTGATTATGCACGGGCTGTGACGAGATAGCTTGTTTACTCAGAGTCCCATCCCCACGAAAAGTGTTTAGACAAAGTTTCTTCTAGTCCTTCGCTTCCGTATAAGACTAACTTCGTGCTTCGGTAAAGTTCTATTCTGACTTCAAACGTAGGTCAGTAGAAAATGCATGAGTCGCTTACTTCACTCGTTTCCGAACCCCTCCATGGGACTGTAATTGACACTTTGACACAACCTTCTTATATCGACATCACCACAGCCTGGAACCCTACCTACATAAACATGTGACTCTGACACCTCCTCACTCATTAGCAGCTCTAAACTGAGTCTTTCTAGCTGGTGTTTGAAGGGACTGACTACTCTGTTAAAAAGATGAGATGACTCAACCTCTTTCCTTAAGTCAAACTCGCTATCGCAGGACTGACTCGTAGCCGTTTCAGATCTATGGTTGTGTTTGTACGTCGCCCTTATACCGCATCCATCATAGGCGGGTCAGCCTTTCGCTTCCTATGGCCTATATTGTTCCATGATCAGCTCCGTACTTACATCAAAAAGGTATTTCTCAACCCCACCACCTGTAGACGTTGTTTAGTCAATTGAACCTGAAGCTTCTTGCCTTTACCCCTTGCCAAAGTTGTTGAGATCATCGATCCAGGTCCTCGAAACAAAACTATCAGAGACCTGTGACTAAACCCATGTGCAACTATTTCCGACTCCCGTTGGTCGCCTCTGACTTGCCTCAAAGTGTATAAAAAGACTTCCCGTACGTGGGTCGCCTTCTTGTGTGAATTCGTCGAATATCATTCCATCTTTCTATAACTTTGTTGGGACCTACATAAGACTGAAAACTCTCATTCTAGCGTAAGAGAACACTGAAATATGGATTCTACCCATCAAATGAGGAAAGTGGTAAAATAGAAATAGAAAGCACGGAGATTTCAAAGACTCAACCGTTACTACGACCGACTGAACTGAATCTTCTTCCAATATGTTGTATTATAAACGCATACAAAAATAAATATTGAATTCTTGTCTCAACTTTGACAAAGAAAGTCCCTACCATAGAGCTAAGTATAACCAGTGACTGAACAAAGCTCTTGTCTCTTTCTTATCCACTCGCAGCTCCGTAAGAAAGCTGGTTATTCGTCTTCTACCATGATGCGCGGACTCATCCTACCCCGACCATACCTTTGCCGTGCTGTCTTTCTATCGATTCAATCGTCGCTTTAGTCCGGTCTCTTTTTCGATCCAAAGTTACAGCAATTGGAATCATTGACATTAATATATGCGGGAGAAAAAGGTGCGTAGCATCTTCTCGAAAGCGAGGCGACTGAAAGGAGGGCGACCAACGGGAGTCGAAGAGAATGTTGTAGTATAATGAGTCAAGTGAAGATAAAAGGTTTCAATTTCAAATTCCCCGAAAAATAACCCATCAGATTTTGCCGAACTCTGGTAGTATGCCTAACCACATACGTTGGGGACGATACAAGCTCGCCTAACGTCAGCCCTATAGCCTATCAGTTATAATATTTCTTGATCGCCCTACAACTTTCTAACAGTGACTGAGCTTGCAGGTGGCTGCTTTGTTTCCGTTGACTAAGATGGGTGTAGGCAAACTTCTTTCTATATCTGTAAAGTCAATCAACTCTAACTTTGCTACTGAGCCGATCCGCGCCTAAACTGTAGAAACTAAAAACACAAAGAAAATACAATGAATATATATCTATAATTGAAAACAAAGACAAAGAGACGGAACTCGACCCCGATAGCAATAAATAACGCTCCGTTTGTATTTTCATTCTATGTTTGAAGCTTCTGAGTCGTCATTTCAATCTTATTTCTTTTCTCATCTACCAATTATTCCTTACAACTTAAACCATTCATTAAAGCTTTGTCTATTGCTTTCGTCATTCTATTCATTAAGCGCCCCAACGGTCCGGACATTGTAAAATTTGTTGTTTTTTGCCAATATGGTGGTGTTTAGCTACACACCGTCAAGCTTTGGTAATCGATAGGCGTTCGAAGTGATTCATTAAATTGACAAACTTTTTGCTCGAAAAGACTTTCTTTACTATTAGGGTGGGTTTTGGCCCTCTTTCTTGTTATCGTAACAATTTTAGACCTCTGCCCAAGATCGTCGATTGATTCATATTGTGATCAAAGAAGAGCTTATAATTGACCTACAACTTTGGAACCTTACTGGATCAAGAGACGCAGGACGATTAAACAGTACAAAAATAATGAAAAAACCACAGAACCAGACCTTCTACGGTGCGAAGCAGGTTCAAAAAAAAAACCAACTCAAAACATGGTCGAGGTATGACTTTGGTGCGTAGCATCTGATCGAGCTAAAGTTAAACAGAAAGAAATGATATTAAGAAAGTAATATTTTACTATAGTCCTCAAAGTATTGAAAATATGTGCGGAAGAGCCAGAACCACTGCTTTCATGCTGCTTGCTACTACCTTGGAGATGCTAACGAGGAGCCTACTTCCTATGTCAAGGTAATCATAACAAAGCTCGTCACTCTTTATACTAAAAAAGACTACATCACGCTTCCACTGGAATTGAACCAAACTCAGAACCCCGCCCATATAGAGTAAAGGATGATGATGAGATTGGACCAAGACAAGGCGACCTTTGGCTATTGAAGCGAGTTGAAACCAGTTTGTTTACGGTTAACATCATACCAGATAGAGGTAAAGAAGGAAGATCGCATAGCGTTAGTGGACTCAGAAGCTCGCCTCTTGGTTCCACCGGCCATAGGATAGACAAATTCCTGCATCTCGCTACAATCGTCAACTCTTAATTACGTATTTTAGTGAGTGCCAGATTTTCCTGAATAAGTCTGATTGAGAAAGCACTTTGTTGAAGAAACCCCGTACAAATCCTCCTAACAGTCAGTTTCCCTCGAGGAGCCCAAAAGGAAATGAGCAAAGTGTATCCCGTGTTTTTTGGCATCAACTGGACCCGGATTGCGAAACTTTCTATTTTCCCGCGTTGAAAAAGACGAAAATGCCTTTATCCCTATACGAAATGGAAATGATAAAAAGAAGCTAATTTCCGTTTATGACTTTCGGGCATATATTCAGAGAAAGTTTTTCGTTTATTTTAAAGTACAAGTAGAAGTCATTTCGTCCGTATGATACAAAAAAATGAAATCATATGCTAAACTCTCTCAGTGACCAAGCTTATGGTAATTGACCGATACAGGACGATGGTCATAGGGGAGAGAGTGGGATGCTTTATCAGACTTATTCTGATCGTGGGAGCCTAACGACGTTGGCCTAACTTTGTCTTTGTCTGGAAAAGTAACACTTATATAGCGCGAACCGTCGCCTTGCGTCAGATAAAGTTCTTTCGTTAAACCTCATACACTTTGAGACTGACGGCTTCTTCAACTACCCTTTCCCATCCTGGAGATCCAGATAAATAGGCGAGTCAAGCAAAATAAAAGAAAGCTGCATCCCTCTGACATCTTGACCCAAGGTAGTGCACAATTAAAAAATTCATTACAAAAAATACTGATAGCTTTCAATTTATCAGTTTCCGTTTTATATATGCGTTATAAACGTTATTTTGAACCATAATACAAGATTCAAATTAGAAAGTCCGCAAAAATGATGTTTTTTGAATGATTCTCATAGCCTTTCCTCCTTAAAATCCCGGTAAAACGGAAACTTTTTTCTTTCTAAAGTCACTTTAGGTTTCAAATTAGAGTTGCGACTCGGTAAAACGGAAACTTTTGAATTTATAAAGATCCACCCTTTTTGCCTTAATCGTAATTCTTTTATCGGTCTATCGCCTCGGCGAGACAAGCTCCCGAAAATAGATCAAATTTAGAACTCGATAAACATGGATTTGACGCGAGCTCTGTGAGTATGTGTTTTTGACGAGGTGCGTAGCGAATCCATAGAATATATAATTATGCGTAGCACCTTGGTGCATTTATAAGAAACTGAAAAAGAGCTTGACTCAAATCAACTGAAAAAGAACTAGAATTGAAAACCTAAATTAAAGATTTGAATTGTTTAGTTTTATTTTTAAAGATTTATTTGATATGAATTGAAAAGTTTTATTAATTAAAAAGATTTATTGAAAGAAAAAAGTTGTTATTTATCAGTTAGTTACTAAAGTCCCGAAAATAGATAAAATTCTTCACCCAATGATATAGATTTTTGTTTCGCTCTAGTTTATAGAGTTACGCTGCGCTCCACTCTTATTATATGGATTTGACATAAAGTCTATATTATATAGATTATAAATCAATTCTATATTCTAATTCTTCGAGTTCTTCCGCTCCTACGCTATCGCTCCTATGTTTATTCTTAATCACACTTCCGCTCCTCCGCTCCCGCCCTATTATCACCTGCGCTAACGCTCCGATGTTTATCTGTTTAACACCGTAGCTCTTACGCTCCCGCTGGTCGCTTCTATGTTTCACACCCGCTGGTCGCTCCTATTATCACCTGCGCTAACGCTCCGATGTTTATTCTTAACTGTAGCTGTCGCTCCTATTATCACCTGAAAGACAGTAATCGATAGCTTTAAACACTTCGTTCGCCTTTGGGCTCGCCTTTACACCTATGATAATCGTCATTTCCTATGCTATCAATCCCATTCATTGACATGATTCTGACATTCGATTATGCCCTATTCACCGTGACGGATAAAACAACCTTTATGAAGGGAAAGAGGCTACGGTTTTAAATTTCACCCATTCATCGAAGAAAAAACCAAGTAATAGCCCTAGTCGATAAAACGACGAAGGCGCAGAGCGGTTTCCCAGTCCTAGCCATCAATCCGGTGTTTGTTCCAGTCCTACTGCTTTGATTACGGTCGTCACATTCATTCTTCTCTACTTTGTTGTGCAAAGATTTATTATAAAGGTAGGCTAAAAAATAGGTTAAAGTATAATAGAAAAGTATCATTGCGATTAAGTAATCATTAGAAATTGTCTATATGAGAGACTTGAGAAATAAACAAATTTATGTATAGTATTTTGTTGTTTATTGATTCTTTTCATTTTTATGTTAAAAAGAAAACAAAAGCTCTTAGCACTAAAACCATACAATGGTGAGCTTTCAACAATGTTCAGACTTTGATTCTATTTTCTCTCTGTGGCCCCGTTCCCTGCTCTAAATACGTATGAAAGTGAATAAACAATGTTTTTTATAAGCCCGAGAATGCGCTGCTTTTTTGAAGAATAGGGTCTTTCTCGTTCCACTAAACGAAGTCTTTGTAGTTTTATGCTAGTAAAAAATCACCTATCAAAAGCTTTAGAGACAAATAAGTATTCGGGGGGTGAACTGGGAAAAAGGAAGAAACGGAATTTTATTATACAAAGCAGGCGTCGGACGAACCTCTTTCTTTGTCTTTGATTATTAGTTCACAACTCTCCCTCTAAGCGGGCATCCGTAAGTCTACTTTTTCTTCCATTTTTCCCATATGAAAAACAGGTAGTATTTGGTTCTTACTATTAGTCTGTAGCCGACATACGGGTGTCAGTGAACCATCCCCCATAGCATAGGTTCTCTCATCTGGGAATGAAAGGGGGATTCTATACCAAGAGATAGAGTAGAGGGTGGCAGGTTATCTGGGGAACCAAAGTAGTTAAGCCGATGCCTATCATCCATCATCAGTGGTGAATCGAATGGCATTCCTTTCTATATAGACTGGATTTCCTATGATGTCTTTGTTAGCGCGAAACAAGAGCAGGACGACAGAGAGTCCATTGCCTTGAATAGGAAAGGAAATCAATTCCATAGCTGGGCTCACCCGCCTTTGTAGCTCCCACTGGAGGGTTCAGATAGGTATATGATCCAGGAGCCTATTCTACTGGTCAATCCTTTGGTGTTTGTTGTTCTTGCTTACACAGGTCTTAGCTTCTGAGCCCGGACGGAGTGCATTCATTGCCTTGAGGCAGAGGGATGGTGGAGATAAGCTTCATTCGTTAGTTGAGAGCTTCGATCCAGAGTTAGTTAAGGTTGAGGCGCGAAGCGATCTGCTTTGCCTAAAGATGGAGATACCGGCTAAAGCATTGGAATCTGGATATGGACAAAAAGAGCGAGAAGTTGAAGCAAAAAAGCCTGAGGTGACCGCCCTTGATCGTCGGTTTAGAGCTTTATACGACCTCACTTCGTTTCGCCTGATCCATTGGGTTACCTCCCTCCCCGGGTACAAGGGAGGTGAAAAATGGGCAATCCGTAGTTGGTATATTATGACGTGGGTCGAATACAAGGCTGACGATATAGATAGTTGGAGCCGTCACTTCATGGGAAGGTAAAGTCTAAACAAAGTCTTCGTTCTTTGTCTCTCTATCTCTTCTCCTTGCTTTTAGGAACGAGAAAGCTTATCCACTCTTTATTTCATCGAGTTACGGCTATCAAACAGAATAAAGAAAGACTGACATACAGAGGCTTTACTTAATTCCGTGAAGTTCCCCGTCTTTGTATTGCCGCAAAGAAGGACCTGGACTTCTCTGTCAATTGAATTGCCTATCTTCAGAGATTGGAAACAAACAAGGAGCAGTACTCTATCGTACAAATATGACTCTTTGCTCCGGATAGAAAGATGATTACTTGCTTTCCTGAGATTCCCTATGCATTCGAGACATTGTGCCGGAAAGACCTCCCTTCAGTCTCCGGCCCACCCCTGGTAAATAATAAGATATGTATTTTAAACGGATTTCGTACTTTGTCCTTTGTCCAGTGATTTGTCGGAAGGGACTGACTTCAACTGCGCGCTAGCTTTCTCGTAGGCTTGGAATTAAATCAACTAATAAAGGCAAAAGACATCAAATAATGGCACACTTTATGAAAAAGAGGAACTACTCAAGGCGAGCTTGTGAGGAAAGAGGCGATCGAAGCGACACACCGTAGACCATAGGGAGGGTAAAATCATCATATTTCTTTAAGCTAAACGAGCGTCCCAACACTGAGTGAAAACAGAGTTTCTCACTTATAGCTAGTTTATTTTCACTTTTGTTATTTATGGATATTGTAAGTAGCAGCGAAACTCTTCCTTAATCCCACGGTAGAAAGATGTAAAACAATCTTACTCTTTAATGTGATATTCGTCAGTTGTTTTAGTACCGATCCTACAATTAAACTGTGGGGATCCCGGGGTCATGGTATAACCAAGAAGTCTGTCTCTGTTCTTCGTCTTTGTAACTAAACGTTAAAGGTAAGCGAGGATTGTCTTTGACTAAACTAAACGTAGCTCGCCTCCTTCGCCCAATGTGTAAACTCACTTCGTTCCCAGTGTACAGATAGATCTGACTACTTTGTTGGGTTAGGCTTTTTGGAAAGTCAAGACTAGACACGACGATCAATATTTCAAATGAGAATTACATTGTCTATGTCACTTGGTTTTTGTTACTAAACTCTTGAAAAAGAGCAGTCCATCTTTCTTCTTCCTACGACTAATAATATTAGAGCTTGCGAACAATGGACCAAAAAAACATTTTGTCTCTATGAAAATAAATGCGAAAACGATTGATCATGACCTGCATTCATATGAACACGACCCGAGTACGACTTTCATTGATGTCTTATAACGAAGTTCAAAAACGCACTTTTTTATCCGCGATAACACCAAAGTCGCTTCGCACCACACCTTCGTTAAGCCCATTTATCAATTAAAAAGTTTACGTTTTATATAGGTAAAAAAGTTAGAAACGTTATTTGAAACCATAAGTAACTTTTGAAATTTATTTATTGCGGGCTTTTCACGAAGCTCTCGAGTCTTTCCGTTTTATATAGGCCTAAAAGTTTGCAAAAATGATGTTTTTTTAATTGTATTATGGTTTCAAATTAGAGTTGCTCCGTGCGAACAAAGTGAGTATAATCGAGTTCCTAAAGACTGTTAAAGACAGTTATCGATAGCTGCTCTTGAAATCGATAGCTTGTCTGTAAGCTTCTTTTACCTAAAATACAGTAATCGATAGCTGCTCCACACCTCCTCTCGCCTCTGTTGACAAAACCCGGGATTGTCGTACAAAAACAAAGCATTTTTCCCCATTGACAAGGGATTATGAAACCAAGACAAGAGTATTAGCGAGAGACCCGAACCTCGTTTCTTATGCACGAATGGTTCGCCTCTTTTTCTCTTCTATTTCCCAGAGGGTCATTGCGTAGCTAGGTGTGGCTAGGGCGGTCACCCTTACGCCTTCGGTCGTCTCGCTAGCACTAGATCAACAAGAAAAAAGACCTGTATCGATGTCCCTTTGTCACTACACTAATAACATGGTTAGGCTCCGCTCTTTCTCTCTTTTCTCGCTTAACTCTTTAACCAATCGTTTCTAATCGTATACTTCCAGTACTCGACCGCTTAGGGTAGGGAAGAAAGGCAGCCGTCGTTGAAAGGCAGGGGAAGTGGCCCGGGAGGTATTTTCGTAATTCGAGAAGTGATTAATAATGAAACAATAGATGACGGACGTTAAAGGATGTTGTACAAGACACCAGGTCTTCTGTCACATCTTATCGAATACTTTTTGTGATTCCGACTGATTTCTTCTTCTATGAGAATAATAGTGATGTTTACGAAGAACAATGTAACAGACAGGATATACATAGAACGAAGACGTAACGTCAGATAATATGGGAATTGTACGCCGGTAACAATCGACATCCAACAAGTAGACACTTGACTTCAGTTTTTAGTTCTTCTAAAGTATCCCGAACTCTTCTCGAGGTCGAGCTTTATGTTCAAAGTTAGGTTGAGTAAGCGAGTCTATGCTTTAAAGTGGGTGCTTAAAGATGGGTTTAATTGAGAAACTAATAGGAAGACATTTACTACTAAGAAACCCGTGCGACCGGTCGAGTCGTTACTTTATTTCAGTCACTCCACCCCCGGACGTATGGTATAATATGTTTCGCGCTCTTCCTTTCTTATGCTCCCATTTTCGTCTTTAAACTGCGCTTCAGGCATTGTTCCTTATTGCTTTCTAAGTGTTTACGTAGCCCAAAGCCGGAACGGAAAACCCTACCTCCCTAAAGGTTTCCTCCTTCTCTCTTTTTTCTGGACAAGAGGAAGTTGGCCGGATTGCTGCATGGAAAGCATTGAGTGGGAATGTAGAGCTATCCTTCTTCATTTAATGGAAAAGTAAGACCTATACGAAACAGAGATGTCCCGACGACTTACTGTAGACCCAACTTACTGCTAAAAACACTTGCCAATCACTCTAACGACGTACCCATTTGGTGACATTATGGTCCGATCTCTCTCGACATCACTTTGTTGGTCGCCCTCTTATCACCTGGGATTTTTAACCGGAGGTCTTTGAACCTTATTATCCGCCCCCAACTCCACTCCAGTCACGGTCTACTTACGCCAAAGGACGGTCCACGCAAGACAGAAAACCGATCACCCGCCTTCCTCACGGAACTTGCAGATGTTGTATTCCATTGATCTTCTTCCTTTGTCTCACGTCTCTGGTAAGAAGGATCCCTGCCAACCTTTGACTTCTTCCCAGCTACCAACATACGTCGCTTAACACCAATGGCGCAAAGGAAGTCTCTTCTTTGTCTCCTTCTTATTCGTATGAAATAGTCGATCTCGAAACTACAAATACACTGGTTATCGCTAAACATCCATTTAGATACGACTTTACTCTGTCAACTTATAGTTATATAACAAAAGGAGCATACCTTCCCTCGGCAAGAAGACCATCTCCATCGACAACACAAACTTATGCCGTTAACCTGTCACCCTTTACCTGACAAGACAAAGAGCAAGATCCTACTGCATCTAGTGATAGAAAAGACCAGGTTTTCCTCATAAAAAGTATGTAAGCCCTTCGTCGCTATCTTCGACTAACAATCATGCTCTGATCGATTTCTTTTGTTTTCAAAGGCGTGGGATCGTAAATTCAAGACGTAGTTTATTGGGGAAGAGAAATCACTGTCTTTATTCAAATCACCAAAGAGCCTATTCTACGAAACCACCTTTCCCTTGGGTTTCAAAACACACAAGTTGAGCACTTTTGGAACGGCATATTCAGCCTTTAAGAAGACGGAATTTATCTACGCGCTTACTGATCGATTACACTACAAGATTCGTGTTCGCCGAGAGCTTAGTTCTATGTTTGTAACGCATCTCAAAGGGAAGAGAAGCTTCTTTAACCAGAGAAAGACCGGAACCCCTTTTTCCTATGACTGACTCTATGTATGACCAATCATAAAGCTATTTTTCACCATTGCTACGGTCGCATACAACTGGCCTAGCTTCAAATGAACAGGTCTAGGTTGAGGATAAAGACATTAGTATTTTCATATTGAATATGGTCAGTGAGATCGTTTGCTTCTTTCATCACTGAGATCTCCTACTTTTAAACGGGATTCCTCATCTCGGAGGGCCGCTTAAGCGAATCGAAGGCGACCAGAGGTGACCGGCAGGGCAGGTCTTTTAACATAGGAGCGACTGTGATACCAACCCCCCTATTCTCCGACATAGCTGATTAATGCAGCTTATTCTCCTTTTCGACAGTAAGAGAGGTTAAAGACAGTAATCGATATTACTTTTTGATTTCCGGATTGTTTTAACGAAGGAGTATGACGAAAAAGCACGATAAACTGCAACATTTGGCTTTCCTGATTTCACGAAGCTCATTCTGTTTCTTACGTACCGAGAAAATGCGCCGATCGTTTCAATCGTCGCCTTACTGACTTCCGGTTTCTTCCTCTCCCGGTAAACGTCCACTGGCTTTCTTTGTCGATTGTCTTCTAACGCTAAAAGCACTTTCTCTTCCTATACAAATACGCATAGAAATAGTTATGTGAAAAGAAGGTGCGGAGCATAGGATAGAGCGGATAAAAGGAAGCTGCAGCCTATAAATACAGGGGTTTTTAGCACTTTTTTATGGATTGATTTGGGCAATAACTTGATGACGAAAAAGAACGGGTGTGATAGCACTCAGTTCGTTTATCGAGTCCTAGGGAAATGACGGTTTTGTCTAAAAGACCTATTTCATTCTACTTTCAAATCTCTTTCTTCAGTAAAACCCGGTAAATATGAAACTTTTTTATTGAAATCGTTGGATCCCCTTTTAAATCGTTTAGTTTTTCTCGATTGGCTCTTCTAACGGTAGAGTTACGCTGCGCAGAGTTCCTAACCGCTTCACTAGTTTTCCAAGGATTTTCTGAAAGCTCATTTTATATTGATTAAGAGTTCCGCTGTATATGAAAAACTCGATAAACATGGATTTTAGTTCTTCCGCTCCTTAATCCGCTCCTCCGCTCCCGCTGGTCGCTCCGATGTTTAAAAACACCCGCTGGTCGCTTCTATGCTTCGCACCTTCGTCGCTTCGCACCTTCGTTCTTCGTCTGTCTCCCATGCTTTTCTTGGTCGGACCAACCGGTTCTTCTTTCCGTGAAGTCTCTCTCTTCTTTTTTATTGTTGAGAGAGCGGAATAGTCGTCAAGAAGCAATAATAAATGTTGCCTAACAGCCCGCTTGAGCAATTTACAATTCTCCCATTGATTCCTATTCATATAGGTAACTTATATTTATCATTTACAAATCCTGCTTTGTTTATGCTGCTTACTCTCTGTTTGGTCCGACTTCTATTTGCTTTTGTTACTAAAAACGGAGGTGGAAACTTAGTACCAAATGCTTGGCAATCCTTGGTGGAGCTTCTATATGATTTCGTGCTAAACCTAGTCAACGAACAGATAGGTGGTCTTTCGGGAAATGTAAAACAAAAGTTTTTCCCTGTCATCTTGATCACTTTCACTTTCTTATTATTTTTAAATCTACAGGGTATGATCCCCTATAGCTTTACAGTGACAAGTCATTTTCTCATTACTTTGGGTCTTTCATTTTCTCTGTTTATTGGCATCACCATAGTTGGATTTCAAAAACACGGGCTACATTTTTTAAGCTTCTCCTTACCCGCGGGAGTCCCACTTCCGTTAGCACCTTTTAGTACTACTTGAGCTAATCTCTCATTGTTTTCGCGCATTAAGCTCAGGAATACGTTTATTTGCTAATATGATGGCCGGTCATAGTTCAGTCAAGATTTTAAGTGGGTTTGCTTGGACCATGCTTTGTATGAATGAGTTAGTTTATTTCATAGGAGATCCTGGTCCTTTATTGTTAGTTCTTGCATTAACAGGTCTGGAATTAGGTGTAGCTATCTCACAAGCTCATGTTTCTACGATCTCAATTTGTATTTACTTGAATGATGCTATCAATCTACATTAAAAGCTCTTCTTTTCAATTTAATAATTGCACAAAAGACTGGCGCCTAACTTTGTCGCAGAGGCCGAGACTAAATCGTCGTATAACTTCAGTCTGGCGAAGGTAAGCTTTAGTTTTTACCAAACGACAAATAAAGACAAAGTGTTTAGACAAAGACTTTCCCGGGGTCTTGCTAGGACTGAAAACTCACTTCGATCGCCTTTCTATACAATACACAAAATAAAAAAAGACTCATCGATATCGCGCTCAACTTCAGTTTACCTCTCGTATCCGCTCTCGCTCAACTTCGTTAGGACTTTTGCCGAACAATCACTGGACTTCCATCAAATAAAAAGCTAACTTTCGCGCCACGAAAAAAGCCTGAGTTGAGTTACTGATACTGAGTTATTTATTGAACAAAGTCTTTGCCCTTTCGTGGAGCGATAGGATGGCGTCAGGTCTTTGCCTTCGCCCTCCCTACGGTACTCCCTTCGAGAAATGCTCCTTCAAGACAGCTCTCGACGATGCGCGTTCGCCCCTGCGGTCACCTTCGGTCGCCTGGTGGACAGAGATAGCAGCACGATTGGATTCGATACAGACCAACAACGGATACCAAAAGTAGGAAATAAATAATACCAGGCGCTAGGTCGATTGTTTGGGGCTTTAAGAGGCGATAAATTGACGGTCAAAAGACAAAGTGTCAATTAAGTTACAAAGTACTAATAACAACTCCATAGTTTTTGTATGACGTTCAGTCCGAAGACAGAGACTAAGTGAAAAAGTGGAAAGTCGTCTATTCTAATAGTTGGGATACCTTTCTCTTATCTCGTGTGCGATAACAAGTTGACTGAAAACGAGGCGACCGAAGGTGACCGCAGGGAAGGAGTGGAGTGATGTGCCCGAGGGTAGTAAGGTGTGAAAGTCATAGTCAAAAAAGAAAGTGGGGTTCCAGTTTAAAAAAGATAGCGCTAAGCCTCCCTCTCCTCAAGCCGTGTAAGGATGGATGCTGCTTGTCACCCTCTTCCCATTCATCGTGTAACCAGTGCAAAGGGTACTGAGTCTGCAAGGTCGATTGGTCTCGTAACCCGAAAGCCTGCACTGAAGTTCAGTCGATCAAGGTCTTTTTTCATCGTTATTTTCGTTCCGTTTTTTCTACTTCTTTTTGGTCATACCTTTTGCCTCCCTAACGGTCGCCTCTATGTAGTGCTTACTTATTTCTACAGAATTTGTCATCACCTTCTTCGAGTTAGATGTGACCATGCCACTTTCCGACGATCGACCCATCGCCTCATGTCCCCGTTTGTTTTACGAATTCCGAACACAGTTCCGTTCCTCTGCGGCTACATTAATCCCTTGTTCCAAGCCGCCCTCCTATTCCATGACTAGAGTTGCTCCCCCACGCGTGCGTCAAATCTAAATTCCATATATATATATGAGACCAACTACAAGGACCCCTTGTTGAAGGGGACAGCATGCGATCGAAGTCAATATCCAGCAGCCCACCCAATGAAGTTGAGGGTTCGGTGACTTAGTGTTATCATATATATTCTTTGAAGCGAAGTTAAGGCCAAAGAAAGACTCCAGTCTAATCATCGTCAAAAAGCAATCTTCCGTTCAACCGCTTATAGGATAAAAAATATTTGGATTTCAGGGGTTCAGAAAAGGGGGAAATAAGTGGGGATGTCGATGCTTAGCCTAACGGGTTTTTTTGTTTATGCAAAAGGGGGGCAGGAAGTTTATTTATATAGACAAAATAAAAGTTAACTTTCCAAAGTTCTTCGACTAAATCTTTAAACTTGACTCTATTGACCAGGGCAAGGCGCTAGGACTTTCTTCGACAACGTAAATAGTGATAAAATAGTCTCGCGTAGAAGCATATGACCCTGTATATGGGATCATGTAACCAGAGTCTTCACAATAACCCACTCGCTTCTTTCTCTGCCACACGCTAGGCATCGTCGGTCGTCTTTCATACGGGCCCGACCAGAGTAGAGTCTGTACATATGAGAAAATGAAGTTATATCCAATTAAATATGCTGCGCACCACCTCGGTTTCGAATTACTACCATAGGTCGCCGTGGGAAGGCGTGCAGATGTGCGAGTCAACTCGAATTGATCCGTCATTCCTATATCCGTTTGGTCCCCGCATAAAAAAAAGATGAAGAAGAGGGATTCCGTCATAAAGGCGACCTTGCTGTTAGGCGACCATTAAGGAGGTGCGGAGCATCATTCGTCCGAAGCATATTACTTAGTATCGACCAAAGGCGATGGGGATTTATTCATAGGCCTACCTAATACCTCAACCGTGAGGCGATAAAAGCCCACGATCGTAGAAAAATGAGTTAGTAAGCATGCACGGGTAAAGCTCAACAAATGAAGTTCTAAATTGGATTATCGAAGTCGAACGTTTTTGAAGAGGCGCGGAGCGTACCCGAAAAGATAAAGTTTGTCAAATAAATAGGAGAAAGAATGATAAAGAATGAAATAAAGAAATGACGATTAACATAGCCTACTTTCAGTCTTTCGATCACCCATGGGCGTCACTCTAAGTACTCTTTCACTATAGACGAAATAATTGATTTTGCTTAGAAAAAGAAAGCGAGAGAAGTTAGTAACGAGATGAAGGCAAATAAAGAACAAAGAAGGCGGAGTGAGGCGAAAGGATAAAGAAGCAAGCTATTGAACAAAGGAAGCCATAGACGACCCCTCCCCTAACCACCCTCGACCGAAGGGAGGAAGAAGAAAAAGTAAAAAAATCAAGCTTGCTTACCAAGCGTTCTTTCTGTAGGATGTTTGTTCCCCTTTGAGTTCTTTTTGTCGCTTCACAAAGTTCAGTTGTACAGAACTGAGGCGGCGACCTGAGGTTACCGAGGGCGACCGACCGATGTGTAGCGACTATGCTCCGCAAGGGTGGCTAGGGGTTGATCGACCCCACACCTAACCCTAGGCGATCTCCGTGAGTACTGCGCCTCGGTTTTTGTGCCGTTCCCTTCGCCTCGGTGGGTGACGAAGGAACGAAGTGAGTTTCGCTTAGGTCTGTATGGGCCAAACCTCAAGACTCACTACCGCTTTACTTTGTTGAGCGCGATGGGGTGACCCGTAGACCATAGGTTTTTCGAGAGGAGTCGACTATAGGGTAGGGAGAGTGTGACGTCTTTAGACAAAGTTTAGACTCACTATCAAAATCAAAGACGATCGATTATCTACCCAAGAGGATATAGATTCCCACATACAAGAAAAGGTCACAAATGTAGTTGAACCAAGTAACATTGCAAAGGCATAATGATAGTAGGGTCGGGATATCCCCGCCCTCCGAACCGGACGTGAGGCTCTCTCCTCATCCGGCTCTCTGCAGTAGAATCTCTACTTACTGCTTCCCCGAATATCCTCCCTTGACCACGGGGGGTTTTGTTTGGGGGTTTACAGGAGATCCCAGAGGCTCGCCCTCACTTCGCTCGCCTCTTGCTGAAATCATTACTTTTGATTCTCCCGTGCTCTAGCAATTGTGTTTTTGTTTTCAAAGTGAAGTTCAGTCTTCTGATTGGAACGATGTAATGCAATGGGATGGATGGTAGAGGGCTGCCTTCTTTCTACAAAGTTGAGTCTTGTCCCCTTGTTTATAGGGACTTCGTGGCATACAATCGCTACGACTCCCGCCAACTAGCCGCCCCTTTTATCTCTTTCTTTTGACTGCCTCGTGGATCCTGACGCTGTTCTGAGGCGGTTGCTTTTTGTCTAGCACTGAAAAAAGCTCCGGTCTTCACGAAAAAAAGTTCGTGGAGTCGGGTTTCCCGTTTACCCACAACGGAGGAGCCGCTACGACGGTTTAGCCCACGGGTCATAACGTACTCTTCGCACAACAGATCCACTTTGAAGTTGACTTATTCGCTCGGCCAATCGTCGGAATGTGTACGAGATACCATAAGGTCCCAAGATCTCAATAGCACCCTTGTCTAAAGCTTCGAATGAAACATTATATCCGAAACGAAGGAGGGATCTGACTATAAAGTCATTATAAACTTGATCGAAGAACCAGCGTTTATTGAAGAAGCAATAGAGTCGATGACTCTGTGTTGGGAATTGATCCGCACAAAAAAATATATAAGCACCTGAAGTACTAAACGGAATAGGTATTAGTTTTGTCATGGTTGGAGCAGCAAACTCGGATTCGGCAAGAATCTCATTTTTTGGTAGTACGAATGGGGAATTGGCCCAAAAATTGGATAGGGGTCAAGACGAAGCCGAGCGATAGCAGTCGACGTGCCCCACGAACCGCGCGAAAGAGTCGCCTATTACACGGCTCAAACATTCTGCCTGGATAGAAATACCTATTCTTCGACAAAGGATGGGTGTGTTGATTAGGTTCTGACTAAACACAAAGGTAGTTTATCTTGCCCGGACTGAGACTTCTTCCAAGCCCGTAGACCGTGCATGCAGAAGAAAGAAGAAAAGAAAGAGGGAAATTCCCAAAGCCTGAAAAAAAGAAAAAAGAAATGCATGCAAGTAATGAACAATAGAATGATCTTGATTCTTCCTTTACTTCGGATAGTCTCTGATCGAATATAGGGGTTCAGCCTATGCGGGGACAGGATTCGAACCTGCAATCTTCAGGTCATGAGCCTGATGAGTAAACCAATTCCTCCACCCCGCTTATTACCCATTGACTTGACCATTTATTTACCTGTCGATCTTTTCCCGAAAATCTAAATACATTTATTTTTGTACGGCTCTTTCTTACTCTATCTACGACATTGTTTTGTCTAAACTTCCATACTTTTTTCGCGACTTTGTTGAGTACGGCTTTCTATTCATTCCATGAACTACTTCACTTTTCCATTCCTTATCCGATTGACCTAAGACATAATAAATCTCCTGGACCTCACACCACGTCATCCTAGCGCCTCAAACTCTCTATATGTATGTGTTTGTTGGTTGTTATGTAACTCATGCAACAAAGAAGAAGGTAAGCCGAACTGATTCGACTACGACTCTTTAAAGTGAAGTAAGAAGATTGGTTACGAACTATGGATGTAGAGGCTTTACTCAGTGATTGTGGATTATAGCATGAATTATTTTCATTTAACCTGTGAAGACCAAAGTCATCGTCATCAGTGATCGCATCTTCAGTCACAGAGTGATTAGGTAGTCTCCGGCAGCCAGCCTTCCGTCCCCGTCTCGGTGCACTATTGGTTTGAACGAACATGGGGCCCTAGCTTCGTCGAGTATCTTTGACTCTCAGATTCGCGTACTGAATGATATCTACGTTGGATCGAAAAAAGGTTGTATAGCCGCGAGACGAAAAAACCTTCGGAAAGAGAAAGACTTACGGCAGAGTGAGTGCCCGAGACCATGGGCAATACGTGCCTCCGCTTTAGTGAATGGATGTGTTTTTAGGTCTTACTTTTCTCTTTGAATCGTAAACAACTCGCTGCTTTTAGCCTTTTTCCGTAGGCGCAAGCTCGACCGTTAGGCTAGAGGGTGACCATAAGGGAACTGAGTTTACAGAGTTTAAGAAGTTATGTTACCGTGCCGGTAGGTGAGAGACGACTTCGAGAATTGTGTTTGGAATCGTTTAGACAAAACAAAGAAAAACTATGGATGAAGCTAAATAAATAACTTTGTTCCGAGTTTGATTTGATGCAGACATGTTTGCTCGTTGACTTGAATGAGAGATACAGGTGCGTAGCATTGTACTTCTTTATTTACTATGAGAATAGACGAGAGGGCATGGTTTGGTAACATTCGATATCAGGCACGTAGAATTGCTACATTGTTCAGTGAGGAGATGACGAAGGTGACCGTGTTGTTAGAAAAGGCCTCTATGGATATGGAAATTGTTTTCTTGTAAGTACTCACTTCGATCGGTCGAGTGGACGAAGCGAGATAATAGTCTTTTGTAGTTAGGTGAGCGGGACCGTAGGGAGTAAGAAAGAAAGTCTAAGGATGCTGATTTAAGAGATAGAAGAGATGATGACTGAATTGATGAATTGAATACCAAATAACCAAACAAACATTTGAGTTAGAGAACTAAGCCCTTAACTAGCACTCGACGCTTGATTAATCAAAATGCTCTCAACAAGGGCAGGGAGGACGGGCATTTCTATGGTTGGAAAGCAGGGAATTGATCGACTGACATTCTTTTACGACGAACAATTGAAATGGAAAGGTGACACATAGACACGACCAGTTCAGTGAGTGAGCGAGGGTGGTTCGGAGTAGAATGAATTGAAGGATAGAAGCGCAACCGGTCGAGTGAAGCGGTAGCTTCGCGAGATATCAAAATTAGGCTTCTTTCTACTTTTATGTCTTCCGTCTCTCTATAGTATAAGGTCTTTCGTTCAATTGTTTAGTAAATTGATGGAGCTAGTCTTACCTCTTTTTCTACAGGTGTAAGGTCTTTTGTTCTTGTTAACCAATGATCTTCTTTCTTTCTACCATATCGTGGAGTTCCTTTCCTTGTATATAAAGCTAACTACTTACTTAAACTATTCTACACACTTATCCTTCTTTTATTCCTGATACTCTATGACTCTATCAATTGCAACAACCCGATGATAACAAAGACGATGCAGGGAATACTTAATTATAGAGTGACGAGATCGGTAAGGAGCGTCTTGCTCATAGCTGTACGTACCATAGGAAGAAGGTTGTTTACAGGTTGAAGAAAGAACCGGAAGAAGGGGATTTGGCCAATAAAGACAATGAACCGTAATGGGACTAAGAAAGTTAAGAAAGCAGTGACGATTGTTGTAGCATACGTCAGGCAGGCGACAGGTGCATTTCCACAACGAGACGAAAGCGGGCTTTTTAGGTAGCGACATAAAGTCCCGAGTCCTTGAATATAGATTAGACATAAAGTCTATATTATATAGATTTGAGTTCGCTAGCGCTTCACTCCCGATTATAATGATTATCAATAAATTCTATATTATAATGATTAGTTCCTTACGTCACCCTTGAATAATGATTAGTTCCTTACGTCACCCTTTCATAATGATTAGTTCCTTACGTCACCCTTTCATAATGATTTGACATAAAGTCTATATTATATAGATTAGAAATAAATTCCCTTTCATAATGATTATAAATAAATTCCCTTCGTTCAAGCTATACTTTAAAAGTTAGAAACAGGCATTAGTAAGGAAATCCGGTTGAGTCACAAAAGACCAGTTAAAGAGACAGTCCCTAAGGATACAGGCCAGGAAGAACACTTGGTACAGAACCGGAGTTTAGAGTTACTCCGTTATAGTGACGAAGTGCAGACGTTTAGAGCGGATTTATTCTTAGCGTTAGGTGCGGAGCATACTTTGTGTTCGGGTTTTTAGTTCCCTTCGGTTTTGGTTTTAGATTTGTTGTTTGGAATTCTATAGTCTAGTTTCTAGTTCTTCCTTTTTTGTTGACTGACCAGTCTTTCCTACACTTTTTGCTTTCATTATTGGCTCTTATTAAAGGAAGCCAGTTTCCAGTTACTACTAAAATCCCGGTTCAATAGATAGTTTTTCACAGTTCTAGAATTGTCTTCTCTAAGTTGATCGACCCCTAGAATCCCTAGAGCAAGATATCTCAAACAAAGAACGAGTTCAGTGTAAACCAACAAATGGGAAGGCTGGCTTATCAGTCAGTCCAAACCTCACAAGCTCACTTCGCCTAACGTCTTTCATTGCGTCGTTGAGTTGATTTCCTATTCCGAATCTCGTATCAAGTGCTTTTGATTTTAGTAAGTAGTAAAAATACGAACAACAAAGATCGCGTCTTGCCCGCTGACTCGCAACACGATCGCTTGCTGCTTATTCAATTACCGATCACTTTCAACTCGATGAACATTCTTCTATACGAGTTTCCTCTGTCCAACAAGAAAGAAGATTGTGTACTTATAGACTGACCTTCCCCAGGAGCTGTTGTATTCTTACCAACGCTTAATTAGAATCTTGACTTTTATTTGTCAGTCAATGTTCTCACAATGTTTCAACATTGTACCATAATGTTTCAACAATGTACCAAGCTTTTTTCTCTTTTTTAACTGACCTTCAATTAGACCATGAAAGCGTCCTTTGTCCTATCACTAACTGGAATACGTAAGTGCTTCGTCCATTCCTTCTTCTTTCTACTATTTTGCCATCGACCCGTGTGCTCCAGTCATGGTCAAATACTTCGCATCCTCTGTTGTTCATGTGTTTTTGGTTATTTTATTAAATAAGGGCTCATTCATCATTGGAAGGTATAAAGGGTAAAGTGTAAAGACTCGTTGTGGAAAAAGAAAATAAATCATACATGTTCTACGTCTGTAATAGGCACCTTTTATGGAGCTAGCAATTAAAGATACGCCCAGTATACTTATCGACAATCATTCCAAAGAACGGAACTTAGTCAAAAACACAATCTTTTGTTTATAGTAGTACATCTTCGATTCTCAACGCTCCTACAAAGACAGAGTGACGATCTTCTTCCTTCGTCTTATGCAGTTTATAGCGCATATGACTTCTTCTTGGCTTCCATTAGGCAGTGGACGGACCAATCAAAGTCGTGGAACACAAACACAATCCCTGAAGACACATATTAGCCTGGGAAGTTAAGAGTGAATAAAGCAAAGAAGAGGTCGACTCCAAGACCGAAGTGGGCTGTCCACAAAGAAGGAGGTAGACACTTTGGTTATTCTTTGACTAAAGACTGAACTTTGCTCGAACAACACACTTTGTTTCAAAGCATTTCCCTATGTTGGTTGAGTTAAAGTCAAGTGAGTTAGGTAGTTTGTCTTTTTATCCAGTGCTGACCTGACACATCTATGTCTATTCTATGGTTGGTGATTGAGATCAATCTTCTGCCGCAGCATCCACTAATGAATACAAAGACAAAGAAAGAGCTCACGAGAAAGCTGGTCAGTTTAAATAGGTAATAAGTATAGATTACGGGGAAGAAGGATCTCTTACCATGTAGTAAGGGCCCGCCACACCGGGAATATCAATAATGGGAAAGAATGGATGTAGCCTTGATCTTGACTTCTTTCTTAACAGACGTATACTGCCGTACCTTCCTCTCCACTCGACCGCTAACCTTCGTGCTTTGAATAAACGTCTGTGCCCCATAACCCTTACACCACCCACACCTACGACCATGGATCACGACCAAAGCGCAAAGAAAGGAGAGCGACTAGGTTAGGTCCCTAGACCGAAGAAGACGATACGTGACGAAGGCGAGTGTTGAGGGACAAGACCCGTTAAATAGAAACTTTGTTACAGGCTCTACGCGGGGGGTCCGTCAGGACAGGAAAAATTCCACACAGGACACAGAGATAGGTGGTGGTGACGACTGGCTGCTCTATAGTATGTGACGGTCACTAGGCACTGGCACGGGAAGCTTCAGGTAGGTTCGAAGCAGCATTCACAGTTCAAGCTCCAGTGAAACAGTTCTCTTACCCTCTAGAGGTCTGACTGAGCTATTGAGTCTGGTTCAGTCTTTTTTCTCGTTTCGCTTGGAAATATAGTATAAAGAAGGTTCCGTTTCATATTCTTTTGTACGGCAAAGGAGGGTTTCAAGTGATGCGCTAAGAATGAGATCCGTGAGCGGAGGTGTAAATAGGAGCGACCATAGGCGACTGACAAGGAGGGCGTAGGGAGCGTAGGAAAAGATAAACATCGGAACGCTAGTGGGACAAGGAGAGAAGCGTAAGCGAAGGAGCGGATTAAAGGGAGCAGAAGGAAAGAAAGAAATGAAACGAAAAATTTAATTCGATAAAATCAATAAATCTGAAATAATTGAAATTGAAATCAAACTTTAAAATTCAAATCGTCGTTTAAAACTTTATAATTAGGTTTCGTCGTATTTAGGTTTTCAATTCCCACTACAACTTTTCCATTAAAATATGCTTCACACCTCCGCTCCCGCTCCTATGTTTATAAACACCTCTCGTCACAAAGGAACTGTAGCACACATCATCCCACTCTTTTTCCTCATACTAAAGACAAATATTTGTTCCCGTGGCATAACTGAACGTCGGCTCGCCTTGTTGTCCGCTTATCAAGTTGGTATGCCCAGTCATCGTTAGGAAAAGTTTGTCCTACTATTCATTCTGGTTTCGTTATGCTTTGTATTTGTACGGTGCTAAAAGGATGGTAAAAAGACTCAAGTGGGGTACCGACCCAGGCTGCAAGCGACGCTATTATTCTTATTACGTTGGGTCCGTTTTGGGCCGTCCATCCGATAGGAGAGCGAGTCGACCAGAGGTGACCGAAAGCTAAGTCCTATTCCTTTCAGTAGCCTCTCTCACAATTCTTTGTAAACTAATAAAATTGTAAGATAGTATAATGTGCTTGTAGGTGAGTTTGAAAGGAATGATTCTACCGAGTCGCGGTCTACAGCTTGCCAGTCACAGCAGTTACATAGCCTACGGATTAAGTCACCAACCTTTTATTAAGAACTTCGGGTTTCGTGTGAAAAGAAGACCGACTCGGGAATTAGTGTAGCAGCGAGAGGTGCGAAGCATTGAAGCAAGCGTGTACAGTGCGAGAAGTTGACTGAAGCAAGACGATGAACATCAAACTGTGGAGATTAAGTTAGGGGATAGGACAAAGTCAGCTTTTACGCTTAGGGGTAGGTAATATAGGTGCGAAGCATACAGCCCTCAGTAGATAAATAGATAACAAAAATCGCCCACACATAATTACGACTTTGTTTTGAAGAAGTGCACTTTTCATAGACCACAGATGCGGGTGGTTTACCTTTGGCGTGAGAAGTAAGTAGATCATACTGAGGTGTAAGCGGGACCCTTTCTATATTATGAAACAAAAATAAAGTAATATGTAAAGGCGACTAACGAACGATAGTATTATAAAGTCGAAATAAAAGTATATACTCTTTAAGGAACGTGGATGATGATTAAGTTAGAAGATAGGATTAAAGCAAAAGCTTACCCCTTTTCTTGGGTGACGAAGGGACGGATAGGACAGCTAGCGACGTTAGGACCGACAAGTTATATAAATCAATTATTAGAATTCTATTTTATTCGACTAAACCAAAGTTAAGTCAAAGAGTTAAGTAAGTAAATAGTGTGACTAAGACAAAGTTAAGACTTACCACAAATAGGCTAGCGAAGCGAAGTTATTATGCACGATCGCCTACAACTCTGCATCAGGTAGGTGAGGTAATTTGATTATTGAAGTTATACCTAAGTTTGAATTAAGAGAGTCCCGTGTAAAATTCCTAATAAACCAATATGACCCATTAAATCATACATCAATCGTGGAAAGAGCTTAAATCCCTTATATAATGCTTTGCACTTTTACTCAAAATAAGAAGATCTATTTTCTTTCTCCGTATCCAAACTTTATTCCAATATCCGACGCTTTTTCCTTTTATCATTCTCATACTGTGGTTTACTATGTTATGGTAAATGCAAAACGCCTTCAACAAATGAACTCGTTCAACACCTTTATCTCTCCATAAAAAGAAAAATACACTTAATAAAATCATTCTGTATAAATTGAATACAAAACAAGAACACAATCAATCTCCTACACAACTTTTACAGGAACCATTTACCCAACACGAAGATATCGCATGAGAGAGATAGAGCTCATTATAAGGCGAGCTACATTACCGACCACCGCGAGCAAAGATCGACTCGACTTCTGTCGCTTTCCTTTTAACAAAGATAGAAAGCTTATTCAATGTTGATATAAAGCAATATTTAGCTAAAAAAGAACCACTCGTCCCCGTGTTTACTCTTATTATCGTAAATTTGTCTACTATTTACTTAACTTTCACTCTTACCATTGCCCCTTATTTGTTATACCTTACTTTTTTCTTATTATCTTTAGGCGAACACTGATAAATGGTAAAATTCAACAGTTAGTATAATTCTAATATTGAATACTAGAAACGATAAAATAATTCAATTACACTTTTCAATTAATAAATGAAACGACTTTTTAATTTCTCTTGTAAAACTTTTTTCTTGTTTTTCAATAAATCTTTAAAAAGAAAACTTATCCATTGAAATCTAGACGAGGAAAACGACGGACTTAAAGTACGGTAAAATCAAACTGATAAATGAAAATATCATACCTAAGAAACAAACTCTAATAATTGAAATCTTGTCTTTATTAGCGAAAAGCACTTTACTACTAAAAAATACAAATACTTTATGTCTACTTTTAACAAGCTAACTCGTTTCGCAATATAAATAAAAAAGTAAGAGACAAAGGTAGGTAAGTGTGATTTTACCTGTTAAGGAGGAAACTTGTCTCTCTTCGTGAAGCCCATTTATCAATTATTTAGTTTTATTTATCAGTTAAGAGATTTGAATTGAAAAGATTTCTTTTTAAAGATTTATTGAGATTTGAATTTCAATTTCAAAGTTGATAGTTCACCTGGGTAGGAAAGTTCTTTTTTACCATATTTCAATCTAGAAATTATATAGTAATGTTGTGATTTCAATTAAAAAGTTTTATTTATCAGTGAGCATAAAAAGATTTCTTTCTTTTATCGCCATTTTCATTTCTTTATTTGAAACAAGATTTGAATTTATTGATTTTCTCGTTTCTCGAGACAAGCTCATTTTCCAAGGATTTGAGGCGAGCTATGTGAGTGTAGGGAATGTCGCTCTACCAGATTTGAAGGATTTCAATATAAAAAGATTTATTGATTTTATCGTTTCATTTCAAAGTCGAGATAAACTCCCTTTGTAAGACCATAATTAAAGATTTATTGATTTATCAGTTATTATGATTTCATTAAAGATTTAAATTTCTTTATTGTACCATTAATCAGTTCAATATATTCTGTCGTTTCCTCAGGCTAAAATTAGTGATTTTTAGGTATGAGATTTCAATAAAAAACTTTCTGTGGGTCATAAAATGATTTTACGAAGCGTTTCAAAAGTTGACGTTTTAAAGATTTATTTATTTTCATTTCTTTATTTTACCGTGCTTGTTGTGGCATTTAATCCGCGACATTCCCTCTATCAGATTTTCTTTCTTAAATAAGTTCTTTTAATTTCAAAGTTTTCTTTTCGTATGAAAAACAAGATTCTAATTTATATATCAATTTAAAACTTGTAGTGGTAGCAACTAGAATTGAAAACCAAACATACAACATTTCAATAAACAAGTAAGCCAATTTCTTTATTCGACAAGATTAAAAACTTTCTGTTTTCTCGGTGTTTTAAGGTGCGGAGCATAGGAGCGTAAGCGGAGGTGTTGATAAACATAGGAGCGTAAGCGGAGGTGTTGATAAACATAGGAGCGTAAGCGGAGGAGGATAGTTAAAATACGAAGTAATACAATATTTGAATTAAAAAGTTGACGTGATTTATTGATTTTATCTTAATTTAATTCTCACTGCGCTCGCCTCAGGCAGTTTTTATTAGATTAATCCGTTGTTTTTCGTTTTTGGGTGCAACGAGGGCATTGAGTCTTTCCCTTGATCTAAGTGAGGCTTTATTAATTAACTTGTAATAATTATGAATAGCCTACGTTATCATCCTCTTGTTATATTTCCCGTGCATATCTCTAACCTCGATTCTTTAGTTATATAAATGACGATCTATCTTTCCCTTGATCGCTTTATAGTAATAATTATGAGCTGACTCAACTGACTGAGTTGGAGAAGACAAGACAGAAGACCGGGCTTCGGATCCTTGCCTTGGAACTCAATTCAAACTGAGGTGCTGTTTCGGGATGTAAAGAATAACGTTTTAGTCTTGTATACGGAAAATTATATTGATTTTTGTAATGTATCACTTACTTTTATACTTAATATGGTAGAATTGGTATTAAATAAGAGAAATAAGCAGTGAAGTAGAGAAAAGAAGTCTAAGCTTATCTTTCGAAAAGAGAGAGAGAGGAAAATATAGGAATAACAAGGCCATCGTAGTGAGGTTGATTAAGCATAGGATAAAGGTTGTACAGTTGCCTTTGTCTGGTTGTATATTCGTCTGTCGGGAATATCTTGCTTGTCTTCTTAGCTACTCTAAATCATCTTCTTTTTTACTCTCTATATGGTGGTGTAGAATCTTGTTTGCCAGTGCCCGGTCGCTTTTATACCGTTGTTTATACTGTTTTTTATTAGCTTTATTATTCTTTGTTTGCTAAAGCTGCTTGTCAAAGCTCATAGGTGCACTTCGTTGGCTTGTAAAACAAAGGTTTCAGCTGGAGATAGAGTTCCATGAGGAGATAGAGTTTGACCTATGGCTTCTACTCTACCCTTAGTTCTACTAGCATAAGTTTCACCATTTCCACAGCTTCACGATGATACTTAACTTTGTCTGAATAAGATGCATGATCATATGATGTATAAATTGTTTACAAAGAAGGAGACCAACTAGCACTATTTTACACTAGTTGTTTAAGCAATTGAACCAGTCTTAGTATTTCGTTAACACTCGCCTATCTATCTTTATTCTATCTCTTTGTCTAAACACAAAGTACAAAGGATGTACAGTAAGGCCGAAAACAGATAGAAGGAAAAAAGGGAAAGATCACCCCACTATTCAGATTGGAACAAAGGAATTACGCCCTACCTATTTTGGTTCTTTAATAAAATATTGTGGGTACAACTAGAACCTTTTATTAGGAGCGGGAACTAGATTGTTTTGAATTCCTCACATAGCTACCATCCTTCTTTTAAGTTAGTCGTCCTCACTGCACTCGACTACAACCATTCTTTGATTGGTGAAGTGGCGGGAACAAATCAATGGCCTTATTTCTCAACGTCTGTTCTCTATCTCCTATGTTAAATTTGAAAACTTCACTTACACCTCTTACAAAAATAAGAACTACCCCGACTAAACGTCTGTTGTAAATAAGCCAGTGATTCGACAGAAAGATCCTTTGTTAATCGATAGGGGTAAAAGGAAAAAGGTACTAAAATAGGCATTGTAAAACAAAAGTATGCTGTCAAACGTTATTTGTTAGAAGCATACCAATTATTTGAATCATTGAAAATTCTAAGTTAGAGTTATTTATCTCGTTACAGAGAAGGTGGATGTGATAGTTAAAAAATATGTTATTATTAATATTACTGGATTGACTAATAGTGAATCATAACAAAAGCAATATATATATATAAATAAAGAAAGAGAAGAGAATGGTAAATGTAACTAACGAATGTAGGAAGCGGTTACTTTGTAGATCCATAGACATAAATAAAGAGGTAACCAGTTCAGATAAACAAATTAAGCGAAAGCTATACGAAAGAGTGCAGTGACGGTAAGGTTAGAACTTTGGACAAAGACGTGAATAATATAATATAGACACAAAAAAAAGAGAGATGGTTCTCGGACAGGTGTGGAAATTGATATGTTTTAATCGGTAAGTGTTAAATATTAATTTCATTGCCTAATACGTACTAAATGTATCCACCAGTAATGTTAAGAATAGGGTAAATGTCTCTGCCCAATACAGACCCAGTAGAAAATAAATAACCTACCTGCCTAACTCACTACAATCGAAGCCTAACAAAACCTGCTTACCAAACGTCGACCATAACATTAATAATTAAGGAATTAAAAGAAAGAAATCATTCGCGGAATAAAGACAAAGTCGTCATACAAATTCGAGACAAGCGAACCTTACATTAAAAACTTGACGTTTTATATAGCAACAACAAAGTTAGAAACTTAATTGAAAAACTAAAGCCCATATTATAAATGAAAAAACTTGACCTCGGCATAAACTTCATTTGAAACCATAAGTTACTTTATCAATTAAAAAGTTGTGGGTAGCAACTCGATTTTAATAGGTGCGGAGCATAGGAGCGACCAGCGGGTTAAGATAAACTGAGGAGCGACCATAGGCGACTGACAAGGAGGGGCGGGAGCGTAAGTGTTGATTCGGAACGCTAGTGGAGGGTAAGGTGTTGATAAACATAATTTTAGGAGCGATAGCGTAGGCAGAAAGTATCAAGATTGTGATTTCAATAAAAAGAAAAAAGTAAGCCAATTTCAAAGTTTTAAACAAGATTTGCATTTTGTCTTTGAAGTGACTTTTTCCGTATCTAATTCTCACTGCGCTCGCCTCAGTATTCAATAAAGTACTTAATCCTCGTCCAGAAAGAAAGTAAAGTATGAAATATGAGATTGAGATTTCAATTTATCAGTTAGTATTTGAATTGAAATTGAAAAGTTGTTATTTTCTCGTGAAGTAAGCATTTATTAAAAAGTATTATTCTTTTCTTTACGTTGAATTTATAAATTATAAATATTTCTTTCTTTCTAAATTTCAATTAAAAAGATTCCCTCCTTGTCAGTCGCCTCCGCTTACGCTCCTATGTTTAAAAACACCTCCGCTCTTCCACTAGCGTTTCTATTAAAATCAACACCCGCTGGTCGCTCCTATTTACACCTTTTTAAAGCGTAATGAATTTCTAAATTTATCAGTTTCCGTTTGGTAAGCAATTTTCTTCTTTATTTTTAAGTTTGATTATACGTATCTAACTCTTTATTAGTTCTTTGAGGCGAGCTATGTGAGTATGTGTTTTTGGGCAGAAAGTTCTTTTTAACCATAATTCCATTTATCAATTTTCTTTTTGCTAGTTTCCCGTGATTTTAAGTATTACACTGATTTTGACTAGAGTGCATTCTTAACCCTTAAGAGATAAACTCCCTACACGACATAAAGTACCTTCTATAAGGCAATTTCTCAATCCTCAAGTTTCATTTTCCTCCGCTCTCTCCGCTCCCGCTGGTCGCTCCTATTTACACCTCCGCTCCCGCTGGTCGCTCCTATTTACACCTCCGCTCCCGCTGGTCGCTCCTATTTACACCTCCGCTTACGCTCCTATTAATAACACTTCCGCTACGCTTCTATGCTTCGCACCCCTTGTAACTAAGACAAAAAGAAGGAGACTTACTTCCCGATGGGCGCACCCACGGCCGAGTCGTAGCACGGACTCATTGCTGTATCGGCTGCTAAAGCACTGAATGAAGTTTCCCTAGGCGAGCGATCATATGCCTCAGAACAAAGTTAGAAAAGTAGTTCCTGTTTTCGTATCGAAGTGAGGTGCTAATAAGGAACATAGAATCTTCACCTTTGAGGAGCATGTTTAGTAGCGTCAGTTCGGTAATAAGGTCATAGGGCAAGAGCATCCTCAGGCGACTGAAAGGAGGTTTGTGACAGAGATAAAGAAAGACACTCCTTGCTTTCGTTCTCGTCCCAGATATTTGTTTGTATTATTGCAGGAGAAACCAAGCATGAATAGATATAGATACAACATTACTTTCCGTCTTTTTTGTTAACTAATTTATTAAGTTCCCTCACTCCCAGAGAAAGAAGTAGATTGCATCAGCACATGTCACTGGCTCTATACTGAAGAATAATCCAAGTCGGTGTTCGTTACTTTAGTCAATATGCTTGAGAAATCTCTATCCCGGAGTCCCGCTTCTTCGTTCGGTTGAGAAGGCCTACCCCACCAGTGCAGCAGTATGGGGAAGCATCGAAAGTAGATCTTCTTCCGCACCACGGGACTGCAGCCGTAGTTAGTTTTTAAATTGATATGCTCGTCTATTTCATGTTGTACAAACTTTTTCTCGATAGCGGATTGCTCTTTCAATCGATAGCTTCTCTTTAAGGGCTTCGTCTCATTTCTCATAGTCTTAGCTCCCTTCCCTCTATTATCTATCCAAAACTCCATTCTTTATCGCAACGAAGGCCTGTAACTGTGACAAGGTTTCTTCCACTTTCTAAGAAGGAGCCTACAAAGAAAGAGTTTTAGGCTTCTTATGCGCGCGGCCCATTATTCAGTCCTCAAAGTCAAGTCAAGTCGTGCATGAAATCCTCTCACTAGCTGGTTGGTAGATAAGATAAGTCTTTGTCGAAACTAATTCTTGTTACAGAGATAACTGTTTTTATTGACTCATCATTTCAATCTGATCTACATACATAATTCTTTTCGTCAACACCCTTTTTGGGGGCAGCTGCATAAGATTCATTCCACACCGACCGATGCGTAGTTTCCGGCGTTACAAGGTGCGTAGCAAAACCACCTAGAATAAAGATCCGTAAGAAGGTGGACGTAGCAAGAACCATAACTACAATCGACCGATACACCCTACACAGACAGAGCCCCTTCCCCTTTTGTGCCAGAGCGCAGCTGAGGCAAAACGTAGAGTTGTAGATCGCCTTTGAAATGCTCACAAGTTTGACTTCTTAGTCTCTTAATTGAGTCAGATACGCAATGCTAACCGTCGCGCTTTTTGCTTTAGTAGAACTGAGTTTGAAACTAGACCTACATTGGAGACCAGGCCAGGCGCCATCATTTACTACCATGATCATCCTGCTTACGTTAACGACTACACAGGCATATACATAGACGGAAGATGAGAGAAAGCGCTTTACCGATATGAGTATAAGCGGTGGCAGTCCTTAGTATTTATCGATTTTCTCAGCAGAATTCGTCCAGCGCATCTTTCTGGTACTTTATTTATATCTCCGAAAGGTAGACGTAGAAAGCTACCGAAATCGTCCTACGAAATTGTTATGCTTTTACCATGGACAGGCAAAAAAGCAGATACCCTTGACAACTCGAAGTGAGGTAGTACTGATTAGCTTATATAAGGTTAAGTGCTTCCTTTTCCTATGCCTTTTGATATAGCCTTTCTTGCGTATACGTCTCATATGCTAACACGCACCTTTTTCCTCGTTCTACTTAATCGAATCCTACCTATTTCTTCTTTCTGCACGGTCGTAGCGGTTTAGGGACTTTATGTCTTAGACCGCGCTCGTCCATCTTCCTCCTCCTTAGGACGGAAAAGGGTATATGAAACATACTGATTTGTTCTAAACTAAGTCGTCTACTCCTTTCATTACTCCCTTCTTCGCTTCGTCACAAAGGCTTTAGTATACAACATATAAGCTTTATTTTACCTGTGACTCACTCTTCATCCCCTTTCTCTGTTCCCCAAAACTTATCATTACAAAGATCGGGTGGGTTCGGCCGATGACAGATAAAACACAAAGACAGATTCTCTACATAATTGAGAACCTTCACCTCTCCTCTTCTCAGGGGATTGTAAACAACCTGGTCTCTTCCGCTTATCGTCTTCTCTCTTTGACTCTTACCCTACCATGTATCTCACCTGACGACGGTTCATTGCCGGAGAGTTAAAACTGACCTCAACTCAGCTTATACACCAAAGCATCCGTACTATCTTATTTACTACTGGTCCAAGTGAGAGATTTGATCTTCAACTAGTAAAAAGCTAAGTAGAACTATGAAATAGAAATGGAATACCCAAGCATTCTCAATCGTTACACTGATAGACACATCCTTTTTCAACTGATAAAGAAATGAAGAAAGAATGAAGACTTTCAAATCAAATATAGGGTGTCTCATTCCACTTCTTGCCTCTTGCTACGCACCTTTGTTCTTTCAAAAAAGAAGAATCTTTCTATGTTATTTTTGGATCTTTGTATTCATTAGCCAGAAGATTTCTTTCAAGAACTAAACCCATATGAGGATTGTGAACGATGAACCGTCAGGTAGTAAGACTTGAATAATTGATTCTTTGTTCTTAAAGTATTTCTTATCGAAGCGTAAGAGAAAGGTGACTCAGTCTTTATTAAATAAAGTGATTGGAAAGTTGCTCAAAGTTGAGGGTTTAGAGGGCCAGGTGAAAGGTCAACAAAGTCCATCCATTGGTTGCTGGTGAAGGAATCTTCACTACCTACCGCCTTCAGTTACGGAAAGAACGAGATACATCTTTTACTACATTACTGCTACTGGAATTGGTTTGCTTTCCTATCAAGATAAAGAAAGAGTTTAAACAGCATAAAAAGAAGAGAAAAGTCAAATTGGAACGTTTACACATCAAGGGAAGAAGACAAGACGTAGTAGACGGTTTCAAAGGTTCCATTAGTTTAGAAAGGATGAAGCAATCTTACTCACTTCGAGGGATCTCTTTTCATCAGAAAGTTCTTTACCTTTAAGAGTTTCTCTCTTCTTTAAAGCATGCCAGTGATATATTTACCAGGCTTGCCTCATTGAAAAACCAAAGTAAGAAACCTGATTGATATTTCAATATGTGTTTTACGGAAGAAACCTAGCTTCCTTCGGCAACCCTCTAATCATGCCGTGCCAGAGAGCCACTATTAAAATAAATAAGTGGAGAAGTAGATGATTTCCCATTTCCATGGCACTAGTTTCACAACTTGCCACTTAATATAAAAAGCAAAAATAATAAAAAATCCTGAATTCTAAATCATGGGGAAGAACGGGCCTTTTTTCTCGTTCGGACATAAACCTCATTTCCGTACTAGAAATTTAGAAACGTCATTTCAAACTGTTTACCGTTGCTTACACCCTCTCCCTATGTATCCGCCCAGCGGCACGTTGTTGGACTTTCTGCTGATAAAAAATACGGCATCAATACTTAACTTATGAAAAACTGTTTAGTAGCATTAAAGTGCTATCGATTACTGTCTTTCAGGTGATAATAGGAGCGACAGCGTAGGCGACTGACAAGGAGGGAAGCGACCAGCGGGCTAAGATAAACATCGGAGCGACCAGCGGGTGTTGATAAACATAGAAACGCTAGTGGAAGAGCGCATTAAGGTGCTAAGAGGAGCGACCAGCGGGAGCGGAGGTGATAAGAGGAGCGACCATAGGTGTTTTTAAACATCGGAACGCTAGTGGGACAAGGAGGGAAGCGACCAGCGGGAGCGGAAGTGTATTGAGGAGCGACCATAGGGAGCGTAGGGAGCGGAGGAGCGGAAGTGTTGTTAATTGAGGAGCGACCATAGGTGTTTTTAAACATCGGAACGCTAGTGGAGGGAGCGTAAAGAGGAGCGGAGCTTAGAAGCGACCATAGGGAGCGAGGTGATAAGCATATTAAAAAAAGTTATAACTTCTTGGAACATTTATGGCTCGAAACTTGTTGAGACTTGAATGAACTTTGAACTTCGATCTACGAAAGTCAATAGATGTACAAAACCCTCACTTGGTATCGAGAAAGGAAGTATGACCACCGCTTTCTTTACAATACAAATATTAAGATAAAGGCGGCTATAGAAGTTCGCTTGAAGAGCAATCGTTAGACTGAGTTTAGTCACAAGCTATGTCCCTAGCCTACGCCTATGCCTTTAGGTCTTAACACCTATAAGTAACCAATCCTCTTTCTTTAATTTAGAAGATTAATAGCCCGAAGCACACGGTCCAAGGTCAAGGTCTCACATACGACGCGAGAAGCACTCTTCCCGTTGTGTTGAATCTATCGCTTCACTCATTACAGCTTTTGGTGAAGTATAGTTTGTATTGTAGTAAGTAAGACCTGCGGACAGACAAACCCTATGGGCTAAGAACAAAGAACTAAGTCAACTTCATTATTGATAGCGTAAAAGATATGTCGTTAAGAAGCCATGACCCACTCGTATTAGTAAAGAAGTGTAAATGGAGGGCAAATCCTACAGCTCATACGGGGGATGGAGTCATAGTTTGGAAGCTAAAACAGAGTGCGTCAGGTGGTGAGTGAGGAAGAGTGACTGACGGTCGAAGAATGCGGCTACTATAGGTTTTGTTGAAGCATTTAGAGTAGACAGACAAAGAAAGGAAGAGGCAAGCAAAGAACGATTTGCCTACGAGTTGACGTTTGTGACCGAATGGGTTAAAACCGGGAACTTCAACACCGTTGGTTAGGCTTTTGGGGCTACAAAGAAAGAGCGTGGTCACCTCGTCACACTGTCTTGTTTCGTTCCCTGAGCATCTGATCCAGTTGACAAAAGACCCATTGGTTAGGAGAAGCGAGGAGAGTAAAACAACAGACTATCTTGATTCAAGATTCCCTCTCGTCCAATGGTGAGTCAGGCGAGTTAATCAAATACCAAACCCAGATAAAGAAAGGGTATTTTGTTAATCCGTCATAGTGTTCGGAGAAACCAACCGTCTTGTTTGATTCTCGAGATCCCAAGGGAACTGGCATGATCTTGTTCCCCTCTAAATAAAGGTTCGGAGCATTTTGATTCCAAATTTCACTTCTGACTAACGAATTGGCCAGTTATTCGTTCTCCTACTCTATAACATTCATTCCATTCTAAAAGTTTGTACACACTGTTGGCTATTTGAAGATTTTATTTCGTTTAGCATACCTAGAAATGAATGACAAACTTTGACTCACCGATTTTTCCTTGTCAACGGCATTTTACTAAGGATCAGATGGCACTTGCTCTGCTCGTAGCTGTGAAAGGTCAGACCTGTGAGAAAGCAAGGTAATTAAATTCCATGGACTAGCAAGAAGCTATTCAAAAGCGAAACTTGGAACTAAGTGATTCGTCAAAGTGTGTTTTAGTCTCGTCTCTTGTGTTTTATCTTCTTAAGACAAGAACGGCGAATCCCTCCATAAACAAACAATTCCTATTTGCCTTACAGGATCTTATTCACCTGTTTTTAACTTGTTGCCAAAGTTAGAGCAGCTTTGCATCTCGAACCCTTGTTCTGGATAAAGAACTCGTTACATCCATTGATGATTCATAAATTTATTCCCTTATGCGCATAAGGAGTGGAAAAAGAAGCCGTCACCTTTGAATGAGGGAGGAGATCATCCAGCTCGAGCCATAGTTACATTGGATATATCGATAAAAGCTAAAGAAAGAATAATAGATAAGACATTTTACTATCCAACTTTTCTGTATTTCTAAGTACAAATAGGTTTTTGGAATGATTCTGCTTCCACAGTCCGATATCAATAAAGTGTGCAATGTTCTCGTTCACGTATTGGCTATTTTAAGATTTTGATGCTTCAATTGCTGTTAGTGGAAGGTATGAAGTTGACAGAAAGAAGACTCACCAACCATTGCATGGTTATAACGAACGAATTACGTAACTTTGGAACTACACTTTGGCAAAAGCCTGAAACTTCAGTCCGGAAAAGAATTGGCTTATTCGTCTCGGAAGTCACTCACTTCGCTCGCCTGGCATTGATGTGTACCTTGATCTAAAACTCTATCTGGTTGGTCGAGTGAGCCTGACTGACCTACTGCAATCCTTCCACTTTCATCGTGACTCACCGCGTGCACCCTCCGTCACCCTCCGTCACCCTTCGTTACCCTTTCAATGCAGAGTCAATCACATTAAAGTAGAGCTGCCTGTATGGATGGAGGCCTGGATTGTATTTTTACAGAAATGATTCTTTGTTTGTTAAGGAAGGAAAATCCAGGAGGTTCAGAGACAGTCAGTAGCCCTGGAAAGAGTGCGTAATAGCTCACGAAAGAGAATACGAAATTTAGTAAAATAAAGACAGAGACGAAACACACCTTCTCTTGTGTCAGGAAGGAAATACCCATTTTATCCGCTTTCTTCACTTCGCTCGCCTTATTTATATTTGATCTTACATACATACATATATGGGTCAGTCTTCATATTTCCCTATTCATTAGGGTAGGGTCCCACCCACTTAGCTAGCCTAGGTTTCCTATAGATGTAGAGACAAGTAGCAACCCAATCTGGTCATTCCGATGCGTGGGTCCTTTATCACAAGGCTGATCTTGGATAGAGCCGTTCATTGATCTTATGTTCTTTCTATTCTTTCCCCGAACTGATAGACGAAAGCTTGAAATGCTTTTGTAGGCTGAAAATAGATGGTTCGTTTAAGTAAAGCGGGTTGGAAACTTGATACTTGCCCACTGCTATGGTCCGGGGTTAGTGGGCGGCTGCTGCCTGCTTCAAAAGCACTTCCTTTTTTGCCCCCGCTGATCCAATCCATTGATCAATCAGTCTTTCACTCCAAAACTTGACCCAGTTCCACTGCGGACAATCGAGATCTCATTCTACGATCATCAAAAAGAGATCGAAAAGCGGGCCATGCCTTTTGTCAACCTTCCTATTCGAATCTGAGATCGGTCATTCACACTCACTGTTCACTACGCTCTCTTGCTTCACCGGCTGAGGCGAGCGATAGCGAAGATTGTCTAACAACAAACTAAAAACAAAGTGCTTTTTATTCGTTCTTTGACAAAGTTTAATCTATTGTTATGTATGTCGAAAATACAGAGAGTCAGTGAAGAGCAGCACCTATACGCTCGAGCTTTTACCAGTCATAGCCTTACCTACGATCTATCTCTCTTTGTTCTCTTTCGACACAAGTCTTCTTATTGCCTCCAGGAGCACCGGGTGACATATGATCTACCATCTCTAAAACCAGATTATACAACTGTTAAGGCGATCGAAGTGAGTAGTAGCGCGAACGCCTTCTCGACGATCCAAGAATGGCGGTATTCATTCATCAATGGCTGGCTCTCGGAAGAGGAGTTCTAAGCCCGGCTTCGTGTCGCAAAATGAAGTTCTAAATTTGCTTATGGGTGAAAAAAGGAAGTAGGAACTCTACACTCAGGCCTCACTTCATTCCCAACGCCTACTACACTACGGGCGGTGTCTCGGTTAGAACTACTTCCGCACCTAATTAAGCTCTATCCCGTTCAGTTGTATCGACTTAGTTTAAAGAATAAATGAGAAAGTCTTATAGAAACAGACTTTTCAAAGATATTCTATTATTCTTGCATCATCTTAAAAGAACAAAATAATAATAGATATTTTAAATGTCATAATTCCGAATTGTCGGGGAATTTGAAATTTCAACCTTTTATCTTCCTATCGAACTTTTGCTCATTGTATTCCTTACAAACAAGCCCACCCCTCTCGAAGTATGATCTCTTTACTTATAATCTACTTTCCATAACGAAAAGAAGGAGTTTCCTCTTTTACCCCTTTAACCGGACTGACCTTAAGTCTAGAGTAATAGAGAAAGTCAGACAAGCTTACCTCAACGTCGCCCACCATACTAAATATGATGTTTCAGTGCACCATACGGGAAGAGGTTTAGCCGTCAGGTCCTGTGTCAGACAAAGATGTACCTCACTCAGTTAAAATGTTTGTTCTTCGTTGACTGGCGTCGGTTATGGAGAACGAAAGGAGGAAGGTTTAGTCATGCCTGATATAAGACCACGACTGAGCCAACCGATCGACCAACAGACGAGCATTGAGACGCCTATTTCTTAGTAGTTTCCCAGGTGTGGATACAGATGATAGACTGATGCATCGTCAAAGAGTCGAGCTTTCAAAAGCACTTCCTTTTTAAAGGTTAAGTTCTATTAAATGCCCCCTCTGTCTTCAACAAGCGAAGGCACTCCATCACCCGCAAAGGAAGGCAGTAACAAAGCCTTACCAGACCCTTTGAGCCGATAGAATCTATGTATTAATCCACTATCTGAAACCCATCCCTCCTTGATCAGTGGGTTCTACTAGGGAATCCTAACCACCCTTTTCACAGAGTGGGTTTGGTCGCCGATCCCGACGTATTTACGTAACTTCGGTATCTTGAACTACCCTTCTGGCAGAGCTACATCTGTCTGTCGGCAAAAATCCTTGAATCCGACGCCTCTTTCCTCCTGTAAGAACATCAGATAGAGAATAATCAGTTTATAGCTCGATAAGGCGATAAAAATAGATAGACCGAACAACAGTTTTTCGCTAAAAAACGGAATACGGTCCTCGGAAAGAACCAGTGAAATAGTAGTAACGAGTGAAGCGAACGAAACGAGCCGCAACAACAGAAACGGTGTTAGATGGTCTAAAACGAGTGGAATTGGACGGCCATAAGCGGCGTACTAACACAGCCGGAAAGGAAGAAGCGGAGCGAACCCATAGGTAAGGCCCTTAAAAGTCGATAAACGATGTTATATGAATCGTCACGTCTGTTCTCCTTTTTCGTTACCCGTATTTTTCGTGGAAACTGGCATTTCTGGCCATCAATCTCGCTCGACCCTCTCTATAGACCAATGACTTCGCTTCCGTTGCATGGTTCGGTGGAGCTGATGGTTCAAATCGATGAGCTGAGAACCAGAGTGCGCTTTTTTATTTTCCTCCCGGAAGACCGTGGCTTCACCAGCAGAAGGCAGTCCCCGAAACTATCCATCAGCGCGTAAAATGCTTTGACAATGGTCGTGAGAATCAAAGGTGATCCCAATTCAGTTTTCCATATTGGGGTGGGGAGAGTAGATATATCGACGCCCTGTACTTCCTTCAGAACAAAGCGTCTAACCTTTTTCCGACTCGGACAGCGGTGATGCCATTGACTTCTCCCTCCTGCCCAGGCCTTCCACCAGCGTTGGGCAAGAATACGAATCTTCCGCCGAGCCTGATTGCCTGGCCATAGTCCCAGCCAGCAGTAGCAATGCGACTTCTGCTGTGAATCAGAAAGTGGTGATAGTAAGGGAGAAGAGGTCCTGCAGCCCTTTACGAGCCTAGAGGTCACCGTGGTCGAGGAGTTAAAGATATTTAGAGTTTCCATGCCGGGACGAAAGCCTATCATATCATATTATATCGGAGCGACGATCACCACAGAGACCGTCAACTCCTTTCGAAGAAGAGCGGTTCGGTTGGTCGAGATCGACGTTTCCAGATATCCCACCAATGGACCGCGTTTACTGCTTCAAAGTGGGTGGGACGGGGAACTATGAAAGTCTACGCTTTTTAGCTCTTCACACGGCCCTCTACACCGAGAGGTGGTGTTAGCAAGCGGAAGGCTTACCGATATAGGAGGTCTGGGATATAATATAAGTAGCCCCGTCTGCCACGCACAATCCACGACGAAGTCTTAAGTTACGCTCGGACACGCGGAAGAGGGCAAATCCACCACTGTAAAATGCGGACTCTCTGACCGAATTATTACGACGAGGATGAGGATCAGCCACTTGCGACCGAGGAAGAAATCATCCGTGAACCAGAGCCTGCTGGCCCCAAGATGGAAGACGGAACTCAGACTACTGTCGACGATCTCGTAGAGCTGAACCTGTGAACTAAGGGCGTCCGGTCTTCATAAGTTCCTCCCTGTCATCATCAGAGCGAAGTCGAATTCTAAAAATATGGCCCTAATTGTCAATTTCTTAGTTTTCCATATGCGCTAAGTAGTAGCAGACCTGCATCTCGTTCCCTTCCACTTGCTGGAACTTCACTTATTTCGCCTCTTCTCTAACTTTGGGCCGGTTACGAAAGAGGGTAAAAATGGTCCTACTTGTGATTTCCCCGAAGAGAGGAGAGATTGATACCGAAAGGCAGAAGTGAGTGAGTCGATCATAGTGAGGTGACCGTGTAGCGACGTAAGTGAACTGCATCGTGGTAAAAGGAAAGATTGGAAGTCAGAGTTGTGCTACAATCCAAAGAGTACTGGGAACGAGATCTCTTCACTTATAGATTCGCATACATTGATTATTCCGTTATATACAATATTTGAGTTCTTTCTTTTAACCTATATTCTGCCTTAACCTTATGATGCACCAGACCCTTCTTCCCCTGTTTACTTCCATACATACTCAACTTGAGAAATGAATTAGGACAGATTGCCGCTTCTTCTGAACGAGTAACATCCACCTTTATACTTTCCTTGTTTAGGGTTTCTTATGGTTCAAAATAGGCATCACCTTCACTTCGATCCGCCTTCCGCATCGGGATTTAGACATCACAAAGTAGAGGTCTCTGAAGCCACTTTGAGTAATCGTAGCCAATCCAGTGTAAAAACCTGAAACACATAAGAAATAGGTCAGTCACTGGAATCGGTATTTGTGTTAATGCAGGACAAAGAGAGAAGGTCAAAATCAGTACCTAAGTCCATGAAGTGCCCTCCCTTCGTTCGTGTTGTTAGTCAGCGGCCTCTACTCATGGTGAGGGTTACTTTGGCTTCCCGGGCTTACCAAGACTTGTTGGTTATTTAACGGATCGCTTTCTTACTCTGAGCGACTCCACCGTAGCCATTTATACAGCTCTAGAGGCACGAGTGGTTGAATAATCTGACGTTGGTTTTTCGATGTCCGTATGACCGGTAACAAAGTGATCAAAGTAGTGTGAAGGAGATACGCAGGCAGTTAAGAATGGGCGAACGAAGGGAGTAGTGAGGAAGAAGTTCCCCACTTAATTGCCAACCCTAAAGACGTCACTTAGAACTGAATCAAGGTTGAAAAGAAGCTTGGCCATGAAGAGACGCGAATGACTCAGTTGGTAGCTTGGAAGAAAGGGAAATCATTGGTTCTAATCGCTGCAAAAGGGCCACTACTGAATCTTTCATAATGACTAAAACCCCCTATTCTCCTAAACAGAACGGGGAAAACTCCGGAGATGAATTACCCAGTTTGCAAAAACCAAAAGGTGGAATCCGAAAAAGCCACTCTATCTTCTAGGACTCGAAGGTCCTAGCGCCTCGCGGGTCTCATTGGTTTTGCCTACACTTCGTTTAGTTAGGCCTAACCTTCTGACTTACCCACAACCCGCTCACCCACCAATTGACCGAAATAAAGAGAAGTGCATCGTGCCCGTTCATTAGGGTAGATTTTGTTGATGCTGGACCACCGATGGATAATCAAAAGAGCCTTTTATTTCAAGGCAAGGGAGGAATTTACAGCTACATCCACTAGGAGCAGCAGCACGTCGCTTCTTCTTTTTCTCTCGCTTACAAATAAATGGAATTGATCCGATGAGTGTAGGTTTAGCTATAGCAGCAAGGCTTTTCAAAATTGATGATTACGAACCATAAGCTGGAACCGTATCCGAAACAGAAGTCCAAAGCACTCTCGTTTAGACTATTGCTGAACCAGCAGAAAAAGAAAGAAAAGGTCTTTATAGTAGCTGTTGGTGTTTTACTAGCCCAAGGAAGTTGAAAAGAAGAGAAGCCACTAAAGCACACTAAACAAAGAACTAACTAAGAACTTACCTTACATTTCATGCAAACCAATAGTTTTATTTCCATTGCGAGCTAGCCAAACAAACCTGAGGCCCGGGTCCCACAACCGAAACGTCTAGTCGCAAAGAAGCGGAACTGGAACCTTCTGCAACCCTTACACTATACGCAGCTTCAGTTCCAACTCTTTACTTTGTTCGTCGCTTCAGATATAGATGATGTTTTTTATCCGGTTTACACTTTCGATGAACTGATACGCTTAAACTACTTGTTTTCCGTCGATAGCGCCCTAGCAAGACCGTGACGCTCCACGGGTTAGAGGTTAGGCCAGTGATAACGAAGTCGATATAAACAACAAACAAAGGCGCGAGTCAGGAGCGTAAGTCAGAACTTTCTTTCCCAAAACAACACACTATGGAACGAAAACAACTACACAGTGACGAGTTGACAAAACACCGAGTTTTCCAGCGCAGAAGCATTTAATGATAAAGCCGGGCACGTCGCCTTTCGACAAAGTTGAGTCTTTTAGAAAGCAGTACGTAGCGGGCGTGGTTCATTAATCTTATTACAGACTTTCTCTATGGATTCTTTGGCTCGGGCAGCCCTCGGGATGTATGTTAGCAACCGTCATCTCTCCTGAACGAAGACTTCTCTTCTTGTAATGGAGGTGTTGATAAACTGAGGAGCGGGAGCGCAGGCGACTGACAAGGAGGGAAGCGACCATAGGCGACTGACAAGCATAGAAGCGACCAGCGGGAGCGGAAGTGTGTAAACTGAGAAGCGTAAGCGGAGGCGACTGACAAGGAGGGAAGCGACCAGCGGGCTAAGATAAACATCGGAGCGACCAGCGGGAGCGGAGGTGATAAGAGGAGCGACCATAGGTGTTGATAAACATCGGAACGCTAGTGGAGGGAGCGTAAAGAGGAGCGGAAGTGTTCAACAGAATAAACATCGGAGCGACCAGCGGGAGCGGAGGAGCGGATTAAGGTGATAATAGGAGCGACCAGCGGGAGCGTAGGAGCGGAAGAACTTTGAAATTTCTAAAGTTACTTTAGGACAAAAAAGAAAGAAATTTCATACACGCAACTAAAAGAAAGATGAAAAGCAGATACCATATCTATTTCGATAGACCAAATACGGGGCAATTACTAATTAAAACCAAGAACTCGACATTCCTCTACTAAGAAAGAACCAGACCAACCAACCTAACGTACTTCCGCCTCTGGTCGGGGCCTCGAAGAATTAGAAACTAACTTCAGCCTATCGCTTAACAGTCATTGGAAAATCGACTTTATCTTAATTATAGCTTTGACTAATAAGGAATTCCTAAACAAATAACTTCATATAAATTGACAAATAGAAAGCAAACTAGTTTATAGAACTTAGAACGCCCAACTACGCGGGTTGGTCTAATTACGAGTAAATAAGAAAAGTTCTCATGCTATCGCGAAAGACAGTAATCAATTTCGTTTTGTATTTTCATAGTCGTTTGTTTTGTCTTTTATCTCTAGTCTTAGCGAGTAGTGTGATAGAAACCAGGGTAAAAAGTAGGATACGATACGTTAGGTGAGGTCAGTGATTCGTATAGAGTGTAGCGAGCAAGTCAAAAAGCGAAGTTCATCTCAGTCTACAAAGAGTTGTATTTATCCCTTTACTCGCGCCTTTTGGTAGTGAAATAAAGAAGCGTATCCACCTTCTTCTGAACACCTATCTACGGATACTGTGTTGTTGTAGTTAGAGCGACGTTATGTTCTAATTCTTGTGTTTCAATAATGATTTATACAGCTTTCTTTCGTGTCGAGTTCCCTTCAAAATTTCATTACTTAGTTACGTCACCTATTAAGTGTTTCAACCAGAGAGAGGTTATTTCTAGTCCCGAGAACCTTTGTTGGAAGAAGGAAGGTAGCGTGTTGGTGTACCATGCCCATAAGGTTGTCGATGACAATTTTTTCGACTCTTTCTTTCTAATGAAATTAAGTAGTGTAATCTGGATTTGTTCTCTCTTCTTTCTTCGGCCAGTGCAAACCATGTCTGACTATCTTAGCACGGTAATTCCAGTAGGATGGTCTTAACTATATTTATTTATAAGTGCCAGGGTCCCAAATGCGTTTTTTGTCTAATATCATTTTATTTTATAGTCTTTCTCGCTCACGCAACTCGTTTGTTAGCTAATGGAAAATGGTAAAGTCGTTATTGGGAAATAAATCGTTTTTACAACTACGGCAGGTAAATCCCCCAACGTCTGTGTCCGTACCTGGTCGAAAACTAAACCTTCTTCAGTTCTTTTACTCTTTCTAAACAAAATCATATCGAGAGCGAATGAAGGTAGGGACGTCACTGATTTCTCGTACAAGACCCTCTTATTTACGAAGACCAAACAAGGTATAAAAGCGTGAACGAGTGACTGAACTTAGCAGGTTCTGCTGAGAGTCAACTAACTTTGTTGAGAAGCTACAGGCGACCGTTCCGCGAGTCAGCGGCGGCTTATAAACCTCTCGTTCGGTATCGACTTCACTCATCCTTCTCCTCCCGCCCAGCGAAGAAGAATGTCGGTATGTAAACTGGAACAAAGAAGTATGATTGATGAGAAAGCCTATGTGTGGTACGTAAGAGAGAAAGCTCTCGTTCTTTGTCTCGTATCCGCTCCCCTTCCTTCGCTGCGTTCCAGTGTGGTCACTTCAATAGTTTCCGCTTAACTTCGTTCGCTCGTCTTGTTCTGTAAATGAAACTTCGACAAGATACGACTAACGGAGGTTCAAAAGACGAACTGAAAGCCACCCCAAAACCGAACATTGGATATCTGAAGTGACAAGTGGTAGTCCCTACGGGCTAGTAGTGGAAATCAGTTGCTTAATGTGCACGTTGTCAAATTCGTCCAGCACTCCGCGACGTTTTGTCTGGTAAAATAATCTCTTTGTTTTGCGCAAAAGCATATATGTTTTGGTATTCACTTGTTCCCCATTATTAGTTCTGTTCTTTATTCCTTTTCGAGTGTCTTAATCGGTCTTACTGATGAAAATAAGCAAGTAATTCAAAATGACGATTTAAGTTCAGTTATGGGCATTGGAAGCTCCAGTTGTATGCTGCTATCACCGATCTGTTCCACGCTACGGGAATCAGTTAAAGTAAAGGGAAAAGAGGATGATGAAAGGGAAGTGATAAAAATGAGAAAAAACAGGGATTTTATGCACATGAGTGCGACCGTGGTAATGTCTATAGAGGAATCACTCACTGGCTTTTAGTACTAACTATGAATATAGGCAAGTGTTGCCCTCGTGTGTATTATGTATGCTCTTGAATCCGTTCCAACTCTGCTGTTTCCCTACGAGCATTATTTTCATTTACAGCTTCATACCGTCGAGCTACCTATATTGCCTTTGTTGAGCCTTCATCTCGTCAGTATAAAAAAGCGAAGTTCAGACGTCGATAACGCTAGGCTTTACTGTCACCATTTGATGGAAAACGAACGGCAGGCTTAAGTTTCCACTGGTGCTCATGGTGTTGTTGGTTAGTGCTTTGTCCTTGGTCAATGACCCATTATTACTTCCATGAATAAGGAAAGAAAGCATCACAAAAAGCTATACTTAGACGTTAATTCAATAACAGACTTAGATACACATTACAAAACGAAATTCCTTGACCTTATATATTTCTACCGAACGAGCTATTTATTCTCTTCATTCCATGAAACCATACTATCGCCTATATCTAATTCCCTACTTTGTAAACAAAACAAACCTGTAGAAAATTATATCAATACCAAATACTTATAGTTTTACGTTAGGCTACAGTACAGGTATTGAGTTAGGACATGGGTGAGTAGACCGGTCTAGTGGAGCTATATCGAAGCGAGTACGTCTTTTGTAACGACGTGTGTGTAACCGTAGAATGTCTAGTTCAGCACCTCAGTATATAGAGAAAGTACGTTAGTTAGGATTTTCACATTGATTATTAAAGCTCCAAAACTTATTAAATATGGGTAACCAGGCACGCTGCTGAATAGTCCTCGTAAATAGGTTTGTTTATAATCATTGACTTCGACTAGGTACTAGCAAACCAATTTATCTACACAAAAAAGTATGTAAAATTACATGGGAAGCAGTGGTTAGGAAAGGAGTTTTTAGGCCAGCCAGCCTCTTACTAAGCAGCAACTCTGCACGCTCGGTTGGTCCACGTTTTCAAATGTCATTTCGCCTCGTTCCTTCACTTCGTCTTCTTCTATAGCTCTTCGCCTAAACTTCAATAAAAAAGACCAGTTATTCGCTCTTTATGCGAAAGTCTCTGCCTACTTATGGTTTCCTTACAGCCTTTTTTACGTTCCTTCTCTGTGACAAAGTTTAGAAAGAACATAATCCTACCGCCTCGTTATGGGACATGTATGAGTGATGATACGCCAATGCTTTTATTCAGCCAAGGTCGTCTTTCTTCTTACTAAGAGCAGATTAAACAACGAGTAGGCTATGTAATGTATGTCAGTCAATGGAATGGGAGAGGTTAAAGCACTGGTACTACCCTCAATGATATGGTGTGTATATAGACCCACTTTGAAGCACGGACAGTGAATATTTCTAACAAAAGGAGTCAGTCGATCAACAAGAAATAGTCCAACCAACACGGAAAGAATCAATCTTCTATTGACCAGAGAAAAGAGAGTAATCGATCAAATACAGATATTGACCAAATAGTCGACTTTCTTGCTGGACTTCAACTTGCTTGGCAGTCAGCATTACCCTATTCTAAGTAGTAGGTCGTCTAAAGACATTGCAAGTATGCTCCGCACCTCCGCTCCCGCTGGTCGCTCCTCGATTAACAACACTTCCGCTCCTCCGCTCCCGCTGGTCGCTCCGATGTTTATCAACACCCGCTGGTCGCTTCGCTCCTCCGCTTTCGCTTCTATGCTCCTTCCTTAACGCTGGTCGCTCCGATGTTTATCAACACCCGCTGGTCGCTTCCCTCCTTGTCAGTCGCCTTAAAACACCTTTAAAACGGAAACTTTTAGATGGGATACGATAAAATAAGTAAATTAAATTGCGAGAAAATGCAACTGATAGATGAAAATATTGTCGTCACTAAGAAGAGAAAGTTTGAAATTGAAATGTTGTATCAAGAAATCTTTATAAATAAAACGGATATGAAGTGAGGAGATAAAGGATAGGATTAATAGAATATTGAATAATGAGGTTTGAGCTTGACTCTAATCACTAATAAAAGAGCTTGAATCAAATCACTAATAAAGAGTTAGATACGGAAAAAGTAACTTATAAAGAGACCGAAACCAATGACACTTTTCAATTCAAATTCAAATCTTGTACGTAAACTTAAAAATGGAAATATTGTATTACTTCGTAAAAGAACTTGACTCCTCATTTGAACGGTAAAACTGGAAAAAAATTAATGCAAATATTGTTTAAAACTGATAAATGACAAATCTTGTATTACAAACAGGTGCGTAGCATATCTCGAAACTAAATAATAAACGAGAAAAGAAAGAAATCTTTAAAATGTCAATATGCTCCGCTAACGCTCCGATGTTTATCTTAGCCCTTAGGTCGCTCCTATTAGCACCTCCGCTCCCGCTGGTCGCTTCCCTCCTTTCAGTCGCCTAATAATTCTCATATTTAATATTTAATCTAATTAGATACACAAAAGACAGGGACTTTATGTCTGTCGCGGAACTCAAATCAATATAAAAAGAGTTTGAATCAAATCGTAATATAAAACTTTTTAAGAAAGAAATTGGCTTAAATAAAACTTTCAAATTTAAATATCTTGTGAATAATGAAAGAAAACTTTTTAATCATTACTTTTAGTCTCTTTTTTGTTATGTTATTCAAATTGTCTACGCTAACGCTCCTATGCTTATTACCTGCGCTCCTGCGCTCCCGCTGGTCGCTTCCCTCCTTTCAGTCGCCTTTAAAGTTATTAATTAAAGTAATTCATTTAGTTATTTATTTATTATGGATTTTCATATCCAGTGTAGCCGGATAACTCGAGGGGTAGAAAAACGGATACTTGGTAAAAACGAGTATAAATCTCATACTTCAGATATGACATCTGTTAGAGTCACAATGCGGATTAAGTTTCTATTGAATAATTGATTTTTTATAATTGATAAATGAAACGACTTTGAAATTAAAAGCACTTTCTTACCCACGTAAACTTTAGGATTTCAATCTTTAAGCCTAAAAATCTTTAAAAAAGGTGTAAATGCGCAGGAAACTTTGAAATTTGAATCTTTAATGTTGGTTTTAAATTATAGTTGATAACGCCAAATAAAACTTTGAAATCTCAATAAATCTTTTTTAATAAACAACTTGTTAATTGTGATAAATGGGTTTCAAAGAAAATAATGAAATAAAACTTTATAAGACTTTTGAATTCTAATTTAGAAATAAAACTGATAAATTGAAATCTAAAGAAAACTTGTTAATTGAAATCACTTATTGAATAATTCTTATATTTTATACTTTACTTTCAGGAAGGACGAGGTGCGACGAAGCCGAAGGATTAAATAAAACTTTAAAATGTCAATCTTGTTTAAAAGAAATAAAGAAATGAAACGATTAAATAAAAGAATAAAACGTATAAATTGAAATCTTGTATTATGGATTTTAATATAAATCACTTATTGAATACTTTCTTTCTTAACGGAATATATTATACTTTAGAAACGATATAATAAAGAAACGCAGTATTTATTTTTTATTTATTGTCCTTGATAATTTAAGTATTTTTTGTTTTTCATTTCTTTTGTATTACAAACAGTATTTTTTGTTTTTAATTATGGCTTTTTTCTGTATAAAGTAACTTTAGGTTAATTTGAACTTTCCTCCTTACCTAAAGTCCCGAAAATCCATGTTTATCGAGTGAAGCAAAGCGGAACTATAAGAATTATAAGAAGAGTGAGCGTAGATAAACTCTAAGAAAACGAATAAGAGTGATAAACAGCGGAACTAAAAGAAATATAATCAGGAGCTTTATAATGCTTTCTAATAAATAAATTAGCTTACTGAATAAATTAGAATGAAAATCTTGTCTTCAATTTAAATGTTGTTTTTAGGTCTTACAAAAAAGACAGGTGCGTAGCATAGAAGCGACCAGCGGGTTAAGATAAACATCGGAGCGTTAGCGCAGGAGCGGAAGTGTTAAACAGATAAACATCGGAGCGTTAGCGCAGGAGCGGAAGTGTGATTAAGAATAAACATAGGAGCGATAGCGTAGGAGCGGAAGAACTCTACGTAGCGGAACTCTTCTTGCTGTTTACGATCATTAAAGTTCCGGGAATGCCGTATCTTAATATGTTTGGTTCTTTCTTTAGTAATGTGACTTAGTTCGGTCACCTATAACTTGAAGTTGAAACAAGAGGCGCGAAGCGGTCTTACTACAACCTTCTCCATGACCGATGTTTACTTTTCCAATTACGATTTTCACAATGGGTACGAAAAGCTCTTGATCCATAGTAATAAAAGTTGGCTTCTCTGAGGCGAGAGAAACTCCCAGGTAAAAAGTAGGTAGGGAATATCATGCAAGTCGTCTTGGGAATAAAAGAAAGGCGCGAACGAAGCGTTGAGTTTCCAGAGTTTAAGAGTTGAGTAGGTCGATAAAAGAAGGATGAATGCCCTGCTACATCTACCAAAATAAAAGCAAATGGGTAGGCTTACTAGTAAAAACACTGTCCTCCCAAAAATGCATTTTGTCAACTGGACCGAGGATTTTGGATGCATAAATCATTCCCTGACAAAGGAGGCAAGGCGAACCGATCTAATAACATTTTTTTACTGATCAGAGATAGGCGAGCGTCGTGAGATGATGATGAAAGAGAAAATTCTAATTATGTTACTTTAGGCGAGGCAAACAAGGCGAGCGAAGTGAGGGCGTATGAAAATCTCTTGACAAAGCTCTTAGCCTAGCATCAGACGTTAAAGCAGCTTCACCTATTCAACCCAACCAGTAGCAGTAGCTGCAACTGTTGAACCTGAAGCCTTTGTTACATGAGCAGCAGAAAAGGATCCTATTGCATCATCTCCTTCATCTTGTTCTTTGCCCACCCTCTCTTTTGCCCGACGCCCATAGGTCTGATTAAAATTTTACTGCTTACGAACATATCTCCTACTTACCAGCAGCAAGGATTCGACTTCATCCCGGCCATCATCGACCTAAGAATTTCTATCACACAAGGGAGGTAGTAATGAGTGGTAGCGAAAAAGAAATTATTGATGTATATGAAAGTCTTATGAAGGGGTCTTGTTTAAGTGTGATCTATTGCCCTAGCATTAGGGCTTGTGTGAACAACGGGGATAGTGACAGCATCCGTTTATAATACGGAGTTAGCCCCATTTAGCCAAGACTCTACTAAAAAGATAAATGACAAGAATTGTTCATTGCGCTGCTTGAGCAATTACACAAAAGCCGTAGGTCGACCATACATAAGTGGTACCGAGAGTTGTTTACACACAGAAAGATACCGGGCCAAATATGAAGTAGGAAGCACTCCTTTTTGGGAAGGAGGTGGTGGTAGTATGAAACAGCAGAATGAAGGATCAGTCTAGAAAGGTAGCGAAGCTTTATATTACTTTTAATACCAAACCCAGGAGCTTCGGGAATCTCTCATTCTAAAGCTAGGTAGACAGGGTCATCCGTAAGTCAAGTAAGACTAAAAGGGGTCAGGTGCGGAGCATATGAGAAACGTCGCATTTTACTTAGGTTCAGCAGGAAATTCAAAACGTCGAGCTAAAAATAGAAAAATCACTAAACCCGACGAAATGAAAATTTTTCGAGATTAGTTTCGTAGAGGTCGAAAAGTGCAGAAGGTTGTTGGGTGAGGGCGAGCCTGACACCTCTTTTCGTAGTTTGGTGCCGAACGCTGCAGAAGAAAGAAAGCAATCCGTTCTTCCCTCCCGTTCCTTCGTCGACCACTGATCGAACACTATAAGTTACTGGATCTGTCACTGCATCTGGAAATCAATCGAATCGCCTACGAGCATATTTCTAGTTATTTGAAAGAAGGAGTGTTGCTTTCTCGTTACAGGATCGAATCAAAGGCCTCGTTTGTGGTAAATATTTTGTCGATCGAAGTTTCTCTTTTTCGTTCTCGTTCTCGACCTTGCTCCTGCATCGAGTCAGTGAAGACTGATGTTCCGCACCTTGAGTCAGTAAAAGAACAGCTATACGGATCAGGAGAAGGAGGTACGGGCTCTATAAAGAAAGTCTTAGTCCAAAACATAAGAAGACATTGTACGATTATGATCTGTCTACCGCTTAGACTTCGTTTACAGGGTGATAAGCATTTTGTCATGTCTCTATGAGAAAGAAGTTAGTTTCTCTTTCTGTCCATTTTTTATTGGTTTACGATCGTGACGAAGCGATGATAAATTCATAAAGAACTAATCGAAGGGGTATTATGATTTTAGAGGATAATTAACCAAGAATGTGCATCAATGTGAAAAAGAATACGTCCGCAGAGAAAAACATATAACAGATCAGTCAACAGACGGACTCGGGCGACGGACAAAGAAAAAGACCTTATATACTAAACAAAGAAAACAATACACCATGGGCTAAAAGAATAAAGAAGTAGAAAGAGATCGTTCATTCACGGATTAAGGGTGAATTTGACTATGTACTATAATATGGCATTCTTTCTCACTATGCTTAGCACCGGACTTGCTGGACGAAGGGTCAGAATCAGTACTCCACGGAACTTCGCCCAACCCTCCCTACTACCTTCGTTAGTGGAACTCTAGGTAAGGTAATAAAAGCCATGATGGCAGGACGAATCGTACTAAGAAAAAGAAGAAGCGAAATCTCTACTCATAATGTCATCTTTGTCAAACACTATATTCTCACTTCCATGTCCGCATGAACTCGTATTGAGATCAGATGCCCTTGCTTCTGGTATCGATTTTTTCCTTTTGCGCTTGTCTGTTGTTGAACGGGCTTTTGTTAAACTAAATGAAGTAAAATAAACAAGATCAGAGACGAATAAAGGTGCGCAGCATATTTGACTACTCTCTGCTGCAATGTGCCTTTCTTTATACACCGAGTTCTTTGTCTTCAATCCTCACTATTGGTGGTATGGTAATCTTTGTCTTGTCCATTTGTGGAGGAAAAAGAAAATCAATCTCTTTGACTCTATACCTTTAAACTCTATTCTTCGTGGAGCTACGGTTTAGGGTAAAAATGGAGTCTTTGTCTTAGTATCGGAAGTGATAAACAAAGCTCAAGCATCGAAACTTGAGCTATCTATTATATAAAACCAAAAATGAAGAGGTACGAAGTTATGACCCCGGCAACAGAACCATTTAGAATAGAAAGCAGCACAATCAAAAGAGTAGGTATGCATCACAGACGGAAGCAAGACAGATGAGACTGACCGCTCTCTGTAAGCAATAATGCGAGGCCTAGACTAGAGAAAGAAAGAGACAAAGGTAGTGCGATCGGAGAAGAAGCAAGCTCTACGTTATCGGGCAGGTAAGAGGGTAATGCAGGTGTAGCAACTTGGGAAGTTTTCTCATTGTCGATAATGGTCATCAGTCGGTTTTGACTCGTCAAATTACGCTTTTTTTGAGTCCCTTGAGTGATGGCAAGGAAAATCCCCACTTTTTGGTCTTGGATGTCTTATTTACTATATTTCAAGCTCTATCTTTCCTAAACTTTTGGATTTATATTCTCAATGATCCAAGTGAGGCTTTCTTTTTTCGTATATATAGTGTATCTGCTTTGTCTACTTCTTCTTTTTGGTATTATGTTTCTTATCATTTTGTTAGGTATAAGCAAGCATCCCTATATAGGAACCCTGACTGACGACATATGCTACGCACCTATGGCAAGCGTAGTGAGCTCGGGCGAGCGAACAAGCGAGATCTCTCATCATCAGTCTTACTTGTCTAGCTATAATACCGTTTTAGCTTTCTCTGCACTTTGTCCGACTTCCGTTCTTTATTGGACTCTAGACTATAAAGGATATTTTTCTTTCTAAATTGTCTTATCGAAAGCTACCGTTAGTGAAGAAGACGAGGTAAGGTTTTGACCAGCAGTGCCAGATGGATGTGCGTACCGAGGCTAAAGAAGTGAGGGGGAAAGACGCATCTTTTCAATTGAGAAATGTCGCCATAGAAGCCAGCATTCACACTTCGAAGTCAAATGTTGAGGTAGTCACAGAGAGGTGCATAAAGCGTGATAAGAGAGAAAAACAGATCACACTCGGAAGACATGTCTCAGTAAGAGGTAAGATAAGAATCATAGTTTCAAGCGAGACAAAGAACCGTAGACCTTAGATTACGATAAAAGGCCAATAATCCTCTACGAAGGCACAAGGAACCAAAGCCCAAAGGAAGGACACCGATGCCCAGCGAACGAGCAGACGTCATTTCGTGAGTCCGTGAAGAAGAGAATTTATTAGTTAATGAGTGAGCCGAACGACCCAACTTTGAGAAAGGATTTCACTTGCCAGATCGAGTACGGCAGTCGGTGAGTGTCCAACAAAGAAGGACAGAAATAGACCAGTCTCAAAGCCATCATAGCACACGACCAACCGAGTGGAGCGTAAGCGGAACGTGTTGCTCAGAAACGAAGGCAGTTGAAAGTAGACCTTGGCCCGAGCAGTCTTGGTCTTGGTACGAGTTTGAGTGAAGGTGGCAAAGATAGCTTTGGAAAGAAATCGACTTTGTCATCACATAGAGTTTAAAAATCAATAACTTCCTCCTTTCTTCTTCACTATGAGCGCTTTGGAGTCTTAACCGTGGGTGGACACTGGTTAGATCATACTTACTTCGTCTATGCTACTGCAGCAACCGACTACACTCCCCCCGAAACTGGGGTACTGAACTGAGACGCTCACTATCTTTATACCTTATATTCGGGTTAAAGCAATTTGAATGAATAATCAATGAAAAGAAATGAGCATTTTTTTGTTGGAACAAAAGTTTTCTGTATAAATTTGTAAGAGGACATGAAAAAGGAAAAAAGGAAATTTGATCATATATTAGTCTGAGCATACTTTTGAGCATTAGACAGTCTGGAATTTGAAGCTGAAAGGTATTCCTTCTTCTCAATTTTAACACAAGGATACTCGAATCAAAGTCATAAGAATACAGATAGAACTATAACTTCAAGGAGAGTGACGGGGGATACAAAGAGTACTACGAGCGATATCTATCTCCCTTCCCTTCGCTTCGCGCCTTTGATCCACGTCTTCTTCCCTTCATAAATCCAATCTTTTAAGTATTCAAACCCCTTAGACATGACTCTCACATTTACATAATCAAATGTTAGAACTGATTCAGTCTATTACCGTACTTCTTGCACCTAGACAATCCATCTACTTTATTAGCAAAACAAAGTTCGGAATTTGCTTTTTTAGTGATCCACCACGTAAATTAAGGTATTTTTTCCACCAGTCGCTAGCGGGTGGTTTTCTAAGACAGAGAAAGCGCAGAGCAGAGGCGCATGACGACTCAACAAGCTTAACAGTCACTTAGGCGAACGTTTACTATAACTTGTTGAAAGAGTGGATTGAGTCGATATTTTTAATCTATTCTTTATTCTTTAGTCCCCCGGGTTCATTCTTATGCTCGTTAAGAAAGACTTGTCAACTTATTTCAGTCACTCAATTATAGGTATGTATTTATCGAACTAACTTTTGGCATTCTTTTCAATATGAATTGTATTTTATTGATTCTGTTTTTATATTGGTAGATGATCAAATGCTTTTCAAGTCGATGGCAAAGTCGGGTGATGGATCATCAGTAAGAGAGTGCTTGCTTCGTTAGGCGAGAGAAGTGATTCAATGTGCATGGAAACCAGTGTTTATCGATGAAGGAGCATAGCGAGTTGGGTGTAGATCAACCTCCGTAAGCTTTATCCCCCTGGGTAAATAAAGGTGGTAACGAAGATTAAAGAGAAAGACTTCTCTTCTAACAGTCCAAGGGAAGTGGGGTCGAGCGTAGAATTCATATTAAAGACAAAGACTGAGATTATAGCTGTGACGAGTTGTAGAAATATGAATGAACTTCCTTTTACGGTCTGTCTGGCTAGGCGATGTTAGGGAGTTTTCTACTAACATAAAATACAGAATTTCTTTTCTCAAAAGAAGTTACGAAGCACTTCTCTTCTTCAACTGGAGACGTGGAGCCTTTGAAGAAGGGTCACTGGTAGGATACGTAAAGGAGTCTAGCGAAGTTAGTCAGGACAAAGAACTGAGATAATGAACTGAAATAGCTAAGTCATAGGAGGTTGTGGCGATATCTCTAACAAGTGGAACTACGTAATTCAATTCTTTACTGATCTCTCGTCAATCTCATCTGAAGTACGTCAAGGGGTGAGTCTTTGTGGTTTTGTAATATGGCCCTTCGATCTCATCTTCTGTTTTTTCGTTTTAGTCTGGCCTTCACTTCTTTCTACGGATAAAAGGGAAGGCGTAGGGCGAGCCCGAAGGCGAACGAAGTGAGAGAAGCTATCGATTACTGTCTTTTGAAATGCTTCTAAAAAAAGTATGAGAACGAAAGCCCCTTTCTTTGTATAGCCCCTACATTAACCCCTCACCCTCTGCTTTCGCACCTTCCCTCAATCATCACAAAACCACTTTCAAATCTTCGTCACTTCTTTCTATGCTGTTAACTTGGTTGAATTACCTGATCCCGTCTTTCTTTCTTAATTAAGATCTCTTCTTTTTCATATGACTTTCCTCTCAAAAATATTCAATCTCGCTTTATCCGAAATTGGTGCACGCACGCTGTGTTCTTGGTCCTATTCTTATTTATGTGACCTGGATTCTCTTATTACTACCGGCCGTTGCCTGAAAAAGGTGAATCGGTCGGGAAGCCCTAATCTGCGAGTCATCAAAAGAGTACGGATGATGGATTGAAAGAACGAGTCCTTATATGAATTTGGGGAAGCCGGGAAGCAGGGGAGCTACGACTGACTCTGTTGGGAGCGTACGAGGAAAGTGAAGGCGTGGATCGTCATCGATACAAATTACCCGGTCATCGATACAGTTTAGTCAATGCACCTTGATCACTTGCGTTGGAAGCATGGCATTCATTCGTGTACGGGAATCCGTGAAAGCCAGGAGGAAACGTAACGAATGAAAGGGGAGCGAACTCTCTTGCTTCGACAAAGACGGTTAAATACAACAGAATCGGATAATCATGTCAAAGAAGCAGTTAGTTCATCGATAGCGCTTAGTTTCCTATCTCCTTTCAAAAGACGGAGAAAGGGTTGATTGAGTAGCTTATTTACTTGTTTCAACTTCGCTTCACGCTGGAACTCTTGAACCGGAATTTCTTGGGGGATGCAGAAATTGACTCGAAAGCTCAGAAAGCAGCAGGCACTTGAGAATCCCGTGACTTACTTTGCTTTGTTCCAAACGAAAAAGGAGAGCTCCAGTCGTGATACGACGTGTGTTTAGTAAAAGGTGACCATAGGCGTAAGGGCGATCGTTAGGTGCGAAGCAGACGGAGGCGTGAGAAGAGTTCAAAAATTATGAAAAACCCATATTTTCTTCCTTCTTGCAACATTGTCGAAACTTATTCAAACTTCTCTATACTTTCATGAAACTTGTTGGAACTTCCGTGAACAAAGTACTGTATGGAGAACGAGTATCAGCTGTTAAACGTAGTAGAGGACGAAGCGTGCAGAAGGCCTACCCCAACTGTGTGGACTGAACTCTCAATCTCTTCATTACACGGGAACTCTACGCTGGGTAGAGGAACTACATAAACGATCAAACAAAATGGTGTAGAACCCACCATAACCCAACTACTACTAAGAAAGATAATGTCTTAATTTAGAACAGACGTTTAGACAGACAACCAGTAAAATGCGTTGTAGGTGGTCAAATCCGTCTGATGCTCCTCATGGGTTTAAGCAAGAGGTGGTTCCACTGCAATTTCTGCTAGATTTCCTTTGTCAAGAGCCTTCCAAAGCGGAACCAGAATCATAATCAATAGACGAAGAACAAGGTCATCTCGCCATTAAGAAAGGGTCAAAGAATCCCAGATGAGAAAGCATTGAAGACGAAGGGAGCTTGTCTCTGCGCTAGCGAACTCTTCGGCCAATAACTGAATCAATAGCCGCCTTTTCCTAAGCGCTAAACTCAATAATCAATAGAAGAAACTTCGGCAATAATAGGTGAAACTGATGCTAAAACTACTCTGACTCTAGCTCCAACAACTTCTGCTGTTGGGTATTCAGCAATAGGTATAGGTGAAACAAGGGCATCCTTGTTGTAGAATCGTGAATGGGGCTTATTTCTCCTACTTGATAGAACAAAGACTACTGCATGCATATTTGCGCTAACTGACTGTAAGAACAAAACTAAAGCTTTGCCTTCTGGCGACATAAGGACAACAATACCGCGACTCCTGCCTAGTCGACTCATCCCCTACAAGAGTATGCGCCTTTCTTCTTTGAGAAGTTTGACTACAAAATATGCTCCGCACCTCCTGAAAGACAGTAATCGATAGCTTTAAACACTTCGTTGGCCAACCTTTACACCTATTACATAGGATTGAAATAATCTTTGAGTCCCGCTTACAGGGTACTACAACTAACTAACAACTTTGTTTAAGATAAGACAATTTAGCATTACTCATCTCGAATCAAATCGAGTTCTTTTCGGGGAGTTTATAACAAAAAATACTCAAACGTCGTAAAGATAAGCTCGCTTTGTCTTCCGACTTCGCACCCTCACTTTTTTAGTTTTTGCTTTTTTTATAAAACAATCTAGCGATTCCCCTCTTCTATGTTAGTTACTCTCTTCCACTACCTAATGGTCTCTGGTTTGGATAGTCGATCAACTCCGCACCACCCTTTTTAATAATTTTCATCCTTATTACCAGTATGATCATTCACTCTTATCGTGGACGTTCAGCTCTATATTTTGGTTTTTTGATAATGACGAAAATATAAGAATCAAGGTCAAAGACGAAGCGCCGGAGAACAAAGTCCGGGTAAATAATAACCATATGAGCTCCGGGGAAGGAAGGCAAAAGGAGACAAGAACATCAATAACATGTACTCCACAAATGATTGATAGCAAGAACACGGCCAAGGATGACAGTAAATGTCTTTTTTATTATCTATACGACTGGCAGGTTTGAGACTTGCATTGTTTAGGAGCATCGTGCATCAGAAGCCAAAAAACTAAGACTCCGGAACGTCGATGAAAAAGGTGTAGTGCGTGTAGCGACTCTGGAACGTAATGAAAGGAGGACTTGCTATATGGATCTCAAAGGCTTTCTGCTGATTTTATCAAGCTTGACGAAGACTATAAAACGAGGTAGTTTACTAATAGAACTTAACTTCATTCGACCTTTCTATGTGTCCTATAACCACTTTCCGAACTTCGCTTCGCTAGCCTTACTCCTAAGAAGTGAATAAGAAGACGGATATCTATCAATTTATAAGAATAGGACCCACAATGTTTGAAGAAGCCGAAGCGATATTAGGGATAGGTGAGCCGAGTGAGGAAGACCCGTTGGAAGAACCATATATCTTATCCAGTGCCCCATCAATGTGACAAAATACGTCTTGCAAATCTCTACTAATAAAGCGGATTCTTCTATTCTTCTTTCAAGTCTTTCATATGCTTTAATCCACGTCTTGCCGGTTTCAAACTGTATCAATCGGAATCAAGCTTAGATTGTCATCTGTTAGTAAAAGGCGAGCGTGCCGAACGAAGTGAGAGAAGCTATCGATTACTGTCTTTATATGCAGTTTCGGAGAATAGGTTGTTTTCGGAGAATTATTGCCCCTTCTCTCTTTATTTCCTCAATAAAAAAAGAAAAAAAGGCACTCACTCGGAGACACTTAACTTCTTTACTCAGTAAGAAAGTGATGAATCACTCTTAGAAAATGAGGGATTTTAGTTCTGCTGAAAGACAGTAACCGATGATGCTCTCCCTCACAAAGATAGAATCGTGAACTGTGATTTTTGGTGTAACTGGAAACTCGCTTATTTACAACATATTTGGATGAGAAAAACCCTTAGGAATAGGAAGTAATAAGTGAAAAAAGAATGAAACCAAAGAACGCCAATAGTACTCTAGTTATTGATGTAACCTTGATTTTCCGAAGAAAGAAGAGTGAAAAATTGGGAACAAAGACTGAACTCAGAAACAATAGCTCAGCATAGAGATAAGTCAGAGTTTTTCTATTCTAGAGGAACACAAACAAGAAAGATTAACCCCGTAAGCTAAGATTCTGACTTCGAATCAAGAAAGTCTTATGCTTGAGGCCGCTTACAGCCCGCTGACTCGCTTACAAGCTTACACCCTCTCGCTAAACGGAGTACAAAGAGAGAAAGACAAGACGCTTACAGCCGCTGACTCGCAACAGGATCGACTCGACTCCAATTTTGTCCATTGGTACTCTATCCCTTTTCCTCACGGTAGTACGGTAATCATAACTCATCAGCTCGTCACCCGCACTTCGATCTAGGGAATTCAATTACACCAACAACAAATAAATATGAAAAGAAATAGAAATACGTATATATGGAGAGGTAATAGCTCAGTAAGAGTTTGGGAGGGAGGAATAAAAAGAGAAATGAAACCCACAGGGAAAGCGATATCATAGCTAAAAAGTCACCAAGACCTATCATGGCGATCTACAAGGCGAACAAGACAACGAACACTCCATGGTACGGTACTGGCTCACCTAACTCTTCCCTTAACAACGGTAGACTTGAAAAAGGAAGAGAGAGTTTGTTACGAACTTTGTCCAGTGATAGGTTCTTCGTTTACAGCAAGCAATAGTTCATCGCTTCGAATTTGAAGGTAAAAGCGAGAGATCATTAGATTCGTATCCGAAGAAGGAACGGCGAGCACTAAACTTTGGCAATCAACATTCCTTGGAAAAAGAAGAAGGGACCTAGACACAACTATTTAGTTACATAGTCTAAACAAAGTAGTTATAAACTAAGACGGAACGAAGTTTACTTTATAAGGGCAAAAACTCGTCTTTGGTAATCCCCGACATAGGCGAAAAATCCCATTCGTCGCTACACCGGTACTTCTTTAAACTTAAGTTGCTTCCTTCGTATCTGAAGTAGCAAGCTCTAACCGTCGTTGAAAAGACTAAACGTCTTGTTGACTAAACGTCTGTCTTCGTTATGAAAACATAGAAATAAGATCGAAGTACAAAGCACATAGAGTAAAGTCATAGAGATTGGTCATAGAGACAAGTTAGAAGTTAAGAAAGGCAATGTCAATTGATACAGAGATTAGATTAAACCTAAAAAGAAGGACAGTGAGGCACGAAGTGGAGTAACGGTAACGAGTGAATCGACCTTCAAGCCATACAACCGTGCAGAAGAAAGAGATCGAAGTGAGTAGTTTTTTATTTCTTTTTGTATTGTTCAATCGATTGTTTTGTTTTAGTTAAAGAGCCGTGCAGAATCAGAAGAATGAATAACTTAGAGACAGTCGTTCTCGTTATCGACCGAAGGCTAAGAAGCAGGCTAAGAAAAACTCACTAATCAGAAGGAAGCTTGGTCAGGGTAAAGTAGTCATATGTGTCTGTGAAGCGATAAATTCATTTATTGAACCGTAATAAAAGGGATTGTGGTACGTAGAGAGTGGTAGCGTTGGGATTAAGTCTTGGTTGTTCCCAGATCATTGACCAAGTTCGAACAAAAACAGACGATAAAAAGGTGCTTAGAAGGACTGGGGGGAAGGCAATCCTTTAGGTGAGTAAAGCGTTACAAGGGTATTTTTACGAAGGAAGACGACCCAAGCGATAAATCACACCATTAGTCAAGTGAGTTGGTGCGACTAAGTGAAATAGAAATAGTTATGTGAAAGAAGGAGACTGAAAGGATTGAAGGGCGGAGATTTCAATTTGAATAAAAAAGATTTACATTTCTCAGTTTCCGTGTAAGAGAAACTATCATTGAAAACCATAAGTTACTTTATAAATTTAGAACTTTCCGTTTGCGAATGATGTTTTTTTTCATTTTTGTATGGTTTCAAATGCACACACATAAAAAAGAAATTGAAATCTTAAAATCAGAGCGAAAATCACTTTATGACAAATTTTCCCGGTAAAACATAAAGTTTTTTCTTTGAATCTCTTTTTAATTAAATTATTATCTTGTTTTTATTTGAATTATAATATTTAATAATAAAAGAGCTTTCATCAAAGAATTATAATAAGAGTAAATAAGGTGCGAAGCATAGAAGCGTAGCTACAGAACTTTCCATGTTTATCGAGTGAAGCAAAGCGAAACTCTAAGAATTATAAGAAGAGTGAAGAATGAACTCTTGTTTATAGTCTGATCCTATTAGGGAAAAGAGGATTGTACCAACTAAAATCAAGATATTCCCAAAGACAAAGCTCTATGACCGGCACTCTATGTCTACTTTCTTTCTCACTTCTTTTTTCCGCTCCGCTGTCGCTCCTTCAGTTCTTATTTACGATCGCACCTAAGCTAAGGTAAATGTGCCGTTCTTACTGGCGAACGAAGTTCAGTTCCTCAAAATCCCTGTACTGTAAACAGAGCACTTTTTTCTTTTTAAATTGGCTGACTTTCAAATTTGAATCTTGTCTCGCCACAAGCTCGCCTCTTACTTTATTTTCGACCCCTCCTGAAAGACAGTAATCGAGAGATAAACTCCAAGGGTAGGAAAGAGATTTTACGTAAAATCAATAAACGAAACTTAAAACAATCTGGAAAGCATTAAGTGATAGTTTATCCGGATTTGAAGTCATCAACTGACCTTCGCTCACCTTCGTGAAGACAAGAAGGAGAAATCCTGTGCCAGTTACTTTAGAAAGAAAAAGAAGCATATTTTACCGTTCGTGATTGACTTATGAAGGAGACATAAAGTCCCTAGGGGCGATAAACGGAAGAACTAGAATTTCCCGGGAGAGAGATTTTCTACCGGAAGTGACTTCTCTTATTTCAAAAAGCATGGCACTCTTCTATTATTTCAGAGATGGCGCATTGTTAAGTTGACGAACGCGGTGTTTTAAGTATTAATTTGCCCCGTCGACAAAAGCATTTATTTAAGAAAATAGAGGGTCGAAAAGTTCGCTCACACAATATGTTTGTCACTATCGTTCCTTCGTAAAGCCACTTTCGAAAGCAAAAAGGGAAAGGGATGAGGTTTCGTACGTCGACTAAAGAGTGCCAGTGCTCTGTTTAACGTGATTATCGGGCATAAACGGAAATGAGCTAAGAAGCGGACCCTTTATTTTCATGGATTTCTCTTTCTCGTGGGTAGGAAAGATTTCTATTTCAAACGTCGATCTTACCTTGTCAAAGTTTACATAAAGTTTAGGGTTTCTCATATTTATTCCAACTGAGACTAAAGCACTCGTACCATTCATTTCCTCAAGTCAGTGACAATTAAAAAAACCGATCCAGATTTAATACATCATTCCTTCCACTGAGAGAAGGAGAGGCAAAGGTTGGTTCAACAAATAGGGTTCAGCACCAACCAGACAATGTAGATAGGTTAGACTAAACTGAGACAAGGTGCGAAGCATACGAACTTTAAACTCTTTAAACCCCAAAACCCACCAATAAGAGAATCAATCACCGTTAGAAGGTGGACGAAGTATAGTTCATAAAGAAAGACATATGTGACGTGTGATAGAACGTCCTTTCATTTGAGTTCGTTTAAAACTAGAGTCGTTTCACTCCTCACCTCACTCCGTCACTCAACAAGTATATTTTTTATCACCAAGAATATCATCAATAATGTAATAAGGAGGGGAAGATAATTAGTTAAAGGCTTCTTGGTTAAATGAGGAAGAAAGATTGGTTAAACCAAGGGAACAAGACCCTATGGTATAGAAAAGGAAGACGACCCAATACTGTCGATAGTCCAAGGTAGCTGCATTATGGGTTCCAGTGGGTAGGGAAGGAATTGAATGCAAAGTCGTGTTACATACCGATTAGAGGAGACAGCAGAGGGGTGTAGCACGTTCCACGGTGGATCTCCATGTTCAGTTTCAGGAAGTATAGAAGTGAAGGGGCAGTGGAGTTTTGGTTCTTTATTATACATATTTTGTTTGGGTATTCAATTGATTCTCTTTATTTCAGTGTTGGATAAAGTAAAGTGGATGTAAAAGCAGGGTGATCGTCTTTGTGAGTACTTTTTTGATAAAGAAATCATAGTATAGAAATAGAGAAAAAAGTCTGTTCTTTCATTCAACTATTCGCCAGTGCCTACCTATCAATGTCAAGCTAATTTCCAGTGTAAATTGTCTTCAACACGAATTCCCTTCATAAGTCAACTCTCGCATTCACAAAGTTTACGTGTCCCCTGTGAAAATCGTCCTACTCTGCTCGATAATAGAGTCAAAGTCATAGTATAAAGAAGGAGGGTTTTGTTGTCAATTTATTTCAGTTGACGCGAAAATCTCTCTCTCAGTGACAAAGGCAAGGTCCTCTTATTCGTAACGATAAAATCAGTGACGAAGGAAGGTGTAACGGAACGGGAGAGTGCAGCTAAAGAATCAAGCAAGGGTGACCGTTGGGCGATCGACAGTGAGCAACTTTGAAGCGGTGGGTGTATGGCGGTGAATAAATTATTTCTAGAAATGTATCTCGTTGTTTCAGTATCGTTAATCTTTGTCGAAGCCAGTACTTCAGCAGCCCAATGTGTAAAACAAATGTTCTCAATAATCGAATCGCAATGGTAAAGTTCGAGTTGAAAAAAGAAGGAGGAGACAAAGGTAGTTGAATTAGAAAGACTCAACCCGAGGTGCAGATGTGAGACAGACGTTTGGGTTAAATTGCTCAGTTGGAGCCCTTGAACTGGTTCAAATCATGCTACTATGCCTGTTACAAAGTAACGAGAAAAAAGCACCTCACTAGCCGAGAGTAGTGTTCTGTCTCTCTTGCCTCTCTCAACTACGACAAAAGCATTCGTTAACCTTAAAAAAGAAAACAAGAAAACAAATAGATGTACTTAACTCGCTTCACTAGGCTTGACAGTTCTATATCTCCTAGCGACTCAGTTCAAACTTCCTCTGGCCACTTAGTCTTCTTGGTAAGATCATTCCTGGTTCCGATTGATTGGTTTTTCTTCTTTCTCTATTTATTCGGGGGACTTTTTCTTTCATCTCTGTCTCAAGCTTAAGAGTTCAATCTCTCTCTCTTTCCTAAGTCAAGGTAGTTTACTGTTGAAGCAAGTGGAATAATTCCTACCGGCAGCAGGTCCTAGAGGTGGACGGGCTGAAATCAGACAGGTGGAGCACAGGTCTCCGGTAGCCAAAGACGACCAGCTCACGGCGATGTTCTCGGCGATGAGTTCGTCACAAGCCCTATGTGGCATAGGCCATGGTTTTGTTCGCTTTCTGTAATCAAGACTTCTGTATGCCAACACGGGTCCTAATGACTGGACTGAATGGTCAAATCCGCCGGTCAATCACTAAAAAAGAAGAAAAAACAAAAAACAATAATAAAAATAACAAAATTCATTCACATAAAGAGGAAATTACAAAAAAACAATAAAAGAAATTACAATTTATACTGAAAGAAATGTTGTATATAGATTTATCTTTATTTATTCTTTGTATCTGCCAGTAAGCTCAAGAGCCCAATGTGTGCCACATTGTTGGATTCATTAGTAATCTAGTTGCGCCGGTAACTCGATGGGTTAGAAAACAGATACCGAGATGACTAGAGTATAAAGAACTGATTTCATACTTTCTTTCTGATAAAGTGAAAATGCGTATTAAGATAATATTTAACTAATTAAGTGAAACTTTTAAATCTTTTTAATTAAACTCAAGAAATCCTTTTTAATAAAACTGAGAAATATGCTACGCCTATGTTTATCAACACCTCTTTTCATTAGAATCAGACTTTATGTCTAATCCATATTATAAGAGCTTTCATCAAATCCTTGGAAAATAAGTGATAAAAAGCGAAACTCTAATCTATATTTAATGAGCTTGCCTAAAAGAAATAGAATCGGGAGTGAGCGACTCTAATCTATATAATTAAACAATACGGAATATATTTTACTTTATCATTGATTAATCAATAAATCTTTCAAAATAACAACTTTTCAATTTAATTACTTTTTTATTGAAATGATAAAATGACACTTAAAAAGAGAGAAACTCTGATTCTATAGATTTGAGGGCGAAAGCAAACTCTATTTTCGGGACTTTAGTAAAAAAATTTCTTATGGAAATCAATTTCAATCTCTTAACTGATAAATTTATAAACGATAAAATAAATAAATCTTTAAAAAGAAAACTTTTAAATGGCAATTCAAATCTTGTTTAAAAGAAACGATAAAAGAACAAAAATGAATTTCAGAAATATGCTTACTTGTTTATTGAAATCTTTCATTTTTTACTCAATAAATATTTAAAATTTCAATCTTTAATTATGGTTTTCAATTCTAGTTTTATTATAGATTTGACGTAAACTTTAGGATTTAAATCTTGTATTTAGGTTTCAAGTTCCTATTAAAAATGCCGGTAAAACATACACTTTAAAATTTATAAACGATAAAACTGATAAATGAAAATCTTGTTTAAAAGAGAAAACTGAGAAATGGCAAAATAAACGATAAAATAACACTAAATAATCAACGATAACAGGGAAACCTCATAAATGGAGATAAAAGAAAACTAAACAATGGAAATATTGTCTTTCAGTCTGTTTTGTAATTCATTTCGTTTTTAATTTATTTATTCTTTTTTGTTTTGTTATTAATATTGACTTTTTAATTGAGAAATCTTTCAAAATAACAACTTTTCAATTTAGAACCGAGAAAAGAAAGAAATATTTATAATTGAACGACAAACTTAAAAATTCCACTTTATACACGTGAAAGGCGTATTTATGATTTCAATCTTTAATTTGGACTGATAAATTTGCTTACTTTTCAAAATAAGAATTGTATTATGGTTACGAGACCTCCCCGATAAAACTACAACTTTTGTTATTTCTTTACATTGTTTGTTATCTTTAAAGTAATTCATTTTGTAATTTATTTATTTCTTCTTATTTTTTATTTGAATCTTGTGTATTATGTTTTTCAATGATAGTTCTTTTTCCAAGGATTTTAGTCCTAGTCAAAAGAACGGGAAACAGGTGCGTAGCATATTGAGAAAGTAACTTTAGGTTTATTTTTACCTGAACTTAAAACACCTTTCAAACTATAACTTTTATCTTTCAATCTTGTATTATGGGTTGTTTTTCATTTCTAAATGCAACGAGAAAACTTTTTTATTTAAATTTATGGACTTTTTCATTTTCATTTAGATATTGTTTTTAGGTTGTTTGAGTTAGAGGGAGTAAAGAGTTATTTTGTTGTTTCTTTTTTGTTATTTATTGTATTATAATCTTGTTTTTAATACTTGATTTATGGACGAGGTGCGTAGCATACTACATATATTACACTTTAAAACGATAAAATGAATAAATGAAAATATTGTTTAAAACTTGAAAATTGAAATCGGTAAAATCAAACTAAATAATTTATAAATTATATTACTTTTTAATTACAATCTTGTGAAATCTTTAAAATTGTTATATTGTATTATGACGTCAACTTTCGTTTTTGTCGAGTCTGATCCTAATAGGGAAATGATTGTTGCTCCGTAAAATAAAGGTAAAACGTCAACTTTTTGATTGAGAAAGTAACTTTAGGTTTATTTTTATAGTTGATAAGGCATAAAACAGAAACTTTCAAATGTATCAATAAATCATCTTTCAAAAGTAAACGATAAAATAAAACTTTTCAATAAATCTTTTCTTATTATCTTTAATAAAACTTTTCAATCTTTTCATTTTAAGAATTGTATTATGGGAACTTTACTACTAAAAAAGACAGGTAAAACGTAGCATATAAAGAAATTTGCTTACTTTGAAATTGAAATCTTTTTAAATCACACTTTAATTTATAATCAATAAATATAAAAAATTTAGATATTGTTTTATGGTTTTTAATAACTTTACTACCCAACGTAATTGATTTCTTTTTTCATGATTCTCAGAGCTAAAATGTAGTTGCTACTAAAAAAGACAGGGAGCTTGTCTCTGCGTATGCGGAACTCTGCAAAAATTTCCTTTTGAATGCAAATCACTAATTAAATAGTCAAATCTAGTTGCGGTAAAACGTCAAGTTTAAAGTTATTAATTTTGTTATTTATTTATTCAATTAAAATCTTTTTTTTAGGTAATTGAGAAATTCGCTTACTTTTTTATCATTACTATCAGTATAATAAGTAATTCATTTATTCTGTCTTTTCAATTTCAATCTTTAATTCGAGAAAATTCAACTTTTTAATTTATAAATCATTACAAACAGTGTTTTTTCTTATTTATTTATTCTGTCTTATTTATTGAAATATTGTATTATGTTACGTTTATAAGTTTTTTTCCTACGTCAAGTTTTTTATTTCCATGTATTTCAATGTTGTATCAACTTTTCAATTTAAATCTTGTTTTTCAGACTTTCTTAACTCCGAAACGAGAAATGAAATAAAACTAATTAATAAGGAAATTTAAATCGAAACGATAAACACAATGAATTGGGCTTACTTAAAAATTGAAATATTGTATGATAGCCCTACAAAGATACGTTAAATCACACTAAATAATTGATTAATTTGCTTACTTTTTATTTGAATGTGATTAAATGAAACTTTTTAATTTTAAAATGGGCTTATAGAGTTCCGCGACATAAAGTCCCGAAAATAGAGTTCGCTTGCGCTTCACTCCCGAAAATAGAGTTCGCTTGCGCTTCACTCCCGAAAATAGAGTTCGCTTGCGCTTCACTCCCTCAAATCATTATAATATAGAGCTTGCCTCTTAATCATTATTCAAGGGTTTATTAATTAACTCTACTAACAAAGACAAGGTAGCTTGCTATATCTCGACCTATTAAATTGAATTGAAATCTTGTTTAAAAGAAATAAAGAAAACTAATAAATTTAGGTGTAAATAGGAGCGGGAGCGTAGGAACGATAAAAGAAAACCGGATACTTGGTATAAATAAAAATACTCATAATTATAATATTGAATACTATAGTTAGCTTGTTAAAAGTAGGGAAAATTCTGAACCCCCTCAAATCAACTGAATCGGTAGTTTTATCTCGAATTAGATACGGACGAGAAAATCAATAAATTTCGAAATTCAACGACTTTCAAATTCAAATCTTTAATGAGCTTATTAATTGATAAATTAAAATATTTAATTATGGTTTTCAATTGAAATTAAAAGAACTTTATTTCTGGACGAGTAAAAATACTGAATATATGTAACTTATTAATGAAATCAAACTTTTTCTTATCAAATTATTATCGATAATTATGGTTTTCAATTAGAGTTGCTATCGCATATATATATATAAATAAAACTTTTCAATTTATAAACTCAATAAATCTTTTTAATTGAAACGATAAAACTGATAAATTATTATCGATAATTATGGTTGTTTGAAATTGAGCAATTCAACGACTTTTCAATTCATTAGGAATCTTGTATTAAAGAAATCTTTTCAATTCGTCTTATGGTTTTAAATGAAAATCTTAAATTATGGTCACGCCTTTTAAATGAAACGATTGATAAATTATATTACTTTTTTATTTCAATTTGAATCTTGTATTTAGGGAAAATGCTTGACCCCCTCTTTTCAATAATAAATAGAGAGAAACTAAAATCAATATAAAAAGAGCTTTAATCAAATCTATATAATTTGAAAAGACGTTATATATGTTAATGAAAATTCAACTTTTTTCATTTCAATCTCCTTTGTCTCTTTCTTTCAGTAACTACAGAATTTTACTTTTTAATGACTTTTTCATTTCAATATTGTATTATGGTATTGTATAAAGAACACTGATAAATCAATAAATGTGCTTACTTTTTTATTTAAATGTTTATCGAACTTATTAATTTAGAAATTTGCTTACTTTATTAATGGGAAAACAAAAATCTCTTAACTGATAAATGAAACTTTATAAGTCGACTCTGAAAACGATATTTATAATAAATTCAAATCTTGTTTATAAATAAAACTTGTTAATTTAAATGTTTATGACTTAAAAAGAAATAGAGATAAATAGAGCGTAACTCTAGTTTTTAATTGAGGAAGAAACAGAATTATACAACCAACTTCAAAACATGCTCCTCTCTGGGCATTCAACGTCAGCTCTAACCTTACCTCAAAGATCGCCTAAGTTCCCTTTAATAAATTCATTTTAAACTTTATGAAACCCACTTCAATTCTTAATTTCCGCTATTTATCATTATTTTTTTATTCTTTATTATCTCAAACTCAATCAGCTAAATACATTTTACAAGGTACAATGACAAGATCAACACTTGGATGTCATAGCCCTCAGGTTGACTAAACTCTTAATCCTATTCCAGAAGGTTTATCGGTCTACAACTTAACTACTGAACTCGCCTTAGGTCTTTTGCCTTTATTCATCGTAGACATATACATGATTTCGGAGAGTCAGTTTTAGTACTCGACACCGTACTGGCAGCCAGCCTCTTTATCATTTAATGGTCCACTTCTTTTCTACAGGTTTTCGAGTATAAGGTTTACCGGAACCCTTCGGCCCTTGGGTTTCATTGAGGAAAGAACTACATACATCTGATTATAGCACTTTATTTGTCAAGATGATGATAAGCGCACTTTCAGTATTTCCATATAAAGAGAAAGAATACTTTTTCATTGGACACAAAGAATATAATAATAATAGGACATAGGTAGTAAGTGGATACTTCTAAAAGGTCACAAAGTATATATAGTATAGGAAATAGGGACAGATGTGCTAACGATGAAGCTAGGTTCAAGGAGAAAATAAATATGAGTTAATTCTTTCTTTTCAATGAATGGAAATGTTTTGTAGGCGATTGTTCATAACAAGCAGAAATACTATAATGAAAAAAAAACGTTGTCTCACAAAAAAGAGTAGAGTTGTCAGTGAGTCGACCCCACATCAGAAGCAAGCGACATTAGTTGGATCAGATAGTAAAAGAATCGTGAGTACTGGTTGAATAGGCATAGACCAAAATAACCCGAATAATTAAACTTTGGAAACGAAAGACTGTTAAAATGGGTGAATATATAGTTATAATCGATATTATTAATTGAAAAGTAGAGTTGTTCACTTTGATTAATAAATATAAAGTATGCTCTTGGAATAAGAAAGATAGTGAGACTTAATTATCAATTCTTTTTTCTTATGTAGCATCTTAATTCTGTTTCTTGTTGTTATTTTACTATTCATTTTCTATTATTATAATTTTGTATTCTATGCTTCTATATTTGCTTTTTATTACTTCCACTATCTTATATCAGGTATCAGTAGAAACTCGCTTCTGTGATAAGCCAAATTGAAGATTGTCTGTTCGAATCTGCTTATTACATTTCCTAAAGAAGGAGCTCAGGTAGTTTACTAGAACCATTCTGCGAATAGAGATAGATGACACTGCTTCTTTTTTCGTATATATAGAAATATGCTGGATAAGCACAAAAAATCCTACCATGAATATCTGATCGCCTTCATTGGCTAGAGTGGTTCAGGCCTTGGTCTTCCTTTTGTCGCTGGTGATAGAGATATCGATTGTTTGTTTAGTCTGGGAAGAACCGTATACCCGATGATTTTCGTATGGGACTTAATCCCCTTCGCCCTTATGTCTCCTTCCGCAGGGTAGGTATGAATTCATAAGAATTTAGAATAGAAAATTTGTCATTATCATATTTTTATAGAGGTTGTCGGTTAGTGATAGCTTCATTACTTTGTTGTATATAGTCTACCTAGTCTTGTCGATATGTATTCTGTCAAAAATACACCCACATAATTGAAAAACAAAAAGACTTAGGCATGTGGTAAAAAATCGAATTCTAGATTCACTCCTTTACTAACTTATTCTTGTACAGCGATTCTAAACATACTAAGTTTGATGGATTTGACTATTTAATTATACATTTAAATGACCTGACGGACATCAGTTTGTTGTCTTTCGGTTACTGTTTTTCACGAGCTATATAGTTTTGCAGTCATTATCTTTCTCGAAGTTAAGTGCGGAGTATATTTATTTCTAAGTTAGGTTATTTTGGGAAGGAAGCGGTAGTTTTTCGACCTTGCCGATGATGAAAAGAAGGATTGGTCTAAACTAAATGGAAGAAGCGAGCTAGGTCTTAATACAAATACATTTAAAACAACCGAATGAGTGCGATCTATCTTATTCTTTTATTCCTGGTCCTTCGTCGCCCTGGCATCATATCACTATACGGAATAAGAGAAAATGAATTCCTCGTTTTGGTCGGCAACAATAAACGTCGTTTGATCTTACATTAATTATCACATTGTTTACTTCACAACTGAACTTTATGCATTATGGTTATAAACTTGACTTTTTATACATCAATTGTTGGCTCTATCGAAAAGGTGCGACCGAAGCATATCATAAAGATAACAAAACCTACAGATCACTATAACTCCATGCAAGGCAAAATACCAGAGATAGAAATGAGGTGTGCTTTTTCCTACCGATCCTTATGCTTTTCACTTCTTTTATTGATATAAGTGATAGATTTTCTCGATCCGAAACTTAACTCAATTGATAAGAAAGAAGTACAAAGACCCAACGTGATAAAATGATGTTTTGAGAAGCCTAGCGAAATGAGGTTTATGCCCCAAATTACTGTCTTTAAAATGCAACATTGTTATTCCTTACTTTTTCCGTCAATAAGCAGTTATGAGCCCAAACATACACTTATCAATTTGACTATCAAACGGGTCTTTTTGTTTGTAGATAATTACGATCACGATCAGCATCAAATGGCGTGGTGAGCTCTCGAACAACTTGTTAATATGCCCGGTTAGATAGAGGACCTAAAAAAATACCTCTTATTATCTTTCTTATTCCGTCTAATGGAAAAGCTTTTTATTAGAAAGATCGTATCAAAATCGAAAATAAGTGAGGGTTAAGAACGCTTCTTCACGCGTGCCTATAGACACCTTTTTAATGAAACTAAAAATAAGACCTAAAAACAATATTCAAATTATTTAGATTTATTGATTTAATTTATTTGATTTAAAAGTTTTCCTGTTATCGTGAAAGAACAAAGTCGAGGAAAAATACATATCATTTTTTGAGGGTAGAAAAAATAGGGGCTTTATTTTGGTTTTCGGTATGTATTGCATGTACGGGCTCTATCTCTTGTTTTCGACTACTGGTGTTTGGGTTAAGCCAGTGCTTCAGTTTCGTTTCTCTACCCATGATCAGCATATATGGAAAATGCATCAATTTACTTTCTGTGTAATGGAAAACAAAGACCACTTTGAAACAATACGGGTGTCGTACGGACTACTAGTGAACGTGATAAATCGACAAGATCAGCCAAAGGACACAAAGAACCAAGACCGAAAAACAACCAAATATCACTGATAGTTTGGGAATTGAACCTGGACTATGGATTACCATATAATCTCTTTGTTAAAGGAATGAACGAAGTTTTATTCATGTATTTTATCCCAGTCATACTATTACTATCTTGGACATAGGCGACAAGCGTGTGAGACATACCTTTTCCATCTTTATTACCAATTCAGCGCCTTGACCAATCTTAAGACGAGAAAATTGATGAAGACGATTAGGTTTTAATGCGACAGTACGGATAGGACTGAAAGTCATGTATCCAACACCTCAACCAAACAGAGGGAAAAAGGTTAGTTTGTTAGCCAGTACAACACAGAAATTGACTTTACCATTAGGCACCATAACAAAAAAAACAGCAATGAAATTAATAACCAACAAACTCTTATGTTAACGTTTGTATTTATGAATCATTTGACGCTTTAATAAACAATTCAGAGACACGAACGAATCCCTTGATAACGCACCTAAACCTTGCTTGTGAGTAATTGGGATGAACGGAAAATATATACACAAAGAGAAGCAACACAAACAGTATAAAGTGTAGTGAAAAAAGTAGTGAAGTTTTATTTATAGATATCGATATCCATCTATTATTTAAATTTGAAAGTTTCTTTTCCATAATTAAAGATAATAATTTAGAAGTCAATATAAATTACAAAAAAGACTGAAAAGTAATGAAAAAAGTTGAATTTCATTTTTAAGTTTAATATATTCCGTATTTTTCTTAGACCAGATTAGAATTATGAGGTGCGTTAGCATAATTGAAAAGTGTTCTTTTATCGGACAAAAAAACAAGACTTGTAGTGGGAACCTAATACAAATTGAAATGAAAAAGTAATATAATTTACAAATAAAAAACTTTACGAATGAAAGATTGAAATGAAAAAATGAGCCAATTTCTTTATCGGAGTCAACTTAAAAAGAAACATTTAATCGGTATAAAACCATAATTAAAGATTTGAATTTATCAGTTTTATTTAAAAAGATTTATTGATTGAAATTTTTAAGTTTTATTATTATATATGCCTAAAAGTCAGCAACTCTCATTTAAAACCAAACATACAAGATAAAAATATTAAAAGCCATAATAAAGAAAAAAAAAACAATAAATAAAGAAATTACAAAAAAGACTGAATTGTATCAATTAAAAAGTAAGCCTTTCAAATCGAAAATTTATAAATTCATTTGCTCCCCCATTATTTAGTGTGATTATACGTATCTTTTTAGGCATAAGACAAGATTTCAATTTATCAGTTTTATTGAGATTTATTGATCAAAAAGTTCCGTTTTCTTCCGCTCCCGCTGGTCGCTCCTATTATCACCTCCACTAGCGTTTCTCAGTTTAAAAACACCCGCTGGTCGCTTCGCACCCGGGATTTTTTGTCATTTTCAACCATTTTACATCATTTTTTTATTTTAAGAAACAAGCTCTATATTCAGTTGATTCGAGATAAACGTACTACAGAGCTAAACTCCAAAACTAAAGACATAAAGTCGCTATTCTAATGATTCGAGCTAAACGTACTCAAATCCTTGGAAAAAGAGCTTGTCTCTGCGTAAACTCAAATCTTATAGAATCGGGAACCTTTTTAATGTAAGGTTCGCTTGTCTTCACGCTTGTCTTTAAGGCGAGCTTGTCTCGAATTTGTACTACGACTTTGTTTAGTCTCAGTCTGCTCTTGTTCTTTCTTCTGCACGATCGCATTCGCTCAACTCAGCTTATACAACATAGCATCCTCATCCCCCAACACGAGATTCACCTTGTTTCGCACCTGATCTTCTTCAAAGGTGTAGCAGCATTTCACCCACTTCTTTCACCGAACCATACCTATTAAAGGTCTTTCTTTTCATCTTCCTTTGTGTCTCGCTATCACCACTACACTCTAACCTCTTTGGTGAAGTTTAATGCTTAAATTTTATAGTGTCCGTGCTTGCTGGGACTTTCTCTCTGCCGGAAAGCGCTAACAGACGTTGTTTATAGAACAAAGACGAAATAGGTAGAATAAGATAAAATTCATAGGGTCCGTGATTATGACTGACTGGTTCATCAATGCCCTGGGATGGGACTCATTTGCTGGATTTCCATTGACTCGAACCTTTCCACCACATAAGCTACCATACCTTGAATTCCTTCTTTTCTTCTCTCTAGTTGTAGCTCTAAGAAGAAATCGGAATTAACCCCACCAAGACAAATACCACAGCTAAATCTTTCATACCAAAGTCCTATTTATAAGAAGATAACTAAACATGCTACTGCAGCAAGAAACCGCCCCCACACACCTCCCGAGTTGAGTTTGTGGTTGATCTTTAACCTCTTTCTGGTCGCCTTAGACAATCTGTACTCTATAGCTTATTCCGTATATAGAAATAGTTAGTGACGCTCCCTTCTTTGTGCTCGCGTTACCTCTACCTAATGAGAGGCTCGCTTCTAATAACAAGAACCGATGCGTATCGTTAGCGGACCAAGAGTCGATCAGAGGGTGACGAAGGAAGGGCAATGGTTGGTGAGCCTCACTCTGTATAGTATAAAGGAATTCGTCGCATCGAAAGCAGCAGAGAGAAAAACAACCTATTGCCACTAGTCCCTTGTGCAAGACACTTTACTTAACCAAAGTGAAATATTCTCTCAACAATACTAAATTGTTCTCTTCCACTCATTATCTTTAAACACCTCCGCACCACACCTCACTCACGCCTAAGCACATCGGCCCGCGACAGAAAATCGTACTCGTTATGTACTCATCTTTGTCCTCACAGCTCGTTTACCCCACATATGGGCATCCCGCTTCACACTGCTAAGTCGTTTTTAACCGTCCTTTCTTTGCTACCGTGGAGCTCGTAGGCCTTTCCCATTTGGAACGAAGCCCTAAAAGACAAGTGATCGCCCCCCTTTATTTAACCCTCAGGCTTGGAGTTTATCTCTCGATTGAAAGAGCAGCTGCAAGTTTCTCTCTGATTATGCTCCTTCTTAGCACCTGACAGGCGACGTTAGAAACTAAAAAAAATCTGTTTAACCGAGAGCAATGGACTGCTTCGTGAAATCGATAAAAGCCAAAATCCTTATTTCCGGTCCTTTTAGGCGCATAACCCTAGCTGTCCTCACTAACAGATCCCCCTTTGAAACGTCGTATTTTATCGGGTTTAAAGACGGAGTCAAATGTCGGAGATAAGGGCGAGCTACGCTGGAAGAGCAGCTATCGATGACTTTCTTTCACCCGGGAATGAAAGAAATTCGTTTATAGAGACCTAAGGTCAATTTCTATAGTCTACTAAAGTCGAGACAAGCTCCCGATTCGGTTGAGGAAGAGTTCGCTGGGCGCTCACTCCGTAAAATCCCGGTTTTAAGAAAGTTTTTTCGTCTACAGGGAATTCTGGTTCTGAGCTCCTAAACGGGAAACCTAAAGATAGTAAACTACCTGATTGTCTCGCCTAAGGGAGTTTATCTCATACTCCAAATACTGGGTTAAATGCTATAATCTAAATTTCTCGTATCGATCTTTGAGAAAAAGAAAGTGCATAAACTTAAACTAATGTCGGCGAGCGTAGCTAGAAGAGCTATCGATTACTTTCCGATTACTGTCTTTCAAAGGTTAGAAATTCTCGTTGCTCCAAAAAGAGAAGCTATCGATTCGGAACATAGTGAGTTGTAACATTAGGCTTTTAGAGCTGACGTCTTTCTATCTCTTCAACGTCAAATCAAGAAAAGCGAACCTATTAAATGTAAGGGTCTCAAGGACACAGACGATATGGTATTATAGACATAAAAAGCAGAGAAAACCTTACTCGCCACGTGCGGCTAACCTTTCCTTCGACCTACTCTTCCTATTTATAGCTCATGGCCTATCGCCTCGACCGTTAGCTACTTTCATAGGCATGCATAATACGATAAAAACAAAGACGAAGAAGGGACACCGTCTTTCAAAGAAGAAGAGTAGAGTGTTTAGAGTGCTTTCGATGCCCGATTAAGCCTTCCCTTCCTTTTTTCCCGCTCTAAACTCTTTCTATTTCTTTGATCATGGTGTATCATTTTTTCGTTACTGAATCTTTGTTGTTTTCGTTACTTCCACCATTGTTCCATGCATTCAACACTTCCATCCTTTATACACACATGATTTTCATAAAATCGTTCTCGTCCCACGATTAACACAGTTTATTAGCCGTCTTTATATCCTTATTAGCCTAACATCCGCGCCTTCTTCCTATCCTAAATAAATGGTTGAAGCTGCGTCTGACGATGCAAGACCGACTGACCCCGCACCAATCACCCTTGTCGAAGGCCATCACATCAGTGACGAGCATCAATCCGAGTGAGTCTATGTTAATCGTGGGAAGCTTTATATCCTTTTTAAAAAGACAAAAGTGAAGAAGTAGAAAAAGAAAAGTGATCATTAACAAGAGCGGTTGGATCGCAAGCTACCTCCGCTTATCTAATGAGATCGAAAGGAAGGCGCTGTTTAAGCCCTTAAAGTGAGTTCAAAAAAACAGAGTGGAAAGGACTAAACAAAGAAAGAGAAAATGGGTTTGGTTATAGCTACGGAAATAAGAGAAAAAAGAATAGAGAACTAATTAAATATATAAAGAAAGAATAGAAAGTTACGAGCGTCAGCTATCGATTACTGTCTAAAAGGTGCGAGGCGAAACAAAAAGGAGTACGAATCCAACCTCTTTTTTTCTAACCGAGAGGTTATACAAAGAATCCATAACAAAGTCTCAATCCACATTATCTACTATATTTCCTGCTCAACGATATCACTTTAAATATGGGTAAAATTCCCTATCTTCTTGTCTATAATATAATAAGAAGGAGTCAGAGTTCGAGAGATGTGAAGATCACGAGTAGCCAGCCGTGTAAAATAAGGAGCTTTAGTTAGGAAACTGGTTGACTCAACAGGTAGGTGCGAGATCTGACTCACAGAAAGTCCGCACCTCATCATCTTATAGGCAGGCCGTGACGCTAGCTCGTGGGAACGTTTAGACTGATTATTAGACCGAATGCATAAAATTCTGAACTGGTGGAGCCTAGATCTAAGTTACGGTAGTCAGCTTAGTCAACTACTTCCTTAGGACTATAGGTCGGTAGTCACGGGTCCTCGTATAAGGAGGGTGCATTAGCTTTAAAATCACCTCCAACTTTTAGTGTGAGACGTAGATAGAAAGTGTTCACTTTCCACTTCCCTCCCTAGCGCCTCTTTCCTCGAAAAAAAGGTTGTTGACATGTGCCGAAAAGACATGGTTTGCACTTTCTCTTTCTGCTCCGGCACGTCGCACCTTATTTCTCGCTTGCTTCCTGATGCACGCTTCTTCCTCTTGAGAAGCATCTTTCTTGTTCAAGCTAGTTGACTATCTGTGCAAACCACGTAGCTCGCCCTCCAAACACCGTCACATGTGCCTCTGTAACCTATATCACTATGGTCTTCTTCCTTGGTAATTTAATGACTGGAAAATCTGTCTCTTTTCATTCTTTCTTTAGGCCAGGGCTCTCCTACTTTATTTTTATATCTCGCAAAGCTCTCGCTTTACTCGACCTTCCGCTCATTATCCTATTTATCCTTGCTACTTATTAACTAAGATATTGCTCCGTAGCTCTTCCGCTAACGCTCCCTCAGTTTCTCCCATAAATAAATGTCTATTGATTAGAGGCGATCTTGTGAGGCTACGCTAACGCTCCGATGTTTCTCAACACCGGAAAGTCGCACCTCTTTGAAATGACTCACACGCCTCAAATCAATGTTAAAGGCATAAACCCCATTTTTTTAGATAAGTGAATGAATTGAAAAGACAGAATAACAAAATTAATTACAAAAAAGAATAAATAAAAAACAAAACTAAATTCATTAAAAACAAAGAATGAAAGACAAGATTGAAATTCAAAAATTAGCCAATTTCAAACTTTACGTTTGACCTGTATTTTTTGTAATACAAGATTTAAATTTAAAAGATTTATTGATTTATCAGTTTATGGTACGCACCTGTCTTTTTGAGTAGTAAAGTTCTTTTACGAAGCTTTCTCAATTCAAAACTTTACGTTTTCCCGGGATAAATAGGAGGTAGTGAAGCACAGCGGAACTCGAAGTAATACAAGATTTCAATAAAAAAGTTTCATCTTTACTGGTATTTTAAGTAGCAACTATAATTGATTTCCATAAGTGACTTTCTCAATAAAAAACTTGCAGTTTTACCACAACATTGAAATTTCATTAAACATTTAAATAAAAAATAAGAATCAATTAATTACAAAATTCATTAAAAAATTAATAAATAACAAAAAAGACTTCCGATTGAAATCCTAAACGTCGACGTTTTCTCGGACTGCATTTTACGAAGCTTTATAGTTTATTTTCTAGTTTCCCGTTCAAATAAGTAGTAAAGGCTCTGATTTCAATTTAAAAATAAATAACTTGCTAGTTTACCGTGATTTTGACTAGCAACTAGATTTTAGCTCTGATTTGCATTTATCAATCTAAAAGCGCTTAAAACGCCTTTATTTTCGATTTCAATATTTATTGATTCGTCAACGACTTTGATTTTAGGCGACCAATTAGGTTTTCCCTTATTTCTGTTCTTCGCTCCGCACCTGTATTTTTAGTAGGCCTAAAATCTAGAATAAAACTCTCATTTCAAACCTAAATTAAAGATTGAAATTTCAATAAACAAGATGTTAATTTAAATGCGTTCAATTTATCAATTTATAAGTGTTCTTTTACCGAATTAAAAGTCTAAATAATTCTATTACCAATTATATAGATCAAAGTTCTTACGCTACGCTTCTATGCTTCTAAACCCTCTTTTCATTATCATTGGAGTATTGAAATTGCGAAACTTTGAAATCATTACTTTATTTCTTTTTAATCAATAAATTTTCTTACTTTTTTATTTCCCATTGAAATTTCATACTTTATTTCTGGTAGAGTAAAACGACGTGCGTAGCATATTACACTTTTTAATGAAATACAACTTTTTAATAAATGCTTACTTTACGATAAAATAAAACTTTTTAATTGAAATCTTGTCTGTAGGTTATAAATTATAGTTGCTCCCGCAGGTAAAACGTCAACTTATTAATCATTACAAACAGTATAAATAGTTATTAATATTGACTGATAAATTTCAATCTCATACTTTCCTGGACGAGGATTAATCTAATATTTAAGCCTTAGGGCGTTAAATCACACTTTAAAATTTCATAATTTGCTTACTTTTTTATTGAAATCTTGTATTACTTCGAGAGACAAGCTCATTCTGAAAAACACCGGTAAAACAGAAACTTTGTCAACTCTTTTGTAGACTTACTTCGTAAAAGAACTTTACTCCCGTGCACTTAAAAGACAGGTCAAACGTAAACTTATCAATTTAGAAAGTCACTTATGGTTAAAAAGCAATATCTATTCTAATTCAAGAGTTTCGCTACATATGCTTCACTCCTATGAAGTTGATTTGAGGGGTGAAAAATGTGCGAAGCATAGAAGCGACCAGCGGGTGTTGATAAACATAGAAACGCTAGTGGAAGAGCGATTCAACTTTTGAATTTAAATTGCGAAACGATATTTAAAAGAAATCTTTAAACCGTCAACTTATCAATTCAAATCTTGTTTTTAGGTTGTTTTAAATCTTTAATTTAGGCACTTTCTTACAAAAAAGAACGGTAAAACGTCAACTTTAGGATTGAGAAAGTAGACTTATGGTTAAAAAGCACGGCACTGCCCAAAAAGAAAACTGATAAATTGCGCAACTCAATAAAACTTTTTAATTCAAATATTGTAAAAGAAAGAAATTGAAATCTCTTAACTGATTAATGGTAAAATCAATAAATCTTTAAAATTGAAATCTCATATTAAATGAAACTTTAAAATGGTAAAAATCTTGTGAATCAATAAAAAATGAAAAAGAACACTTATTAATTGAGAAATTCAACGATATTTGAAATAAAGAAATTTGCGGAAACTGATAAATTTTAATCTTGTCCGGGAAAATAAAGAAAATCAACTATAAAATCAAACTTATAAATAAATAAATCTTTGTAATTTCAATATCAATGTTGTCGTCTTGAGCTTTTTATTTATCTCCGCACAAAAGTACTGAGTTATAGCTGTAAATCACTAAGTAGAAGAGTTCAGGCATAGTTTTCAGATGTGTACGTTTTATCGAAAGGGTATCATATCAACCATAACGTCGTGTCAGCGCATTTATCTATGTAAAAGTTTCTTTTTATCGTTGTTTTAAGGTATTTCCCTAATTTAGCTATTCAAGTGACTTTCTAAAGAGAAAACTATTTTTTCATTATGACCGTTATTTAAAGGAAGAATTATTTCGCTATTTAAAGTGAATAAATGCATTTTTCTCGTTTATTTTCTCTTTTTCGGCATCAAGTAAATTTCTCTATTCAAGTTACTTTCGAATTCCATCTATTTTTAGCATCATTTCACAGTTATTTCTCTACGTCTTTGTATTAGTACTAAATACATGCCCCAATATCTTTTTATTCGGTGTCGACTTACTCTTAGTCGTGCGTCTTGTGTTTTTGAGTACATTTCTATGTTTATCTTTTTAAAGCGATATTATCCATCAGTTCAGTAAGCTAAAGAATCAAGGTATTGTATTATATTGAGGTGCGTAGCAATAGAATAAACCAAAGACAAAGTCAAGAATTAAGGAAAGAAGTTATATTGACCAACCAATACATAGTATACAGATATAGGTTTATACGCAGGTTCGTTATTAGGCTAAACTATAGAAGTGACAAAGAGGTTTGTTTATTTGAAGTCAATTATTGTAATAAGTATGACCGTTAGGCGATATGTTCATCGTCGAAGCGTAGTTTTTATGTTTTTATACTATTTTATTTATGAAGGTGAGCGTAGTGACCAACCGCCGTTAGCGACCAAGAGAGGCGAGCGAAGTGAGTCCACACAGGAGACAGAGTTTTGTAATATAATTCCGTTTTAGTCCCTTCCTTTTGTCCGGGTTCTGTCAACAAATCTTCTTTCTACCACCAGTCTCAGTGTACCCTACCTATCAAACTTCGGGTTGAAAGCGAGGAAGTCGATCCGACTTCAATTCTAATTTGCCTTCTTGCCCAAAATACCCAGTAGACTTAAATCAGAAGAGCGAGAGGCGGGAGGAAAATTATTCCACTTGTTGCACCTCGATCGTTCGTAGTTTTTCTTTTTCATCTGAATTGAAAGCTTGACCTTTTTATCGAGCTTAGTAGCATGAGGTGCGTTAGCATATTTTATTCAATCACTGGCTAAGACAAAGATGAAAGAACAAAACTTAGATCCCTACATCAATTTCAGTGTCAAGTATAAACAATGTGCAGAATTCGATTCAAACAGATGCCCCTGCCTGGCCCTAACAAAGATAGCCCGACGGATATCCCTTACGCCTACGATCGATCGCCTCCCTCCTGAAATCTCTCTTGCTTCACTTTTGTACCTTTTCATACGACTTTCTTCAGTTCGCTTTGCTTCGGTAAGTATTTAATTCAATCGCCGGAAGATGTAAGTTCTTTGTCCTTTCTCCTTTTTAGTACGACTTTAAAACAAATATTGAAAATCACGTCTTGTATTAGACGGAACTTCTCGACTAGAATCATCGGTTAAGATGGATGAAGCCACCGGGAGACAAAGTCGTAAAGAAACCAACCCCTGCCCAAATCTAAAACTAGCTATTTGTCTTTATTTAATTACCGATCCTTCGACTCTTCTTTTAACGAGGGGAATGGAGTATTACTTACAATCAATGTATTTACGACCTCTTATCCATCATATTATTCCTTCCATGGTCTTAACCTTACCTTTTGATGGTTATGGATTTCCGACTAAGGCGAGAGACAAAGAACCGAAGTGAGGTTCAAAGTGCCCGGGGAACGGGTACCGAGTCACATCACAGAGACATACGAGAAGGAGAGGTAAAGCCAATCAACAAAGGTGCGAAGCAATTACACCATGACGAAAAAAACAGTAAGTCTAATATTGTATTGAAAGCGTGTAAGCGCATAAGACAATGAATGTAACAGGTAATTTGACCTCTTTATCTTTCATTTTGTTAATGGTCGACTTAGCGCATACACGTGCCTCACAGCGGAAGGAGCTTTTTGATCTTAAAAAACAGGTTCTCGCTGGTGAAAAACTAAGTTTGAAACCCGGGCTTATAGAGCATTCGTCTCCTTTGGAGGAAGAAGATCCAAGTATTGAATCGTTGGAGTTTTCATTCTCAAAGTCTTTTCATTCTCAATGATTGCACCTAAGGATGAATTGTTCCTCACATGGGAATAGCGCTCCCACTCTCTCGCCTCGCCCGGAGCTCACGCTTGTAGGTATGGTTAGGGTGCGCCATTGGTATGTTCTCCGGTAAATTCAAAGACGAAAGTTTCTCCATCGCAGACTAGCCCGTAACCTTAACAACCATAGACGATGATGGCAATCCCGCTCGCCTTCGGCTTCACGAGCTCGCCTCTTTGTTTCGAATAAACCAAAGACCTTCTTTTTGCGTTTCGTTACACGACGGTGCGAAGCCGCTCTTTCTTCGAATCTAGTCATCAGCGTAACCACACGGCCTGACATCTCCTTTTTGATAAAGAAGCCAGTGCATCAGTTCTTCTTTCCGCTTGACTTAACACTTCGTTTGCCTTACGTCGCCCCTAGAGATATTAGTAGATATTAGTGACGCTCAGTCTGTCTTATTTAATTCCGTCAGGTGGATAGACCCATTGGCCTTAATTCCTTCCCGGAAAAAAGCTATGTCTTGTGCTAGCCGGTGCTATGCGCCTCTCTTTGACAATTTCTCATCGCTTGTGACAAATAAAAACAAAGAACGAACTTAAGTGCTTCATTTAGTATAACATGGCTTGTTCTTCTTTTGGGCTCCTCTCCTAAACACCGTGTTCTTGTTACCGGTGCTTACCCATGACTTTATTTCTCCCCCGCTTGCCCGCACCCGGACGCCTGACCTATAGGCGGGAAAGGTAGCAGCATCTGAACCTGTCCCAGATCATACGATACGGGTGGTGGAAAGGTTTTGAGTTTGGAACCGACGAGTGATAGCGGAACCACGAAGGTAAACAAGGTGGTGATCAATTGGATCTTCTTTTTCCTCTTTATTTGGGTTTTTTAAATTGATATTCATGAATTGACTTTGGAACCTTTTGATAGAAGGAGGCGACCGGGTAAACAAATGTAAATAGTATTATCCTATTAGGGAAAAGAGGATTTTTACAACTAATAAGAAAATAAACATATTCCCAAAGACAAAGTTCTATCACCGGAAACTATATCGCTACTCACTTTATCACTGCTTTTTGCCGATACGATGTCGCTCCTTCAGTTCTTATTTACGCTCGCACCTAAGCGAAATGTGCCGTTATCACAAAAAATACCTAAATAATGAAGACAACTCGAACAATTGGTCTTTCTTTACCTATCTTATAACGAGAAATCACAGTGTTGACTGAACAGGTTGACAATAGAAATGAAAATTGTTGGATTGACTGATAGAAGTGCAAAAAGTTTATGCCACAAACGGGTTGTATCATAGTGGAATTCTTTAAATCAGAGATAAACTACAGAACGAAAAAGATAGTTATTTAATGCTAAATAAAGTAACGGAAAATACCGAAATTAGAGTTATGACTACGAGAGACAACAAAAACTTATTAAATAATTCGAATCTGGTAGAGGAAAACGACGTGCGTAGCACTTAAAGCACGGTAAAAGAAATCTTTTTCATTGAAATTGCGAAACTTATCAATTTTTATCACATAACTTTCCTACTAAAAAATACAGGTGCGGAGCATAGAATGATAGTGAGGTGCGGAGCATATCAATAAAATGAAAAAATTGGCTTTATTAGCAAAAATCGAGTTCCTACCCACAGGTGTAAATAGGAGCGACCAGTGGAAGCGTAGGTGCGGAGCGAAACTTTAAAATTGAAAGAACATTACTTTTTCTCTTTTTTGTTCTTAATTATGGATTCATTTAGTTATTTTTATAATTGTATTTAGGTTTCAAATAACGTTTATGACAAAAAAACACGGTAAAACATAAACTTTTGAATTCAAATCTTATTTTACTTAGTAAATGAAGCTTATGACAAAAAATCACGGTAAAACATAAACTTTTTGATTGAAATATGGGATTCACTAATAAAAGAAACCGTCAACTTTTTTATGTTTATCTTTAATTCCCGCTGGTCGCTTCTAAGCTCCTTAATCCTAACCTCAATCCGCTCCCTTTAATCCGCTCCTACGCTCCCTACGCTAACGCTTCCCTCCTTTCAGTCGCCTATGGTCGCTCCTCAATTCACTTCCGCTCCTGCGCTAACGCTCCGATGTTTATCAACACCTCCGCTCCCGCTGGTCGCTCCTATTATCACCTGCGCTAACGCTCCGATGTTTATCAACACCCGCTGGTCGCTCCGATGTTTATCTTAGCCCGCTGGTCGCTTCCCTCCTTGTCAGTCGCCTAACGTCGCACCTCAAATCTATATCATATGTCATCTAATTAGATACGTTTTATAACACTAAAGAATTTATAAATCTTTTTACCTTGATACAATTCAGTATTTAAAGTTATTAATATTGACTAATTAATTGAAATTCAAATGTTGTTTTTAGGTTGTTATTAATTGATTCTTATTTTTCATTTCAATCTTTATTGAGGTTTTAAATTAGAGACGCATAAGAAAAGTTTTTAATTAATAAATTTTATTACTTTTTCATTATTATCTTATATTATGGTTTTCAATCTTGTATAAAGAAATCTTTTTCATTTCAATTGCATACCCGGAAAACGACGGAATATATATCACTTATTTATTGAATTACACTTTTTCATTCTCGTCAAAATTACTTTAATAAAAAGAGCTTGCATTAGAATATAGAGCTTGACCTTGGAATAGGAGTGATAAAAAGCGTGACTAAAATCTATAGAATAGGATTGAAGCAAAGCGTAACTCTAAGAAATATGCTTACTTTTTCATGGAATAACACTAAATAATGTAAATTGCGAAACGAGAAAATAAAGAAATGAAAACTTTCAAAAGAAAACAGATATAAAGTCTAAATCAAATACCTCCGCTCCCTACGCTCCCGCTGGTCGCTTCTATGCTTCGCACCTACGCTCCCGCTTCCCTCCTTTCAGTCGCCTATGGTCGCTTCCTCCTTGTCAGTCGCCTCCGCTCCCGCTGGTCGCTCCTATTTACACCTCCGCTCCCGCCCTCTTATCACCGTAGCTAGCGAAACTATGTTTATCTTAGCCCGCTGGTCGCTTCTATGTTTCACACTTCCGCTACGCTTCCCTCCTTGTCAGTCGCCTTTCGTCACCCTCATTTCTTTCTTTACAGTCAATCCATCAATAAAAAAAGATGAAGAGGGATTCCGTCATAAAGGCGACATTGGTGTTTTTACATAGGAGCGGTTGAAGGAAAGCTGCCATGTTGCATCTCATATAGGTGAACAAACAAGGCCCCGGAGCTTGTCTCGCGTAATAATATAGGTCGACAAAACCAGATTGCCCTGTATAAGCGTACTCTATAAATGAACTTAATTCTCTTTGTAGTTAAGAACTGAACTTCGCTGGCCTATTGAAGTCACTTTCTCAATTTCTCTTTTTCATGTAACCTTAGGGATTTACCTGCGATTGAAAGAGTGCCTTTAGAGTTTTTAGATAGGGCCTTCATCAATAAAAAAAAAGCATCTATTTAAGGAAAGAATTGAAAACGATTTAAGTCTCTAAACCGGTCGACAGTCATAAACCATATTTGACTTAAGAGTATAAAAGAATAAACTAAATAGATTTATGTCTTTAGCAGTCTTATTGACTCAAATAAAAGTCTTGAACATCGATTTTCTTTTTTATTGTTAGGGAAATTAAGCAAAATACCTCAAAAACGTATCAAAATTTGGCTTTCATTATTGTTTTAACGAAGGAGCACGCAGTGAGTACTTGGCACGTTTCTCGAGGCAGATAAAATACGTTAATGCCTGAAAACACCTTATTATATGCTCTTATCTTTTCGCACTTGCTCGTAGTTCAAAGTACCCTGTGGAGTAGGGGATCTCGTTAAACATAAAGAAATGACTTTCTAAAGTAGCCTTATGGTTATGAAGCGTAATGCCTAAAACACCGATAAAATCTCCAATGCCCTTGAAAGACAGTAATCGACCTGAAAAGTAAGTCAAATTAGGTTTATGCTCAATAAAGACTTGCGAACTCTTTTCAATGTTTAAAGGAGCTTGTCTCTTCGCCCTAATGGTCGCCTCACTCCCTGACATACAACTATTTAAAAACGAAAGTGTAACTTTTATCGTTTCCCGGTCTTTTTAGGTATTAGTTGTCATAACTAGAATGGCGACTTAGGAGAGCTGGTCCACAAAAACGAAACTTTATCTCTGGTCGAAAGTGAGAAACCCTTTTTAGATAGGCATTAATTTCTTTCGTTTTCTAGGGATTTTGAGGGGAAGCTCTTAATCAAGAAAAAGGCGATCGTTATAGTCCCGAAAATCAAATAATTGTGCGACCGATCCTTTAGTAAGAAGTAGAGAATCAATAGAAAGCAACATCTGCATTTGTTTTAGTCGATACAATCAGGGAGCTTGTCTCTGCGCCAGCGAACTCAAATAGTTTCCCGTTCTTTTTGGTCATCAACGTCCAATCGAAAAATGAAAAAGTGCTATGTTTAGCGTTTGAGAACTGAACTTCGCTCACCTTAGGAGATAGGTCTGGCGCATTGAGAAGTTAAATTTCATCGTTCGGGCAGAAAGAGAAAGAAAGATAACCGATGCTTCGTTCGCCCGGATAGCCGACGATTATCTTAAAAAAGTGAGAGTTTCACCGTGAGAAACCAGATTTGCCCGACAAGATGTCGCATTTGAAAGCTAAAGCTCACCTGTTGAGTAAGAAAGATCATTTCACTATGGAAGTCACTTTATAAACTCATTTTAAACAGTGGATCGGCTTCATTTTCCTTTTTAGATAAAGCCAAAAAGTTATGAAATAGATTTGACAGACCCCTTGATGTGTAAACTCACAAAGTAAAAAGTCAAGCGATAAAAACAACATAAAAAGAAATTGAAGTTATTACTTTTATAACACATAATTAGACAGACGCAACTTTATTATTTATGAACAGCACTTCTTATTTAGACGGAGGTTTCATCCAACGGGAAATCAGAAACTTTAAAAATTAGAAAATGGGCTTCACTAAGTGACTAAAGTCCAGAAAATAGAGAAAGCTGGCGCTTCACTCGAGAAACATGGATTTGATGAAAGCTCTTTAAATATGGATTAGAGTTTCGCTACTGAACTCTTTATTATTGATTTGATGAAAGCTCGATAAATATGGATTAGAGTTCTTCCGCTCCTTAATCCGCTCCTCCGCTCCCGCTGGTCGCTCCGATGTTTAAAAACACCCGCTGGTCGCTCCTATGTTTATCAACACCCGCTGGTCGCTTCTATGCTTCGCACCGCTACTTCACTCCTATGATATAGATTTTAGTCAAGCTCCCTTGAATATAGATTAAGAGTTCCGCTGCGCAGAGTTCCGCTGCGCAGAGTTCCGCTGCGCAGAGACAAGCTCCCTTGAATATAGATTAAGAGTTCCGCTGCGCTTCACTCTAACAAATAGACATAAAGTCCCTACAATATAGATTTTAGTTCGCTAGCGCTTCACTCCCTACCTAAGTAAAATGAGGTAATGAAATTGACTTCACTTTTTACTCGACTAAACTTCGTCTTCGGTAATTGGTAGCAGGGCGCGTGAAGCACAAAGTAGGGACTTCCGATGGAATTATCTCTGACAACATACCTTTCGAGATAAACTCCCTCCCTTTTGGCACCTGTCTCTTAATTTGACACTTGAAGAGCGATGGTAAACTTTTTCGTATGGATTACGAACGTTGGTTTTACTCCGCGAAGAATTACAGGGTCTCGGTATTATTTATTTCTCTTTCGACCATACAAACAAATATGAATTCCTAGGCAAGCTCTGTCCTCTTTTCACCGTTGTTTTCTACTTGTTTATCTTATCTCTTTCTTCTTTTCTCGCCCAACCTTGCATTGTGAATAGAACAAGGGACTCGCTCTAACGTATTAGCGCGGAATGCCAAATAAAAAAGAAAAAGTCGTAGTTGGGATTCCGATTTCATTGTTTGTAATGGGATCATACAGATTGTTTCATCTACGTTGGTAAGCTCCTAGTGTGTCCAGGTGTGTAAAACTTTGTTGAAAGAAGTGAGAAATAAAGTGATCAAAATGAGAAAAAACAGGGATTTTTTGACATTCCCTTGCAAAATAGCTTACAGCAGTAGGATTAGCAGCTGCATTAAAAACAAAGAAGTGTGTCCATAAGACTAAGGGGTAATACCAACAAAAACCAATGAGACCCCACCCAAACCTTTGACTATACGAATGCCCCACGAGTGCCGTGTCCAGTGTCCGCCCCGTACCAAGCAAGCCCGGTGATAGTTACCGATCCTACCGGGTAGCATAGGTTGTTTGAAGAAATGTCGTATACGATTGGGGGTGGTATCCGACTTTCCACCTGTATGTGTTTACAGCCTTTGACATGGAAGGGGGTAACGGAGTGTCTATGTACCGGGGATCGTCATCCAGAAGGTAGACGTCGAAGCATCTTACCTAAGCAGTGAAACTAGCCTCATTTGTGACATACCAGCTGCTACCATTGCTTCTACCCATGCACTGTAACCAGGATCAAACTCCTTAAATCATAAAATAAGACTTCGCCCTTCGATCGCCTCCAAACCAAGTAAATGGAGTGGTGACGTAAGGAGTGAGTAGAACGCACGAGTTTTGTATATGGAAAGACAACTATGATGTCTGGTGGAAGGTGAAAGTGTAGAGACTCTCTATCTATCCCAACCATAGAGTTTAATAAAAATAAAAAGTGACGAGACAAAGTACACAAAGACTTCTTTGTTTGTGCAGGAACGAAGACAAAGAACAAAGTGACGAACAAAGAGCTCTGAGACACGAGAATCAGTGAGGGTGGGGACTTTCACTACTCTCTGGTCTAGTTGGAAGCCTAACTCAGGTTAGAGTTCAGCTACTGCGCAACGAAGGCAAAGAGCGAATCAAAGGTTGTGCTTTTCAAAACCAATAGAGAGAAAGGGGAGGCCAAACCCTAGCCACTATAGCGACCCCACCACCAACTCTAGCTGATAAGTACCCGAACGAGAAAGCCAAGTAGTTCCGTTTTTCTTTTACGTTAGAAAGCCTTACTGGAGCACACCTAGGCCAAAGAAGGTCTTAGTCTTCTTTCTTTCAGTGAAAGTTCCGATCCTGCTAAAACATCTAGGGCGAACCGTAACCAGAAAAAGAATTGCGGGGACCAACTACCCACAACTTCATTTGACTTCTATAGTGGGAAAAAGACGAAACTTGAATTGAAGGGTTGGTGTGGCGACGTTAACCACCGGGCTCTACATTTTGATGAAACCCGCCCAACCGTCCCTTGGTTGCTAGTACCTTTGCCTACAGAGCGCAGTTCAGTTTTTCATTTCTTGGACGAGGCGAGCGACCTGTGAAGTTTGCTGATCACCGTGTTGAGTCGAATTTGATTCTCTGAAATAAAAAGGTCCAACTCCTCCAATGGAATTTACAACTTTGTTTAGTGAAAGGACGAAACTTTGTCTAAACTTTGTTCTTCGTTCGCCTTGCCCTCTCAGTTGCTCTCTATCCCTACAATGTAGCGTCTACCCATAGCGCTCCTTCGGCTCCTCGTGACTCTAGACTTTCGGATTCCTGAACTTCTATTGGGCCTGTGATAGGTGATAGTAAAGTCTTTTCTTTGTTTCCTCTCTCTGCAGCTAATGCTACTTCTTTGTCTTCTACTACTGTACTTTGTCTATAAAACTGGAGCAAATCATTATGTAACTCAATATCTTCGTGTAACGGAACCTCAACGGGGGAAATAGGCGACTCCGCTGTAAGACGTTTAAGACGATGGATGGGAGCAGAAGCATAGCTTTGTTCAGAATTGCTTTTTGATTCGGGCGTATGAAAGGAGTTTCAGTTATAGGTGAGACATTGGCAGTTGGTAATTGAATCACTTGCTATATCCTGTGAATGATCTGTGACTGAAGTTTAGACTTGACTTCGCTTCCTGGTCATGCCGTGAGGGAATGAACCAGCTATGAGATTATGAGGTGATCTTGCCGACCTTCCTCCTATCCCTATCCTCTGAACACGAGGTCGGGCTACCCTTTCTCTTCAAAAAGCAGCACCTAGCACGCCTAACTTGAGCTCTCATATTTATATTGCAATGAAAGAAGAAAGCAAAGTCTGTTTTTTGGTCATCAATAATACGTTTTTACTCGAACTTCCCGAATATTTAGTCAAACCCCAAACACAGCTTCTTGTGTCCACAGTTTAATAATGAAAGACTAATGAAGAGCTAACATCAATCGGTACACTTTATACCTTCCATGCAATGGTTCTGCATATTATGTCAATCAATCTATTCTAGGTATTTGGTTTTCCAGCATCAATTTTGAAAAGGAAAGAGAACGAGGTCACACGGGTACACATCGCTAGGTTATGAGCTGCATGTATAAAGATCATAGTCCGTCAGTTGTTTTTAGTTTATTGTATGCCCATACATAAGTAGTAGAACCAAGAACTCAAACTGAACCATTTGATGTACCTGTATCAGAAGCTTCATCCATTCTACGAGCCAGTCAACATCGAGCCTGACTGACCCTCGATTCTATCCTATGCCCAAAACCAGGACTGATTGGTGCTTGACGATCGTACGATACGAAAAAAGAAGGGGAGAAGGGATAGTACAAGGAAGGGAAAACTACTTCGTCGGGTGATGCTCCGCGCGAAGGCCAAACAACAAGAAACCACTTTCAACCTGTAAATCCACGAAGGAACCATTGAATCTCACCAACATGCTTATTTCCGCCAACTGGGGACCAGAGCCTTCACGCCACCGTCGTCAGCAGCTGCTCTTTCAGTAGGATTTGTATTATGCTCCCGTAGGCTAGTGGATCTTGTCAGGACATCGAAGCGATAGCTACGGAGCGGATTAAAGTGTTGAAACTGAGGTGCGAAGCATAGAAGCGTAAGCGGAAGAGCGTAAGCGGAGTTAAGAGATTGAAATTAAAAAGTTTCCGTTTTACTTTTCGTTTGATTTTTTTTCCCGTTCTTTTTTGTGCCTAAATACAAGATTTCAATTTTTAAGTAAGCCAATTTATCAATTTTAAAGTCGTTTCATTAAAAAGTGTGATTTCAAAGATTTTCATTTAAAAGGATTTAAAAGTCCATAAGACAAGATTTGAATTGAAAAGCCATAATAAATAAAAAAATAACTAAATTCATTAATAAAAATACTGACAGTTTTGTGATTTATGTCTCTTTATTTCAGTCTTAGCTAGTAGTTAGCTCTTCAGCCCAATGCGCACCACACTTTAGGATCAAATATCCTGTGGAGCCGGTAACTCGTCGGGTGCGAACACTAAGACAGAGGGGAGAGTTTCTCTAGCTGACTTAAGAAGCACACTTTTCAAGACGAAGAAAAAGACAGATTAAGTTTAACTTCAAAGTTTCATAATAATTAAGCTATTTGGGTAGCTTTTATTTCTGGATTCTACCTATATTTCGCCTCAAAGAAAATAAATACGGGGGCGAATAAGAGCTTGACTCAAATCAATATCAATTTTAATAAATGCAAAACATCAATTTCGAAAGCCCAGCGAAACGTTAAGCACGGCACGACCAGAGAGAAACTTTAAAATGCGCCATCCCTAAGGAAATGAAGCCTTATGCCGTAACGGTAAATATGCAACTTTCAAACGGTCAAAGAAAACTTTTTGATTTCGCTGGCAAGAAGCGAATGAAGTTTCTGACAAAAAAGACCGATTAAGTCTACTTTTATATATAGAGAATTCCACGGCAAGTTTAGGTCCTCTGACGTTCGGGTTTATGCTAAACTATTGATTTTAGGTTGCCCCGGGTGCCAGCGAAATTCCACTTGGGTCTGAAAGAAGATCAAATGCTACTTAAAGGATTAGGATCCGGGGACTTCTATCCGATAAATACACGCAATAGCACTTTTCTCTGTCCAGATGAGCCCATACGTTTCTGCCCAGAGGAAATCACTTTTTGTAATGGCAGCTTTAGATAAGGTTTTATAGCGATACAAGCTCAACAACGGGCTAATGGTCTAGTGTAACCCTTACATCCGGATGACCAATATGTATGGGATAATACCCCTCATCAGATAGTGAGGCAGTTTCCGCGGATTCAGAACCGAGAGTGTGATCTCGTTTTCACCTGTATCTTCCTAATAGGCCCAGCACAAAAAGTTTATTCTAGCATTTATGTGGATGGGCGGTGAAGGAGCGAGTTTGGGTAGGTCTATATGCTCTGGTAGGGAAACTTTTACCTCATGCTTGGCTTTTGTTTTACAAGGCCTGAAAGACAGTAATCGATAGCTCCCTTACGCTGAGCGAAACCAGTGAATTAGACCATAGTTTTGTCGTGTTAATACTTGCTTCTTTCAGCCTTTCTTTGTTTTGAAATGCATTTATTGATTGAGTTGTAGATTGTTTCAGTTCATTCTACTCTTCAACCTAGCACCTCCTGACTCCTGCTCTCGATAAACCACCCTCGGCCCATGGTGGGTGGAAGTGGGTGAGGCGAGCGTGACGCTTTGTTCTACTTTCAGTCTGATGCATGCATTTTACGTTCATCGCCCTCTAGTAAACGGACAACTATTGCCAGTTAGAGTGCTTCTTTTTCACTCAACTACTGGTAGAAGAATGGAGATGGTGAGTGAATAGAGAGGCACGAATGAACTAACTTGAGCAGTCAACTCACTTCGTTCGTTCCTCGACACCTGTCTTATTGACGTCATAGTCGGAAAGCGCTAAAAATACTGGATCCCACTATTCCCATTATTGGTTAATTCAGGTACAAAGCTATAGATAGTAACAAAGCACTAAACGTAACTTGATTTTAACTCATAAATGACTGCACAATCAGTTTTGTACTGCTAAACGCCTGCATCTCCTTTGTTTTCAAAGTGCTAAACGATTCGGTTTATACAAAAAAGAAGGAGAAGGGTTAGAGTGGACTCTTTATGCAAGAGTTTCATTTCGAACTTAAATCAATCCCTTTTAGTGCTTGGGAACAAAGTGAGTTTACACCCTTAAAACGAAGTTTACACATGGGAACCGAGGTAGTTTACTATTGGCTACAGGGCTCTTGTGTTGGAGCGAAAGGAGGCGACTGACAAGGAGGGAAGCGACCAGCGGGTTAAGATATTAATAGTTTCGCTAGTGGAGGTGATAATAGGAGCGACCATAGGCGACTGAAAGGAGGGAAGCGTAAGCTACGGTTAAGATAAACATCGGAACGCTAGTGGGACAAGGAGGGAAGCGTAAGCGAAGGAGCGGATTTAGGGAGCGGATTTAAGGTGTTCATGCAACTTGCTTGATTCTTTGAGCTTTGTACTTTGATCTTGATTATGTCATTCACCCTTTGAGCCAGTAGTGATTGAAAACGGGGTTTGCCCATGATGCGCTCTGGGGTTCAATTGATGCTCGACTCACAAGCAAGAAGGATGCTCCGTTGCAAGGAACAATCTTGGAGTACAAAGTGGAGTGTTCACTATTTTTTCTCCGTAGCTTCTCGTTACAAGCTCTTCCACGGAGTAGCGGAAAAGTCGCTCCTCATGAAGGCTTACGCTCCGTAGCTCCAAGTCGTGTAGATTTACACCTTCGTCGCCCTCTTGCTTGACGTACCTGAGTTCTACTCACTTTGGATCGGACTTGACCTAACGGAATCAAAAACAACTTGATTTGCTACTTTTCAGATCTTGCTTTTATCCAACAATAGGTTTAGTACAATACATTGGAAATATAAAATAGATTATTGGGTCATTGAAAAAAACCAATCGTACAGCAGCCCACCAGCGGTAGGAGTTTTCTTCCTCTTGCATATCAACCAGCTTCAGACCTAATTCATCACTCCTTCCCAAAGCGTATTTTCCATTGTGAGCTAAATTCATCATTCTTGGAGCTGCAGTTGACTTTGTTCCTGCTAGAGATAGAGATTCGACCTCACATCGGCTCACCCTGCCCAAAGGTCACTTCACAAGGATCACCTTCATATCTTACCGGGTACTGACTCGTGGCTTTTCTTTTGTTGGCGGTCAACGCGTATCTTGACTTGTAGCCGACTCAACTTCATTCTTTTTCTTCGTTCTTCGACAATAAGTGTTCAGAAATCCCTAAATGTCATCTTTATCAGTGTCCCTAAACTCTAGACTACGTATTTTTGTCTTTTACGCTAGCCCTTTAGATAACCAAGGAAAGTGTAACTGAGGAAGCCACTGACTACACATTCAACTCTTTAAACCGTGAACCAAGCTCGCGTCTTCGCAAATCTACCTTTTAGTATAAAAACAAACAAGAAGAACGAAAGTAAGAAGAAGAAAGATAGAAAGAAGACTGCAAGTCTAGTGAGTAGTGCGGAAAAGAAAAGAGTACAACGAACGGTCGAGTGAAGCTAACGCAACTAGGTCGAGTAAAGACTTGCGCCTTATAAAACGAACTTTTTCTTACTTTTCCATTATCCATACGTCTTCTTTCTTTGTCCTCTTCGTTTCGTTACGGTTTGCAGTATAGCTACTATACATACAAAAAACGGATACAAATTCTCCATGGAAAAGGTAGTTTTGAAGTCAGAAGAACCAACTTCATATATATCTTTATGCAAGTCTATCTGCTCTTTTTCCCTCATCGCTTCGCACCTCACTCTATGTCTTTATTTTTTTCAATAACTAATTACCTACTTTCTCGACTAAGCTGGTTCAAATGACAAGAGGTTTCACTCCAGATGCTAAAATGGAATTTATGAAGCTACTAATGATCAAAATGATTAAAAACAGGGTTTTTTTGATGCCGACATGCGTCCGATCGATGCTACGCGACCAACGGGCGAGTGAGGCAGTTGTTCTCTTTCTAGTGATAAACGTGATTTGACTTAAGAAGTTCAGGTGCGGAGCATGTTTAGAAGCCTAAAACGCTACACCAACAAGAAGGTATCATGGAGAGCAAAGGGAACCCTTAAGACCAAGAACAATACGTATTAAATCGACTTGAAATCAAACACTTTCTCAGGGATCTATGAATGGGTTTTTCTCATTTGGTTTGATGACTATGAGTATCGATGACTCGTACTTCTTCTTTAGAGACCGACATCAAGGACTCGATTCAAGGTCTTTCATTATGTATTGAGACGAGTAAGGCGATAGGACTCTGTCTGGAACAATGGAATTTCTACGATTGGATCATTTACACACATACAAACCCTAGTCCGCGAAAATACCCGTGTAAAAAGGCAAGAGGCAACAACTTTATGAAAACCCGGGATTTCGAGGAGAGGAAGTTTATCTTTATTTATCCCGGAGAGCCCATTTTCGAAAGAAAAACTTTGGTTAAGGGAAAAAAGAAGAATTTATAACGACCCACTTTCAGCGACTAGTGCTTTATCACAAAGTTCCCCTTGCACAACTTTAAACACTTCGTTCGCCCAGCCACACGCTGGTTCCGGTTATGGGGTACTAGAGCCGTGGAATAGAGAAAGAATTGTGTATAAGAGGCATTACTGACGGAGATCTTATTACACTGACCCATAGGATGAACTTACGAAGCAGCTTGTCTTGGTGTGGCATCTACCTCAAACAACATAGTCTTTCCTGGTAGGATTTCAGTTCAATAGCGGCGTCGAAAGGGTTCAGAGAATTTGTTAGCACAGGTGTGATACAACATTTTTGTAGGGGTAAATGTGAAGGAAGACGTTTGGTTTAATATTGGTATGCTACGAACCGTCACTTCTTGGGAATCAAAGTCTGCAGAGACAGATTAAGGAATGTATCAAGCAGACCCTGCCTCTCGATAAAAAAAGAAGTTTGACTGCAGATACATAAAGAAAACTGCTTTCTACTGTCCTAGCGGGAAATGTTAAAACCGGTTCCTCACAAGCTCGCTTCATGGTCTGCCGTGAACTTAATGCCATAAGCGAAGAGAGGAAAGACGCAATTTATTGCACCAAGAACAAAGAACTTTAGCTTATAGTGGAATGAGAAAGAGGTGACTGGTACCAGTGCAATAGTAGATCGAAGTTAATGAAATTGACAAGGCGACCACGGGGTTCCGTACAACAACAAAGACTGTACTACTTTATCTCTCGATGTAATCGAAGCTGATCCGAACCACCCGAATCCTTCTATAAATGCCATCTTTTGACTGAACCAATTAGGCTTGATACACTCACTCTCTTGCCGGGCAAAGGGCAGGGCTTTATTATTTGGGTTTAGAGTTTGTTTTCTGGTCTACGGCCTTGAGTTCAGTTGTTTTAGTTTTCAGAGCATTATCTACGATGATGATGACGAGGCGCGAAGACTCGCTTGCTTTTTAAGAGCTCACGGATATAGCTTGTCTAGCCGTCCCTATCTACTATCACAAAACGTTTGGTTTATTCTTTGAAGTTCAGCAATTTCTTTGTCTTTGTATGAAATTGAAGCGCGCTGATAGACAGAGAAAACATAAAAACAAAGATTTGTACATGGTAACGAGGAAACTCAGTGATCTGATCTCCGTGAAGTAGTGATACATTCAATTATTGCCAAGGAGGTAGTCTTGCTACGCACCGGCGCTTCAAGTAAGAGCAAACGATCATCGCTACTATTCTTTCGTTTCGCACCTTATGATACTTCAGATGTGGCTCTACTCCCTTATTCTGTATTCTGATAATGAGTTGGTACGAGTTAAGCCATTGACGCTTAAATCTTAGTCTTTAGAAAGTTTAGCTGCTGGATGAGGTCAGGTACCTAAATCCTTAACCGAGTACAGGTGAAGACCCCGCACCTCCCTAACGGTCGCCTTTCGTAAGCGCCGATGTTATAGGAGGACGTCTTCTTTTTCTTTTGTTGTAACAGAATCTGATTCGTCTTTGAAACCAGTTAGTTAAGCAATCTCTTTAGCCTTTTCTATCACATTACTTATGTCAATTTAATTACCTTTCTTCCCTTTTGACTATAGCTTTGCTCCTGAAAGACAGTAACCGATGCGGGGGTAGGCCTTGAATCGAAGTATAAGTCTAGCCAGTGTATCAGAACGTAAAACCTAAACCTAGGAAGTTTTAAAGAATGGTTAAATCGCAAATAAATGAGTAAACAATTAGATTTATAAAAATGGAGGAAGAGTTCCGCTGCGCTCCACTCCCTTGAATAATGAAAAGAGCTAAACTCCCGATTATAAGGATTTGACATAAAGTCTATATTATATAGATTATCAATAAATTCCCTTGAATAATGATTCGTTCCTTCGTCACCCTTTCATAATGATTATCAAGAAATTCCCTTTCATAATGATTATCAATAAAGTCTATATTATATAGAAAGAGTTCCGCTACGCTCACTCCCTATTCTAATTCTTCGAGATAAACTCCCTCCGTAAGCAGAGGTTGAAGGTAGACGGATGAGCGCGGAGCTGGAACTCCAAAGTGCGGGAATTCCCACAGATGTCAATAGTTGGTAAATAATTATTTGACTTGCTGTCTTTGTAGTAAAATGTTAATAAAGAAAGAAAGTAATTGAATAGAGAAAAACTTCGGTATAACTTTCTGTTGTCCTTCTCTCAGTTCTATTTTCATAGTCTTTTATTCTAATGCTATATATGGTTGTTCAAGTCTTGAAGTCTCAGTAAGGAATGATAAAAAACTAAGTGAGTCGTTCTTTCTTATTGTCACTGAGTAACACCTTTTTTACGAGTTCAAGATACTAGTGAATGAGAACTTTGGACGTGAGAAATTGGCTTATCGAAGTCGCTAGGTTCGAAGCAGAGGCGATCGAAGGCGACCAACAGGAGTCGAAGAGAATGTTGTAGTATAATGAGTCAAGTGAAGATAAAAGGTTTCAATTTCAAATTCCCCGCAGTCAATTTCAATTCTAGTGTCAGGCCCATCAAAAGGGGTGGCTTTGGGCTCGCCTTTACACCTGATTATCGTTATGCTTCTGCTGGTGTAGTTGAACCAATAGAGTATAACCCCGGAGGGCCGTGGAAAGAGAGTTTTTCTGCTCTTACGCTCGTTCGTCTCTTCGAAGAAGGAATAGGAATAAACACACTTAATGGACGGCTCCTTCCCCCATCAATAATAATGTAAGCAAACCCCACAACTCGTACATACTCTTAGTCTCTTATTGGCCTGCTATGATTAAGCGACCCACCTGGAAATCGATACGAAAATGCACGAGTGCATAAATAATAGGGTATGGATGATAGAAGTCAAAGAAAGAGACCAAATACAGCAACTTGGACCAGATTTGAAAGTATAAACTCTTACCTGGTAGTGAAATGTATAGGGAGGGGTACAAAAGCGGTTACACAAAGAAAGGCGATCGTGCAGAACAAACCTAATCCGCGAGTCAGCGTCAATTTTATCATTTCTACTGTAAGCTTTATATATCATTTTGGGACGGGAGCTTTTACAAGTACACTGCTCGGTAAGTCGATGAATAATTTATTTCACATTTCTATAAATATGCTAACGCCCTCACAATGATAGAAATACTCGCAACTTTCTCTTGAACCGGGATAATGAATGGGGCTTCGGTCACCAACGGTCGAGGCTGCCAGACTATCTCTTCACGCAAACAACAAAAAATTCTTGCTTTCTTCACAACCTTACTATATATGATGTCGGCATTCGGGTTGTTTTAGTTAGGACATCAAAGTAAAAAGTAGATGAAAGTTTTTAACAAAGTGGAGATGAGAAGTATTTTCAATTTAGTCATGATCATTAGATTTATGACTTACTTTCATGGACTGGGAAAGAGTATTAGGTATTTGTCACGCTCATTTCTTTGTCCACGCATACTTTGGACTTAGGAGAACACTTTGACTTACTAAAGAAAGGGATTCTATTGCTTTTATTATAGCCACAGACGTTTGACTCAAACAAAGAACTAGAAATATAAAAAGAGAAGGGGATGATGGATCTTAGTTAGTCTGTCATCCAAACTATATCTCTTGACGACTCGTCACTTGTAGAATACTACCTACTGTCATCAGTTTAAACAACCGGATGTACACAAAGAACAAAGATCGCTTATGTCGTATAAAACTTAGTTGAGCAGGGACTTTATGTCAGTCTTTATTGCCCGTGGCGGTCTTTCTTTTGTATTTTTAAGTCGAGGCGACGACCAGAGGAAGAGCGAGCCGGATACATCCTGAAGTGAAGCGAGAGCGGGGCTAGAAATCGACGGAAAGAGACATAACATAGAACGAAGGCAAAGGAGCTGTAGAAGTTTGACCGATGCCACTTTGACGGATAAGTAAGGCAGCGAAGTAACAAGAGAGCCCGTTCCTTATACCAGGTACATTGTTTGGGATTGAGGCCATAGGAAACTGACGAAGGTAAAACGCAAACTCGTCCCATCCTAGAACTGACGTAACGACTCTGAGACAGGATAGGCAGTAAGTCGATGAACCCGAGAACCATAGACCTAACTAAGAAAAAAGAAAGACATCACTCAGCACTGAAGGAAGATAGATATCGCTCGCCTAACGGTCGCCTTCCCTACCGAACTTTGTCTTGATTTCGTTCCTTTTCTGGCTCCATAAGTTCACCAAAAGTTTAGTCTAACCCTGATCAACGGGATGGAATGGGCTAGTGCAAATAGAGTAGGCATGATAGTGGTAGCAAAGGCTTAAGTAGGGAAGAATGTTGATCAGTTTCTGGATCCTTTGGCAAGAGGCGTTAGAAGAGTTTAAAGCTATACCCTCGATTACTTAATTTAGGGACTTTATGTCAAATCATTATTCAAGGGTGACGAAGGAACGAATCATTATGAAAGGGTGACGTAAGGAACTAATCATTATGAAATAGAATTTATTTATAATCATTATAATCGGGACTTTATGTCTTTTCATTATTCAATAGAATTTATTTCTAATCATTATAATCGGGAGTGAGCGTAGCGGAACTCAAATCTATATAATATAGACTTTATGTCTAATCTATATTCAAGGACTCGGGACTTTATGTCGCTTCACTTCCTAACTAAAATACTTACGCCTAACGGATCGCCTTAATTCAATCGTTCTTTGACAAAGTTCCTAGAATAGGGAAAAGTATAATCAGCCCGTGACTTCACAAAGCTCTTGCCTCTTCGAGAAATGCTCCTAAAAGACAGTAATCGATAGCTTCTCTCGACGATGCGCGTTCGCACTCTATAGCTCGCCCTTCGGTCGAGGGTGGCTTGCTAACGCACCTCACTACGATCGCCTTTCTATCGAGAAATTACATAGAGTAAGACCCTTCTTTTTCTATACGTAATACTGATACGATCAAACTAGATATCAAACGATTAATCATGCATGACCCGAATTCTTCATCCTATTTATTTGAGTCAATTTCCAAATTATTTTCTAATTGTGAATACAAAAAAAGTTGAAGGAAGAATCGAATATTCAGGTGATCAAATAATTAACAAAAGAATATGTATGCTAGATCTTTTGAAAAACTGATTAATACGGTGAGAATAAAGAAAGGAGTCCTATTCTACATGTCAATACCGACAACAAGAAAATTTATAGTCATAGGAATCGACTTAACTTCACTTCGTTCGCCTTCGCTCACCCACCGATGCTCCGCGGTCGAATTACACGATAGCGTAATGAGATAGATAAAGAACGGAACGAAGTTTACTTTCTAAAGAGAGCGCAGCTGAGGTGACCGCAGGTGCGTAGCATTGTTTGACTTAACTAAATATCCTCTTTCTTTTGTCAGTGGTTCCAAATTCAATTTGCTATCCTTTTGACCCCTCAAAAATCAATGTATCGGAGCAGAGAAATAAATAGGAGGCGAGAGTAGGAGCGACGAAGGTGACCGCAGGTGCGGAGCATTTTCTAATACAATTTTATCGGTCCTTTAATTGACAGAAAGAAAAAGACTGACATAAGAAAGATGATCTATCGGGAATAGCCGGGATAGCTCAGTTGGTAGAGCAGAGGACTGAAAATCCTCGTGTCACCAGTTCAAATCTGGTTCCTGGCACTACATGAATATATCGAATAAATCAAAATCAAAAAGAGTAAATTGGTAAGATAATAGACTCTTTACTCGACAAAAACAGAGGCGAAGTTTAAAGAGCTGAGGCGATCGGTAGAGTTTAGCGTGAGGGAAGTAGACGGTGTCAGTTTACGTCAACCTTTTGTCCGACCCTGTTGTATGGGTAGGTCAAGCGTATTTCAAACAATGATCAGGGTGTATAGCTCAGTTGGTAGAGCATTGGGCTTTTAACCTAATGGTCGCAGGTTCAAGTCCTGCTATACCCAAGACATAGACGTCATAAAACTAATATCTTTAAAAATAACAAACAAAACCCCACCGATGTGTAGCGGGAGCGCAGCTGAGGCAATACCATGTACGAATTCCAGATGGATTAAAACATAATATCTAATTGACAGAGTTGAGCAGCATTAGGAGTCTCAGAAGTAGGTTTGAGTCAACTACTACAATCACAAGAACGCTCCGCGCCTTCTTTTTCTATAGACTCCACTTTGACACCTACGTATGTGTGAGTGACCGACTTACAAAATCCAACTTTTTACCAAGGGCATGCACGATAGGACCCATAAAGAAATGATACTTTTTCTGTCATACGGGAGAAAGGGCATCAATCACTTACTTTTGACTCGTAGACTGACAATCCAAATCCTACTTGTTGCATTACCCCGTCAAAATGGTTGCAAGTGGAATTTCGCTACTACAACCGACAATCGAACTCATACTTTTTTCGTAAACCCTTTTGTTGTCTCGAAATCTTACTTATTCACTTCGGGCAGCGACTTTGTTTTTTTTACTCTTCAACAAAAAGCAAATACGTTCCAACTTCTTGTTCTTTTCCCTCCGTATGTTCACTGGCTTATCTTTATGAAAGCTTAGTCCCCTCAACTTCCTAACTAAAATACTTACGCCTCCGGTCGATGAATGCGATATCAGCCCGCTTCTGCCTTGTTCATTGTTGTCCCTGGCTCGTTCCTTCGTCACCCTACTAAAAAAAGAAATTTGACCGATTCCACTTATTCCACTTAGTCTTTTAAGTATTCCCAACCCACTTGATGAACCCAGGATGCGCACTCCTCTTTCAATACAATATATTCTTTACGTTCACCTAATCCTTTCAGTCGCCTCACTCTATAGCTCGAAAGGGATTGCTTGCCCTAAACTAAACTCTATAGAACAACCAATACTTCCCTTATACCGGACAGACTTCCGTACACAACAACCATAAATACTATTTCCATAAATTGAAAACGTCGAATCAACACTTTAATCCGCTCCTTCGCTTACGCTTCCCTCCTTGTCCCACTAGCGTTTCTATTAAAATCAACACCCGCTGGTCGCTCCTATTTACACCTTTCTTTTTGTCTTTTATTTTTGATGGAGGATTGCCTAAACTAGAGACGGAAACCGTGCAGCAGAAAGAGACAAAGTTAGGGCCGTTGTGAGGAATAAAGTACCCGGCATTCCCGTATCTTTGTTACCGTGTTACCATGTATTCGTCCACCAAACAACCGTATCCCGAGCGTGCAGAAGAAAGCCAAGATCTTGAATTACCGAAGGCTACCATTAGGGTGAAGTTAGTCAGCGGCTTAAAGCCACGATCCGGAACAAAGTGATTTTAAAAAGGGGCTTCGTTCACCCGGAGAGCCAAGATTCTATTCATTCCAGTGCTATCTCTGGTATTAAGTTATAAACTTTCATTTGACTTCGTGAAGAGCCCGTTTCTACTTTTTGTTGTCTGTATTTTATACAAGATAGTGCTTTAAGAGAGAAACTCCTTCATTATCTACCATTGAAGCAAGGTCTCTCTCAGCTGCGCTCGAATGAACTCAATTTATGAACTCATCTCCACAAAGCTCTCTACCCGACTCTGCTTTTCTAACTCATCTCGGCAAAGCTCCCTATTTGCTGCTTCCCCTTTTGAACTTCTATCGCTTCATTCGACCCTCGACCGCTACCGCTCCACTCGACCGCTACGCATCGGTTGGTCGTACTTACTTCTCACGCCTTATTAGCACTTAACTTTCTTATGCATGATCGCCTCTCTGATGCACGTAGCACAAGCCTTACTCGGTCTTTTGTTAAGCTACTCTTTCTTATCTCTATAAGCTCAAGTAAGGCTACCGATACATCCGCTCGTAGGTATCTGCTTTTTCTCATAGCTCGCCTTGTTCCTCTATCCTCACTTCTCACGCCTTATTAGCTTCCTCACCGCTCTTGTACCCCATAACCTAAACACACACACACCACTGACTGCTTCATGCTACCTTGGACAAGTCGACTCTATTTCACCTCCAGGCGCTAACGCTTAACAAAGTGTAATGGTAGAGCCCCTAACACCCATGGATAAGTGATTTGTGACCCTCGGACTACTTTATGACCACCTACATACGCTAGCTACGCCCAATCATTCCCCGGATTCTTTCTTGTCCATTGAGTTCTTTTGTCGGACCTTTTACACTGAGACACCAGTGGATAATAAAAGTAAGATAAGATGGATGATTCGAACGAACTCTGTCACTCTCATTTCAGAGTGGACTTCTTCTTTATTAGTGTTTTCTTTGTGATGATCGATCATGCATGTGGTCAAGAATCCGTTGCTCATGGATCTCTTACTTTTGTTTGTCCTGGCCTTCGCTTTGTTGCCTATATAGCACAATGGTTAACTACCTTTTCAACTGAGCTAAATCACAGCAACTGTAGAGACATAACAAGAAATGAATTTGCCAACAAGCACCTACGGACTAAGAATCCCATTAAGAATCGAGCATAGGTAAATGAGGCTGTGACGCGGTTAAAGGCGACCAATATTAGTCTCTATTGGAGCTGTGCGAGTACGATGTGTCCTTGTCGATCGTGCAGAAGAAGGTCTGTAAGACACCGTCATACGCAATTGACTAAGACCAACGACCAGTAAGCGAAAGACCCATGGTTAGGCTCAGGGATAAACGAGGGGATAAAGAGGTAAGTAAAAGGAGAATCAGTCTTTTTTCATTTTACCCTTTATGATGCCCTTATGCTTTAGGTGCGTAGCATACTAAACATTAAAATAGAAATTTAAATCGAACCAATGCAATCTCTGTTTTTAACAAGTGACGGAAATAAGAGAAATTCTATTTATTCAGTTTTATACCGGGTTTTTTTTTAAGTTTATGGAAATATTGGCTTATGGGTTTCATATGAAGCTTATGACGAAACGGGAAATAGAGCAAAAATTAATGAATAAATTGGAAATATCATTTATATTTATAAACTACTCGAATGCCGACATTGAGGGACTTAAGAATGCAAATCCTACAAAAGACCGATTTAATGAACAAATACTAAAAAAGAAAAGAGAAAAAGAAAGGTGTAAATAGGGCGGGAGCGTAAGTGTTTCATAAACTGAGGAGCGTTAGCGTAGGCAGAAAGTAATGAAACAAAAGTTTACGTCATAATACAAGAGAAAAGTTTTCTTTTTAAATAAATTATAAAGTTTCATATATTCCGTCGGTTAATAAAGAAAGTATGAAATTGAAATACATTGAAATCCTATATTAATTAATAAAAATACTGAAAGTAATGATTTAAAAGCGTTTCATTTCAAAGCAATTAAAAATACGCTATAAAGTAAAATATATTCCGCATTGTGACTCTAACAGAAATTTGATCATTCTGAAGTATTAGATTCCTTTATCTCAGAGATAAACTCCCTAAGAGTGACCGGCTCCACAGGATATTCAAATCCATATTAGTGGTGCACATTGGGCTGAAGAGCTTCGTAAACTTATAATAAAGAGACAAAGACTATTTCTCTACGACATTGTTTGTTATCTTTTTTGTAATGAAAATCGTTATTTTTGTTATTCTTTTTTGTGTAATGAATTTCTTTATTCTTTTTAGTTCTTTCTTTCTTTTTGTTATTCATTTGGGGCTTACTTTTTTATTTAAATCTTGTGAAAAAGAAAACTTAGAAATTTATATCTTGTATTATGGTTTCAAATGCTCCTACGTCAACTTTTCAATTCAAATATTGGCTTCCCTTAGTAAATTGAGTTTATGACCCACAGCAACTTTTAAAACGAATATAGAGCTGCGCCTCTAATCATTAGAAAAAGAGTGATAAACTAAAATCTATAATAACATAGCTTTCATCAAATCATTAGAATCGGGAGTGAAGCGCATTCTTTGGTTTCAGACAGAAGCTCATCCTTTATGTGACCCACCAAACAAACACTACACGATGGAGAGCCCAGACGGGTTGTGTCCTATCCACCACCCTCTACCGAAGTCAATTCAGTTTACGCAACCGAGCCAAGCCAAGGTGCGGAGCAGAGCTGAAGGCATGCTCCACTCTTTAAACGAAGAGGCAAGAATGAAAAGTGAAAGAAGAAAAGAAGACCAACAATGTGAATCAGTAGGTCGAAGAGTCGGGTAGTTGGGGTAGTCAGTCGGTTAGTCAAGATAGTCGTCTTTAGTGGGTTGGTCAAGATGAGGGATACGTGGTCCTGTGGGGATTCCCTTGGTCTATAATTCCAGGACGTATTTTAGTTACTTTCCACTACCACGTGGTATAACAAGTCTTCGTGAAGAGAGTAAAACAAGGCAAGTTTTTCACTACATACTCAATTTTGTTCTAAACCCTGTAGAAGTTAAGTACCGACGTTCGGAGACAAAGGAACCAAAGAAATGCCTCGCAGCTATTCCGTCTATGTACTTAATAGCTACTATTAGAATCTCGCTCTTTTCCAAAGTGGAGCATATTAATGAATTTTGAATATGTATTGCTTTGGCCTTTGTGTAGGGCTTGGGCCTAACCGTATCCTACACCTGACCGCCACACCCCGTCACCCTCCACTTCTTTATATCAGTTGCAACACCAAAACCTAATACTTTAAACTTAACTGGCGTTCGCCTCCTTTCATCGTTTCCAAAAACGAATAAAAAATCCAGTGATTTGTCTTCTAGCTTTCACTCTCTAAAACCGACGATTCTCATTTTGAGTGTGATTTATCAGTGGCAATTTTCATTGTGCCAGTGGCCCGGTACGGAACTTCACTTCGTTCGCGTGATTTGTAATAAAATCGTGAAAGACAGTAATCGATAGGCAAGGGGCATAAACGGAAATGAGCTTCGATGCAAAACATGCCGTTTGTTTCGATAAGGCTGCAAGTTCATTTGAAACCATAAGACAATCAGTAAATCCAAAAGAGACAAGCTCCCTGATTTCATAACGATCATTTACCCGGCTTTATGTCTAGAAACGAACTGAGTGCTATCACACCCTAAAGACATACATCGATAGAAAGACAGTTATCGATAGCGGATTGCTCTTTCAATAGAACTCTAAATATATTGATTTGACTACAAGTAAATTTCTATTTCTTCGCGAGTCTAAAGCAATTGATTGGGCTTTGTTTCCCAAGCACTCAAGTTCGTATTCGACGTGGAAAGACATACATATCATCGATAGCTGCTCTTATAGCTACGCGCCTAAACCCTTTATTTTCTTTTCTCTTCAAAGTATAACTCAAATCAGTTTCTTCCTCAATATAAATAAACGTTTTGATATAACTAAACAATTTATGGCGAAGCAAGCAATTTCCTAAAAAGTTCGTCAACTGGCACAATGCTAATCGGTCGTATGTAAGGTGCGTAGCATATGTTTCGTACACTGGCATGCTTTTTTGATGTTTGTATGTATTATCTTTTTTATTCCGGTTTACACGAGCAATACATTATAAAATTACGTACGCCCGTTAAATCATAAATATGACTTTTTGTTCTGGGTTTTTTCTTTCAATCTCTTATGGTTATAAATCTCTTGCTTACTAGCAATACCTGTAAAAGATTTGGTCGATAAAAAATATCAATTTTGTTGTACATTTTAATCTCTCGGCTCGGCCTTTTCCATGTGAATCTTAACTCCTCTCTTTATACCTGGGTTTCATAAATAAATTCGTTTGTCGTAAAAGAACACTGTCACAATCGTCGCCTAATGGAGCTCTTATATTTTCGCAGCGTAACCCAGAAATAAGGGGCGAATAGAGAAAGCACTTGAAAAGAAAACTTCTAAATCACGTACACTTTTGTTTTTAGAAAGGCTGTAAAATATGTTGATGACAAAAAAGGTGCTGGGGTTTTTAGCACTGTCGCATTGATGGAGTGTCTGATATTGGGCAATCAGAGGACACAGGATGAAAGAAATGAGTTAGTCGAGTCCACTTCTACTGGTAAATGACGTTTCCCTGGTTAATATAAAGTTTTTTCCATTTCTTTTCATAGTACAGAAATGAGGTTTATATGCCGTCAAATCCCGGTAAATATGTTTATTCTTTATTTATTGATTTCTCTAGAATTTCTATTGATTCTACCTAACGGTAGTTAGCTCAACTCTCGTTTCTACCTAAAATTACGGGAAAACTGAAAGAAATTTTATTAACGACATTGAAAAGAGAAATCTTTGAAAATCAGAGTTCGCACCTGGGTAAAATAACGAAACTCACTTTCGACCGTAGATATCACTTTTCTCTTGATGGATGAGGGGAAAAGCACTGGCAGGTGCGACTATGGAGCTGAAGTTTCTTCCCTTCTTCACATACATCGAGGGCACTTTAATAGCACTTTAATCCTTAATTAAGGCACTTCCCTCGCTAATTATGGTTTCTCACTTTTTTCCTATACAACTCTTCTAACGCTAAAAGCATGGCACTGCCCAAAAGAACGAGAAAGAGAAAAGTTTAGTATTTATGGATTTAACGAAGCAGTCCTAAGCCGGTGAAAGAACACTTCAAAATGGAAATGAGTTTCAATCGTTTCTCGAGTCTGCTTCCTAAGGTGAGCGAAGTGAGGGTTATGCCCCTTATCGACAGTAATCGATGCTACTGGCACTATTTCTTCCGAACGAGAAAATGAAACTTTCCAACTTTCCGATAGTTCGTTCCTAACTCCCTAAGGCGAAAAATACCCCCAACCTGTTCAGGCGATAAAATAAGAAAATCGATTACCCAGAAGAATAAATATCAATTTCATTCTAGTTATGCCCCTTTAGATCGCAGTGAGTACTTTCGTTTTTCAATCTTGTCTTACGAACTTATGACGAAACGGTAAAACGGGCCACTTTAGGATTGAAATACGGCAATAATAACATAAAGGCGACTGAAAGGAGGGGCGAAGGAAAAAGACCAATTAAGTTTCACTTTTCTCTTTGAATCTCTTCACAACTAGGTCCGGTTGCTTACTTTCGCCCCTAAAAGAAAGTAAAAGATAAAGTTGAAACTTTCTCGATTTTCTCTTTCTTCCGATAAATCAAGGTCGTAAACTGAATCGTCGTCGGTCATAGAACACTGAAAAATGACACTTTTAAAGGGAATGTCGAATCCAAAATATAGAGCTTGGCTCTCTATCAACTATCTATCAGGGAGCGTCGCCAGACGGAGCTTGTCTAGACGGCAAGATTTCTATAAAAAAGTTCTAACTTATATCGACTGTCTTAAACGGCAGAAACTGATATGACTTTTGAAGCTGACTCAAGAAAAGCATTAGTTTAATTGAATCGGGATTTTCAGACAGAAACAGATTTGACTAACGGCGACGTTGGAAACGAATTTCTTTTGGTTTCTAGGCATTTGACTTCAGAAATAGATTCAAATCACAAACTAAATCGATTACTGTCGAACAGGTGCGCAGCATCGGATTACTGTCTTTCGGGAGCGGAAAAGCGACGTAAGGACAAAGTTCAGAGTCTTTGTCGATGGACTGGATGTGGGAGTGAGTAGGTTAGGCCGAGGAGAATTTAGGTTTGGATAGTTGATGAAGACGAAGAACTCTCAACTTTGTTCATAGTTTAGTCAAAGTTAGGAGTCTAAACATATTGGTATTGAACAACGATAACCCCATGCCCTTCCCCTTAGCCTGCTTAGGTTTGATGGTTACCTTGGTTAAGGAATATTCTCAAGTGTGTCTTACTCGACCTTAAGTAGCTCAGAACATATGTCTTTGTCCTAAACTCTTCCGGTCATACATGGATAGAGGAGCTGGTACGTTTTCTAATTGAGAATGGGCGTCAGCTGGGGAAGTGGGTGTAGTAGGAGATGATGGTGAAGGAAAAGATAGTAACGAGTCTGAACTTCGCCGTCAGTCCTAGCGCCTTAGCTTTGCTATCTCTACAAGTTAGTATTTCGAGTAAAGAAAAGAGAGGCGACCATAAGTAGGGAAAGGTAGGCTGTGGCTCGCATGTAATTATTTACGAAGGCTGGACGGAAGGTAGGAAGCAGCAAGAGTCACAAGGCGACCAACGAGAGGAGAGACGGGTCCGTCACTTATGGATAGAGCCTAATGAAAGGTGACGGCGCGGGTGCCTAAACCTCCTTCCCCGATTATTGATGTTCCTCTATCTCTGCACTCAGACCAAAGACTAAACTGAAGTTCCTTATTCTATACTACGTCATAAAGTACTGACTTCGCTCGAGCCTGTTGAAACTGCAAAAAAGTCTACATTTCCTAGGTACTCACTTCTCACGCTTAATGCACCTCAAAGTAATAATGAAATTATCTAAGCTAATCGAACGAAGTTAGCTTCTTATGACCCATATCCATAATGAGACTCAGGAACTTAAACACTGGATCCAACACTGTGCTTTTTAGCGGAACTCCAAACTTATTATTCTCCTCTTGCTCTCGCTCCTATTAGTCCAACGGGACATTTATTTCTCTTTTTATGGTCGTTTTGGTCACTTGACTACTTTAACGGGTATCTTGGACGTAACCCTCTTTGCCTTCCATCTTCTGACTTTTATCTAGTAAAACGTTCGTTGGTCGCCTCCATTGTGTATGTGTACTTAACCTTTCACTGGAAACTGAGACTAACAATGAGAAATATGTTTCAAACCATGGTCTGCACCACCTAAAAGAGTGAGTAACGAGCTGATAATATGTAACTACATTTGTTGACGGAACAACAGGGGAATTTGGGCATACACCTACGCGACATCAAGAACTAAAACACTGGATGTAGCTTTGACCGTCTACTCACTTTGATCGCATTCGTTCTTTGTACGTACACTTTGAATTGTTCTAGATAGTGGGACCGGGATATTTTCCAGTTTTGGGAAGCGGGTAAGGTGGACAGAGAGGTTCAGAACAAGCGGAAATATGTCTTTAACCGCAACACCCTTCGAATCAGTGGATGCAGAATCATTTTCTCTTTCTCGCGCTTAACCAATAGAGTCTTCCTCGCAACTATTTATTAAATATGGTTTTTCTTCCTCTGTTGGTCCTTCCTCTTTTATCATCTCGTTACTCAGCTCTCTACTCAGCACGTAGATCACCTCAACCTCACTTCGCTCGTTACTCCCGTTGGTCGCCCTCCTTTCAGTCGCCTTGACCGGGCCTTCCTGGTTACATAGTCGTTCCAAAGTGGTCTCGTTACAAAGAACCAATAACAAAGGCGCTTGCGTGAACAAAGAGAGAGGCCGAACCGGGATCATCAAAACCTGTGGAAGAACAACTGGAAGCTTCGCACCTACAGCAGAGTACGTAACCTCGACCTTTGACTCTACTCGTTTTGCACCGCTTTTAGATCCATAGAAAGCGGAATCCCTATCTTATCTCTTCCTGTAGGTAGCTATCGATTCAGTTATTGACCTCTCTCATCGATATGATCAAACTTCACCAAATGCCCTCTTTCACTTAAAAAAATTGACGGTCAGAAAGTCTTATTTCGATTGTTCTAGCTTACTATACAGCGTACCTGTCTATTTACCGGGTACGCGGAGGACTTGGTTAGATACAAAGTCAGGGAACACAGCACAGTTCATACCTATGCCATTGAAAGGAAGGAGGTTAGAAACCCTCAAGGGGTTTTGGGGCTATGTTCAGGTGTTACAACAAGGTGTATTGGCCTGGTCGATCTTTGTCTATGGTTCCGAGACCGCGCCTTATTCTGGGTCTTTCAGAGTGATGAGTTGCCTTTTCTAACTCTGTCCCTTGAACTTCTATATATAGCCTCCTGCCTTTTACTCACTTCGATCGCCTCCCATAGGTCGAGGTGCGGAGCATAAGATTATGGTACCTCTTCGACTAAGTACTCCGAACGAGGACTACATATCGATAATGGAAGTGGAAAGGGTTACGGTTTGGGAATTGCATACTTTGTTCCGTGGTTGGGTGGAGCAGTGTCCGGTACTAGAACTAAGGACAGAGAACCAAGTACAGAGGTTGGGGAACTTAGGTAAGGAAAAAAGTAATAGAACGAAACAAAGTAATAGTCTTTGTTGGGACTACTAGATGTGGCGGTGACAGTATGGAGATCTGGCTTCGGCCTTTGAGCAAATCGACAGCGATCTTTCACTTATCATTTGAAACATGGTTTTACGAATGGGCTTTCTTGTTAAATAGCTCCTTTCGCTTGGGAGAGTAGTTTCCGGTGCTGGGCGGTACGGATAAGACTGTGAGGTACGGTTTTGGGGTAAAGAAGTGGTTGTAGCAGATGATCCAGAAGCTGCATCCCCACGAGGAAAATATCAATTTCCAAAACTCAGAGATGGAGCTTTTAAACAAAATTTATCCGACCCTAAATTAATTATCTCCATAAAGACAATACAAAAGCAAAAAAACTCCATTAAACCAAACGAGCGAGCCTAGCTAGCCCAGCAGCCTAGCGCAATGAAGGGGAACTCCGCGATCCAGATACAACGACTGCTATAGGGATTGAGCTGTCGAACAAACTACTTGCGAATAGGTCAGATTAGAGAAAACAACTGTCAGATTAGAGCTGACTGCGGAAGTAATGGATAAAGGCATTCCGCTTGTACCTAACCCACCACAGGAATTGTTGGTTTACGGAACTCGATATTGACTCTCATTATTCATTTTTCTTGGTCTGGGTGTTAAGCCAAAACAAGTCCGGATGGAATGACTTAAAAGCTCTGTTATCCTGGGCTGGGTCCTCCGGATCGCTCGGTTGTCGTCTGCAGCTGTCCGATCCTGCACTCACCGCCAGTGTTCATCGTGTATTTTCCCGTAGCGGATGTTTTAGGCGAACAATTGCAAGTCGTGAGTCCAAACCTGCCCCCTTGCCATGGCTGTATGCACGCACTATGGATCGGAACTTTCGGGCTATTTTTTTTATTTTGTGTCTTTGTCTTCTTCCTTTTTCTTTGGCCTCGGATTCATATTCTTCCTATTCTGAGGATTCCTTCTCCAAAAGAAAGTCCTTAGACAAAGTACCTTTGAAAAAAGGAACATAGTGCAGGTACTAAAACTGACGTCATGGGTAGAAAAGTAGAGTGCGTAGACAAAGTACATCGATATAGGAATGGGAGTAGTAATTGTTATTATGGATGAGAGTTGCGACACAAAGAAAGAATATTTTGTAAGTGAGATTGCCTAGAACCAACTGCCAAGACTGCTTTAATAAATTGGTGTCCAGTAACCGATAAAAATAGAGAAATACCCATATGTTTCGAAGCCGAGTCCCTATGTTCTGGTTAGCTTGGGAGAGTGGCCGGGTGTGGTGTTTCATTCCTCTTTCTTGTGTTTTGTGTTGCCCATTTCCCCAGGTTTTGGGGCACAGATGGCACTGGGCGGTAGGTACGGTGTTGGTGTGCGGCGTTGGGGTTAGGATGGGACTAGAACTCAGTTCCGAGAGCAGACGTTTTAGTCTAAGCACTTTGGCACGGGCGGAAGGTCTGTGTTAGTCGAAACTTTGTCATCATACGAAATACGCCTGTTTAGTCTGGAGACCATGGTTTATCCAACCTCGCCTAACCCGACGGGGCAGTACTACCTTCGGAAGAAGAAAGAACCAAAGAAGGAATAAGAAAGTAACTATCGCCTTCCTAATAACCCCCGTCTTTGTGCTTTATACCAGAATTCGCTTTGGTTAGCTGTCTTCAAAATTGGATTTTTTGCTTTGTCCCGTATGTAGACAAAAAACTTTCTTCATTCAAAAAAGAAATTCTTCTTCGCGCACGGCCTACTTTGGCTTTTTTCTATTCTTTTATCCCTTTTCGTTTCTGTACCCTTTATTTAAGATAGGCTGTAACCCTATTGGTTAAACCTTTCCATGACCATCAGCTGTAGTAGCAGCAACAGATGATGGATAAAGTGGTGGTGGAGCAGCTAAACCCCTAGCTTTTGAAGCAGCATTCTCTTCTCTGAAGGAAGTTAGGACAGTTCAGTTTAGTGGTGCAAGCAGATTTCCCGTGAAGAAGCCTGGGAGTTTATCTCGCCCAACCTATAAGAAGCTTTGCTCGTAGGAAGGTTTTTGGCCATAAGTGACCGCTGCTTTGTCTTTGACTAAAGTCCTTCTCCACTGACTAAATCTATTCGATGAGTCGTATAGAAAGAAATACCAGCTCCTTCGTCGCTCCTTCGTCCCCCTTCCAGCATCACCCTCCAAAGTTGTAGTTGTAGGAAAAGATCTATAGAAGTTGACGCCTCAACCGGATTCTCAAACGTCATGTTGGAGTGGAGGTGTTGATAAACTGAGGAGCGTTAGCGCAGGTGATAATAGGAGCGACCAGCGGGCTAAGATAAACTGAGGAGCGTTAGCGCAGGTGATAATAGGAGCGACCAGCGGGAGCGGAGGAGCGGAAGTGTGAAACAATTAATTGAGGAGCGACCAGCGGGAGCGGATTGAGGAAACTGATATTAAGTATAAACGAGGAGAAAGAGTAGAGACGGAAAGAGGAAAATAAAAGGATTTCAGAAAGAAAATCCATATAATAAGAGTGATAAGACTCAAAGAAATATTTAAAGAGCTTTCATCAAATCCATGTTTATCGAGTACCGCTTGCCGAACTCTCATGTTATGTCCCTATTGGATTGAGATCAACGAAACTCTCCACTTTGTTAGCATCACTGCATTCCCAAAGAAAAGAGATAAAATTAGAGTGAAGCAAGCTTTCCTTTGTGTCGTGAGACAAAACGTAGGGCGCAGGTGGCCCACGGCACATTCCATTGACTTTTGGCTTTGTGGGCTTAAAAAACCTCACTCAGTCTCGGACGAATTTGCTTTATAAAGACTAAACGTCGTGATGAACGAAGACAAATCACTGGCTTACATTTTATAAGTAAAATCGACTTGCTAACAATTTCCTATAGGGGGAAGGAAAACAAAAGAAAGTGTGCCCTGTGCCATTCTTTGTGTACAGAAGTGAATCGAAGTTTGATTCGCATCAAAATACTACTTATTCCAGGATTAAGTCTTCGGTCATTGACTCACTCTTCATCCTGACGTCCTGGCCGACTCCGACAGCTTTTTGCTTTTTATTGTTCCGGGGCTGGAGTACTTGGTCTCCCATAACCAATGAACAAGACAGCCTACGCGCGGCCCTAGCCCACGAGTGAAGCGGTATCGAAATATGGTTGAGGACACAAATCCCAGTGAAAGAAATGATATCGCGAAAGTATAAAGAAGTCTAAGAAGGATATCTCTATAAGGTGCGGAGCGTCTTCTTTTGAGGCAAAGCAAAAGGTTATCTTGGATACTAGGTTAGGAAATTAACAAACGTTGAATACTCGGCTTGGACGATGATTATAGTACCTTGAAACAGCACTATGCTTACTTTTGGTTCCTGTTCGTAATTGGTTATGAGGGAGAAAGATGGTTTGGAAAACATAAAAAGACGGGGTCTATTCAAAAAAAAAAAAGAAAGAACCGCATGGAAGGGCTCCAGTTCATCGATTGTCCGAGACACATTCAAAAATATAATAAGCCAAAGTCAGGGTGACGTAAGGATCAATCAACGACGTCATATTGCTGCAAGTCGGGGAACCCACCACATCCCGTTCAAAATAGGGATACTTTTCTATTAAACGTATACTTTACGTACTTTAGTCTAAGATCCACGTTTGTCTGCTTAATCATTATTTTCTTATTCTTCGCAAACAGGTGGTTTAGACCTTCCGGCAGTCGGTTAACCAAACACCAACCCGCTTCGCCTATGAACTTTGCTCAAATAATAAGTGTAACGGGGCTACAACGGATCAACGATAAGAAGGAAATCCAGCAACTCCCTCAATTGTCTCCTCAGCTCTTCTAGCTCCGGTGGGGCCATCCTGTAAGGTGCAATTGCCGGTGGCTTAGCCCCTGGTTCCAGCTCAATGCGATGATCCACCTCTCTCCTAGGCTTCGTCCGGTGGCATAACATCTTTTCACTCTTCAAGGACTTCTGCTATGACAGTACAGTCGGTAGCTCCTCACTTGACCCATTTCCTCCATTTGTTTGATAGAGGTTCCCGATTAAGGAAGTAGTTGTTGGTGCCTCATTCCGTATTGTTGAAGCGAGCCTAACCGTCGATCGATCCACCTAGCCCTCTGACCAGTCGATGAGTCTGAAGCGTAACCACTTGTCGTGTCGCGCCAGAGATCCGTGGAAGACCCGTGTCCAATGGAAGGAAGAAATGAGGTTTTGGACTCTTTCCTTTTTCTTTTAAAACGGCTCATACGAAGATCTATGAGATGGATTGCAATCCCAACTCGCTACGCTCCTTCCTCATGTAGTAAGTACGAACCCATCGGCACAGACTCTACTTTGTGTTTAGGTAGCGTCAGATGGTTAAAGCAAAGGCGATCGTGCAGAAGAAGCTAATAGATTTTCATCGACCAAAAAGAGGTATAAAAGAGGAACAAAACCAAAGACTAAGAAAATGGAAAGATTACTGATATCGGGCAGATCTGGACATCAATATCTAATGCCGCATCTCGAATAGATAGCTTTGCCACGCCTAGGACTGGAAATGACGTAGATAATTGGTTTCGCGAGTCAGGGAATTTCTTCTTCACAACGCTTATGACTGACGTTTATCTTTTCTGGGATTCTTGGACTCCCTGGTCTTATACCTGCCCCAAATAAATCAAATAACGAAAGAAAACAGTCTGCACTACGATAGCCTCGAGTAGCCTTCCCGCCTTCGATGAGGAGAATGAAGTTACATGGCATGATCAGTAGAGTTGGAAAAGGAAAAAGTCCATGAATCAAGGCGTAGGAAGTTGTTGCATCGATGGGAACAGGCTCGGAAAACAGATTGAGTTGCTTAACCGTCGATTATGGGCTTCACCCTACAAACGTATTGAGATCTATTCATTGGAATCTCTCTTTCTCTCTTCACCCGCTACTCAGGTCTTTGGCTTCGCTTTCGCTCGCCTTTCAGCCCTTAGCGCAGCATATCCCGGAAATGAATAAATTGAGAAAACCAATCATCCACCAGCTGTCTCAGTATCGTCACGTTGAACCTATTGCTTATCACCTTAATAGAGAAGTCCATAATTAGTCACTCCAGTTGGCCGAGCATCCTAGGATAAAGAAAAAATAGTAAAACCAAAGATCAGAGAGAGTGGACATACATTATACTATTCACTTCTCGGACTTGGTGCTCTCGGCATAGGGACAAGAGAGCGGGGCGGGGTTAGGCTTCCGCTCTTTGTACTGTTGGTAAAGCAGCAATCAGGCTTCCTGGTTGGTCCAGGCGAACGTAGTTTTGTTACTCTTTTGGGCATTGGTCATATTACCCTTACTATCACTGAACTCGGGAATCCACTCTTCGCTTTGACTATACTTTGACGCTCCGCGCCTCAGGGGAGAGAAGTATAGAAGAACCCATCGATATCGATGAAGAAGAAAGAGCAGAAAAAAAGAATATCGAAGGTGAGACACAACACCCGTCAGAGTGAAGCGACACAGTTACAGTTGGGAACACCGTACCATACCTAGAGAGTTCATAAGAAAGGCAAAAGGTGGAAGCCGGACACTTTGTATTCACACAGCCTGACTAAACACACTTTACTAACAACAATAGAGCCAGTTCGGATCTAATAAGGGAAATTCCTGTTTCCAACCTAAGAGATGAAGCGACGGTTGGTTATCACACTAATCAAAGTATGTCCACCGAGTCATCTGCATCTTCGACACAACTATCTATGAAGCCGGTAGCTCTGAATCAAGAGAGCAATATTCCTCTGTTGCCATCCTTGCTGCTCCTAACTTAACTCTGTTTACTATAATGCCACTCTCGGTGCTTTCTGTTACTAAACACCAACCGACGAGTAGTCTTTGAAGACCACCTCAACACAAGCGAGCCGAAAGGCCCACCATGAGACAAAGAGCGAGCAATAGGGCTTTTTTCATGACCAGACTGAACTTTGTATCGTGGTCGTAACTTTATTCTTCCTTGCGGATTTGATCTCCTAGTGCCTTCTTTCTATAGTGGAAGATAGATAGTCGCACGTAATGAGAGATCACGACCATATTATGTATGAAATTGTGGTGACCAACTCCCTCCCTTCAATCGCTTTCTTTCTTTTGTTTTGTACCAGCATGTTCTCACAATGTACCAAGAAGTTCTAACTTTTTTGCAGAAAGTGAATGTTCTTTTTTTTTTTCTGTATTAATCCCTTTTGGGTCTATATGGAAATAATTGAACTACTACGGTCTGCTCCCAGAATTATAGCAAGAAATCCAATCTCCGTACTATGGTTATATAGGGTCGATCTACTTTGATACCCATCTGTAACGGAATTTGTTCATGAAACACTGTACTTTCCTTCTTCGTTTGATTTGAGTCAAGCTCTTTTATTATAGATTTAAGTTTCGCTACGCTCACTCCTTTTCTATAGATTTGATTCAAGCCCAAGGATTAGAGTTTCGCTACTTCACTCTTTATTAATGATTTGAGTATCGCGACATAAAGTCCCTAGTAAAAATCACGGGTGCGAAGCGACCAGCGGGTGTTGATAAACATAGAAACGCTAGTGGAGGGGAGCGACCATAGGTGTTTTTAAACATCGAAGCGTTAGCGTAGGCGACTGACAAGGAGGGAAGCGACCAGCGGGAGCGGAAGAGCGGAGGTGTTAAACAGATAAACATCGGAACGCTAGTGGAGGGAGCGTAAAGAGGAGCGGAAGTGTATTGAGGAGCGACCATAGGTGTTGATAAACATCGAAGCGTTAGCGTAGGGAGCGTAGGGAGCGGATTAAAGGGAGCGTAGGAAAACGGAAACTTTTCAATTTCAATCTCTTAACTCTGCCTTCAATTCTTACTATCCTTCGTCGCACCTCAACCTATTGGTCTGTATAAGCGATGAAAGAATCAATCCAAAGACGACAAAAGCTCTTTCACTCCCACCGGTGAACATAGCTCCAACTTGCTTTATAAACAGAGTTCATACGACTGACATGGTTTGAAGGACTTAAGACCGAATTCGTGTTAATCCGTAATATGGCATTCATTTATTTACCTACTACACCAGACCGTTTCGTTGAACAAAGACAGACAAAGACCTTATACGTATGAACGCTTGCAAAGATTAGCTCGAACTAAGGGCTTCTTCCATTCTTCTTATTCTTATTACCAAAAAGGAATAATGTGCCGTAACGGAAAGTAGCTGACGTCCCCTAATCGATCGTTGTTCAATGACTCCTCCATCTCAGGTCCGCTTGTCTCGCTTCTTCGAGAAGGGCAAGTTCGACATGTGACTCAACTTTGTATTTTTGTTTTTCTATGGTTGGTGAATAAGAGTCATCATCCTATGTTGTAAACGAATACTAAGAAAGAAAGAAAGTATGACCGTCTATACACAGACAGCGAAGTTAGGTGTGTAAATCATAGTTCAAGAAAGGTAGTTTCTCTCAACGGGAAAGAGGAAGAATTTGCATCTGAAGTGCTTAATGGATCACTGTTCTCTGACCGATACCTTTCGTTTATTGGTTATTTCTTTTCGTCGATAAGATCAGTCTTTTTCTTGACACTGACTTGACCATAACCAAATGACTAAGATTCCAAACACAAATACGTATTTGACAGAGATTCCAAACAAGAGTGAACCCTTTATGTTAATGGGACTTGCGGAATACCAGAAGAGATGAGTTCGTCAATCAAATATAGGATGTTCACTTTGCCTTGTAGGATCATCGATCTACTCAATAGCGTCTTCTTTTCTTTCCTTACAAAGAACTGAACAAAGAGTCTTCCGCTACTTGGCTTATACACTTAGAAGAAAGAAGATAGGCACAAAGGTAGAAGCACCGAGAGAAGATCAGTGAGAAAGTAGAGACTCACCGTGGATCAAAGTAGACAGATTATTAAGTAGGTTATACGAGCTACGTTCAGTTGAACACTACACATAGAGGCGAGCTTGCTTAAATCTCTTTACGAAGCAGAGTATATCAGATTCCGCATCACCATCCTAGCCAGTAGTTGATTCCAAACCGGGTAAGGTATAAAAATCCATCTTTAAACCACATCTTTTCTTCCTCTAACTTCCACATGTTTTTTCTGCCTCACTATAAGCGTTGAGTCGTTTTCTTTGCCTGGACTAGGAGCAAGAGTAACTGGTCTCGGATGCTTAGTAATTTGGTGTTTCCTTATACTTACTATGATCGGTCTTGTAAACTTTGGTCTAGGTGCAACGATTAACATCGCCTTGGTCGCCTTATTAGCCTTTCAGTCGACCGACTCACGGAGATTGTCTCACCCACAAATCCTTTCAGTCGCCCTCACGTAGATCGTTGCGCTATCGCTTGTATCACAAAGCTCGCCTCGAGCGTTAGGTTCTGAAATAAACAAGATCAGTCAACAAAAACTCAACTATAAGACAGAATGGTTTTTTCTTGGACTCGTTCAGGGGACCTTTTAAGCACCATATTCACTTACCCTCTCTGCTTCGACACAAAAAGAATTTCATGACCTTAGAGCCGCAGGTTCGAAGAAATGGTAACTGAACATCCATCGCTTACCTTCTTTTCTATTCCTTCGAGTTCTTTCTAACCTTTCTCTTCTCGTCTATCTGTTCTTACTTTCTAGCCGTATAAGATAGTTTCTAATCTCGACACGACACTAATTTGTGTATGTAGATGTCACTGGATTATTTCATTCTTGACGTCTTTTTTTATGTTGAATTACAATGCTTCACGCCTTGCATCAAAGTCGGGCAGGCGAGCTACTATAGGGCGATACTACTAGGTGAGGCGACCAGAGGGAGGGACGAACCCGCCCTGTAACCCAGACAATGTTCAGTCTGATTATTCTATCAATGTCTCAATCTGTTCTAAACACACACGGCCAGCTGTCCACAAAGACTAAACAAAGTCAAAGAAAAAAGTGAATGCCTATCAACTGGTAAAATAGGAGCTGCTCTATTGGTATACACTTCTTCTCCGCCACTACCTTTGTCTCTTTCTTTCTATACCCGTGCTTCATTCCACAAACTATGAGCGTCAGTTCTTAGTCCGGAGCGGAAGGAAGGATTAAAGCTATGGATCCACGTAACGAATGAAATACGTCCTTCTAAACTCCTTATACTCACTTCGCTCGCCTCAAATCAATAAATAGTGTTTTAGAGCACTTTTTCGTTTGTCGTCAACTCTGGACTCGCACTTTTAGCCTAAAAAGAAAGGGAAAGGATAGCACTGGCATGCTTTCTAATGTCACTTCTCAATCTCTTTCTTCAGCGGGAAACTTTTGGATTTCTTTTTGAGGTTATGGTTTTCAATGAGGTGCCTCCAAATGCCGGGAAAACGTCTACTTTTGCTTTCAATCGTCGTATCGATACCCTTAAAAGAAGGTTTTTACGTGCTTGTAAGAAAGTTTTGAGTTTGTCGAGTCCGTACCGACGTCAACTTTGGAAACGTTAGTATGATCCTATGGCACTATTGATTAGAAAATGGGGTGACGGAGTTTATCTCATCTGCCATTGAGAGCTTGACTCGAATCACAGTTTTTAAGGGAGTACAAGAAAAATAGAGAGCTTGCCTCTAATCAAACGAATATAGAGCTTGACTCTAAAGCACCCCTAATGTGTAAACAAAGTATTAAGGCCTAAAATCAATAGAATTTACGACTTGTAGTCAAATCAATATATTTAGAGTTTCTCTCTTGCCGTTCCGTCGATCGATTTCAAGAGCACTCCGCTATCGAGGAGAGGAATGAGCTATCGATTGAAAGACAGCTCTCGAGTCTTTTCAATCAGGGAAAGAATCGGCTATCGGTTGTTTTCTTGAAGAATGAGCTATCGATTGAAAGACAGCTATTGATTGAGTTAAGAATCAGCTACCGGTGCTTTCAATGTTTGATAGAAGCTAAACAAAGATTCCCTGAAAGAAGAGTTTAGTGTAGTGAGTGGTAAACCCGCGAACGAACGAAACTCGTCATTTGTTTTCAATCGAGGAGTTCGAGTTTGAGTAAGAGTTAAGGTAAAGTCTTTCGAAGAAAAAATACCCCCACCGTTGAGCTAACAAATAATTAGTAGGCCTGACCATCAGTAAATAAAAAACTTTAGGAAAACCCGTGGAAGAAACCGTCTTTCGATAGGTGCGAGATGGGGAAGAAACTTCATTTAAAACCTGACAGGCACTTTCTCAAGAAAAACGTCGATGTGCTCCGATGTTTGTTTTTGTCTCTGCTACTTACTAAGCTCCTCTTTTCACCTATGTTTCCACTTATTATTCTCTGAAACAGCTTATTCTCCTACAGAATCATGGGTAATAGTTTCTCCCGGGGAGTCGACGATTATCTTCAAAAAGTGCTCTACCTGCCAGGAAAAAACGGCATTGAAAACCCGTGGAAGCAACTTCATTCTAAACCTTTAGGCAATCCATCAATAAAAAACGTATAATTTGACCGTTCGGAAGAAAGAGATGAACTCCCAGAAGTAACAAGAGATTGAAATCCTAAAGTTCCATCGGAGTGAGAAACTGCATTTTCCTTAGTAGACCCGACGATTGGAAGCAAAAGTTGACTCCCTAACAAAGTCTTTTGAGGGATAAAGTTAGCAACCAGATTGCCCTAGTTATGAAGTCGATTTCATTTCTATTGAAGAGAGGGCGAACGCGAGCGATTACTGTCTTTTGAGTTGTGCGGAAAAGAGTACAACGAACGATATCTCTGCCCTTCCCTTCGTTCTTCACTTCGCTCACCTCACTATCGAGCGCCTCCTGCTTTCTTCTGCACCCTTTGGTCGCCTTCGTGTAGAGAGAGAATGGTAATAACGAGTTTCAGATTGGAGTTGATAGTAGACAAATAGAATCAGCAATACGAGAGTTACCTGGTATGATGGCTAGGGCTCGGACATGGCGGGGTAGGCCTTCTTATGACGTTTTGTATACGGAAACTCGGCAAAGAACTGTAGTTTAGTCGGTTAACCGGTTAAGCTCTTGGTCTATTCGCGTACCGAAGAAGGGTACTCTCACTCTCTCTGGCCTAGATTTGCTTCTTTTACTTTGTTTCTTTATTGGCCAGTAGTGCTAAAGAATGAAGGAGGTTTATAAGCTCGAGCATCGACCTGGTATCAAGAATAGGTAGGTAGAAAAGCCAGTAAGTACCGTCTGTCGTATAAACATAAGACTCATTATTTCCCCTCAACTTCCTAACGGTCCTAAAAAGCGCCTCTCGCTTCGCTCACGCTCCACCGCTCGTTCCTCGCGCCTTTGTCAAAAGTAGATTGATGCATTTCCCGAATCCGATGCTATAGCTATATCCGATAATGAAACTTCTTTGTCTATTGATTAAGAACCATATATATAATGCATTTCCAGTTGACGAATCAGGGGGATCCGTGATGACTCATGGGTAGTAAGAAAGAACTGAATCTCCAGCAACAAAACGTCATTAAGACAGACAAATTACCTTGTTCATTGCTCCAAAAGTCTAACATTCTCTATAGCAGGTATCTCAGGAACCCAGAAATAGGGCCGACTCCTATGCTTTCCTTAATTAATGTAGATTAGGCGGGCTGGCTCCGGGCTAATAGAACTGGAGTAGGCTGGTAAAGGTTTTTATAAAGGTTTTGATCTCGAAGATGAATCTAAAGCTAACGACTAAGCATCACACTGATTTGAGTCGATATGAGTTAGGCTCTTGAATCAAAGTCAAAGTGAGTGATATATTATTAAACTTTATTGTAGAAGCATTTCACGTTATTTGATTCATTAGTTTCTGCCAAGTGCACCAGCAGCTCCACCACCTGTTGTATCTGCGCGATGGGCGTAAGTAAGGTTGGATCGGGAGATAGCAGCCGGATGACCTAATGAATGAAGAAAAACGGTACGGGGACTCTTATGGTTTGGTTACATTCTCGATATCGTACTGGTCTCAAGTATACAAAGTTCCGTGAGTAAGCTCGGGTTATGGAACGAACTGTCTTTCATAACACTAGTTTCATAAACGGTAATTCAATACAGTTTGACCGTCTGTCTTTTCACCAGGAATCGTCGTCCATAAACTTTCTGTTTTAGTGTCGTCGTGGAAATAGCTAAGCAAAGCAAAGAAGTCCGTGTTTATCTTTCATTTTGTCTTAGATAACAGCTCAACAAATCAATGTTTTCTATAGGATGAAAATCGTAGTCATCCTATTTTGGTGGGACCTCTGAGGAAATCCTCAAATGAAGACTCCACTTTTGTTAGAGGTGATACTGGTGGCAGGTTACGCAGGATACCCAAGAAATGAAACCCACTTTTATCACGAAGCAAGCAGGCGACCTCCGGGAGGCGACCAAGGGGAGTCAAATGTTCCATTTTATATGGGGTCGAAAGTGATGAAGCCCATTTTACTTAGAAGAGCCGGTCGACAAAAACAAAAGTTGCATTTTACCGGGATGCATGAACAGATTTGACTTTATAATGAGTAGGAAGGAGGTAATCGCGAGGATTGACATCACCTATGCTTGGGTAAAGTGGTCGAGAAAGGGAATCGTCCTTTCTTCTTTTCTCTCTTCTTTTTCATTCTTCTTATGCGGTAACGGCTATGGCTTCTCTTCTTCACGATGATTGGTCACCTCACTTCCTAAACTCTGGAAAGAACGACTGCTTCACTCGCGACGCTCGCCCTTTGGCTTTCAATGATTGCTTTCTTCAAACAATAACGACTGAATCACTGGCAAGCTCGGCACCTCACTTCTCTTAACCAGAAAAAACAAAAACTTTATGATTTCCCGCGAAAAATGGCTAGAACTGGATTTACCTAAGCTTCAAAAGTTGCATTTTACCGTGATTTTTCGGCATAAACATAATTTCCCTAAGAAGAGCCGGTCGACATATTTCTAACTTTATTCAACACTGGTCTTTTTCGGCATAAAGTGAGAAAGATAACCGATGCTTCACTCGAAAGACAGTAACCGATGCGCGTTCGCCCTCGGTAAAAAAAGACGCAAATTGACTACTTTAGCTGTTTTGTTGCCTAGAGTAGGAAACAGGATAGCCTTTTCTGTCTCGGGAGAGCCAATAAAAACTCTATCCCAAAGTCCGTCGTTTAATTGATTTATTTGTTTTGTTTTCGTTAAAGAGTGAGAGACCGTGGTGAGTACCAGAAGTGTTTGATCAACAAATTAAGTTCTAAACGTTATTTTCCTTAGGTTCTTGAAATTCATTTTTTTCATTCGGTTAAAAAGAAGAGAACAATCTTGCCCTCCGCTTACGCTCCGATGTTTATCAACACCTCCGCTTACGCTCCGATGTTTATCAACACCTCCGCTTACGCTCCGATGTTTATCAACACCTCCGCTCCTTTGTCGCTTCTATGCTCCGCACCTTCTATCAGCCAATCGATAAATTCATTAAACTACAAAACGAGATTTTTCTAATCTAGCAAACGGATCGCCTTCGGTTGCCTACTGCTTTATTGGACCTAGACTGACCGCCCGTGGATAAAGCTTATATACAGAAAAAAGGAAAGACGACTTCTCTAACCGAAAGAAAATAGACGCTCCTTGTTCCCTATAAAAAAGAAAGATTCTAGATAGCGAGATCTCGGGCCCCTATCATAGGTGGGATTACAGCCTCTGCTCTGTTCGTCTGTCTACTTTTAGGACTAGCTCCGGTGTTAAAGAAAGGCATTGGTTCCGTCTATTCCCGAAGACAGAAACTACCTCCCTCAGGTCGCCTCGCATGTGTTGACTGAAGTTTTGACTTTGAATTGTCGTCCATTTCCTAAAGTCAGGCGAACGAAGTGAAGTACCAAGTGGCGGCATACGAAACGACGGGGTGAATAAAGCCTCATTCATACTGGAATATAGGCAGAGCTGAGGCCCTCGGTGTATACATACAGCGTTGTTAGGTGTGGAATTTATATGCTTAGTGAAATTGAAAAATGAATCCTATAGTAATCGGTGTGTTTTTTCAGCAGTCCATGACTAAGAGACTTTTTACTCCCTAACCGACTACTCGCTCGATAGGTTCGCTTTCTTCTCGTTTCGCAGGCATTTGGGTTTGGCACCTGACCCAGCCGCCATGAAGTAAAGGGGTCGATTCACTCGTTGGGTCTTGCTCTATCTAAGCCTTCCACTGACGATAATAGAATTACCTTGTTCAGTTCAAAACAAGGTCTCGCTCCATAAACTCCACAAAAGATGCTACCGCACCTCGCTGACAAGAACAGGCCAAAGAGCAAACTCAATTGATTCATCTGAAGCTTATACTACGATAACTCACTTTACCAAGCAAAAGGTTACGCTTTGGTAGACCAAGAGGAATAAAAGACCATAAAGAAGGTAGAAAACTACAGAAAGCCGTAGCCCTTTTGGTCTTGGTACGGGACCAAAGCCAAGGATTCCCGAAAGATCAAGGTGCGGCAGCATGGTTCACTGGCACCCGGGATGCGAAGGTAATTCTATTATCAGCGCCCTCCTTTCAGTCGCCTCGAGCAATACTTCGACGGCTATGAAGCTCGAGGACGCGAATGAGAAGCACCGCAATCATGTACAAACAGGAGTACGGACGCAATGCGGAGCTACGGAGATCGAAAAAAAGGGGTTTCTGCACCTTGGGAGGATATCGAAAAGTAGATCAAGTGTCAGTTATGACCAGAGAATGTAGAGTTCCTGGCAAGAGGGTGACGAAGGAATGGAAATTAGGGGGTAAATCAAAGACTATGTGAGAGAGTTCAACAGGCTGATGCTAGGCATGCCCAAGATGACCGAGGCGATCGAAGTGAGCCCTCGAGCGTTTAGTTGATCAGCGGCCGCAAGCTCTCACAGTCAGCGAGTAGAAGTGGCAACACCGTCGGAGTGGTAACTTTTGCGGAGGGCTAAAGAAAGGGAAGGAACGAGTGTAAAAATCGAGACATCGAGTATAGCGATTGACATTGTTGGGAAGCGATGACTAGGGGTAAGGAGACGATGGAAGAGCTCCAGTAGTAAAGGAGTTGATAGGTTTTTCTCAACCGAAGTCTCCGCTTTTTACAGCTAAAGCTAATGATGGTCACAGGTCTGTCCAAGGAATGAATACAAAGTTGTAAAAGGTCTGCATAGGCAATATAGGCACTGACTGTGGTGGTTCCTGCAATCCTTGCGTTAAATGAGGATGTTCAGCTGCTCTAACAAATTGAAGAGAAGATTCGACATCCGTAGAGAATAGAAGAAGACAAAAACACCAATCATGGAAAAGGCGGTGCTTTAGGCTAGGGTTAGGAAAAAGTATGACCAGATTGCCGTAGTAATTTATTTCCTATAGCACTGGGATGGGAGTGTGGGGAGGGTTATGCCTAAAAGAAGGGTAAAAGCTCAACGTTTGTGATTTCTCATTCAACTCACTTCGTTCGTTCCTGCACTCTCAGTGTCAACGATAAGTGATTCCGTTTCCGAAGAATGCTTTAATGTCTCAGTGGATGGATCGAGAAGAGGATTGAATGCATGGTGTGGAAGTGACCTCTCAATGACCGATGTTGTATAATCTAATTACGTTTTCAGTGCTTCTCTTCGACGTTTGGAACTCTACTGGGCATGTATCCACTAAAAAGGAGGATAAGCAGATAGACGGAGTTTTGGCCTTTTCAGTCTTATCGTACATTCTACTCGCTGTCTTTATAAATTCATCAATTTACACAAACCATAGCACAGAAGAATCGGGAGCTTGTCTCTTTTTTTCTTGGGTAAAGTAAGTCCGTGCAGAATAAAAGAAAGCATAATCCATAACGTACTTTGAGACAACAACAACTAATGTTTATTAGAAAATGGCTATTTAGTCTAAACTCTAGATATAATTATTACTCAGATATGATAGTCCAAGCGATAAGGTCAGGCATAAGAAGCACAAGAAAAAGCATTATAATAAGAAAGATTTTCACTTCGAGGCGATCCTTTAGATGAGTAGGAGGTGGGCGGAGTGAGGTCTCTTTATACCAGTTCAAGATATAGTTTATAATTTCTGGATTGGACTAATGTTTAAAAAGCCCTTTACTTTCAAACAAAAACTTGTTCATTTAAATCTCTTCATTCAGCGAATTTCCTTTTCTTAATCCCGACTAAACGTCGTTGATTTCGGGACCTATCTATAGAAGCAGAACTTATCATTATAAAAGGAACGAGTGAATCGACCTGGCAAGCCATATCTACGTGCAGCAGAAAGAGACAAAGTGCGGGTTGAATAACTTATAGCAAAAAAAGACCTTTTAAATTAAACTTTGACTATAGAGTGAGGCGGGAGGAAGGCCAGTGTTTCGACCAACGAGTTCAGTAGTAAGGAGGCGACCCTTTCTTTAGGTGAGTAGGAAGTCGTTCTCGTTATCGACCTTTTGAAGCGCGAGTGAAGCAAAGCAGTCGTTTTCTCTTTCTCGGAGTCATTGAGAAAGTTTTGAAGTTATAAAGTTTATTATGGAAGTTTCTCTTTCTTGCCAGTGTTTAAGTCGTTATCTGTGGGAGTTTACGAAGAGTGAGCCGACCGTAAGGCGTGAGATGGGTGATTTTTTCGCTCCTTCTTGTTTTCAATAAGGCGACCATAGGGAGAGAAAGAAGACCAGAATCGACCAATCACATTCCGAATCCGAAGATCGGGGAATGACTAACGGAAGAGGCTTATTTGGATAAGCGGAAGTGAGCGAAACCTGACTATGATAACTTACACACACGTGGGTTGGCCTATCTCTCCACTTCCCAGAGTAGTCTAAATATCGATGATGTTATAGCCGAACACCGGTATCAGTTGCTGGCCTAGTCGCAGGTGCAGATCAACCCGTCACCGTCAGCAGCTTCGTACGCGAGATTTTAGTTCTTCTTTTTTTCTCATTTAATGTGTCTTATCTTGTCAATGATCGATCACTTTGTTTACTCATTTCGATCGGTTTCGATATCGCTACCCTCCCGCCGCCTTGGACACATACATATATGGATTGGTCGAACAAAGACCTTTTACTGGATTCAATCTACCCATTGGTTGATCATCCAGCTCTTGCTGCCCTACTTCTTTTTTGATTACGCGAGCACGTAAAAAGTCGAAACTTTGTTCCAGCTGATTTGGTCTGTATCCGAACCAAGCCCTACAGAAGGAAGGGCCGGCATGCTTTGGACGGTGGAAGGTAGAGAGGAAAGAACCTAACAAGAAAATTTAGAACATGAACGCAGGCAAATCTCAGACCGAGTACATGACTATACGGCATATCATCGAGAAAACCCTACGTACCGCGACTTCAGAGAAAAGTAAATCTACACAAGCATATGATCAATTTGCAGCTTTATCCCTGCCTAGAGCATGCACTAACAACTACCTTGCAAACTCCAACCCCAATCATTCTGAACTCCCAACGAAACATTGTTTAGAAGCTCCGTTCGAAGTACATACCCGGACACCCCCAATAACCGCCACACCCCAAGACCACTCCCTATATCAATTGTTAGAGATACCGATTGATTACCCTTCTTATCCCACCCAACTTTCGTCACATTCATTCGTCGCCCACTTTGATGATGGTCGTCACTCTCTCATATCCCGACTTTCCCACCTGCGGCATTGGTGTCTTCTTTCCATACTTTTAAATTGACCGTTTTTCCTCGTTTAAAACTAGAGTCGTATATCTCCTCACCTCACTCGATAAACATGGATTTTAGGCCCTTCTTCGATCCGCACAATAAAAAAAAGATAACAAATAAAGAGTGTCAGTGGAATTATGAATAATGAAATATGTTCAGTTGGCTCAGTGAGAAGAAGCCGAGGGTTATTGCCCCTATCGGGGTGATTTTTTTCTCGCTTCTTTCTTCTTCTGCACGTTCGCCCTCTGAAACTCAGTTCCCTAACGCCTTGCGCCTAACACCCTTACGCCTCGATAAGCCTGTAAATTAAAAAGTGTAGTTTGACCGGTATTCCTGTACTCACTTCGATCAAGGCGAACGAAGTGAAGTAGCGCTGCTTCGAGGTGCGTAGCATTTTTGACTCAGTTCCCTAGCCGAGAGATTTTTCAATGAAAAAGTGGATCCCGTGTTTTTCGGCATAAAAACAACAGAGACCTAAAGATCGAACTCTGTTTCTAAGTGGATAGCTCAGTTGGAGTTCGGAGAGAATAAAGAATAAGAAATTGGGTAAAAGCACTCATTAATGGTAGCAGGTAGTTTACTAGACACCTTTATCCTCAGCTTCTCTAATGGGGAACTCCTCTCAGGGGAATGACGTAGGTAATGAGTCAAAGGTGCTTGCGAGAGCGTAATATGCTACGCACCTTGTGAGGAAGAGAGGTAAGCTTGTTCTGCAGGATCGACTCGATTGAACAAGCGGCAATCTGTCTCTTTAAGGAAGAAAAGTAGATATTGTTGTTGCATGCAGGACGAGAACCAACATACTCGGTCATTGGAAGCGGTAGGCTTTGTCTGAACTTTGTTTATCACCGCTACTCCCCTTGGTCACATACATATGGTCTATGGTGTGGGCAAAACTACCCTTTGTACGACGGCTAAACTTCGTGTCAGCAAGACGGGAAAAGGGTCGATCATTCGGAACGAGAAAGGAAGTAGACCCATGGGTACCAGATAGTCTTAGATCAGGCTATATCCTCTTTGTCTGACATAATTGAGTAATTACTCTCAACTTCGTCGCCAGCACCTTTGTCTTTGAATATTCTTGCATCCGCTATCCCCGAGTTTATTTTATATTAATATTAAAACTCATAAAAAAATAATTAATAAAAAACATACGGTGCAGCCCGGCGATAAGGCTTAGATCTGCATTCCCTTTACCAACCTAGGTAGGCTCGATTCTTCCCTGACCCGGTGCAAAAGACATAGAAGGTCAGCGACGATTTCCATTTTCCTAAATAAAGAAAAGAAAACGAAATTACGCCTTACACAGCAGGACCAGCTTCGTTCGGTGAGGAAGATGAGAGTGCAGGGAGACGGACATACCAATCAATCTGTTTTATCATTGTGTTTTTGAGAATACAGTATACGTAACGAAGAGGAAAGACCTCACTTAGACTTTAATCTCGCTGCTTGAAAGACAGGATTGCCGCTTGTTCTGCACACTACAAATAACCTCACTCTGCACGATCGACTATTGCTTATCTTTATTATTCCTATTCTTTTGATTCTTAGTCTTCTTCTTTTTCTGCTGACAAGGATAGTTCTTACGCTCGCTTCGAACAAGACCGAAAGAAGGGCCTCGCTTCTTCTTCATGGTTGGTATGGCGCTTGAACGAGTTCCACTACGTTCCACTCCCGATTATAAGGATTTGAGCCCTAGAATAAGGATTTGAGCTAAACTCCCGATTATAATGAAAAGACATAAAGTCTATATTATATAGATTAGAAATAAATTCTATATTATAATGATTTGACATAAAGTCCCTATTCTAATTCTTCGAGATAAACTCAATATTATAATGATTTGAGGGGGTGAAGAATGAGCCCTACTTTATACAAGCTCCCAATTCTAAGGATTTTACATATGCTCCGCACCTGATTGTTTGTTTGGTCAGAGTAAACTCCGTCAACTAAAGGCGAAGATGCAATTCGTAATCCCATCTAAATACGCCATTGTGTCAGTCGAGCCGTTAGGGAGGTCTTTGTTCATTTGTTTAGTCTCGCTCGGGTGGTGCTCTATCTGCCCGCTTTAACCTTCTTTTTCCAATACGTTGAGTCGTCTGTCTTGGTTTAACCATGATTTTTCACTTCCTGATAAGAGTTGGAATCAGTCTGCTTTTTCGAGTTCATTTCCCCCAATTCCGATAGTTACACTGGTTCCTGTCAGCAAGGGTCGGTCGAGTAGTCTTTTGTGTCGAGTTTTTCGATTAACATCGCCAAAGGTCGAGGGGCCGGTCGATTGCCGAGGGTCAGGCGTTGGGAGTTGAGTTGAAAATGTTTCCACACCTCCGCACCTTTCAGTCTTCCTTCTCTACTTAATCTTAGAACTTTTATTCCCAACTACTAGAACAATAATTTACACAACGAGACTCAACGTAGAATGATCAAAGAACTCATTATTGAATATAGGATCTTGCCGGAGCATTATGACTCTCTATCTAATAATGTGAACTTTGACGAAGAACCTACAGCATTCCTCAGAAATAGGCATCTCTTTGAACGCATAACGTCATCTCCCTCATCTTATTTGCTATGTCTACGGTTGGAAGTCTTTGTATACAATGTTTAGTCATTTTATTTGTTGTTTTGTTCTCTTTAACGAGAGTGAGCTCGATCAGTTCAGTCTTACTTATACATGTGAGGGGTGTTGAGGTACGACCAAAAGTGGTATGGTATCAATAGCCAAAGCACCTCTTCTTTACGATAGCCTGACGCTTCCAATAACTAGGCTCGTAAATCTGACTTTGTACTCTAAACATCTTGACTCTCGGGATACGCTTACAGTTACGCTTACGGTTATGGTTATGAAGCTCCCTCACTTGCTTCGCACCTTTGACGGATGGCTTCATGGTCGTCTTTGTTCCGAGTCTTTCTTCTTTATTTGTCGTACTCTCTAGTGATAAACTTCTTTTTCATTAAATCAATTTACTTCTTTCATTTTCTTAACTCTTTATACACCACGTATCCCTTAGGTGATTTTTGTGAGAATTTGTTGCCTTATTGAAAAATGTGCAAACGAGTACTTGAAAAAAACACTTTTCTTTGTCTATCCCAATAGGCTTCTTTCGTCGTGTTAGAAAACTTTCTTTATCAACAAAATATCTAATAAGGATTACTGGGACACTCTTTCATTCAATGACGCTTGTAGACCTGGCGTACTAAAAACTCTAAACTTATGCGCTTTTGTGGTACTGTCTGAATAAACACTCTTTGTATCAGTTCTTCTTCTTTTATAACAATAAGAGACTAAATGAACTCTCGCTCGACTCAAGGAGTAACGGATCGCCGCTTGTTCTTCACCTTCTTATCGCTACCGCTGAACGTCTATCTTCAATTGCAAAACACATCTATTTCGGCCTAAACTCACAGTAAAAGGGTGGCTCTCTTTTTATCCCCCAGTACTAAGACGACGTTTCCTTAGACCATTTCATGTGACAGAATGACAAAAGAAGCTTCGCACCTTAACGCTGGTCGCTCCTCAGTTTATTCTGTTGAACACTTTAATCCGCTCCTTCGCTTACGCTTCCCTCCTTGTCCCACTAGCGTTCCGATGTTTATCAACACCTTCGCTCTCCCTAAGGTCGCTTTCGTCTACACTATGTAAACTCTTACTTATCAATTTTCTCTTCTTTCTTCATCGGCTAAAGGTGAGAGTAAAGCGAGTAAAGAAGTAGTAAAATGCAGGTGATACAACTATGAGTGGTAGTGATCGAGCTTCTTTCATGAAAACAAGACTGACAAAATAAGGAGCCTAGTTCCGTTGACGGGAGTGGTGTACATGCTGCTAGGACATCTCAGTACGATTTTTAACTTTCAGGATGTTGTGGGCTTTCATAAGTTTATTTTTACGGCCCTTATTAAAAGGAAAGTGAAGTGTTCATACAGACAGGAGCATCTTTGTTTACAGATGGATATCTATCATTTTATTCAAGGTTAACATAGCACTAATAAAAACGTAACTCTTACTTACAATAGGTACTACTTTAAGAAAATACATATAGCATATCGTTTGTCCCAACCCCAATAACCAGACACTCACTTTATTCTCGCTTCACACAATATTTTATCTACGATCAGGGTCCAAACCGTCCACCAATTTACGCGCTTACCTCGTTCTATGCCTTCTTTTCTTAATATTAAATTTATACTCCTGTTAGTGTTAGTGTCGAGTATGTCGATTATAACAATGTGATACTTTTTAATTTAAGAATGACGATCTATACAACCTATTCTTAAGTATGATGTCGGCATTGTCGTTGTAAATAAATTGTCGTAAATTCGCGTTGTTTTACATAAACTTTTTTACCAGCTCCTTAACCAAACGATGAATTGTTGGTTTTTTTAGGATTGATTTCCTAAATAACTAGACTATTTCAGCAGTGCCTAAATTTATTTCTCGATCTTTGTAGTGTTTCAGTCGTTATATTTATCTAATTTAGGTGAGCGAAGTGAAGTCGTTGTTCTCGTTATCGATTTCATTCAGAAACAAAAGAATTATTTGCCTCCATATATTATCATTTATTTATTGTCTCGACTAAGTAAAATCGACTTCATAACTTTTATGTAGAAATATACAAAAATTAATTAATAGTTATAAATATAGTAGTACGAAACTCAACATTTTCATTAACGGTACCGTAGCTCGTCTATTATTTCAAATTTTCCTTCCTATGAGAGTTAACTTTTTTATTTATCGAATTTCGTAAGTTTCTATATTTTTAGTTCATTTTATTACCCTCTACCATAGGCTTAAGGGCTGACGTAACGGAAGCATAGATCTAATTTAAAAATGTCATTTGTTTATTTCAAGACGACTGGTCATTTCCCTAATAAAACTCGAAACCTAAAGTTCGTTCTTACGTTCTTTACTAAACACCTCACTGTCGCCTCAATCTATAGTAATCTATTGCTTTTTCTTCTGCACTACTAAGGAGAGAAGGAGTATCTTTAACAACAACAACAAAATCGCTTGTTTCTGATGCACGTTCACCAATGGTCGAGGCTGCCAGACTATCTCTTCACTTCAATCGAAATAACAAACTCTGCTTGCTTTCGGCAATCGGGTAATTTCCCATCCTTATGATTTACCTCTGAGTCCCGCTCTTGTGGTGAGGTTTTTTACTATGCCCTTTCGTCTTTGGTCTAGAAATCAATCCTCCGAATCTTGCTTTTATCTTGGGTTACAAGGGGACCGTGTGACTTGTCCATACATAAACTATTCATTCCCTCGACCGTACGGCGACAACAGGTAGTGAGTTCCGATGCGCAGAGATAAACTCCATGTATTTTTCAATTATCAGAGTTTCGGTATGATATTTAAATTTTAAAGTTAGACAATTTCTCAATTAAAAAGAAATATCGTTGAACTTATAAAGTAAAATTTAATCCGTCTAAAGAAGAGTTAAGATTCCCATTAAAAAGTAAGCAAATTTAGAAATTGAAAAGTGTCATTTATCAGTTAGTATTGAAATTGAAATTGATAAGTTTGATTTTCTCGTTTATGTTTCCATGTATCAGTGTTCTTTAACGTCGAGACCTAAGGCTGAAATTAGTGATTTTTACTCGTTTTTACTTCAGATTTTCATTATTAGGCGACTGAAAGGAGGAAGCGACCAGCGGGCTAAGATAAACTGAGGAGCGACCAGCGATTCTAATTTCCATTTTTACGTCGATTAAAGCTTTTTAAAGAGATTTCCATTTACGTCTCTAATTTTGAACCATAAGTGACTTTATAAATAAACAACTTTACGTTTTATCAGGGATTGAAATTGATAAGTTTGAAATTTAGAAGTGTCATTTCATTTTAAAGTAGAATATATTAGAATTATTTAATAAAAACAAGAGGTACGAAAGTGCTTTGAAAACCATAATACAAGATTTGAATTGATAAGTTTTATAGTCGACTTAGAAAGTTTCATATATTCCGTCGTTTTACTAGACCAAATTATAATTATTTAATAAGTGATTTTAATTTAAATCCATAATTCTCGATAATAATTGATAAGTCGAGATATAGCAAGCTACCTGTATTTAAAGTAGCAACTCTAATTTTAAACCCCTCTAAAACTTTCTGTTTTACTTTTCTATAGATTATGCTTCGCACCTGTATTTAAAGGAGGGAGCTTGTCTCTGCGCCAGCGAACTCTAATCACTAATAATAAAACGATGAAAGATTTATTTATTGAAAAGTGTTCGATTAAAAGCCATAATAACTAAATTCATTACTTTAATTAATAACTTATTATACTGTTTGTAATGATTTAAAAGATTTGAAAGCAAAAGTGTTCTTTAAAAAGATTTATTGAGACTCGACAAAAGCGAAAGTTGACGTGGGAGGCCATAATACAAGATAACAATTTACCATAATTAAAGATTGAACTTGACGTTTTACTTATCGTTTGATTTGAGTACTGGCAAAATAAGTAGTAAAGTTATTATTTTTTGTAATATATTCCGACTCTAACATATTTTCTATCTGAAGTCTGAGATTTAGACTATCCTTTAGATCAGTTTATGCTACGCACCTCTCTAATATCTTTCTAAGTTTTCTAACCCACTAGAGAATTATTTATCTCTGTATATGTAGTGCACATTGGGCTCTTGAGCAAATTACTAGCAAAGACTTAGAAGAAAGAGACAAAGACTAAGACTGAAATAGAGAAATCAATCTATTTCTAATTTACAACATTTATAGAAGTATTTTGAGTAAGAAAGTGCTTTATGAATTTCTTTATGAATGTACATTGTTTGTTATCTTTAAAGTAATTAATTTAGTCATTTTTATTCATTTATTGAAAACATTTCTATTTGTAAGAAACAAACAATAAGTCAAGATTGAAATAAAAAATAAGAAGAAAAACAATAAAGAAATTACAAAAAAGACTGAATTGTATCAACATTGAAATTTTAAAGACAGAAGAAGGTGTGAAAACATAGAAACGCTAGTGGAGCGGAAGTGTGATTAAGAGATTTTCATATTAATTGAAAAGTTTGATTTTACAATATTTTCATTTCTTTATTTTCCCGATTTCAATTTTAAAGCCGGTAAAATTAGTAGTAAATTATGTGATAAACAAATATTGAATATTTCCTTAATCCGGCGTTGGAGAATGATAATGATTTGAGTTCGCTACGTAGAGTTCTTCCGCTCTTCCACTAGCGTTTCTATTAAAATCAACACCCGCTTCTATGCTTCGCACCACCGAGTTCCGCTGCGCAGAGACAAGCTCCCTGTTTGTAATTAAAGATTTGCATTGAAAAGATTTATTCATTTTAGCGTTTCGGAGTTAAGTTATAAAGTATGAGATTTATACTGAATATCTGTTTTATTTTATCGTTTCATTCTAATTTAAAAGATTTATTTATTTACATTTTCATTTTTAAGTTTCTTTATTTGCATTTATAAGTGAACCTAATTTCAATTTAGAAGTTTTATTGCGTGTAATATATTCTGTCTTTTTACTCTAACAGATTTGATATCTGAAGTATGATATATAAATTGATAAGTTTTAAACATTTCTATTTATCAGTGTCCTGGGAGGTTTGAAAACCATAATTAAAGATTGAAATTTATCAGTTGACGTTTTACCGGCATTTTAAGTAGTTACATATGCTACGCACCTTCTATAAGCCCATTTATTCATTTAAAACTTTCGAGTTCCGCTTTGAAGAGTTCTTCCGCTCCTCCGCTCCCTTTAATCCGCTCCCTCCGCTTACGCTTCGATGTTTAAAAACACCTATGGTCGCTCCTATTTACACCTCCACTAGCGTTCCGATGTTTAAAAACACCTATGGTCGCTCCTATTAAAATCTTAACCCGCTGGTCGCTTCTATGCTTCGCACCACGTAGTTCCACTCTAACAATAATGATTTGACATAAAGTCCCGATCTTTTTAAGTAGTCTAGTTATTTGACGAAGCTTTCTTAATTTGAAACTTGACGTCTATCATTTATTTCCATAATATATTCATTTAAATTATAAAGTCGAGATAAACTTACTCATTACCGATTTCAATTTATAAGTACATTGAAAAGTAAGCAAATTTCTTTATTAACAAGTTTTATCATTCAATTTCTCAATTTATAAGTGTTATTTTTAAGGATTTATTGATTCAAAACATTTTCATTTTTTAGTTTTATTCGAGACGTCTTTATTTTATCGTTTAATTAATTTGTGTTATTTTATCGTTTTCATTTCTTTCTTTTCTCGTTACTTTTATCAGTTAAGAGTTCCGCTGTATATGCTTAACTCCTATTCGTTTAAGGTGCGGAGCATAGGAGCGTAAGCACCATAATACAATATTTGACATTGAGAAGTTTCCGTTTTATCGGTGTGCATAAGCTTCTTCAAACCAAAAAACAAGATTCAAATTGAAATTAAAAAGTAATATAATTTTTCAATTCTTTTTTGTTCGTTTCATTAAAAAGGTGTGAAACATAGAAGCGACCAGCGGGTGTTGATAAACATAGGAGCGACCATAGGCGACTGAAAGGAGGGAAGCGTTAGCGGAGGTGATAATAGGAGCGACCATAGGGAGCGTAGGGAGCGTAGGAGCGGAAGAAGCAAATTTATCAATTATTTAGTTTTATTTATTCATTAAATAAGGCAACAATATTCTCTTATTCCGTGTTTTGACTTTATCATAAAGAAAGTCTTCAATATTCACAATGCTACGCACCTTTATCTCCTCACTTCATATCCGTTTTCGTACCCCTCGAGTTACCGGCTCCACAGGATAAAATAATCCTTCTGCGTGGTGCACATTGGGCTGAAGAGCTTACTGGCGGAAACTTATAATAAAGACAAAAAGAAATTATTAATTTATATACGACATTGTTTGTTCTCTTTAAAGTAATGAATTTAGTTTCGAGACAAAGACTATTTATAATTAAGATACAACATTTCTGTCAGTATTTTTAGTAATTAATTATGCTACGCACCTTATGGAAATGATTCTTTTAGCGCAAATACATTGATTACAAAAAAAGAAGGTTTTAACGAAGGTTACAAGGCGAGCCCAAAGGGTGAGGGGAGCGAAGTGAGTCACTTTTATTACCTATAGAAAACGTCCACTTAAGTATAAGTATTTGGATACTGAACTTCCGGGATAAATTAGATTTCTTCCGGTTAAATCACGGTCAAATGCAATCAATGAATTTATAAATGGGATTGGGCAATCCGGTTTCTCACTTTCGACCCGATACAAAGTTCGTGGGAAAGAGAAATGTTGGATTTCGATCGTTGTCTGTCAGGTGCGTATCATATTCTCGTTGCTCCTCAGCCGATAAACATAAAGTTTTTTATTTTTCGATTGGCTTCACGAAGGTCTCGAATCTTATTTCAATGTCTACGAATAAGCTGTTTCATAGGTATTAATCAAACAATGTCGGAGAATAGGGGGTTTTTAGAATAAGCCAAAGAAAAGTTGAGAGTTTTCTCTGATACCGCGAATGGACAATGTGTTCTGTCTACAAAAGAGTCGTTATACTACAATGATTCGCTAAAGAAACTTCATTTCTACATTTACTTTGGAACCAGATGATTAGGAATAAAAGCAAGCATATCCACTTCAGTCGGACAAAGAAGCAGGCGCCAGGTCCAGTGATTTAGTCGTCTCTTACAGAATCCAATGACGAGTCAAAGGAAACTATCGACAAAAGAAAAGATGCTACTCGAAACTCTGAATCAATGAATAAATTCCATTTCCCTTTAGGTCATTGCTCCTAAAAGCCCTGAGTGCTTGGGCGAAATCGATAGCTTTTTTTATTTCAATAGTCGTCTGGCGGGAAAATGAAGCTTTAGTTTCTGATCCTCCTAAGGTGCCATGCCGTTCATAACTTTTCTCCCGATGAAACTTTTGGAGTTTGACTCTGGCAGGGTCCGGTTTCTTCCTAAAAGGATAGGGTGCTAAATGCAAGAACTGAGTTTCTCGTTAGTGATAGTACGGAAATGAGGTTTATGACCGCTCCGCGCCTATACAAACAGCGACGTTTTTCGTTTGGATCCTTAACTTCTGGGAAGCACTTTCGTACAAAAAAGAGAGGTGCGTAGCATATTTCTAATCTATATAATATAGACTTTATGTCTAATCATTATAATCGGGACTTTATGTCAAATCAATAGAATAGTGCTCCTCCGCTCCCGCTCCGATGTTTATCTGTTTAACACCTCCTTAATCCTAACCTCAATCCGCTCCCTACGCTCCCTACGCCCCTCCTTGTCAGTCGCCTATGGTCGCTCCTCAATTAACAACACTTCCGCTCCTCCGCTCCCGCTGGTCGCTCCTATTATCACCTGCGCTAACGCTCCGATGTTTATCAACACCTCCGCTCCCGCTGGTCGCTCCGATGTTTATCTTAGCCCGCTGGTCGCTATAATTCTAAGCTCCGCTCCCTATGGTCGCTCCTATTAGCACCTCCACTAGCGTTTCTATGTTTATCAACACCTACGCTTACGCTTCTATGTTTCACACCTATTAAATCACACTTTTCATTAAAATCACTTATTTCATAAATCTCATATCTCTGATAATTGGGACTAAAAGAAATAGAAAAAGAGCTTTAATCAAATCATTAATAATTCTCACATAGCTCGCCTCAAATCTATATAATTTCAAAATACGGAATATATTCAAATCAATATTTCTTTTTAAATTGAAATGTTGTATCAAGTTTCAAATATCAATCTTGTCGTCACGACTCTGTCCTACTAAAAAAGACAGGTGCGGAGCGAAAGTTATTGATTGATAAATGATTCTCATAGCTAAAAGAACTTGATGACAAAAAATACAGGTGCGAAGCATAGAAACGATAGTGGAGGTGCTAATAGGAGCGACCAGCGGGAGCGTAGGTGCGTAGCATAAAGTTTTTTATTTTTATCTTGTCGTGAAATAAAGCTTATGCCTTAAAACACCGATAAAACGTAAAGTTTGAAATTGAAATCTGCTTACTTTTTCGATAAAATCAATAAATGAAAATCTTGTATTTAGGTTTTCAAAGCACTTTCGGGAAAAGAACACTTTTTAATGAAATCACATTTGTAATTCATTTTGTTCTTTAAAGTAATGAATTTATTCTGTCTTTAAAGTAATGAATTTCGTTTTGTCCTTTCAGTCTTTTTTGTAATGATTATTATGGATTTCAATTAGAATCTTGTATTATGGATTAGAATTCAAATCTTGTTTCAAAGAAAACTTATAAATTCACGAGAAAAGGACGAAAAAAGAAAGAAATTAGAATCTTGTAAATCTTGTAAATCTTTAAAATAAACGATAAAGGTATTTCTTATAAATTAAGAGAAAAGAACACTTATCAATTGAAATCTTTAATTATGGCCCTTAAAGGTAGCTACGCTTCGCACCTTCGTCACTCGATAAACATGGATTTTAGTTCCGCACTCCCGATTCAGTTTCTTTTAGTTCCGCTTTGCTTCACTCTTATTCATTTTAGTTCCGCTTTGCCCCTCTAAACCACAACTCCAGTATTGTCTTTTTACACTAGAGTTTCTAAAATCAGTATTGATTATACGTACGTGGGTCGTTGAGGAATGAGATCCAAAAGAGACACTTCTTCAAGGCTCAGTAAATGGATCGGTGAATGGACCAGTTGTAAGGCCTACCCCACCAGCAGAGCAAAGCAAAAGTAAGGCGACTGAAAGACCGTGCTTTTGGAGCTAATGAATTGAGAGGCTTTGGTAGAAGGCATCAGCCAGCGGGCTTCGTATTGTGTTTGGTTAATTAAGATCTTCTTTCAATGGCTTTGTGTAGTGTTCACTTGTTCCGATACCGGGAGTTGGTTTAATCAGTGAGTCAAGTAGCTCAACGGGTTATTAAGTCAGCAGCAGACTCACTCCTTTGCCTCTCGAATAACTCTCCCTTATTCATAGCGTCAGGTGCGTTGCGTTGAGGCAACCAAACATCTTCTTTAAGAAGCAAAATCCAGAACTAATTCCGTTAGTCAAGCTACTTGAAGAGGTCGAGTGAAGCTAACTATAGAGATATCTGCTCGTAGCGAGATAAACTATGATTTGCACTTTGTGATCAGCTATAACTATATCGTCTGTTCTTGTCCTTTTACTATATTACCATATCGGTCGTCTTACTTTCTACTTCGAACTTCTTGCTGTCTGAACTTTTCTCTGTAACACCCTATTGTAGTTGGGTTGGAATTTCATCTTTGTCTTCTTGGCCAGGTTAGTGAAACTCTCTTTGACTGATAGCCTAGGGTCATACGTTCGCCCGAACATTCACTTTCATCCCCTCTATGAAGAAAGATATTTATCCGATCCAGATTTAAATACAAGATTGAAAGGTGAGAAAAGATAAACTAATACAGAATTTCATTGTAAAATCACTAAAAAGGATGAGCTACGTGCTAGGATGGAAAGTGTGGAGCTTGTAGGAAGAAGAGAGGTCTTTGTCCAACTCCACTTTATGAGGAGAGCCAAGTGAGTTCGGCACTTCAAAATGTCGTATTTGAGTCCGTCAGAATAAATTCCCTCTTCGAACTGAGACAAGAACTTCTTAGCTCCGCACCTAAGGAGACGGAACAAAAAATGAAAAAACCAGCAATCACAGATGCACTGGTATGGTTCAGTCAAGAAGAGGATGAATGAGCGAGATACTCACTTCGCTCGCCTTGATGTTCAACCCTGACCTGACTTCGCTCTCATATTCTTGATTTAGTTTTTAGGGTTCTGAGTTGTTTGGTTGCTTTCTGTCCAGGTAGCTTGCTTTATCTCGTAACAGTCCGTCGTCATGAACAAATGCATTTTCTATCTTCGTCTGACTTTCTACGTGTATCCTACAACATTTTGATATCAAAAAACCGATGTTTAGTACTACCGTCGATGGTCTTACACTAATTCCTTTTTTTGTTATGAGAATGAATGAACTTATAACGCCTGATGAGCATCTCACGTCCGATTCACAAGAGAGAGGCTTACACGTGTCAGACTCACTCCCCCTGTTTCCTCTCAAGAATCAGCCAATCTGCAATAGTAGGGCATTCATAGGGTCAAAACACATAAATTTAGCAGAAAGCAAGTCGGTAATTCACTTGTTGGTAAAGGCATAATCATAGAGACATGATTTAGTGGTGGGGTCAGAGCACTCATTCACAAGAGCGTTTCGTTCTTTCTTCTTTCCACAAGAGGTCTTATTACTCCCATTAACATCCATAGAAATAAATGAATCAGCCCACAAATACATATGAAAAGTTGCAGTAAGATATTGGGGAGGGTGCGAAAGCTGATAACGGAGATATGAAAGACAAAGACCGATCTACGAGTTTCTAGGACAAATAGCTCAGTATTTTCCTCAACGAAGCAGGCGAACAATGTGAATGACCGTAGGCGATCTTTGTGATACAAGTGTTATAAGGCGTTCAGCTAAGTCGCTAGTACTCGTTTATTTACTTTTGCACCCATGGTGACGGCTCTGGGCTACCACCTCTCTTACCTTCGGGCGGGTTTCTCTCTTTATGCAGTCAGGGGTTGTCGAGGGAGGTAGATCTTTGGTACCGACCGGACAGACGCATACATTGGTTCCAGACAGAACCGAACGACGGTGCTCCATGCGGGGTCAAAGGCTATCGAAGTGGGGAAAGCAGGAGGAAGCAAGAGATGCGAGATTAGAGATTTTATTTAAGTAAGAGAAGAAAGCAGGAGAATCAATACAAACCAATCAACTTATTAAGAAAGTGACGAATGTAAGAAAGTTATGGAAATACACAACCCAATACTGGACACTATCTATTAATGATTGGTGAATGGCCTTGACTTTAACCGGAGCTAGACCTACAAATAGACAACAGACGTTATGCATAGTCGGGAATAGGCACCAATTGACTGAGAGGGGAAATCCTGCTATTATAAACGTATGCTGCTCCTGATTGTTGGAGTCAGCGGCCTCTAATCGGGCGGTGTTTTATCTTTTATCTGGGAATGGGTAAACTAGCTCGTCTATAACTAGCTCGTCGTACTGCTCATGTGGAAAGTGTAAAGTCTCTTTCTTTGTGCCGAGTGTTAGTTCATCGACTTTGTCTGTCCTTCTTTGTTTCTTTCTTCTTTGCTTCTTGAATGCAGAAGGACGCACGATAGGCACGCGGGTCGATAGCGAAAGCACACACAATCAAAGTCGTTAACCCCACGCAGTGGTGATGAAAGAACGCAATCTCTATCAAGAACAAATGAATCGAATGAAACAAAATGAATTACAAAAAATACTGAAAGATTCTAAATAGATTGATTTTCTTTTTCTCTTGCTTTATTCTTTGTATCCGCCAGTAGTTAGCTCTTCAGCCCAATGCGCACCACATATCCTGTGGAGCCGGTCACTCTTAGGGACGGATATGCAGTATAAAACAGAGATAAAGGATAGGTGCGTAGCATATTACCTCAGAAATCAACTCTGTTAGAGTCACAATGCGGAATATATGTAACTTTATAAGAAATAAACTTTCAAATCCTTTTCTCAATTATTTTCTTGTTTTTAGGGCTCCGCTAACGCTCCTATGTTTAAAAACACATATGAATTCTAATATTTAAGACTTGATTTCATCCTTAGGGTCATCTAATTAGATACGTTTTATAAACTAAACAATTGGCTTAAATAAAACTTATAAATTGAAATCTTTAAAATAAAGAAATTGGCTTACTGATACTTTCTGTCTTTTTTGTTATTCTTATAAGTAATTCATTTAGTTATTCTTTTCAGTATAGAGCTCAGTTCGAAGAAAGGTATTTTGGTATAAAAACCTGGGCACAATGTCAGACTAACCCACGTATCGCAGAAACTTGATTCTTTCTCTTTGTATTAGTCTTATTGATTCTTTTTTCCTTCCTTAGTACTCAATTGATCCCTCTCGGTCCTTCTTTATACCTTTCGCCTATCAAAGTTATCTTCTTCAACCGGTTGGTTACGAACTCGGATCGATCGCCCTCACATAGCTCGATGGTGGTGCATTATCTACATCAAACCAGGATGCTAACGATGCCCCAGACGTCGTTGTGTAAATGAGACAAAATCACTGGAATTTCATACACTTTTTCAGTTCACTTTTATAGGAATTTTCTACAGAAACAGAGGTAAAATAGAAGGTATCCGCTTGCTACGCACCTTCAACTCACGGAAAAGAATTGAACAATTGTGTTGAACCAACAACGAAAGACGGAGACATTGCAGACATAGAAAGGTGAAGAAAGACTCTGTATAACTAATAAAAGAATAAAGTTACTACTCTATCTAGCTAATTCTACTCTTTGGATTTTATAGCTCTTGCCTTTCACTTCTATTTATATACAATGATTCTTTCTCAAAGTGATAAGAAGTGGATTAAGAGCCAGATTGCCGTGCAAGAGACGAGTACTCAAGAATGTCACGTCACCTTTGATCATTATTGTAAACAACCTGTTAAATGAATGCTGCTTATAGTTGGTGATAGAGAAGAGTGTAAAGAAGGAAGTGTATCAAGCACACCGTTAGGCGTCAGTACTTATTATTGACAGGTCGAGTTTTTCCGAAGAAAGAAGAGAATCAAGACAGAACGGAAACTTTTATTCACTCACAACAAGTGAGGAGCGGAGCCTAAACTTTTACAAATCACAAGATGAACATACCAAGACGTAGGAGCATTAAGGTTAACGGTGAGCCGATCGCCCGAAGGGAGGTAATGCCAGCAGCAAATCTTGTAGATAGTTTTGAGTGAGTAAAGAGTGAGAGTGACGAGCATGGGTTACCGAAGGTGCAAGTATGACCTAAAGGTGTGAGAGAGAAGTGCTTCGTTACAAAGCCGTAGTTAGACCGAAACAGTGTCAGTGTAAGAAAGGCAAGTGGGTCTTTCTTTTGTTGTAGTAAAAAGAATGTTCGAGTTGTTCCTGTGATCAGAGAGAGTTGAAAGAAGGCGACCAGGGGGAGGAGCAATAGTTCTCTTATCATAAAATGAAGAGGAGAGAGATTTCCATATGGAAAGCGAAGCGTCACCAAAGAGAGAATGATGCTCTTTGAGTCGGTTTAGAGACTATGTTCAAGCGGGTCGGTCGATAGGGAAGGGAATAAGGTCTTTGTAAAAAGGTACAGAGAGCAGATATGCTTTTGGTATTTTCCTATTTTGGGACAGAAGAAAGACTGAAACTTCGCCGCCTTCTTTACGGGAGTTGCGGATGAATCCGCAGTAGGCTTTTGGAAAGACAGAACGAACAGGCCAGCTGTAGATATTAGGTTCAGTACAGCAAGCAGGTGGATTCATTCATTCTTTACCCATACTTCCTGGAAGAGAAAAAGTCCAGCTTCAGAGCAGAGGGATCCAGTGCTTCTTTTTAGTAGTTGCACAAACAAAGTGGAGTCTTGAGTCTCACATGCGACACCGTAGTATTTGTCATGCAATGCTTCCTTTTTAACGACAGGCACAATAATACAAAGTAGTTGGTTGACCCGAAGCCCCACCCACGTTCATAAGGAACATCTTCCCTTGGAATACAAAAGATAGGTTACGAGTGGTTCAATCTCTACTGGTTCCAGTGCATGGGTTATAGCAATGGGAGCTAACTGGATAGGAACTATAACCAGAGTGAAATCCCAAACGTTGGTTCTTCGCACTTTGGTTCGGCCAATAGGTCAGTAGCCGAATAAGGGTTAGCTTTAAGACCATTGATTGTCGCTATTTGCTTTGAACAGGCAGAGTCTCTCTTTTTTGTCTTTGTTAAGGATAAGGCGAGCGAAGCGAAGTTCAATTCAACACCGTACCGTCACTTATGGTGCGAGAACGGGTTTATAATATTTGCATGCTTCTTTATTTAACCGTATCATAGAACTCAAACGCAACTATAGGGATAGTTGAAGTGAAAGCGAAGTCAAAGGTGCGACTTTGGTGTTTTTAAAACTGAGGAGCGCAGGTGCGGAGCATATTTTAAAGTAAGACAATTTCTTTCGTTTATCAATTGAAAAGTTTCCGGTTTCTTATTCGTTTGATTTGAGGCGAGCTATGTGAGTATGTGGGTAGGGACTTTATGTCGCGGAACTCAGCTATGATTTCCATTTATAAATTTTCAAGTTTCTATGCTGGGGGTAGGCCATAAAACAATATAAAAATGAATTTGTAATGTTTCAATAAAAAAGATTTATTTATTATAAAGTGTGATTTATAAAGATTTATTTATTTTATCGTTTAAATTTCAAAGTCGTATGAGATTTTAATTTAAAACAACCTAAAAACAAGAGTTTCATTTATAAATAAAAAAGTAAGAGACAAAGGGTTTAATCGTTAAATTGAAAAGTGTTCTTTTACCGGTAATTTAAATCCATAATACAAGATTCAAATAATAAAGTTTCCGTTTTATCGGTGTTTTAAGGAGGAAACAGATAATACGAAGTAATACAAGACCATAATTAAAGATTCAAATTGAAAACTTGATACAAATTAAAAACTTGACGTTTTACTATATTATAGATTTGAGTCAAGCTCTATATTCTATTGATTATTAGGACTTTATGTCGTGTAGATTCTCGCTCTAGTTTATAGAGTTCGCTAGCGCAGAGTTCCGCATACGCTTCACTCCCTTTTAAGTGAATTGAAAACCAATATTAATAAAAAAGAGAACAAACTATGATTTCTCTTTCTTCTGCAGGGTCATAAACGTTATTGAAAACCATAAGGCGACTGAAAGGAGGGGCGATTTCAATTTATCAGTTTTATCGTCCATTTAATAGTTACATATATTCCTTTTCGAGATATTAGATTTATTAAATAAGTGATTTAAATTAATTAGTCAATATTAATAACTTATTATACTGTTTGTAATGTACAAAATTCATTCAAAAAAAGAGAACAAACAATGATTATAAAGTTTTATTTTATCCCTTCCTTTTATCGCAAAATAATTCGAGATATAGCAAGCTACCTCAGTCTTAAATACAGTATTCAATATGAGTAATAAATAGAAATCTATAATTATCGGAAAAGATTTATTGATTTCAAAGTTTTATTGAGATTTTCATTATTTAGTTTTTATTTGTTCGTTTCATTTCTTTATTTTCCCATTATTGAGTTGAATTTGAAAGATTTATCCATTAATAAGTTGTTATTTAAAAAGATTTATTTCAAATATAGTTTCTAAAACGTATCTAATTATCTGACCTATTCTATATAAAAGAGTCAAGCTGTATATGCGATAAACATGGATTTTATTCAAGCTTTTTTATTATAGATTAGATTAAAGCTCTCTAAGTATTCAATATATTAATTCTTAGGTATGAGATTTTCATTTTAATTTAAAAGTTGTATTTTATCGCCATTATTTAGTCGCTCCAATTATTTAATTATCTAACCCTTAGGCTGAAATAAAGTATGAGTTATGAGATTAGAATTTCAAAGTGTTCTTTTATAGCAATTTATCAGTTAAAAAAGATTTCTTTATTTTCTTTATAATGATTTGATGAAAGCTCTATATTATAATGATTTGAGGGGTGAAGAATGATAGAAGCATAGAAGCGACCAGCGGGTGTTGATAAACATAGGAGCGACCATAGGCGACTGAAAGGAGGGAAGCGTTAGCGGAGGTGATAATAGGAGCGACCATAGGGAGCGTAGGGAGCGTAGGAGCGGAAGAACACTGAAATAATGATAGGAACCGATCTTTCATTTGCGAGATAGATTTCCCGTTAGGCAAGATAGTGAGTACTTTCAAACAATAAAGAGACGATGGAACTAGTTAATAGGATAGGTTAGACTATCGAACAGATATCGCTTGCATATGGAATTCATCTTTGTATCATGGGTAAGAATCCTACCTCCCTCCGTCTATCCTACCTTCTCAAGCCTACCTTGATCTTTGGCCCCAAATCTATACGGATTGTTGGTTTTGTATCTTCCTTGAGGATGTTAGTGGTTCAGGTATAGAGAAGAGGCAGAAGCGTACCAAGAGCAGGGGTTATTAGGTAGGGGAAAGATAATGGTCCATTTATATGGAACAGATACACCTGGGCCTTGGGTACGTCAATGGTCTGGCTTCAAAGCGCACGCACCAAATAGTGCGAGGTCTTGGTATAGACTAAGATAGAAGAGTCAACATTTAGCTATGTATTTTGATTGGAATAATAAGCATATTATCATACATAATTAATGCTTGATTAGGCAGCACTTACACTGTCCAACTGAGAATTCTGTTTTATCTTTCTTATTTCTATACTTACACAAAATAACGTTATATTAAAAGTATACCGAGGCACCAGTGTTGATGCTAACCCCAGAACAACTACCGACTCACGCGCGAAGGATGAACTTCGGTACGGCAGGAGACAGCATAGGCTTTCTTCTTAAAAGAGGTTATGCAGACACAATACGATATATTTCTTTCTACTTTCGAGGATAGGTCGATAAAAACATTTCTTTATCGTCGGACGAAAAAACGTTCCTTTTTGTCAGAAAGATATCAATTATCATATTTAAAGATTGCCAGAGTTCACAAGCTCACTCTTAAACTTTTGATTCGAGTTCCGCAAGTGACAGAGAAAGACTGTTATCGATAGCGGATTGCTCTTTCTATCGATTACTCTCTTTAGGAACGGAACGGCAAGTGAGTTTAAATAAGGGCTAAAACTTTTGTTTGTTTGTTTGGGGCTGGCAAGTGCTTTTCCTTACGTCGACAAAAACATTTCTTGCATTTTATCCACACCTCCTATGGTCTGGAAAGCTACATTTTTTACGTTTAATCGGCATATTTTTTCTTTTTTCATCCATGCAAATATCAAGAATGCCAGAGCTATAAAACCCGTTCTTTTGGGCATCCAGTTCTTTCTCTTCTTGAAGACTACTATTTCCCATTTTTAAGCCTTACATTCCTTTTTAGATAAATCGAGAAACCAAAAACTTTAATAAAACCCGTGTTTTTTAGTCATTACTAGAATTTTTCCCGGCTCTCTAAATTTCTAAGTTGACGAACGTTCTTTTTGGTAGGAAAGTGCATAAACCTACAGACACCGATGCTTCGGGTAACGAAGGTTATTTGCTGCCAGGGGCTTCGTTCGCCTTAAGGCTCGCCTGGGCCACCTTGGGGAGCTTGTCTCTGATTTCAAGAACAATTTCTAAATAAGTCGATTTGCCGTTACTTTTATTCTCCCTAACGGTCGCCTTACGTCTAGAAAAAACATTTATTGCATTTTACGGAGCAACAATCATTTCCCTAGGAGATCGGACTAACGTGCACATTTCTTTACGTTTTATCGGCATTTTCAGACAAAAACGGAATTTCTCCCGGCTTTATCAATCATTTTTATTTGATCGGTGTTTTGCGTAACAAAGAGATTTGAAAACGTCGCCAGCCAATCTCTTCCAATTGAGAAAGCTTTAAGTGGCCCGTGGCAACCTGTATTTTTGTCATCAAGGGATTTCTTTTCTCCAGAGCTTGTCTCGTGTCTTTTTAGACAAAACCTGATTTAAATTTATCCATTAAAAACTATCTATTTCTATAGGCGTGGAGCGGTTATGAAGTCAATTTAGAAATAAAAAAAGTGATATCTCGGTACTGAAGCTATCGATTTTTGTCTTTCAGGGCGATAAACGAATTTCTTTATTTAAGATAAAAATTGATAAGTGTGGGTATAAACTTCTTTTCGCGTTAGAAGATAGGTCCATAAAAACCAAAAAGGAAAATGGCGCCTTAGGCTAGACGACGATGGCGCATTTTCAAGTGCTCTCTTTACCGTTACGGAAGAAACCCCACTTCGCTCGCCTAAAATCTTTATTTAAGTAAGAAACCGTCTTTCGCGAATATCGATTACTGTCGATAAGGTCCAGAAAGAACATTTCTAGCATTGTCTCGTTTCGGAGTTCAGATTGCCCATTTATCTATTTCTTTCTTTCCGTTTTCTCGTTTCTACGTGCCGATACAAGAGAAAAAAGCGGAAAGTTCTATTAAACCGTGTATTTTTAGGATACAAGTGCTTTCCCGAACGAGAGTAGTTTCTCTCTGATGGCGCATGGTTTAGTTCTATCGGGATAAAAGTTATGAACGGCATTTGACGGCACGTTTTGAAAGTTTCCACAAAGCATTATCATATTTCCCGTGTTTTTTGGAGGGAGCTTGTTGAAAGTTCTTTCGTTTCTCCGCTCCCGCTGGTCGCTCCTATTTACACCTACGCTTACGCTCCTCAGTTTATTCAACACTTCCGTTCCGCTCCTCAATCAATTCGCTCCCTCCACTAGCGTTCCGATGTTTATCAACACCTACGCTCCCTACGCTAACGCTTCGATGTTTATCAACACCTATGGTCGCTCCTCTTTACACCTCCGCTCCCGCTGGTCGCTCCTATTATCACCTGCGCTAACGCTCCTAAAATTATGTTTATCAACACCTCCGCTCCCGCTTCTAAGCTCCGCTCCTCCGCTCCCGCTGGTCGCTCCGATGTTTATCAACACCCGCTTCTAAGCTCCGCTCCCGCTGGTCGCTCCTATTAAAATCAACACCCGCTGGTCGCTTCTATGCTTCGCACCACGACATAAGTCCCTCCCTACAACTCATGAATTAAGAATTCTCACAACGGCAAGGTCTACTCGACATGGATTGGGCGTGAATGAAACCTTTGACAGCAATCTTTCACAAATTTTACTCAATAATTAATGTTATCAATTAACAACTAATTCGAATGGTTCATTATATTATTATACCATTATTTGATTCACGAAATACATCATTATTGTATACTCTTTCATATGTATGACGCAACCCAATCCTTGTTTTGGAAGTTTCGAATCAATCCCCTTCCTTTTTTTAATCTTTGTATCTAAATACTAATAAATTCATTCTTGACAGAGATCCGTTTTGTATATGTAAATGCTAAGTGTGAAAATAACATAGTCAGAACTCATCCATAAAAAGGTATAAGAGTAGACGGAAATCGCTATGCTAAAATAAAGAACGGACGACCGATTAGATAAGATTGAAATAATGAATCATAAATCGAGTTCGGCCATAGATAATCTAATAGAAACCTAATATAAAATAGAATAGTATTATTTAGAATGATAGAGAAATAAAACACTAACTCAGGCCATCGACTTGATATTTATATTTTGAAAAAGAAAAAAGGGGTAAAATGGACTCATTGAATTCGAAGTAATTGGATTCGGTTGGATGGTCTCAACTAAATCGAGTGTTAACCCCTATTTCTTCTTGATCTGATTGAATTAACCGATCAACTTGCTATCGAATATTTACTTGTGATTCGTTACTATTCCAAAAAAGAATTTCGAACTATTTCACTTTATTATGAGAATAACTCCTACTACTTCTGGTTCTGCGGTTCCCTCACTTGACGAGAAAAACTTAGGGCGTATCGTCCAAATCATTGGCCCAGTACTGGATGTCGCCTTTCCCCCGGGAAAGATGCCTAATATTTACAACGCTTTGGTGGTTAAGGGTCGAGATACTGCCGGTCAGCCAATTAATGTGACTTGTGAGGTACAGCAATTATTAGGAAATAATCGGGTTCGAGCTGTGGCTATGAGTGCTACAGATGGTTTGACGAGAGGAATGGAAGTGATTGACACGGGAGCTGCTCTAAGTGTTCCAGTCGGTGGAGCGGAAGAATTTTCAACGTTCTTGGGGAGCCCGTTGATAATTTAGGCCCTGTAGATACTCGCACAACATCTCCTATTCATAGATCTGCGCCTGCATTTATACAGTTAGATACGAAATTATCAATCTTTGAAACAGGCAAAAAAGTGGTAGATCTTTTAGCTCCTTATCGACGGGGAGGAAAAATTGGACTATTTGGGGGAGCTGGAGTGGGTAAAACAGTACTCATCATGGAATTGATCAACAACATTGCCAAAGCGCATGGAGGTGTATCCGTATTTGGCGGAGTAGGCGAGCGTACTCGTGAAGGAAATGATCTTTACATGGAAATGAAAGAATCCGGAGTAATTAATGAAGAAAAGATTGAAGAATCTAAAGTAGCTCTAGTGTATGGTCAGATGAATGAACCGCCGGGCGCTCGTATGAGAGTTGGTTTGACTGCCCTAACCATGGCGGAATATTTCCGGGATGTTAATGAACAGGATGTACTTCTATTTATCGACAATATCTTCCGGTTCGTACAAGCGGGATCAGAAGTATCTGCCTTATTAGGGCGGATGCCTTCCGCCGTGGGTTATCAACCTACCCTTAGTACAGAAATGGGTTCTTTGCAAGAAAGAATTACTTCTACAAAAGAGGGATCTATAACGTCTATTCAAGCGGTTTATGTACCTGCGGATGATTTGACTGACCCTGCTCCTGCCACCACATTTGCACATTTGGATGCTACTACTGTACTATCAAGAGGATTAGCTGCCAAAGGTATTTATCCGGCAGTAGATCCTTTAGATTCAACGTCAACTATGCTCCAACCTAGGATCGTTGGCGAGGAACATTATGAAACTGCGCAAAGAGTTAAGCAAACTTTACAACGTTACAAAGAACTTCAGGACATTATAGCTATCCTCGGGTTGGACGAATTATCCGAAGAGGATCGTTTAACCGTAGCAAGAGCACGAAAAATCGAGCGTTTCTTATCACAACCCTTCTTCGTAGCAGAAGTATTTACCGGTTCTCCAGGTAAATATGTTGGTCTCGCGGAAACGATTAGGGGTTTCAACTGATCCTTTCAGGAGAATTAGATGGTCTTCCCGAGCAGGCCTTTTATTTGGTGGGTAACATCGATGAAGCTACCGCGAAGGCTATGAATTTAGAAGTGGAGAGCAAATTGAAGAAATGAACTTAAAGCTTTGTTTACTGACTCCTAATCGAATTATTTGGGATTCAGAAGTGAAAGAAATCATTCTATCTACTAATAGTGGACAAATTGGCATATTACCAAATCACGCCCCTATTGCCACAGCTGTAGATATCGGTCTTTTGAGAATACGCCTCGACGACCGATGGTTAGCGGTGGCTCTGATGGGGGGTTTGCTAGAATAGGAAATAATGAGAGAACCGTTTTAGGAAATGATGCCGAGATGGGTACTGACATTGATCCGCAAGAAGCTCAACGAGCTCTTGAAATAGCTTTTGCTAACTTGAGTAAAGCTTTTGGTAAGAGACAAGCAATCGAGGCAAATCTAGCGCTAAGACGAGCTAGGACACAGGTGGAGGCTATCAATGTTATTTCCCAATAGTCGATGCACCAGAACAATCAAAAAAGTCCTGTTTATACACTATATTTTGAGTCCGTCAATTGGAGACAATCAAGTCTAACCTGATCGAACGAAAAAAAAAAAGAATAAGATGGATAGCAAAATTTATTAGATAAAAAAGTAAAGAAAAAGAAAGAATAAATACTACTTACAAATAATTAAACATTGAATTTAGAAAAAACACAATAACAAAACTAAATGAATTACAAATAAGAATAACAAACAATGTTGTAGATAGATTGAAAGAAAAAACTTATTACAATTTTCCTACGCTCCCTTTAATCCGCTCCCTACGCTCCCTATGGTCGCTCCTATTATCACCTCCACTAGCGTTCCGATGTTTATCTTTTCCTACGCTCCCTACGCTCCCGCTGGTCGCTTCTATGCTTCGCACCTCCGCTAACGCTTCGATGTTTATTCTTAACTGTAGCTCCCGCCCCTCCTTGTCAGTCGCCTTAGGTCGCTCCTATTATCACCTCCACTAGCGTTCCGAATCAACACTTCCGCTCCCGCTGGTCGCTTCCCTCCTTGTCAGTCGCCTAACGTCGCACCTCAAATCATTAATATTGAGTGAGCTAGCGAAACTCAAATCCTTAGTAAAAGAGCTTGACTCAAATCAAACGAATAAGAGTGATAAGACTCTAAGAAAACGAAAATGAGCTTGACTCACGACGGAAAAAAGAAATAAAAATATTGAAATCAGAGCGACGGAAACTTTGAAATTGAAATCTTGTCGTCACGACGTAAGGGAGTGCCGAAAAAGACAGGGAAAACGTGTCTGCAGCAACCGACGTCACTTGTCAATAACTGACTGGCGTAATCTTACTTTTCGTCTTTTTCACACAACTGAATTTTCAATGATTAGGTTAGGCGACCATAATTCAACTTTCTCACTGACTGACGATCCAGCAGGACTCAACGAAGTAAGTAGAACAAAGTGGCGAAGAGTAAGAGTCTTTTTTGGCTTCCGTGGAGCCTTTAACTGGGATTGGATCGGCATGATGAGTTCTTTCATAAAAAGTAATTATCAAGATAGAGAGGCTTCATATAGACCGGTAGCTCGCTTATAACCTTATTCCGTTCGGAATCAAGCCCTAATAATCCGCGAGTCAGCGTGCTGCAGTTAGTTTTTAAGGCCTTATACTTGAAGGGGCTCCTATGCTTCGCATCTCTTTCCGTACAGAAGAAAGCGATCGAAGTTAGGTATTATCTTGTCGAAGTGAGTTGGTGTTAAGGTTAGGGGAAAAGAATACTTATTAATGAGGCAAAGAACCCACTTTGAGGGAAGAAGAGAACGCTATACTTAGATGATTCAGCGCTGGACTTCGATACAGTCGGTTAGTGATTGGTGAAAGTAGGTTGACCGTGTAGAATAATAGACCATTTGAGAGGCGAAAGAGGAGGTCAAAGAAACTAATGGATAGAGCAGCATTCAGTCTTGTAAAGAGGGGTCTGTAAAGTGCTTGCAAAGACCGAACGACTTGAAAGAAGGTAAAACGATCGATCCATTCTTCTGCAAGCAAAAATAAACGAAGGCGAGAGGGCAAAGTATTTTATCTCTTGGTTCCCTTTATGCGTTTCTGACGACTACGGACTTACTACGACTCCGCGTACGGGAGGTTGTTGAAGAATAAGATAGGTAATAGCAAAGGAATAGTTTGACTACAGAGATGATGGTTACAGAATTGAATAGAAGACAAAAAGTACGATCTCACAATATACAGACGAAGAGCGGAGTCCCAGCGTGTCACCTGACAATAGGTAATTTCTTCTGCGTTGGAGAATCCTTCTTTAACTATAAAGAGCAGATAACGTATTGCCTTGGGGTCGACGGGTGACGCTGAAAGAAAGACATCTATCGGACCGCTTCAATCCAAGTTCGTTTATTTAATATGAGGTTGAGATAGAAAGGGGGTTTGGCCCACACCTTAACACCTTAGACCATAGGGGGTCGTCTACAAACACAGTATACAGAGTAGTAGGTAGGCTGACCCAACATTTCATTACCTCTCCTTTGACCCGAAATTCAGTAGTATAATGCGGATCTAAGTAGGAAGCTTCGACACCTTCTTCAATCACTGTCACTGCATATAAAATATAAAAGACGGGCTTTTGGCTTTGTACGAAGACTTAAGGCGACAAGGTAATGCAAAATTAAGAGAGAAATCGTCTACAAGGACAATGAATGCGCGTGGGATCAATAAATAAATAAAAAACTAAATCCCGGTGAGATGATTTTTAGAATCAAGTCGGAGAGAGGCTAAAAGAGTGGTCACATCTATTCCGGTAACAAAAAAGGAAAGTTCAGAGGAGCGATTTTCATATGTGTGTGTCAAGCCACTACTCACTTCGATCGCCTTACCCATCCTTGAATTATTCGGTCATGCAATATGTATGTCGGAATGTATTAAGGTTATACTTGAGAAAGGAGTTCGTAAGGGAGTGGAGCGTAGCGGAACTCTTCCAAATAACAAAACCCCACACCAGCAATAGTCGTATGAAAAGAAGTTCAAATGTTTCTTTCTTGGCCTCCTTTATGTATATTTATAGGGTTCGTCTTCCTTTTCCAGGTATGCTTCTTCGTTCTACTTTATACTGACTGCGCTCGCCTAACTTCTACCTATCATCCGCAGTGGCGAGATAAACTACCTCACTCCCTGTCTTGGTTACGAAGCATCCACGTCAAGTCATAGGGTCAGATAGATGTTAGAATGAGAAAGCGCCCAGTTGAAAGAGTTTTTAGGCTCATCGTCGTTAGCTGATAGGCAAAGGGTCAGTATTGCCTCCAACGGATGCAGTCACTGATCACCCTAGCGCCTCTTGGTTCTAGTTCGTCTAAGTATCCTGTATGTTTGGTCCTGGTCGTAAAAGAGATAAGAATAAAGATACTCACTTCGCACCTTAATCCGCTCCCTAAATCCGCTCCCTACGCTCCCTACGCTAACGCTTCCCTCCTTTCAGTCGCCTATGGTCGCTCCTATTATCACCTCCACTAGCGTTCCGATGTTTATCTTAACCGTAGCTAACGCTTCCCTCCTTGTCAGTCGCCTATGGTCGCTCCTATTAATATCTTAACCCGCTGGTCGCTTCTATGCTTCGCACCACGTAGTAGAGACAAGCTCCCTCGATGTATGTCGGCGAACTCTGGAACATATTACTTTACAAATGGAAACTTATTAACTCCGAACCGATAAACTGAAATTCAATAATTTATAGATTGGCTTAAAGAAGCGAATGAACTTGAAGAGAAGCTAAATGATTACTGTCTTAAAAGGTAGTCAACTGGAACAATTTACATCAATTCAGAGTTCGAGTTCGTTCCTAAGAAAAATAAGTTTATTCGATAGGGAGCACTTTTATCTTTATCGAAGGCTTTATTACGAAAAAGACAGGGTGCTATGAACAACAGTTTTTGTTATATTTCACGATTGCTACGAACCTAGAAAACGACATTTATTCATTGTTCATCAGAATACATAAGGTGATTAAGAGTAAAGCTCCTTTCTACAGAGTAAAGCTCCATAGGGAATGGCAGGTTTATGCCCGAACCGATAAAATGTGCCATGATTGAGAGAGTAACTTACCTATCTAAAAAGCACGGCACTGCCAAAAAAGGTTGCCACGGGCCACTTAAGTATATGCTCCTCACGAGAATTCTATGCTCCTCACTATCATAAAATGCTTCTTCCTTCTTTCACATATATTTTACTATTTCACTTAGTCGCACCTACGCTATCGCTCCTATGCTTCTTCCTTAATCCGCTCCTGCGCTCCCGCTGGTCGCTCCGATGTTTATCAACACCCGCTTCCCTCCTTGTCAGTCGCCTGAACTTCCTGGATAAAATCTCTTTCTTCCGTAACGGGAAATTTGGAAGTTAAAAATGTGACCATGGAAATCTTAACTACGAAATGATAAACAGTTCTAAATGTTTTTCTCGAGTACGCTTCTTAAGTAAAATAAGGTTTCTCACTGGCATGATTTCAATCCCGGAAACGATAAAAGAAAAGTTTTGACATTGATGGAGTCGTCTGAACAACAGGTGCGGAGGTGCGGAGCGACCAGCGGGAGCGTAGGCAATAATAACAAACAAAAAAGAATAAACAAAACACAAGAAATTAATAACAAAAAAGACTGTTTGTAATGATTGAAATAAAAAAGATTTCTTTATTTACAAGATTTACATTTATTTATTTTTCAGTTTAATTCAATTATAAAGTAAAATATATTCTGTAGTTTTCAATTATATAGAAAAGAGTTCCGCTACGCCCTTGTACAGATTTGATTTCTTAAATATGAGATTGAAATTTGAAAGTTTACGTGGTAATCCATAAAACAACATTGAATTTAGAAATGAAAAACAACCTAAATTAAAGATTAAAATTGAACTTGATACAAATAAAAAAGTGTGATTTATCATGAAAAAGATTTATTTCAAATATCGTTTAACTTATAAAGTGTCATTTAATTGGCTAAAGATTTCAATTTATGCTACGCACCTATATTTAAATTATTTAGTTGCATTTTATCTTAATTAAAAACTTGCAGTTTTCCTATTCTAATGAAAAGAGGCACTTTATGTCGTGTAGAAAATCTATAATATCGGGAGTGAAGCGCAGTGGAACTCTATTTCTTTTTGTAATTAAAGATTTGAATTTATTTATTTTCAATTATTCATTATGTAGTTTAATATATTCCCTATTTTTACTTTATCAGAAATCAAGTCTTAAATATTAGAATTATTTTGTGCGAAGCATAGAAGCGACCTAAGGGCTAAGATAAACATAGAAACGCTAGTGGGTATAAGATTGTAATTTTAATGAACAAGTAAGCCAATTTATCAATTAAAAAGATTTCTTTCAAATATCGTTGAATTTAGAAATTAGAAAGTAAAATATATTCCGTCTTTGATCGGTATGAGATTTAAATTATAAAGTTTTATTTTAGCCAATTTCTTTATTTCAAAGTCGCCCAAGGATCTCTACGCTCACTCTTATTCGTTTAAGGAGGTCTCATTTGAAACCATAATTATCGATAATAAGAAAAAAGCCAGAATAACAAAATGAATTACAAACAATAATAAATAAAGAATTAAAAAAAAAGACAAAAAGTAATGATTAAAAAGTTTGATTTAACGTATCGGGCCAAAATACAAGATTTGCATTTTTAAGTCATTGTCGTTTCGATTTGAATTTCTTTATTTTATCGTTTCGGAGTTAAGAAATAAAGTATGATATTGAAATGAAAAAGATTTCTTGATTCTTTATTTTATCGTTTATAAAGTTACATATATTCCGTTGTTTGACTTTATATAGATTTAAGTTTATCACTCTTATTCTAATGATTTTAGTTCCGCTGTGCCCCGAAAGTATGAAATATGAGATAAATGAGGTGTTGATAAACATAGGAGCGTAAGCGGAAGTGCGAAGCATAGACCTAAGGGTGTTGATAAACATAATTTTAGGAGCGTAAGCGGAAGTGCGAAGCATAGACCTAAGGGAGCGGATTAAAGTGTGTAAACATAGGAGCGTTATCGTAGCATATATTAATTTCAATAAAAAGGATTCAAAAGATTTATTTCTTTTCCAAGTAAGCAAATTGGAAAGTTTTATTGTAGCCAATTTATTGATTAAAAAGTGTTCTTTAACGTATCTAATTATCTAACTCTCAGTCAGTTTTATAATCTTAATCCTAGTCTAGAAAGAAAGAGACAAAGGTAGTACTAGATTCAGCCTATCTAATGTCTTTCTATGTTTTCGTACCCCCGAGCAGTTGACCGGCGCCACTAGACCACTTGTTGGATCCATAAGTGTGGCACACATTGGGCTCTCGAGCGGACTACTATCAAAGAAGGATTTAAAGAGACATAAATCTATATACAACATTTCTATTTGTATTTTTAGTAAATAATTTGATTATTATTATTTTTTATTTGAATCTTGTATTTAGGGCTCCCACGTCAAGTTTTAAATTTAAATAAGAGATCTAAGTGCGGTGAGGAGTTTTCTGTAGTTTTAAACGAACTCTCAACTTTTTCTTCATCTTTATATTGGACAGCTATAAAGTTTAGTCTAAATAAATACATTTTTTTATTCAAAGATTGATGTCCTCACCTATTACACGACTGGACTAGGACAAATAGGAGACAAGACGCCTGGTTAAATAAAACGATGGGTAATAAGCGGGAGTAAATAGCCTGATACGAGTCAACTCTACATCTCTAGCTTCAAAGGGAGAGTTTTTTACACTATATAATACGAAAGGCGACCGTAGGCGCGCAGCAAAGGGAAGAAAGGTTTTTTGTAAGCGGGCTTTCCACACCTAGCCCCGTAAGCGGATCGAAAGTTGAATCGAAACTTTTATTTTTGGGCAGAAAAGAAGCGCCTTCACGTCAGTTCTTTTGTAACTTCATCAATCGGCTGCTACGTCTGCATGCATATGGGTCTTCGGCCAGCCATAAACCTAATCATCTAAATTCTCGCTCTATAGCCTAGTCCGTTCCCAAAAAGAGAGAGTAGTCAGTTCACCCAGCCGCCCTAAGCATCGTTGAAAGCCAAGCAATGAATGCCCTAACTCCATCAGCCCCTTATCTTCTTCTGCACGGTCGTCTCGGCTCGTTGGGTTTTGCTCTTAAGCGCATTCGTTGGTTCTTCTAAACCCTAATCAGGCTACGCCTACGGTCGCCTTATTGAAAACAAGAAGGAGCGATATCGACCCATAACCACCCTCGATCGACCAAAGGTAGTAGCGAGCATAGTGAGTAAACTTATTCTATAAACAATAGAGAAGGAAAGTCATATGTAAAAAAATAACAGAAGAAGAAAGAAAATACCTACCAACACCGATCTATCTATATAACAATCATTTCTTTCTACACCCACCAAGCTAAGAAAAGTAGCAGCATTCGAAAAAGACCCCGAGTTTACACTTCGACGATTGACATTTCTTTCTAAGTTTGCTTCTTTATTGCTCAAATCCAGCATAACCGGTCACCCATTGGTAAAAAACCGGGGTGCAGCTACGTCAACCCGAGCGAGGGAGTCGTTACCTACCTTTTGGTCGTGGAGTTTTGGTTCTTCCTTCTTCTGTTCTTGTATTCGACGTTGAGTTTGGTTCAATGATCAATCGTTGATAAAGAATAAATGATGTAGGGATGATCTAAGTTTCTTCTTTCATATTGAGTCGAAGCCAGTCGAGCGTCGCGAAGTTCTTTCTTCAACCGATTGGAACCTAGTGTTGCCAAACAAAGTTTTTTGATCATTAGTTTTAGCATCAATATAACCTTTTCTCTTTCTTATTATGGTCATTGCTTCCTTTCGCATTAGGCTTTCTATACCTGAATGAGAGAGCTAAATTACTTCTTTACTTTTTCAATACAATACTACCGATAGTAAAAAGTCCTCTTTCTTTTTATTGTTCTCGCTTACTCATACTCCGTACCCCATAAGTTAAGGTGCGGAGCATAGGGCAAAATTGATTCTTTTTTATAATGGCGCAGAAAGCATTCAACAGGAAAGACTGATATTAGGACAAACCAAAGCAGTAGATCGGGCCGAAGGGACAGCAAGTGACGAGTAAAGTAGACCGATACACATAGAAAAGTTTAGGCTTTTGTCTTTAACAAAAAAAGGAAGGGTAGAAATAAACTGAATCAAGCACTTGCTTTTACCAAACCAAGGGATTAAGCGGGAAATGCATAATCTGTTTTGAGTTCTATGACCATGATTAATCGATATAAGTAAAAAAGCGTCTAGGAACGAGGAGAAGTTCGTCAAACGGAGTCGAGCTTGCGAAGACAACAAAAGGAGTGAAAGGGTTAGAGACCATAGGTAGTTAGGTTATTGGGTCAAATAGGAACTTCAGTCTTTCCTTCTACTTGAACGTGTGAATCCACTTTCTTTGTCCTTTGTACACATATGTTTGGAGTCAAAGAACAAGAAGTTCACAGACGCAGATACACCACAATTGTCTGCATGATCTACATAGGATAAGAAATAGAAAGAGCGAGGACCAACAAGTTTTCTTTTTAGAGCGTATCCCGGTTCTTCTTCTTTACCCGGATCTGTATTCGTAATCGTAAGTCGTGTTTTGTAGCTTCCGGGATCCTATTATCTAGCTCAACCCCTTCTTTAACAAATAAAAAGTGTCCCACCCTTTCGTGCTTTTTCTATTAGTCGAGATGTAATAAAATCTTTTAATTGATAAGATTACGATGTGAGGGTAGGAAAGGCCACTCTTAAGCGAGCACGTCAAAACCCAACTATTCACAAGAGCCTAATGGAGGGGTAAAGCGGAAAACGCATTACGTGTCTTTGAACAAATTTCTTTTTTTGGAGTAGAATTCTTGATGGCGCGAATACTCGATACTAAGCCGATCAAAACGTAAACGGAGAAAAGGAGCGAAGCTTAGAAGCGACCAGCGGGTGTTGATAAACATCGGAGCGACCAGCGGGAGCGCAGGAGCGGATTAAGGAAGAAGCATAGGAGCGTAAGCGGAAGCTGTAAGTAATGTGATTTCAATATAAAAGTTTACGTTTTCCTATTCTTTTTCGGCATAAGCTTCATTTTAAGGAGTGACATAAAGTCTATTCGTTTGAAAAGAGGGTTTAGAAGGCGACTGACAAGGAGGGAAGCGACCAGCGACTTAAACAAAAAAGAAAGAATACATAAATGAATTACAAAACAGACTGAAAGACAAGATTGAAATAGAGAAGTTTTCTTTTTAAAGATTTATTGAAAAACAACATTTTAATTGAAAACCATAATTAAATATTTGAATTAATAAGTTGAAGAGTTCCGCTACGCTCCACTCCCTTACGGTCGCCTTCTTATAAGCCCATTTTATAATCAAAAAGTTTATAGTTTACTTTTCTAATGATTTGAGTCCCACTAGGATAGTGATTTATTCAGTTTTAGGGTTGCCGAAGGCGACTGACAAGGAGGGAAGCGACCAGCGGGTGCGGAAGAACTAACTCAGTCCGTTTTATGTACTTAATCCTTTTATTTTCAATTATATAGATTTTAGTTCCGCTTTATGTCGTGTAGGGAGCTTTGAAGAAAATCCATGTTTATCGAGTGAAGAATGAACTATATTTATTTATTGTATCTAATTCTCACTGCGCTCGCCTAAGGCTGTTTTAAGTTCTTGATTTTCCCATTTTAAAGTTTCATTTAATCGATTTAAATAAAAAAGATTTCTCTATTTTATCGTTTCGCAATTTCTTTATTAACAAGTTTTCTTTTACCGAATTAAAGATTGAAATTTAAAAGTGTTATTTTATCGTTTATAAATTATAAAGTTTTCTTTTCTCGTTGACGCTACGCACCTGTCTTTTAAGGAGCGACATAAAGTCCAATCACTAATAAAGAAAGCTTGTTTCGAAACCTAATAGGTCGATATTCCAATTATTTAGATTTATTGATTTAATTGTATCAATTTCCTAAAAACAAGATAAATAAAAAAGTAAGCAAATTGTTTAGTGTGATTTTCTCGGTGTGCATAAACCCTTCTATAAGCCAATGTTATAAATTAAAAAGATTTGAATTTCATTATTTTCATATATGCTTTTTATGTTATATGGATTTTCAACAAGCTCCTATTATTATATATTTGAGGGGGAAAGTTCAGAATAAACCCTATTTTCAACAAGCTAACTATTCTAAGGATTTGATGAAAGCTCTCTATTCGTTTGATTTGAGGCGAGCTATGTGACAATTAATTATGATTTTAGGGAGTGGAACGTAGTGGAACTCTTGAATTATAATATAGAATTTCTTTCTAATCTATATAATATAGACTTTATGTCAAATCATTATTGTTAGAGTGGAACTACGTGGTGCGAAGCATAGAAGCGACCAGCGGGTGTTGATAAACATAGAAACGCTAGTGGAAGAGCGGAAGAACTCGAAGAATTATAATATAGAATTTATTTCTAATCTATATAATATAGACTTTATGTCAAATCATTATTCAATAGAATTTATTTCTAATCATTATTCAAGGTGCGGCTCACTCGGGCGCAAGCTCACTCTATTTTCGGGACTTTATGTCGCTCAACTTCCTAACGGTCGCCTTACTAAACACCTTTTTGCATTAGTTCGAGAAACACATTTCTTTGTGTACAGACATTTCTTTTCACTTTCTTCTTTATTTATTATTAGTCGTAAACCCGGTTTTTCCCCACTCACTCATCTTTTGCTGTTAGGACCACTGAACAAACTTGGTTTGCAAACATGGTTTATGTGCTGCTAATGTAGCGGCTTGTCGAGCATTTGACAAACTCACACCATCCATTTCAAATAGGATTTGTCCCGTAGACACACGAGCCATCCAACCCGTAGGATTTCCTTTTCCTCTTCCCATTCTGACTTCTGTTGGTTTCCCTGTTATAATTTGATCTGCGAGAACTCTGACCCATATCAACCCGTTTCTTCGGGATTGTCCACTCATAGCACGATGGAATTGTCCGCTTGTAGCCCGACGCGCTGCTTCAATGGCTCGATATGAAAGACGACCAGCTTGTAAACTGATTATTCCATATCTTCCAAAACCAAGTTGTGTACCATCTGGTTTGGTTTTTCTACATCTGCCCTTGATATATTTACTATATTTTGTACGTTTCGGATATAGCACGTCCCTTCTTTTTGTTACTATATGAGATCCACACTTTGACACCTAAGATTCCGTAAGGCAATTCAATGTCTGCAGAGGCATAATCAATTTTATGGTGAAATACATGACATTTTGTTATACCATATTTTCCACATTCAGTTCGGGACATTTCCACACCCCCTAATCGACCTGAACAACAAATACGGATACCCTCCACCCCCATCTATAAGGAATATCTTCAACTATTTGAGCAAAAATAGTCCTCACTTTGTTTCCGCGCCTCAGTTTCAAAGAGATTTCTTGAGCAAGAAGAGAAGCGCTTTGATAAATAGATTGGATCTTGACCGATTCAATAAAGGTCTTAGTCTTTGTTCTATTAGACAAAAAGGATCGCATTTTGTTCACTTCATTCAAATAAAAGTTGTATCCATAAGGAATTCTGCTCTTTCTAAGTATGATTTCGAGCATCCTCCCTATGGTCGCCTTGTTCAATTCGACCTTACAATTTGCTTTCTCTAGCAATTCCGCCACACCCCTAACTACGATCGCCTCCTGCTTTCTTCTGCACGGTCGAAAACTCCTCCCTTCGGTCGCCTTGTTCCAACTTCGACAAAGATAAAGTGAGGTCTGATGTCTTTTCCAAACACAAAGTTGAGTCTTCAATAAGTATTGCATGACCGAATAATTCAAGGAGGGGTAAGGCGAGCGACAAATGCTCCGCACCTCACCTTCCCTTCGGTCACCTACGGTCGCCTTCTTCTGCACGGTCGAGAACGACTGCCCCACTCGCAAGCTCGCCCTACGCTTCCCTTCGGTCACCTCACTTCGCTCGCCATCTGGTATTGCCTCTGATAACCCATTACCAAAGCTGCAGAAACCGTTAGATCTAAATGCGCTACCACTCTTAGAAGTAAAGTCGGAAGAAGGAACGAGTGGAGTGATAGCGGAATTATATAAGTCGTCCAAAGGGGAGAAAGCACGTGAAGTTCGGTATCGATGGCTTGGGGTGGGGTACAGACTGTAGACCGAAGGCGATCGAAGTTCGTTCTTTATTTCCGAGGTTAGGTCTTCTCTTTTTTTGATAGCCTCGTTTCAGTCGTCGTGGTTGACGGGGAATAAAGAAATTAATGAATGTGCTTTTTGGAAAATGTATTATAACGCAACTACCGAGACGAAAGCCAAAGGCGAGCGAAAGCGAAGGTGGACGTATCGAACCGAAATAAGATCTCAGATTAACATCTTGATACACTAATTTACCATAATAAATAATAGAGTCAATGGTGACAGAGCCATGAGAAAGAACAGACGTTTTGTTGTCTTCCATGTAACCAGCGCAGACTACAGACAAGTGCTCTCAAAACCGTGCTGGATAGTCACCCATCACACGGCTATCAAACTCAACCTCTGGTACGAACCTCCCAGAAACCCCCCGCCGTCGAGTTGAGGCTCCTTCCCTTCCACTGCGTAGCTTTTGGGTACTAAGAGCCCTCTGTCCCACACATCTATACAGAAGCAAGTGTAGTTCACCGGTTCCACTGAAAACTCTCATTTCTTGAAGCGAAGACAAAGGCTAGAAATTGACGGTCACGAGGTAGGCCTGACGCCTTGAACTGGATGCGCTAGCGATCGGCACATTAGTCTACTTTGACAAAGTTGAGTCTTTGTGTATGGAGAGAGGGTCGAAGCAAACCAGTGTGCTTCTTTCACGACATGCTATAGTCCCTTCCTTTGGTGCTTTACGCTTTAGATTCAGTCGTGTCCGTCCCGGCAACAAACACTAAACGTCGGTTTGGCCGGGCCCATTCGGTGACTAACGCGGTCGCCCTCACTGAACCAACTTGGATCTGAACTACGATTCAGATCAAGTCTTACTGAAATCGGATTTCCTTTTCGTGCCATATCTTACGTCAGACTTTGACTTCTTGCTTTTCCCCTATATGCCCTGTCAAAAAAATCAAGTACAAAGTTGAGTGATAAAGTTTAGACGAAGTGCCGGAGTGAAGAATGAGCATTTTTAGAAAGTCTAGGTGGCGTCGCGGTCTACTCCCTTTGGTCGCCTCAGCCCGTGTTGTTGAGTCAGCGATCTTTGTCCTATTTTTTACGACCTGAAGAACAAATAAGTATGAAGAGTCGTAGTGGTGGTCCGCAACTAAAGATGCTCCGCACCTCTATCTTGGTCTCTTTACTCCCCTTGGTCGCCTCAAAAAAGACAACAGAAGTGAAAAGGGAAAAAAGCTGTCGCTTTGTTTGTAGCGGTAGCTTTTCGAAAAGTTACTGGAAGTCTTATTTCCACCTGAAATGTGCGAAACTTCGATTGTTTGAAGCCAGGGAATGAAGATTCTCTCTTTTCTTACGTGCAATTCCCTTATTTCGGGAAGCATTCAGTATCTCTGAAAATAAGCGAAACTCGTTCACTTTAGCTCCAAGGATCCAACGAATAGCTAAAGTTTGTTGACGATCCCTGGCTACAATCCCGGGGACATCATAAGTAGTACCTGCGATTCTTACTTTTGCCACTTCACATATGGGCTTGATATTCTCTACAGCTTTGACCAGTAATTTCATAACATCGCGTTCAGTTCGAGCTAGGCGATGAGTAGTTTGATAAACAATGGCACGCACTTTCGTTCTTTTACCATCGATCATGCGAAAGTTGACCAACTTATTAATCAATTGTTTTTGTGAACCATCCAAGCTACCCATATAACTGAGAATTTCCGAACCATTTGTGTTTTCTTTCGACAAAAGTCCCGCGAACATCGATCGACCAAAACTAAGATTGCTTGGGGTTGGATAATCTATAAAATGCTGATTCAGTGTGGAGGATATAGGTTGTTTAAGAAGGCTAAACTTTGTTCTCATTTATCTCTTTTTTTTATCATCAATTGCTAAACTCAAACGTCACACCCTCCCGGGATAAGATGAAAATAAAACTAAATTGGCGTTGGTTCTAACAACGAAAAAAAAAGAAGTTAGTCCAGGACGATTTCTTTATCTTATATTTATTGATTCGAGTCAAGCTCACAATATTTGATTCGACGTAAAGTCAGAATTTTCAAAGAGGCGAGCGCCCTCTAATAAAATAAATGAGAACTTGACTCGAAGAAATTTAAGGAACACTTACGCCTAACTACTTCCCTTATTTGAACCTCCGCTCCTAAAAGACAGTAATCGATAGCTGACGCTCCTCTTGAAATCGATAGCTTGTCTTCACCTTCAAGACAGTAATCGGGAGTTTCTCACCTTCGTCGCACCTCACGAGAATTCTATGCTGCGCACTTTAACGCTGGTCGCTCCTCAGTTTATCTTAGCCCGCTGGTCGCTTCCCTCCTTTCAGTCGCCTCTATTTGAAAAAGAAGAATTTCCATACAGAATTTAAAACCAATAAGCATTTTCTAGGTGAAAGACAGTAATTTATAGCTTCTTCTGCAGGGGCATAAAGTGCTTTTACGTACTATCACTATTGAAAAGAATTTCTTTTGGTTTCCCGGCGCTTCTGAGTTTGATTTGAAATGGGGTGACGGAGCTTGTATTTATTGATTCGAGGGTGACGTAAGGGCGAACGAAGTGAGTTGTTGAAGCTCAAATCTTTCGAATAAGTCGATAAAAGCATTTTTTACAGTTTATCGGGATTTTACTGAAGAAAGATAATTTTCTAGTCGAGACAGAGGTGTGGTGCGAAGCGACGAAGGTGCGAAGCGACGAAGGTGTTTTTAAACTGAGGAGCGATAGCTACGGAGCGGATATAGGAGCATAGTAGGATCAGGCAGCATATCCCTTCAAGGCACGACTTGGTTTATACAGAAGGCGAGCGTTAGTGAGGCAATGCCGTTCCCCCTCGTGGAATCCTGTTCCAAGCAATGCTGTTACAAAAGCTGTAGTTGATTACTATTATATTTTTGTATGCTGGCTACATCCAACCGTACAAAGCACCATACGTGTTACCGGTTTTGTTTCAAAAGAAGCACGAGAGGTAAGCCTCGCTTTCACTAGAGATAGAGGCCTAAAGAAGGTGACCATCAATAATAAGAAGTACTCCATTACCTCTATCATCATAGCGCATTTGTTCGACTAAAAGTTTTTCGTCAATAACTAAATCTATAGAAAGAACCACTTTGGAAACAAGGAAAGCGATAGCGAAGGATGCTTAAACTACAACCCCATCTCCTTTACGTAGTCGCTGAACTATGGACTTAGCCGTCCCTCACAGCTCTATGTCTGTCTTCGTTAGGTTGTCTTGGCTACGAGCGCTATCCGGCTAAACGTCGTTCTTGTACCCACTACGACGAGGTCTTTATACGAGAATATGACAGACTTCAAATTACAAATGATAGAGTCATATTCTTGTATAAGTCAAAGTATACGTATCAACCCATGCTCTACTTCAACACGCTGGTTATAAGGTCTTGTCAATGAGGAATGGCTACGATGCAACAACTTTGTCGTATGTTGAAAGGAGGCTTTTCATTTAGAGGTGACCACTCTAACTAGTATTTGTTCAATTTAAAGCTATTGATGAGGTGATCGAAGTGAGGAAGGTGTAGCTACAGAAGTGTTCATTAACAAAATGCAGTGGAATGAACTCACTCCGTCGATGTAAAGGAGGTATTGGTTTAATCTCAGAATCAATGGTTCAGTCAAGTTCTCAGTTGGAGTACAAATACCCCTTTGTATGAGCAAGCCCGCCTTCGCCCTTTCTTGACTAAGATCCAAATCTCGATTTTCTTTGACAAGTAGAGTGTAGTCTAACTCGTCGCATAGTCTATTCATTCTTCAGCCATAGCCCGTTGGATCTAAAGAATAGTTTTGAAATCGGCTAGACTGGCTGTTTTCTCTTTCCCCTTCTATGATCTACCGCTACCTCTCTCTTCCGTTGACTTAACGGGCCTAACCTTTCTTGAAACCAAGACGTTTGTGCCTACAAAACAGGGGTGTGGACCTTTCCCTTGTTCGTACAAAGAATGACGGTCTGGTTCTTCCTCGATTCCCCAGCCATTGAATGTAAGGGGTGGTAGCTTGGCTGCTGCACCACTCTTTGTCAATCGGCCGGAACCACTATCCAGTAGGCCTGAGTGTAGCCGCCTAGGAGTCAAAAGTGGAGGGATCGGTAAAGTGCGGATTTACGCCATCCCCACTAATTTAGCTAAGCACTTCGCACGTCTTGCTTCGTTCGGTAACCGGATTCAATGGATTCAGTCTCATCTACGTACCGATGGTATTTTTGATCATACACGCCACTTTTCGATACCCTTTTGGCATAAGAAATTTCTTCTTATATTAGACAGACCACTACCGAACGTCAGGTAGACTACGGAGAGGAGTTTAATGAAAGGTGCTTTTATCGCCTGGATCTCCTTCTTTGGTTTCTGTCTTTGTGTCAACCTGTCCTATTGCCCCTAAAAAAGTGGTGGTCGCTCAGGTCTCGCATCATTAATAGGTTTTTTTAGAATCCTTTGAGTTCTTTTGTGTTCGGTAAGAGAGAGAATGCTCGATGATCTCTGGACACAAAGACTAAAAACACTTTGTCAACAACTACCAGGAATAGCGTTTACACAGACTAAGGACTCCTTTTGACTTCGTCGTGCTTGGAAAACGATTACCTCTACGCTTATACGGAACCTTTTTATGCTCCTTGCCTTGAATTTGAATATTCGAAAAATGATATGCCTTACGCCGATGGCTTGCTAACAAGTCGACTCTCTACTCTCTTTGTCAAAAGGAGGAATGCCCCTGTCTAACATTCTGTTAATCCCCGGCCCATAAGAATCAATCCCTTTCTGCCAGTACGACAGCCCTTTCTTTCACCAAAATGCTGAGTAGTCTCATGAGTGCAATCTCATCCCAAAGTCGCCTTAAGGTGATAATATAATCCCACACTGATATATAATGCTGATGAATCCTCATGGAAATCTTTGTTCGACGTTTGGCCTGGCTATACTAAAAAGACGCCTCAAATGGTCCCTGTTTGTTGTAGTGAATACAATCCCTAGTGGTTTCTTGGTTTAGTTCAATAGAACCCAGGAGACAAGATAATCTTTTTTTTTTTTTTCCTAAAAAAGAGGAAGGGATAAGTTAGGACAGATTGCTTGCTTCTGATGCACCCGCAGGTCGCCTGGTCTTCTGTCACATCTTATAACAGACTTTGATTTAGATTAGGTATTGAAATACTGGAATACAACCAACAGACCAATCGATGTTAGGGAACTGGAAACACACCAATACCTTTAACCGGAGCCTCACTCCAAAAACACATTAATTAGTAAAGACAAAGCTAAAGAAATAACCTGCCTCTAAAGGCCCTAAAGAGGGCAAAAGGGTGGTAGGGTATTTTCCTCAACCTCTGCTACGCACCTCAACAACGGTCCTTCAAACGAACTCCCCAGAAGCACTCTTGACAAACAAACCGACGACATAAAGGCCTTACACATAGGAGAGATAGAGGCGCCAAGTGAATGGGTCACGGTCGGCCCGATGTAGATGCTCCAAGTATGGATGTGGGAGCGATTCCCAACTTTGTACCATCACTTCGCGAACAAAGAATAGGCGAGATGGGATTGCAATATAAAGCTCGGACATGCTTCTCAACAGGGTCAACGTCAACTCAGTGCTTCTGACTCCTACTTTGGCTCTGTCTCTTTGTCCAACAAAAGAAGAAGGCGATCGTTGTCAAGCTAAAGAATCCAGCAAGCGAGTGAAGTCATCTTGTTAGGGAGAGGAATTCGTGAAGCCAACATGCAACGATTGGAACGGGATAACGAGCAGCTCGTCACTGTGCCACTTTAGGGTTAAAATGAATGTACTAGCGCAAAAAGAAAGATATTTCTAACTTCAAATTATGTTTAAGTGGGGTTTTAGTCCTAAGTTTTGACGTCCTCCCTAACGGTCGCCTTGAAGTTTCTAGTTACATTCTTTCTCTTCAACTATCTACAACATTGTTCTAAGTGATCGAATCCACTTTTTGGAAAGCGGGCGCTCAAGAAAGAAAGCAGGTGCGACCATAGGTGACCTTCTGGCTCATCAAAACTATGACTTTCAGGCGCGGGTTAGAATAAGGTAGCTGGATCAAAGGACTCATCATAAGGTTATTCTTGAACAGGCTGCGGTTCCACTGCAGCTTATATAGTTGTAGTTTCGAGTTCCCATGTGGTGGGTTAGTCTATATTATAAGCAAGGTGGAGAGTTCTTCGAACTTTCTTTCTTGGCGAATCGACGCCCAAACAACTATAAGCGAAACGAAGCCAGATGAATGCAGTTCAGTCAATACCTTGGTAAATGTAGCGCTTTTCATACTTATAGCCCCCACTGTCCGGAAAGGGTGGGATTCTCAATGATTATTCGTTCGCCGGAACCATACATAAGCAATCGTCGTGCTTTTTGTCTAATCAAATAAACGTTTTTTCAGGGGAAAGTCAAGGACTGATTTCTCATTCTCTTAGAAAAAATGGTAGTTCTGTACTACCGCGGACTAACAACACCTATTTCGCCTCTCTTCTTTTAGGCAACACTACTTCTCTCTCGTGCTTTATCGACATCTGGGATCGATCTGCGATCTGGGAGTATGATCCCTCCTTGCTGGATTGATTCTTTGGTCAGAGTTTGAGGATTTAGAAAGTATACATCGTTCAGTGAGGTGCGACGAAGCTATCAAAGACCCTATACGAGTGTAGCGGTCGAGTGGAGTTGTAGGCTCGTTTAAAACTAGACTCGTTTCACTCCTCACCTCGCTCGATAAACATGGATTAGAAATATGCTCCGCACCTACACTTTTTTATTTTTAAAGTCGTATGTAAATGTCTGATTCTAAGAACCTCTCTCCGACCCCGACCGACCACACGACTGACCGAACGATATGACATTTGAGGACCATGATTCGTAAAAGGAGTCATATGTTCCACAACCCACCGCTGTTGTTAATGATGCCCCTTGTGAGTTACCGCACGCCCGCACTAACGACTCCCACGACGTCTTGCTAGGTGAATGACTCCTGCGCTTGTGTTCCTGATCACAGACAGTTGCCAGAAGGAATAGATAAAGCTTCCCTACGGCCAGTGTAGTGAGCTCGGGTTTTACTACTCACTTGCTGCGAACCTGCCCCTCCGCCTATGGTCACCACCCACTAGGGCATTCTTAATTGGAAACTGATTGAGACCAAACAAACAAGAAATGATGGAGTATCTAATCAAAGAACTCCTTAAGGGGTGCCAGTCGTATGGAATCTTATGCAGCTTCTCCAATGGGCAGATTTGACGAAAAGTAATGTTGTATATTAATTCTAAATAGTCTTTTTCTCTTTATTCTTTGTATCCGCCAGTAAGCTCAAGAGCCCAATGTGTGCCACACTTTAGGATGAAATTAGTAATCCTGTGGCGCCGGATACTCTATGGGTACGAAAACGGATACCGAGATTAGAGAGGAAAAACAAAGGATTAAGTACATAAAACGGACTGAGGGGCAGATAATTAGATACGTTAAAGAACACTTTTAAAGAAAGAAATTGGCTTCATTTTTTATTTGTATCAAGTTTTCAATTTCAATTAGAATCTTGTTTTTAGTACGCGTTGAGAGTCTTTTGTTGGAAAATAAAGCCACGCACGCACCTACAACGAAAAACAAAACAAAGTAATCAGTCTTATGAATGTATTTTGGAAATCAAATTCCAGTTTTTTATTATGTAGTGGAAACGCCTTAAAATCTTCAATCTTACGCTCTAGCTTGAGGAAAGAAGTGTTCTTGGTAGATGCCTTTTTTTGTCACCCTATCAAATGTATGCAAGATGAGCCTACATCCGTACCAATAAACCCTGCCACCAGGTTTGAGAATCAAGTAGGATCCATGAATGTAGTAGATGGTTTTGAACTTCCTTTACCCACCACCCCTTCCGCTACCGATAAACTGAAGTTCGATGCTGAGTTAGGCCTACAAGCTAACGCTCAACAAAGAAAAGTGTTTGGACTTACAAAAAGATTCAGACAAAACCGAGCTTGGATAGAACTACAAACAAAGTTAAGAGTCAAAGGCTTTCTTCTTCAAAAAGTAAAAGTCGGATATTCAGTAGCAATCGCGGGTTTAGTTGCCTTTATTCCATTACATGCTCTCATCACTCATAGTATAGCGAATGATCGATTCACTATTGATAGCATTCACCCCAGAAAGATTCTTGTCTTCTAATTTCATTGTTTAGAAAATAATGCGCATTGAATGCCCGTGAGAACAGGTACCAAAACCTCCTTTACGTCATCTCTCTCTTGTCTAAAATAAAAGACAAAGTTAAGACTAAACAATTGGATAGTCAGGTGGAAGCGTTAATAAAGCCAATGACTCGTCGTCAGTGGTAAACAAAGTTGATAGTCGTATCGAATGAATGTCAGAAGCTACTTTTGAGTTAGAGCGCCTAAAAAAAGAAAACAAAGAATCTTTTGTCAAAGTTTAGAAACTTCGTACAGAGCATCCCGGAAGAAGATAAGCAATGTTCAGATAAACATCAAGATGTTGTCCATTTACTACCAAAAAGAAATAATACCTTTGTGACCGTGACAGATGCTATGGGGAATAAACGAATTGGGGCCTCAGCAGGGGAGGTGACAGGAGGCTCTCGTCTTTCTAGGCATGCTGCTGAAGCAACTGCTGCACATGTCGGGCGAGAAGCCCTAAAGATGGATATTAAGTCGGTTGTCATAAAAGTAAAAGGATCCGTCTCTTTCAGTAAAAAGAAAGCCGTGATCTTGTCTGTAGGGCTAAACGACTTTGTCACATATATTTGCGATGTGACCCAACTATCACATAATGGATGCCGACTACCAAAAAAGCGTCGTGTTTAATTTTCGATTTCATTATTCCGGAAAAAATTATAAACCTTGTATAAACCGAAGTCTTGGACACAGAAAGATGCTACGCACCTCCCTACGGTCGGCCTTGAGGCATGCAAAAGCACGTACCGCTAAGAGCCAGGTTCATGAGACGAGAAAGACTAATGAATTTAGTGATTCTTCTTTTTGTCTTAGGCTGTTGTTGTCCGTATGTTCTTGTTGTCAAAAGAAATATAGTTATTGTTTTCGTTCTTGCTGCGCGGTTACCTTGATTCTGAACCTGATTATGCACGGTCGCTTTACACACCAAGACCGCTTGCCTTTGTTCGATACTTCCCGGTTTACTCTTTCTGCGCTTGAACCTATACCAAACTTTATAATTGAAAAAGGACAGATTGCCGCTTCAACTGGACGAGTAATTGAATTACCTACCGATCGACTCAACCCTAGCAAGCTACCATACTCGACTTGATAAATGTATTCGTGTCCGTTCACAAATGGGCATACATGGATTTCCCTCGATACGCTAATTGACAAAGAACAAAGTTTATGAAAGACTTGAAGCGGAACGCTCGATTATGGAACTTTGTGAGTTTACACTCTGGGCTTTTACATCAAGGTCAACAAGGTTTCGTTTGGTTTCATTCTTTGTCTTTGTTGAAATAATTCGTTACGATCTCTCTTATTGCTACGCACCTGTAAACAACGTCTTTCTTTTCTTCTTTTTTAGTACTTTAAAGATGATCTACAGAGTGGAGGTCTGCATAATGATTTAAATAAGTGTGATCGCTCTGGTAACTATACTGAAGTTCGATACCAGTCTTTGGGCATATACCGATCCCTCCAACAATCATTTGTTGCGACAAAGACTGATCATAGTCACACAAGAGGGTAGGTAAAATCACATTAGTGAGAAGAGGTGCGTCAGATTTCAATAGCTGACGTTCGTTGTTGGAGAAAGTGAGGAGACATAAAGTCCCTGGCATGTCGAGACCCTTTTTGTGAGAGACTTCAAAGATCCTTTTTTGTCTTTGCGAGATAGATGTAGAGTTTGGCAGAGTTTGGTGGAGCTTTGCAGAGATAGATTTATATTGAAGAATAAGGGAGTGGAGCGTAGCGGAACTCTTAAGGGAGTGGAGCGCAGTGGTGCGAAGCATAGAAGCGACCAGCGGGTGTTGATTTTAATAGGAGCGACCAGCGGGTGTTGATTTTAATAGAAACGCTAGTGGGGTTTGATTAAAGTTTTTTATTATGCCCCTCTAATCCTTATAAAATGGAATGATTTATCGTTATAGCCAAAATAAGAAATATATAAAATGCATTATAAACAAGGTAATGTGAAAAAAGTACTGATTTTAGGACAAGTAAAAATATAGTCCAGTAAAAAATAATTACTCATTTTAGACCCGAACAATCAACCGAGAGAAGGGATGGTATGGGTAGAGATCCAGTGCCTAAGTCAGTTTAAAGATAAAGGTTTCAGGAAGAGTTTAAGATAACAATGTAAGGATTAACTTCTTTCTTATCTTATGTTACCACTTTATTTCCGATTCGAACCTTTCATTATTTTTGATACACTGTTTTCAGAAGCAACTTGAACCTTTCATGCCATTTATCTATAGTTGAATCATAAGTATATAAAAAGATAAAAAGTTTAGTGCGAAAGAAAGAGACAAAGGAGGGAAAGTGCAGAAGAGTAAGTAGTTACTGAATTTATAAGGTCAAGAAGAACCAAGTACCAGACAGTTTTATAAGCATTTTTATCTACTTATTCATTCCTAAAGAAAAAAGAATTATACTTACGTACGTACAACAACCAACGTAAGCGCTTCGGTCTTAGCTTTACCCATTGGTCGCTTTAAAACAACCTCTATTATCCCACTTCTTTCTTTGATGCTCTTTACTTTAGTGTTTTACTTTTATACGAATCATACGTTTTTGGCTTACTTGCTTATTAGCTCCTCAAAGATTGGTTTCAGCAATCAGTAGTTCCGATCGGATACGACCTCTATTACCCCTTTGGTCCTGTATATGTGTTTAGGGAAGACCTTAATCCTGATTATTGTGTCAATATTATTAAGGTGTGAATTTGATCATAATTTGAAACATAAATTAAACTCACAGTGTTATAAGGTGACGAAGGTTTGGTTGTTTTGTGTACCATCGAGGAAACCGTGCTTTTATACGCAAAGGCTACTTATCAAGGTAATAGTAAGAAGGCATAGGTGTGGAGTTATATTATGAGTTGTTCGAAGCAATATTCATATGTTACGTGATATTTTAGACTACTTGGCTGATCAGCTCGAAAAAGAAGGGGGACTCTATTAAAGCTTTGTAGAGAATGGGCCAAGTATGGAAATCATTTAGTCTCTTTACGTGTATTACCATTAGGGTTCTCAAGCAAGATGGTCAAACCCAGGAATATGTACTGTAAATATAAATTTGTAATAAAACCACGTCAATGAGTTGTATGAAATCATCGAATAAAAAAAACTACCTGAACAACAAAAAAGGAGATCGGGAAATAGGCACAAAGTACACTTTTTATTTTTATCTTGGACTCACCGAAGTACGGGGACAACCATGATGATCTGATCTACTTATGGATTCTCCAGTATTAATATTCCTCCTTTAAGTCACTTACCGTAGTTCGCCTAGTTCAATGACTCGATTCGTTCGCTCCGGACATAATGAGTTTTTCAGTCTCACACCCTTTTCCTTAAATACTAAAGCATATTGACTGTTGAAGTTTTTTACTTACTATATAACTATGAGTAATTCCGGATTACCTAGATTTAACAACAGGAGATGGGTATATACCTTTGGCTTTAACACCTTACTCCCCACGAATTAATAAATGGATGAAACCTTCTTTTTAAAAAGTTTTACCTTACTTTCTTTAATTTAAAGACATATTTTTACCGTGCTTTCTCAACCTCCAGATTATACGGGTACGGTGCTACGAAAGGTATTGGCGATATGAGAGTTAAGCGATGAGTTATAGGTAAAAGAAGGGGGAGGAAATACGAAAAAAACAACTATGGAGTTGGTTATTGAACAAAAAATAAATAGACTTTTGAACATCCCACTTTCATCTAAGCTTTATATATTATAGCAGGATTCCCTAACCGACTTGAATCATCGATACTTGCTGTAACTTAGACCACTTTGAAAAAAGCATAAAACTACCTCAACGAATAGAATATAAAATTGGACCAACAAACCACTATATGCGACCCGGTCTATAGCTTTGGGTACTGCTCTATACATTGTAGGTCTGATTATCACTATTACTACGGATTAGCCTTATGCTACGTCAGGTCTTGTACCTCTTTGTTCGTGAATAATAAATAATTGTTTGACAAATTGGTATGTTTAGTCAGATAAAGCTGTAGGATTACACCTTAAATACATTAAATAAAAAAAAACACACATAATCTATATAATTTAATTAAATACTTTGCTCTTATTTTGGTTTGTAAATGAGACTATATTATATTATATTAGGATGGTTTACTTCTTGATCGATCGAATGGATTCAATATTTAATTTTCATAATAGAATATGCTTTTAATTTCTTTATTTTATACTGATTGAGTAGATAGAGTTCGTGAGTCGACCAACGGCAGTAGCATCTAAAGTGCATTCTATAGGCGGAGGTGTATCCATAACCCGGTTGTTCTGGTCAACAAATTAAGTTATTAATCCCTATATTATATGTAAGTAAGGTGAGCGAAGTGAAGTTGAGGTGCGTAGCATACCATATCCAACCTCGACCTAAGAAGGAGCGGATGATCAAGTAATTACCTAAAACAGGTTCGCTCAAAATCGTACAAGTCTTAGAACACATATCTGTATAGCATGGCCTTAAATAGTAAAGTAATACAAGAAGAAAAGTCTTTGATTATTTAATTGTCCCTAAAAAATAGAGTAGGGTCCCTTATTGTCCGCTTCCTTCTTATATTGGTTATTAATTGAAATTAGACCTATGTTTACTAAAAGAAATATGCTCACAGGAGCTTTACCTAAACTCTCGACTTCGCTACTTTAGTTCGTAACTTTGTTTATTGTCATTGATGTTTCCATCACCATCTACCTTCGTTCCATGTTGGGACTAGGGCTTGTTGGCCATGTCTGATAAGTTGAAAATAAGTATAAAACACAACTCACTTCCACTCGACCGTGAAGACTAAACAATGTACGACGGCTACGGCTTCTCTTATTAACGATTGTTCACCGACCTCGTTTCCTTTTTTCATTCTTTATTTTTAAGTTATGAATTCTTATTCTCTTTGGTTGTCTTACGTCGGCTTCTTTGAGCATGTACTTATGCCACCGATTGTAACAACTTAAAAGATAAGTGAATTTGCTTTATGAACTGAACGATAGGATAACCACGACTCAGAATATGATGTAAAATAGACGTCAATAGAGGAAGTTGCCAGTAAAAGAAGGTTAAACTATGTATGCTAAAAGGAGAAGAACTTAATAAAATATGCCTAACCTAATTACGTATACTGAATAAACTTCGTTACATGCCTTTTGCCAAAGTTATGATCGCCCAGAGCATATAAACATAGAAGACAAACGTTACTACTCAATCCTCCCTATGTCAGCACACGGTACTTTTTCCAGAAAAGCTCGAGTAAAACCCGTTGTTTTTTTCCCCAACTTTGTGAAGAAAACCAGTAAGTTGTAATTGTAAAGCAGAGGAACATACCAAATAATCAAAGATCTAGAAAGAGAAAGACCTAATACAACTTCTGATTCTATAGATTATTTTTAAGGAGTGAAGAATTAACTCTATTTTATTCTTTACTTTTGGTTGTTGCATTACATTAAAGAATCCACGTAGTTAGGTGAAGAGCTGTTTTAGTAGTTTACAATTATGCTAGAACTTATGAATAAAAGTGATAAAGTCAAAGAACGGGGATTCATTTACTTCGGGAAACACTTAGTTATACATAGAACGATACCAGAAATCACTTTAATAATAGTTGTTGAATCATTAAATTGAAGAGTTGACCTTGCGCGTATCGGTATAGCAAAATGAGTAGGGAGTCGTCGAAGTGAGTCTTTTGCTTTTCTTTCGCTTAACAAAAACAATGGGAAGGGCGCCTTCGTTTGAGCGGGCGAGTCATACGTACCGAAACCACAGTTCACAATACATACCTCCTTTCTATAAGCAGTGTGGAGAGTTTTTTATTGGTTTTTATTATATACCTACCCAGAGCGTAAGGTCATCCACCACGGCATCGATGGAGAGCATATGAATTGATAGAAAAACATCTTATTTTTAATTGGTTGGTTTTTGATCTGCTTTCGAGTATACGGTTTACTACCCACTGATATTGAATTGATAATGAGATAAAAATCGATATATATATTTGAAGACTAAACAGACCATCGCCAATTGAATTGACTTTACTTTAGGTCGAAAAACTCCTTATTGAAAAGACACAGATTATCTTGCTATAATACAAAGGTAATTGATACAATAGTTGACGGTTCTGCACAACAGTTGTCGATAAGAATCACATAGAATTAGGAGCTCCATCAAAATGTTACGTATACTGGAGTAATACTTGGTAATTGAAAAAGAAGAATAAAGCCAATGCAAATATAGCTCACCTCATACCATGCATAAGAGAATGACCGAGCTAATCTTAGACTTAAAATATTAATACAAAGATAGGTAGTTTTTATCTATTTATTTATACAGGCAAACGTACAGACTGGACTACCAGTACAATAAAAAGAAATTAGGGCATAAGATAGATATGGCGAAAAAACGTGTATCCATCAACCGACGTCACCGTATAATCCCTTAACCAGTTGTTGAGTAATGTCTTTTTAGACCTCGTGGCAACGTAACGATGTTCACTCTAACTATGACGTGCTGCGTTCCTACAATTGCCTTTTTGGTCTCTTACTTCACATAGTCAGTCTTACTTTATTATCCGAGACATATTACGGTCTATGAGTCTCATCTCTGTGAGTAAGCTTGCTGACCAGAAAACAACTCTGAAATTGCCAATTGCACTGTGTATCGTTGCGCAGTTCGCGATCGTTATACTAGATAGGACAGGAAACTGGTCATTGATTAGTCGCTTTGTATGTTCTTTACCAGTAGCACATGTCAGCTTTTTATGATCACCAATGCTACATCATCTTTTTATATACTTTTGTTTTAACGATGATAGCTTTGTCAAAACAGGGAGATTTCGCCCTTTGTAGCCCAAAAGCCTAGTCCGTTGGTTCGTTACCAGGGGGAAACCATTTATAAGCTTTAAACTTTGGTCACCTGGGTTTACGCCTTTTACTTTGTTATCGAATCCCACGCTTATTCAACTACGGCGTTACCCGAAAATAATTGGATTGGCTTATCCCACGTCAAAAAAGAACAAAGAAACATTAACCCTTTTTACTAGTTGAATAAGTAACTGGAACAACAGCCCGAGTACTCCCTTCACTGGAAACAAAGTATGTATAAAAAGAAAGTACCCACTGATATCTTATATTATTACTCATACTTACTACTACCTACCTACGGGCGACATCATTATCGGTTGAACTGTCATTTTATCGTTTCGGAGTCGACTTATAATATAAAGTGTCATTTAAGAGATTTCAATATACAAAGATTTATTGATTTTATCGTTTCATTGAAAAGTTTAATCGTTTCGAAATTGAAAGAAAAAACTTTATAGTTTAACGTGATTTTTAGTAGTAAGTGCTTTTCCGGCCATTAAAAAAGAACAAGATTGAAAGAGACAAAGGTAGTGAAATAATAAACTTGATAGTTTCTATTATATTTTAAGTCATAAACTTATTTTAAAACCATAAAACAATATATTAATTATAAAGATTTATTGATTATAAAGTGTAATTTAATTTTGAAGTTTCATTTAATCGGTATTTTTATTTTATATGGATTTGAGTCCCTTATATGGATTTGATTCCAGCTCTTTTTATATTGATTAAGAGGGAAGCTCTTTTTCCTCGTCCTGAAATACAGTATGAGATTAAATTTCTGAAATAAGTTATTTATGAGATTGCAATTAAAAAGTTTGATTCGAGTCAAAAACATTGAAGTCCTTATTAAACTAATGATTAAAGTTAAATTGGCAACCCTTATGCTCCTTACTAAACACCTTGATCTGGATGTCGACTACCCGGTGCTTTCTTTCTAAATTCCTTATTTTTTGTGTCGAGACGAGACGGTATAACGGATTGTGTCGAGGTTTAGTGGTAAGCCCGTGCCGTGTATAAGAAATATATATTTCCATTGATCAGCAGCGGCTAAAATCCAGTGCGATAAACGTCGGGAGAGTTAGAAATAAGCATAATCAAATCGCCTTTTGTTTAAACAACAAAGAATTTATGCGTAAACTGATTGATAATATGGGTTTATATGGGAAAAGAGAAGAGACAATGAATGACCATCGATCCTTCCTTCGTTTTGGGTGTCTGCTTGCTGTGAATCGGGGAATCTATACCAACAATAAAAGCCAAAGGTGAACCCATATATTGAGTTTAACAACCTATTGCATATCCACTAGCTGTAGATCCACGTTCATCCGTTTAGGAACGATAACCTGTTGTAGCGGAACGAGAAGTGAAGGCGAACATAGGTGACAAAAGGCGAGCTAAGTGAGTTCTTATATCAAGATTATTATGTATTGACCACAAAGAAATGTAAAATACAAAGTTAAGGTCAACCAAAGTTTATACACGGAACAAAGAACAAAAGTGGGAAAGACGCTTACCGTTTAGTGAAGGACGATAGGGAATAAAATCACAGTTCAAGATAAAGTAAATAATTTATATCTGAACTATAACCAAAATAAAAAGTTGAAACGTCATATCACAACTATAAGTACAATATTCGAATTATATAGAAAATAGAACTTTGTACGAAGTTTCTTATTTTATGATTTATATACCGAATACGTTAATCCTTACTACAATCGCATAACGTATACTCTATATTCTTATCTCAGTTTAAAGTCAGCTGCCTAACGTTATTTACTCTTTATTCTTCACGCTATCGCTTTCAAATATTCTTATTCACCTCAACGCGACTAAGGCTATGTTCTTTATTACGCTAGCTTCTTGACTCCTTTTGATCACCTATTGCTTATACGGTGTCTGCTACTACTTTATTATTTCCTTTCTTCTGCACCTGTGTCGCATTGTTTTACCAGTACACACACCGATAAATAAATAGACATAAAGACAGTTTTACAAATATAGATAGGCCACATATTTTGAGCAAACATATAACCAGGACGATCCCAACGTCCATGTTACGAAAATATATATGATAATAAGATAAGGCAAAGAAAAAATCTAGTATAATAGAGTGAGACGCCAAGTATGTATGCTTAAAAAAAGCTTTTCGATAGTCAATGAATAAATAAACCTTTTCTTATTAAGTAGACCCCTACTAAATGTTTAAGCACTTGAGACAGAAATTACTATAGATTTAGTAAACTGAGAATCCGAAACCAGAAAAAGTAGTTATTCAAAAAATATATCTATATCTACATATAAAAACAAAAAAAGAAATAATATATACTAATGTTCGCTTCCTTCTTATAACGTGCTACACCTTATGCATCGGTGGGTTTATGAGGTACTTAACTTCGTTATCAGCCTCTTTATAATTGTCCTTTTATCATGTATTTATCGTATTGAGGACTTGGAGAACAAGGTAAATCTAAGGTTCCGACCGCCTTCATTCACAGTTGAAGAAAGAATGAGTCGTGACCTCACAAGCCAAGTCCTAAGAAGGTCAGGTAGAGCAAGTCAAAGCATTACGCCTTCTGATCGTCGTTGTTCCCTAAGTTTTGTATTTGTTACAGATCCTCGCCTGACCTGTTCTCGACCCTTCTTACGGTGTTTTTTCTCCTTTGTCAACCAATTTAAGGGAATCTTAATCACCATTAAAAGATTATCCGTACACCTTTGGTCAACATTTTAGTATTATAATAGATGTGAAGTGAGGCGATAGGAAAGATAGGAGTAAAGCGTTGCAAATCTATATCTGGAACGTTTACACATCAAGGTCGGCATTATAGTTTTTAAAGTGATAGTTTAACCGGGTTATAACGGCACATTTCTCACGTGTTCCTTCGTTGTTTGATTATTTTACCTATAAACACCCTATTCTCAATAGTGCCCGAGATACGATGATTTCAATACTTAAATAAAGTCCCTTTACGGAAGTGCCGTGCTTTTGCTCATTTTATAAGGCCAAATATAAATTTAAAACTTGATGTTAAGCGGAAAAGAAACCACACCCTTGAAAAGACAACAATTGATAGCTTTATCAGTAATAAAACTTCTGTACAGCAAAATGTTACTCATTATTTCCTTCTTTTCATAAACGTATGTATATTTGCATTTTAAAGCTTGACAGTGAATAAAGAGAAAACGTCACTATTTAATCAGTATTTTATGGAGTTTGAAGATTGAAATTGATATGATTCGGAAAGACAGTAATCGAGGTTAAAGACAGAAATCGCGATCGCTTGTCTTCAAGCTTTGATTTTTAAGGTTGCGTAGTTCTCAAGCTCCTTTATTCGTTTGATTAAGAGTAAAGCTCATTTTATATTTATTTTATGAAAGCCCAAAGATTTGAGTAAAGCTACAATTATATAGATTATTTAGTCAAGCTCATTTTATATTTATTTTATGAAAGCTCTTTTTCTATTGATTTGAGTACGTTTATCTCTTTAGGGGCATCGGAACTCTATGTATTTTTAGTAGTCAAGCCTTCTATAAGCCCATTTTCTCATTTATCAGTTTCCGTTTTACCGGCATTTTAAGGCATAAGCTTAATTTTCAGGTAAAAAGTCTATTCTAATGATTTTCGGGACTTTATGTCGCTTCTATAAGCCTATTTTTAAATCAAAAAGTTTCTGTTTTACTTTTCTAATTCTTTTCTGAAAGCTCTATATTCTAATGATTTGAGTCCTTGATCAGAGTTTATTGATTTTATCGTTTCATTTCTAAATAAAAAAGTAAGGTGCGTAGCATCTTGACGTTTTAACGCGTAGGACAGTTCATTTACTAAGTGACGACAAGATTTGAATTTCAATTAACAAGTCATTAAAAAGTGTTCTTTTATCGGATTTGAATTTTCAAGTTTTATTATAGCCAATTTCCTTATTTTCTTTTAAACAATAAAAAAGTAATAAAATGTTTCATTTCAATTCAAAATATTTCTTTTATAAATCCGTGTAAGAAAAGTTATAAACGTTATTTTGAACCATAATACAAGATTCAAATTTCAAACTTTCCGTGCGTCATTTTTCTAATTTTTTTATGGTTTAAAATTCAGTTTATGACACAAAATCACGGGTGCGAAGCGACCAGCGGGTGTTTTTAAACATCGAAACGCTAGTGGAGGTGATAATAGGAGCGACCATAGGCGACTGAAAGGAGGAAGCGTAAGCTACGGTGTTGATAAACATCGGAACGCTAGTGGAGGTGTAAATAGGAGCGACCATAGGGAGCGTAGGGAGCGGAGGAGCGGAAGTGTTGTTAATTGAGGAGCGACCAGCGGGAGCGGAGGTTTGATTCAACTTTTTAATTTTAATTTTAATCTTTAATTATGGAAAAATACAGGTAAAATGAGCTTGTAGAAAGTAGGGCTCATTCTGAACCCCCTCAAATCTATATAATCGGGAGCTTTCATAAAATAGAGATAAACGTACTAAAATCCTTGGAAAACTAGTGAAGCATAGCGTAACTCAGTGACAGAGCTTTCCGTGGTTCGCCCAAAGAAAAGACGAGAAGTATAATATATAATCTGATATCTATCGACCGCGTAACCGTAAACAACCCGGTCGCATACGAAAACAACGTTTCACTATGATCGCCAGTCGTCTTTCTTCAACTTTGTTCTTTCAGATCCCTAGGAGCTGGGTAGCGTAAGGGTTAAGAGTCAACGCCGGTATTAATAGGAAGGAAGCCTCACTTAGTCATTCTTAATAAAGGCCATAACCATAATACCTGTTTGAAAAGAGAGACTGAAACAAAAGACTCTATTACTTTTATTAAATGGCAATTCCACTACTATAACGTATTTGATTTACAAAATTCAGTTATGTGCGCGGGAGCCTCTTTTTCGTTTTTATTCTACCCCGATGACTCGATACACTAAAGCTTCACGGTCATACTAATAACCCTCTTTATTTTTTATCTCCTAACAATTTCCCTCTTATTTCGACTCACCTTATTTGCTTTTATCGCCCACTTAATCGAAAAGTTTATATAAAAAGCCTAATAAAAATATATGTTTTGAATCCTTTGTTTGTAGGAAGGCGTGTCCTTGGGTCGCTAAGTGATTGGTATGAAAATGAACTAGAACTCCTCAAATGCTTGAAAGAAAATAAGTGCGATGCTTTAAGACAGTCAAGTCGAAATGCAGGAAATATATAACCAATAAAAGTTGTCTGGTCCGAAGACACAATTATGATTTGTTTACTATGCTTTCTATTATCTATATCTATACATTATTTTAGTGTGGGATAAAATCAGTAAACTTGTTTAGGCTTCATAACCTTTTTGGGACGACTAAGAAAAAGTTTTGTATTGGTCAACACCGGCCGTTACTGAAGTTGTTAGGAAGGACGTAGGTTGTCGTCAGTGTATTTGTATTCATGGGGAATAATAGACTTACCGTAAGCTACCCTATCTGATGCTGATTAGGTTTTAGCTGTTCAAGTAGTAAGAAGAAGAAAAGATGGAGGAGTTGAACAAAGACTTCTTATACAACAGATTAGAGTCCGGTTACACACGTATAGGAAAGTTAGGTCTAAAGTCTTTCTTTTTTGTAGGATATACCTCGCCGCATAACCAGGGAGCTATACTAAGACGTTAATTCAAGAACCAAGAGATCGATATCACCGTCTTACACGCTACACTCGGTTCATTCCATTCCACGTCTTTTTGTTGTGTATGTATGTTTCTTTGTCTTTGTTTAAAGAATTTTGTGTATCCTTTTGAAACCAGAGTCTTTCTTTCGTCCTAAAGTATAGGAGCATGAAAGGATCAGTGCTTAGCTTTGTCTGTTGCCTTTCCGTCAACATCAACCTGACGCTTCTCACTCCCTACTCCCTAAAACTAAAAGTTCAGGCGCACGATGACCTTCTTGCGTTACCCTAACTCCGATTCTAAACTATGCTCAATCCACTCTTTTACTACAACATACTTGTCACTTAGAACGCCTACGACCACTACACCCATGTACGCGTAACGCTCTTCGCCTTCGTACTATATCTATTTTTTCAATACGAATATTTAAAGAAATAAAATAGAGATTGGACATCGATCAAGGTGCGAAGCTCTTCTCACATCGACTTCTCTTGTCGCCTCAACTTATCATTTCACTTTTCTTTTTTGTTATTCCTCTATTTTGTAAGGGCCGGTAGCAGCGGCATCTAATGTGTTGTTGAAAACGGACTTCTTTTACGAGCCTCTAATCTAATCCTTATTCCCTCACTACCGCTATAACTCAATGAACAGACATTTCCATATATATATAACTTTTTCCTACGATGCTCATCTACCCTTACTTATTTCCGTATTCAACTGGATTCTTTCCTGAAAACACCTCAAATAAGAAAAACTATAAGCCTACCTTCTTCTATTCATTATGAACTGGAAAGGTCTGATCTACACAATGCTTTATTAGACTCAACTTAAAGCTTATCCTTCTTTATTACGCATGGTCGCCTACTTCCGGGTTTTACCTTATCTCTTATCTTTGAAGTGAGCATAATTTATTCGCGTTAAGCCAAGAAGAAAACAATAAAGATTCAACCGGGAATCAAATACTGTTTACTTTACTCGGTATTACCTATCTTCGTATGTACTCATAATCTAACCTCTTTCATAGTACAAGTCCTAGCGAGGTATGGAATTCAGTACATTCAGCCGGATAAGAAAGCCAAAACGGTATATACACCAAGGCAAAGGGTCTTACTGGAATTGAACTGCGATAAGCAAAATTATAAGGTTTACATTTAATCATAGAAAAAACTTTTTAATGCACACCAAGACTCTGCTCGTCGCACCTTACCTCACAAACACCCATACTTAGGTCGAGGGATGGATAGTTCGGGGTCGATTCAACCTCTGTACGCTTATGCAAACAGGGAACTCTTCTCTGTCAAGGGACAAAAATTACGATCAGTAAAAAAATACCATACCTTATTTTAGTACGGAAATAGAATATAAAAAACAATATAAATATTATGAAATGAAAGTATATACCGGAAATATTGTCCCATAGCAAGAGTATCGTCTACAATGATAATTGATTGCTTATCTTCCTTGCGTAAGAGAGATACAGATATCCCAGGGTCGGATAGATGGTAAATGATAACATAGTTGCCCCATGTAACTTATTATACTCGTGTACATACTTATGATTCCTATGTTTGGGTTTATAAGTACATTTTATAAACTTCCTTTATTGGCCCGAAAAGAATTCTTTATAGCTGGCTCAACAATTAGAGAGTTTGATATTCACATCCCGGGTGGGTTTTTCTAATATGGATAAAAACATACCAGGGGTTGATATAATTACTTAATAATATAAGATGGGTACGACCAATCAAAAAAAGAAATTGATTTAATGAAAAAGAAAACAATAAAAGTTTTGTATATAATAAAGAACGAGCCAGTTTAAATATGTTAATTGGATTCATTCAAAAATTAGTATATCTAATAAGCGAAGAGTTAAACATATTAAAGAGGGTGTTCTTGTCTAAAGTTCTTGAAAATACGCTTGTACAATGAATAAATAATTGGATTCTTTTTTGTGCCTAGAGATATATTTTTATTATTAAGAGCACTTTCGTTATTGATATTGAAACGCATTAATGAAATAACTTCTCTGCCAGGAGTGAGTTTATGTAAATTCTAATCAATAGCCGACTTTTAAAGAATTCAATTTTAAAGTAAGCAAATTTATCAGTTTAATCGTTTCGCAATATAAATAAAAAAGTAAGCAAATTAAAAAGTTTTATCGTTGAGAATTAAAGATTGAAATTTACCTAAATACAAGATTTGAATTGAAATTGAAAAGTGTTCGATTTATTGATTCAAATTTGAAAGTTGCATTTTATCTCAATTAAAAAGATTTTCTTTTATCGTCCATTATTTAGTGTCATTTTATCGTTGAATTTATCAATGAGATTGAAATTCAAAAGTTGACGTTTTCTCGGTGTTTTTAGTAGGAACTGATTTGACTAAGTAATTAAAGATTACAATTTCAAAGTTAAATAAAAAAGATTTCTTTTATCGCCGTGATTTAACGTAAATAATTCGAGACCCTCAGGCCGAAAATGCTACGCACCTCCGCTTACGCTCCTATGTTTTACACCTCTCTTTTTCCGATTATGAGATTGAGATTAAAATTTACGTAAAAACAAGATTTGAATTTATTGCCATTCATTTTTGTTCGCCTAAAGTAAAATACGCTAATTTCTTTATTTTATCGTTGCATTTATAAATTGTTTAGTGTTCTTTTACGTGTCTTTTTTGTAAGACCTAAAAACAAGATTTTCATTTAATTAAAGAGAAAAGAGCTGAAAAAAGAAAATAAAATTGTCGGTAAAGACATACATCGATAGCTTTAAACTCTTCTAACGCCCCGTTATCTATTATTGAAATTTAAAAGATTAAAAAGTTTTATTTTATCGGTCTTTTAAAGTCAAATATATTATGTCTGTTTACGATTCTCATTATGAAGATTTTCTTTTTCATTATTTAGTGTTCTTTCATTATTTTATTTATTACCATTTATCAGTTTTCTTTTTCTTTCTTTGAAACAAGATTTAAATTGAAAAGACACAATAACTAAACTTCCGATTTCAATAAAAAACTTGAATCAAACCCCACTAGCGTTTCTATTAAAATCAACACCCGCTGGTCGCTTCGCACCCGTGATTTTTAATAGCAACTAGATTTTAGCTCTGATTTATCAATTTTTCTTAAAAAGTTGCGTTTTACCGTGATTGGGAGAATATAAATTTATTGAAAAAAGTGTCTGTTTTACCGATTTCTCTTTTTTAATAAAAAAATTATGCCATAAAAAAATTCTAAAAATGACATTAGCAAACGGAAAGTTTATAAATTTCATTTCTTTATTTTCCCGATTTAGATTTCTTTATTTTACCATTTATCAGTTAGGTTAAGATAAACATATTTACCATAATACAAGATTTGAATTGAAAAGCCAATATTAAGAAAAAAGAGAACAAACAATGATTTTCAAGATTTGAAAGCGTTTCATTTATCAATTTATCAGTTTTATTGAGATAATGATTCAAAAGACATTTCATTTCTTTCCATATAATAGTTCAATATATTCTGTCGTTTGAGTAGTCCTTAAAGAAAGAGACAAAGGTAGTATGAGATTTATCAGTTTTCTTTTACCGAGTATAAATAATGAGATTACTCTTTATTAGTGCGGGACTTTATGTCGTGGTGCGAAGCATAGGAGCGACCAGCGGGTGTTGATAAACATAGGAGCGACCATAGGCGACTGACAAGGAGGGAAGCGTTAGCGGAGGAGCGGAGCTTAGAAGCGACCAGCGGGAGCGGAAGTGTTGAATAAACATCGGAACGCTAGTGGGACAAGGAGGGAAGCGTAAGCGAAGGAGCGGATTAAAGGAGCGGAAGAAGATAAGTTATTTATTTATTCATATTAATATATTCCGTATTTTTCGAAAGAAAGAGACAAAGGTAGTGTTGATAAACATAGGAGCGATAGCGTAGGACTTTGAAATAAATGAATAAATTGGTTTCACTAAGGCGACCGTAAGGGAGCTTGTCTCTACGTAGTGGAACTCGAAATTATAGTTGCTATGAAAAAGAACGGGACTCAAATCTATAGAAAAGTAAAACGCAAAAAAGAAATTGAAAAATAGGTAAAACGTAAACTTTTTCTTTCTAAAGTAACTTTAGGTCGAGTCGGGACATAAAAAATGAAGTTAGTCGGTAGCCAAGGCGATCGTAGTGAGGCGACCTACGGGAGGAAGGCCAGTGTTTCGACCATCGGAAGGTTAAGTCGAATGAATATCCATAAGACAAAGACTCTTTTTACTCGATCATTATGACTAAACTGGAAACTTCGTACCTTCCACACGTCGGGTATTGGGGGTTACATAGGGCTTTTTGTTCTGTCTACGTAACTCACTAGGACAAGAAGACAGACTGAAGGCTAGCCGTAAACCTAAAGATCGTCATCGCTGGTTCAACAGTTTTCAAGGTGACCGAAGGGCGAGCTTGCGAGTGAGGTAGTCGTTCTCGAGCGGAGCATTTGTATTTATCTTGTTTCGAAGAGAAAGTCATCACTGTCTTTATCATTTTGACAGTCTCTATCTATTTATTGATGGGCGAATGACGGGGATTGAACCCGCGAATGGTGGATTCACAATCCACTGCCTTAATCCACTTGGCTACATCCGCCCCTACCCCCAGGTTCCCTATCCCCCGATGACCCCTATATTTCTCTTTTCTTTTCTGATTCCTATTAATGAAATTTACCATGTTGCACTAAGTTACTTACGGATGTATGCATGCAGTCCGGGAACACTTTTGGGGAAACACCAATCCAAACAAGTAGAGTCAATAGTTCAGCATGTCAGGTCGGTACTTCTTTCTCCAAAACATCCGTCACCCAACAAGTGCTCTCCGAACCAAGCGAGATAGTCTCCTATCACTGGGCTCACCAACCAAACCTGTACTTTGATTCGTCATTCTTCCTACGACAAAAACTCCATACTTTCCGTGTACAAACATCTATATTGATTTAGACTCCTTAACCCTAAACCCATGGTTCTCGTTTTCGAAGTATGTTCCGGTCTTTCGCTTTTGCCGGATCCATAGGGATACTACGAGTCTTCCGTCCCAGATTCCCTCTTTCTTTTTCGGCCATCTGGTTCACCGGTACTACCAATCACTCTCATGCTTACCGTCACTGTGACTGAGATATATAAAAAAGACCACGCCAAAGGTTGAAATTAAAAAATCTGCTCCTAAACAACTTTGATTGTAAGAACGTTGGAGTCCGTCTCATGGACAAAACCAGAGTGAGCATTCTGTCTTTTTTATTCAACTCTTCCTCGGAGACAGGCGACCGAAGGCGTAAGTATGACCGTTAGGGAGTTGAGGGAAGGTTAAGGAGCGCTCCCCGTGCTTTATTTCTCTCGGTACCACTTGGTCTCAACACTCCTCCCCGTTTGACTAAACGTCTGTTGTTTAGATTGGTAGTTCAATCTACGGTCGCCCCTCCAACAATCAAAGGTATAAAGATGGAAACTTCTCTGCCATTTGGATCGGAGAATTTATGTAGGAAAGCATTTTTGATATTTCCAGAAACCACACGATTATATAGCCAAAGGGAATAGGCAGCTCCTAAAATCATTCCAAGCGCTGCTACGGTGGCTACTAAGCTATTTCTTTGGAAAGCTCCGGAAAAGATGGGAAATTCCCCGATAAAGCTGCTAGTACCAGGTGAACTCATATTGGCCAAAGTGAAAAAGAGGAAAATGGTAGAGAGATTAGGCATGGTGCTTACTAAACCTCCGTAATATGAAAGAAGTCGAGTCTTATGTCGGTCATATAGAACACCAACACATAGAAAAAGAGCTGGAGAAACCGGTCCATGACTTGACATTAGTGGAATGCTACCTCCAATTCCCTGTATGTTCGATAGAGCCAAATAACGAAGTTCAGTCTGACGATGACCCCCCGAACCGTACAAGATAGTTTTTTACCTATCATACGGCTTTCTAACGTCAATTCTTTACAAAAGAAAGAGTAAAAGAAGACAAATCCATTCTGCGGCGTGTTGGCAGGCGACCGTACTTCGCTTTCGCTCGCCTCGCTTCTTTTTATTTTCTGTATTAAAGACTAGGACCCTTCCCAAACACACCCAGTACCTATAAGCAAACGAAGGGGGAAGGTAGTACGGTCCCTCTGACTTCCAGCGTTGTGCTGTGCGGCAACTAAACTTTGTTGACTAAACGTCTGTTAGCTGGATCTCGCTGTTTTCACCTAAATACAAGTAGAGGTGGTGGTGTGAGGTTTGGAGTTGTCGTTCGTGCACTTCTTTCATTTAAACTGATTTTTGCTTGACCACTCGGTCCCCGATGGCCAGTTTGTAACTTTGTCTCACGTAGTTGAAGAAGTATGGTTCAGAAAGTGACTTCGTTTCGCCAGTTCAGGCTCAACTCCTCGCTTTTAGTTAACGGACAACCAGGCGACCGTGCAGAAGAAAGCAGGTGCGAAGCATAGAAGCGACCAGCGATAAACATCGGAGCGACCAGCGTTAAGGAGGTGTGATTAATAGGAGTGAGTCAAAATGCTACGCACCTTTCGACATGCTATGTTTTCTACCCCATTGCTAGTGGGTTGATGTGTCTAAACTTTTGTCAAAATAGGTGACCTAACGGCCGCCGCCCGACTAGAAATACCAATAGTCACCAGATTCATATGGGCTACTGGGGAGTAGGCAATGATCTTCTTAAGATCGATCTGTCTTGAAGTGGTCGAGGAAGTATAGATTATTGCAATCGCGCTTGAAGTATAAATGAAAGGAGTGGAACGAAGTGTCGCTTCGGGAAACATGGGTATTGAAAATCTTAAAAAGCCGTGGGTTCCCAATTTTGAAAGAATTCCCGCCAATATAACTGATCCAGCCGTAGGTGCCTCCACATGGGCTTCGGGTAACCAAATATGAACTGGTACCATAGGCACTTTGACGGCGAAAGAAGCGAAAAAGGCAATCCATAGAAGGATTTGTCGCCGCTCACTAAATTCTGTGGAACATAAGATTTGTAAATCCGTAGTTCCCGCTTGGAGAAAAATCAAAAGAATAGCTAATAGCATAAAAACAGATCCAAGTAAAGTATATAGGAAAAACTGATATGCTGCTTTGATCTTTCTTTGTCTAGAACCCCAGACCCCTATAATAATGGTAGAGTAAGGGGTAGCCCCTGTGACGCTAACCAGGAAACAGTGGTGATTGGTCGAAGCTTCAGTGGGTAGCCACTCCCTTCTCAGAGAACCGTACGTGAGACTTTCGCATCATACGGCTCCGTCCCGAGCTTCTGTCGTCGGCCAACCAAAGACTTTGAATCTGTCTTCGAAAAACAAAAGAATAAAGTTATATTCCAGAACCCCACTAGAAGTAGAGAGAGGAAAGAAACCCATGCTGTGGCGGGGCGGCTTTGTTCTTTCACAATTGGACCTGGACGATTATCCCTACCATCGATAGCCTGACGAGTTTACGTCCATCCCCGGTCGGATACTAGATAATTTCTATTGACCTTGTAGCCGTGACCCGAATTCGCGCTTCTGTGTCCGCACCCTCCTCACTTTTATTTGACAAACTGACGTCCCAGGAGCACCCCTTCCTGCATATCCATACAAGACTCGAGTAGGCGGTAGTATGGGTTTTGGGAGGGACGATTTTACGCCCTCTGACCCCCCTCAACAAAAGGTTCGACCATCAATGCTATGCTGACACAAAAGACTACCCCTCAAAACGAAAGCTTCGCGGGTGAAAAGAAAGAGAAAGTTTGGATTAGACAGACCGCCCGTAGAGGGTTTACTGCAAAAGGCTCCTGCAGAGGATTTTCTTTTTCCCAGCGAATCCTTCGTTCTTTGCTCCGCACAACATAGGGATTAGCACGCTTTCGAAAAAAACATAGAAGAGTATAAGATCCAGCATACAGAACACAGCGATCATTATAAATTCACAAATTAGAAATGATAAAATATACTCCTTACTATCAACTTTGTCCCAACCCACTAAAATGCAAATAGGGATCAAAAATGTTGTCAATATCACGAAGAATAATGAAAGACCGTCTATACCCAAGACGAAATGGATGTTTTCAGTTGTCGAATAATTGTCTACAAATTGAAATTTGGCCGTTGAAGGATCGAATTGTATCCAAAGAACAAGGGAATACAAAAAAGTAATAAGAGAGACGCACAGACCGATCAATCGTATCAGACGTATTCTAGAATTTGGAATGAAAAGAAGAATAATGCTTCCTAGCACAGGACAAAGAATAAGACCACTGAGACAAAAGTTCATTTGTAACAGACGTTTAGTAGACAATAGTAATAAAAATAGAAGAAAAGTCCAGAACCAACGAAGCGCTTCTCTCGCCTTCTAAGCACCTTTATTACTTTGAAACCGTCACAACACAGAACTATATACAACCAAAGAAAGAAAGAGTTTAGTCTTTGTTTTGACGATGTAGAGAATTGGATGAACATTCTAAGAACTACTCTACACTATGATGTCTCAACTTTGAACAAAGTAGCGAAGACAAAGAAAAAAGGGGTGGCAGAGTACAAAGGGGAGATGTGGTCGAAGGCGACCGTAGGCGACCGAAGGTGTAAAGGCGAGCCCGAATGCGAACGCCGAACGAAGCTATCGATTACTGTCTTTTGAAGCATCGGTGGTTTTTGCGGATCGAAGGAGGATTAGATAGCCTCATTTTGAGGTTTTCCTGGTCATAGTGAGGCGCGAGGAGAAAGCGTTAAAAAGTAACTATCTTCTTACAACATTTTGATTCGAAACCGTCAGTGAGTGCAGAAGAAGCGGCGATCTTTAAAGAGCGACCAAAGGTGACCGAAGGGAAGAAGGCGGGTCTCTCAGACCGATAGGGAAGTCCGCTGGAGTAATTACCTAGTGTCTGAGTCCAGTGATTCGTCATTCTCTATCCGACTACGTTCCATGAAGAGCGGAGTACTTACTTTCATCTGATTCAGTTTTTCTTTCTTCAACCCCCCTTCGCCTATCGATATTGCCTCAAAGTTGAAAGCCAAAATTCGTCATTTATAAGTAAACCGCCTCTTTCGCTTCACAGCAGAAAAACCCAAAGCTTCACGCTTCGTCTCGATAGTGATAAAAGTTTAGAGACAAAGTGGCAGCGGTAGATGCACTAAAAGGGTTGGTTAATATTAAGTTAAGCTCGCTCTCGCTACACTAACACCCATTTGGTCGTTTAAACCATATGAACCATAGTCCAATGTTAGAAAGAGGCGCTAGGCGATCGAAGTGAGTAAACTTTATCATGCCTTGTCCCATCTTCACTTCTAAGACTTCGTTGACAGTAAAGAGACAAGACGCATTTGGTTCAGTTTGATCATTGGTAGATTTTCTCTTACTTATTAATGGTAGTTAGTTCCCTGGCTTTCATACTAGAATCCGTGCCTAACTTCATTCGGTAGCGAAACAAGACAAGGAGTAGATCCGAAACGTCGGGGTTGGTTAATAATAATAATTAGCCACTTCTTTTGTGGATCGCTATGGGTATGGAGAATAAATCTCATATCTTGACAAAGTTATAGGAGCCCACACCCACTTGGATTGTGCTGCTTTCTTTCATTCTGGTTCTATAGCTCGGGACTACTATGTTCCTCCAGCCCTGTCGAATGTTTATTCAGCATACTATGCACCATCAAAAGTCGCTGAATCAGTTGAATGACTTTCACTCCGATCGTAGGTCTGGCTAGGGCCACCATATCTCCGAACTTAATAAATTGAAAAATGCTACGCACCTAGTAGGAGCAGTGGAACGAGATCCCACCTTGACTGAACGAAGTGAAGCGATAGCTTGTAGAGTCCCTTCTTGCTCGAGCTTTGCCCATTATTCAACAAAGACCCAGGTCAAATTGACAGGAAGAGTAATTGATTCGGTGAGCTCTCTTTCTAAATGATAAAACAACTGACTACCTCGCTCCTTCTCCCTTTCTTTTGTTCTGGTTCCCGCGCGTGTAGGAGGTGTTTTGTTAGCGTTGGGTGGTTTTGTTATCAAGGCAAGGGTAGTGTGCTTTTGCGCTCTTTCTACCTACGGCCCGTTATGCTTTTCCCGGCTCGGCATGCTTGCTTGTTCTATATCGACATCATTTTTTGTGCCAAGACCAGTAGCAGCATCAGTTAAGGCTCGTTCCGAAAGATAGATATGTGGAGCGCTTCCAGTCCCTTTTGGGATGCTAGCTTGTCTCGGCTTCGGTCAGCAGAGTGACCCCTAACTCGGCTATGTAAAACACGGCTTCGTATACCCCGAATTATGCTATTTGTGTGATTTATGAGGGCTCCTCTTGGAAAACTCTTTTCAGTTAATATAAAAGAATAAGTTAGCAAATCTCCCTCACGCTCTTTAGTTCATCTCGGTAGAACAAGGAAAAAGCCTATGGGTTCGACTCCCACAGGAGCGCACATTAATTACCAATCAGCTGCTTTTCATTCAAGTTTTGGCATTATTGAATGAATCAACTATTGAATTTCATAGTCAATTGATCTTCTAAAAGTATCTTTTTCAAGGATTTTGTCTTCGGGCTCAATAATCATTGATCATGGAATTTCCACGGCCTATAACACATGGTTATCCAGTCGTGGAGCCCCAAACTATAAATTGACTCGTCATTTACAAACCTACCGTAGGCCCTATGGGGAAGTGAAATAGCAAAAGGTAATGATTGAATTTAGAAGATCGGAGGGCCGGAAGAGAGAGCGCTAACAACCTGTTCAGTTGATCTCAAAGAGCCGAGAAAAGGATAAGGTAAGCATCCAAACCAGCATCAGCCGAACTAAGATATCCAATTTCTCTCGCAAGATATAACGTTTATCCTGAAGCAGCATTTATCGAAGTAGCATTCCCATAAGCAGCAGAGGATGAAAGCCGCCTTTGTTATTTATCCCGACGACGGTTTATGAATCACTCAAACTGAGCAACTGAGATTTCACAAAGGAAACGTAGACCATGGATAGTACGTACCGAAGTGAGGCACGAGGAGTCGTTTCACTCCTCCCTTCCTTCGGTCGCCTCCATGTCGCTCGCCTCGTTAAGCCCACTCTCGCACTGCAAAAGTTGAGGTGCGAATCCTAGCGCCTGATGGATTCCCTTTCTTATCCGCCTTCGACCGCGTAACCGTAGACTTCGTTCGCCTTAATAATTGAATTCCAGAAAAAATAGACGTAAAAACTGTATACTGCGCACCTACCAAAGGTCTATGCTATGGGTCGAAAGCCTTTACCCCGCATGTAGCAACCCCTGGGAAATGGAAGAAGAAATTCACTTGACAAAACACGAATGAATCGACAAAAGAGAGAAAGAGCTAAACTAAGGTGACCAAAGGCGACCTTTAGGAAGGAAGAACCCAATACAAGACCAAAGTCAGGTCTAAACTTCGTCTTTCTATCATAGCTACCTCGGATTGACAACAAGCATGTGGCTCCTCACTGACGGCTAACTTCTTCTTAGTGGTCGGCATGGCAAAGTATTACCAATAGTCAGCCAGTCCCGTAAAGGAAGAAGTGCGAAGAAGAGTGGGAACGAGTCCTAGGCCGAGTAAGTTAATTAGAATAACGAGCAGAAACCAAAGATACAATTTCTTGCGGTAAAACGAGAAAAACGAAAGAGGGTTATCAACATATTGAATTACAATAATCAAACAGAAGAACATAAAACAAATCTATACAAGTTTAAAACAAGAACAACAAAAAGAATAAGAACAAGAATTTAAAGCCTCATTAAGAAAGAGGCGACCAACGAAAGAAAGATGGGTAGGCTATGTCTACGATCAATAAAGTTTAACACTTGAAAGTATAAACTCCATTAGGGTGGTCAAGGCATGGTCTGTGTGTTTAGTCTTAGTCCCCTACCCGTGTCAGACAAAGTTTGTCAAAGTGGGTGGAGTCTGATTTGGCTCTCTATGTCTTGTTCCGTATGTAAATAATCAGGTCCACCAACTCACTCCTATTCATTTAGAACTTTAGGTAGGAGGAATTCAATTAAAGTGCTTAGTCCAACCAAACCTTTAGGCCCTAGTCCGTCAGTAATCATTGGAGCGTCTACAACCATAGCATAAGAGAGCGGGAAGGCTCGCCCAGCGGTAGTCAAAGCAAAAAAGCGGTCATAGGTTGTCAGCGGACTATATGCCTTTTCTTATACTGCTTTGGTGTGGCAATAATCATACACGTTATACTGAATACTGAACTTCGGTAGGTAGGAATGACGAGAATAGAGTTCCACTACGTTCCACTCCCTTTGTCTCTTCCTTTCTTCGTTCTTTGTTTGGACTTGTATCATCTTCCGTCTTACCTCTATTCGTCTCGTAACCTTTCTATGTCTAACATTTCTCGTTTTTTCTTTCTTGTAAATGTATTTCATGCTTTATAGCGCTCCTGTCTGTCTAATTCTCTATCCCACACCCACACTGGCAACAAGGCGCATCCATACCCCGACCTTGTAAGTTAGAAGCGCCCGACTTGCTTGTCCCACTAATAAGAAGAGGACCTTTCCCTATTGTTAACGAGGAAATCGACCTTAAAGCCATACCTACCATACATACCAACCATTAGGTAGCGAGTTTAGACAGACCAAGAAGCGGTACGGATACGGTGTATCGACGAGGATGGAACGAAGGGGTGTACTTGTTGTAGGTGCGTGCAGACCATGGTTTTCAACAGATTTCTCATCAGTATCAAGTTCGTATTGACCAGGTACGGTAGAAAGCTTTGCATTTCGAAATTCTAGTATGTAAGGCGACCTCCCCAGCCACACCCACGTGAATATGACCGTCACCATGAAGAAGAAAGGGTTTAAAAATGAGAAAAACCGAGATTTTCTGCAACTTTGTCGAAACTTCCGTGAACTTTGTTTAAACTTGTTGGAGTCTTTCTCGAAACTTCTTCAAACTTGAATTAACTTTGTGAATGCGAGTGAATGTCGGAGAATAAGCTCGGAGAATATGAGGTATTAATCAATATCGGAGAATACTTTCGGAGAATAAGGTGCGTAGCGTGAGACTAAGAGGTTCATGTCGGCATTCGCGTTGTTTAGAGTATTTATTTGAGGGAGGCGATAGGTCTCTGTTCTTTCTGGTTGGCAAGCGAAGTTAGGGTTGAATTTTGTTTATAAAGAGTCAGCGGGCCATAAGATCCACGTGAGTCAACTTTATGTATTTGTGAACGGGAGGTAGTCGAACGTCTATTATATCCATTAAGTAGTGAGGAGTAGCATAAAGAAAAGAGAGAAGTGAGTCTTTTGAAGGCGACTGCTGTGTTTAGAGTCTGTATTAGGGTAGTATTCTTCCTCGACTGTGTGTAGCGAGCAGGAGGGAGCGAATGACTCATCTGAAGAAGCGCGTACGGTTAAGGCAGTAACCGATCTGTACCTTTCTGTCTGGACTGGAAAATCTGTATTTTTTATCAATGATGGCGATTTACAATTAAATTGAGGAAGGACTGTAACCCTATACTTATAGAAATGAGTTAAGTCAGTGGAAGGAAGAAGTTAAGAGTTGTGAGCTGTTGAGTCGAGAGTGGCATCATCCAATCCAGGCTATCGATCAATTCCCCAACCGGGCAGTGACCATAGACAGCAGCTTAGCTTTGAGGAAGGAGTTAAGCCGTAGCCAGCCTTGTGAAGGGAAGGAAGTTTAGCTTTACTCCCTTCGGTCACCTCACTTCGACGAATTGCTTACTTGCCGCTGACTCGCAACACCTTTAAGTCGCCTTATGACATTGGCAATTATTACCTCTCGTGGATCGTAAAAGAGAATCCGGGTTTTCTCACCGGCTCTACAAACAGACAGGAAGGACGACAACCATAGGCAAGACGACTTGCATTAATTTCCATACCTACTTCCCCCACAGCTGGATTCGAACAAAGACTTTCACCCGGCCGAATACACAAATTCTCTCCTTTCTTTCACTAAACAAAGTCAAAGAACCTAAGTCAATCAATTATTCCGTAGTGTAACGTGGATCTAAGTTCGAAGCAAATCATCCACCAGCAAGCTCTGTTCCTGGTTCGGGAAGAATGTCTTATATATATTAGCTTTAGCTGAATTAAGGCAAATAACTGAAGTACAAAGTGACGAACGATCAAAGTTTAGACTATGATGATTCATAAAAACCTCTTGCCAACCTTGATTCGTAAACGGGCTTCCATAATCTGATCAATCAACATATTGAATTCCAGCAACCACAGCCGACCCGCTTCACTCATTCCATCGTCGCTTCGCTCTCGCTCGTGGGTCAGTGCTCAATTGTTGAAGTTTAGAACAAAGAATGAACTTTGGCAATAGGGGTGAGTTCAAGAAGTTTAACTCTATCTCCTGCTGCTGTTCCATCTGCGACTCCTACTGGTCCATCATCCATTGCCATTGTTGTTGCTATCGATGAAGTTTCCCCATCGTGTAGATACAACTTCTTTAGTACTTCCATCTGATGATCAATAAACAGATTGAATTACAGCTGTCCAATATCTATGATCCAGGAAATGAATCAAGAGAGAACGTTTAAGCAGACTTTGTTGCATCTCCACTAGTACTAGTTTGTCTTTGTCCTTTTGTCTTTGTTGATTATTTTGGTAATTGAAGACCCTTACCCTGGCGCCTGGCCTGAAATGCTCGTTTCCTCCTTCGCGCTATCGCTAAACAAAGTTTAGGTTGGGTTAGGCCTAATCGTAAACGTAACTAGCTTCTGCGGACCGGTGTTGAACAGAGTAGCTCAACTCGCTTCCCATTCCCATCTCGTCGTTCGCTTAGCCCTAGCAGGCTGGGTTTGTCCCGCCTTCCTAGTACACTATAACCATCAACAAATGGTGATTCAGATGATTCATAAAATGAAACAACTCGTTAAGCCCGCAGTTGAACCAGCAAAAGCAGCCCGTGGAGGAACTGATACTATAGTTTGAGCAGGCGAGACGAAGTTAGGTCTCCGCGTCAGGTGTTGATGCTAGGGGGAAGCTCTAGGTTAACCTGGATCGGATCATGGTTAGATAGGTTGAGGAAACTCAGGGTTGACGGCACTTCGTCTTTGACCAAACACCGGCACTTTTTGTTTGTATTCGTTCTTTGACTTATGAACTTTGTCTTTGTTCCGAACTCTCCACTTTTACAAAATAATCCGTGTATTGCACCTAAAAGGAAGGGTCACTTCATTGACTTCAAACACTGGAGCTAGGCCAATCTGAACTCTAAGCTTTGTACTAAACACTACTAAACACATTGTCTAAACAATAAGAATGAAATCATGCATATCCATTATGATAGGACAAAAACCAGATTTGTTCCAAGCCATGAAAGCTCGAAGAAAGCAACCCCAACCGGGTTATATTGGACAGCAAGCACATTCACGGCCTTCTCATAACCAGCAGGAGCGATAGCCACCCTAAACCAATACAGCTCACGGCGGCTAGGCCTTTAGGTACAAGCTGCTTGACGAACTATGCGTGCCCAGGAGTAACGGATCAACCGCTTGTTCTGCACGGTCGCCTCGGGTGGTGTTAAAATAGGTTCATCAACTATAGCAGCAACTGGTTATTTTGGGGGAACTATTGGAGTTGTAGTTTGGAGGTTTCGCAAGACCTATAGTTATAGGCCCGTGCGCGGTAAAAGTGCTAACGATGACCAAGGTGAGAGAAGGTGCGCAGCATATTGATCTTTCTAAGCTTTAGGGGCGAGTGCTTTAGTCCAGTTTCCATATGCACTATCCGCTTTAGTTTGATGAGTTTAGTCGTCATTCTTCTTTATTATAGTTTCAACGACGGGGAACGAGAAAGTTTAACTTCGTGACGAGATAAAGACTTGGCTAAGAACCTTTTACGACCTAAAATTCGTTTGCCCTTCCTATCCTCAGTAGCTTAACTCGTTTCCGAAACCCTGAGTTTCGCAACAAAGCGACGACTATCCGCTACCGACTAAAGAACTTACGTTCGGAGTTACCGAAGTTCCGGCTTTGTCTTTTCGGAGATGCTACTTTTTTCTGAGGTTTGATTGTTTCCGGGTTAAGCGGATACTCTGGGTTTAGGGAACGAGGCATTGAGCGTAACGAGCAAAAAGTAACCGAGTTAGGTCAAACAACTAAAAGAACGGGCTTTCCCCAAACACTCTTATAAGGCAATAGTGAAGGAAGGCCCTAGCCAGACCTAAATAGCTGTCAAAGGTCAGTCACTAGACAAAGGCAAGCAGCTCCACACCGGAACTTTTTCAAACCCTATTAATAAACTTAAGTTTCAAGAAGAAGGAGCGACAAAGTTAAGTGTTCCGGCTTTGTCTTTTGTTTAGAGTTCAGCGACTGACGAGCAGCACTAAAAAAGTAGAATTAGCTCCTATAGTCTCACTTTTCTCCATTTTGGTTAGGCGATGAGTGTTTGTTCATCGGTTAATACATTTCTTTCACGAACTATTTTTAATAAAGACAAAGTTCAGTCTTTTTTTAAGCCAGTGATTCGTTTAGACACCAGCCTCACTCAGGGTCAGCAGCTAACAAAGGATCGAAATTTTGGAAGACCGAGACAAGACAAGCTCGCCAACAAAGAAAGTAGAGTTCCGTTTCGTTGTAGTCGCGGTCCTAGTACAAGCCGAGTACACTTGGCACTAAAGACGCATACTGATTCAAATAGGTGCTTCTATCAAAGCGTAGCTATGGTTGAGACTATGTTTGTATAGAGAGTTCCGCAAATAAGAGCAAACAAGAAGATTCTCCGATATGATTCCCAAACTCCACACTCCACTTTTTGGCTTTGGTTAAGCGGTCGCCTTTCTTTGTCTAAACTTTGTCGTAGAACACACAAACAAAGGTGCGACGAAGGTGCGGAGCATAGGAGCGACGAAGATCGGAGAGCGGAAAAAAGAGAAGAAGGAGGCCATTTGGTGTAAGGAATTACCTATATCTTTTCTATACCCTGATATTGAAACCTGCTTCTTATGGGAGAATAGCTCTGCTCATAAGTCTGAGATCGATGCAGACGGGAGCAGGGGTCCATGGTCAAGGACGAATCTTAGCCGAGCCAAAGACAATCTGTCGTATCCATCAAAAGCAATATTGGATGGTTCGTTATTTCTGGAATCATGGGACCTACTTCCACTCGCTCTGCTTCCACACATGGTTCCGCTCTTACTATAAGCTCTAGCCTTGAATGAGAGTTTCCACCGACTCAGAGAACTACGCCTTTGGGCGCTCCCGAACACTTTATTGAGAGTTACGAGCACGAGCCCTACTACCTAGACACACGCTAACCTAAGCCCCTCGCTCCTGGTAAATGCGCTGTGGAAGGCACAAAAAGAGCTACTGATTGAACTATTGATTGATTTAGTGTTGTTGATACTGAGTTAGAGAGTAATAATTCCTTAGTTAAGTCAGTGAGAAGTACTTTGGTAAGTAGTTCGAACGAGAACAGACGTTTAGTCGGTATGAAGAAAACACATAGGTTGGAGTTTTTGTCAAATCCGCTTGAGGAATAAGAGAGAGCTGGGAAGTCTTGAAGTCAAAAGTTACGAAAGACTAACATCGTCCCACGCTTTAGTCAAGAAGTAGACCCTTCGTCACCCTCGTGGTCTGAATTTTGTATTATTCCTTTCTTGGCTTTGTCCCTGTGACGCTAAGCATCGAGCAAACCTTTCCATAGTCTCTTACCAACCGAAGACTTATGACCAGATTACTTACTCATACCGATCTCTCACTCACTTAAAACGATGTCTAAATTATTAAACATAGATTGAAGCAGACATTGAAAGGCTTCAGTCAGAGTTTCAACAGGTTGTTCTCACCTAGCATTATCAGTTGTCAAAAAGTTAAGACCATGACTCTCAACCCTAAAACTCAGTAGTTTCAGAATACGTTTAACCTCTTTCATCTGGTGGGCGAGTGGTAAAGTTGGGGACAAAGTGAGTCATTATCAAAGTCGGGAATTAACACAAGTATCAAATCTCTCGGTACACGATTTACCCGGGGGAAGGGGATGCGCCTCTCTTAAGGGATACTATGACGGAAGTAAAGAAAACATCAATGGCTACATGCAGCCTGAGTCAAAAGAGGGTTCAAACAAAGATTGAAGAATCGAGCGATGAACGACTTAGTGTTTAGTGGAACGATAATCATGGAACGAGATGCAAAGGGAGGTAAAGAGCCAATGGAAGCTTTGCTGCTGCTTTGTTCTTGTCGAATGGAATTGGGTCATGGTATGATGATGATGGCCAAAGGGTTTTAGCTACCTATGATCATTGAGTCGGATCATCTAAGGTACGGCCGTGGGCTTCGACCTCGTTGCATTAAATAGTAGATTCACTCTTTATTATAAATTCCAGTTTCTGTTTGTTGTTGTTTATTATTGATCTGTTCTGTTAGTTTTATAATTTGTTGTTTCATACGTTTTTGTATATTGTTTATTTTCTTCTTTTTGTCTTTAATTCTAATTTGAGAATATTGCATTCTTGACCTGCGTAGTCTATTATATTCTTCGGTTTTGTGTTTACCCATACATTGTTATTATCATAAACTGGTTCTCTTTTGGCCAAGGTTTAATTGGTAATGTTTTTTTCCTATATTGAGTGTATGCCAATCAATTCTGAAGTTTGATTCTACAGTGATCTTTTCAGTTCTCGACAGATCTTTATATTGTGACTTAAACCATTCAACATTGACTTTGTCTTTAGTTGTGCTTAATTATATCACCATGATTTTATGTTTCTAAGTGATAACTTTTGGGTGCTAAGAATAAACCTTTCCTTACTTTATGCTCCATCTTTAACTTACCCAATTCAATGGGTGAGATATCATCTTCTGGTAGAGGATTTCCTAGAATAGCTGAGTCAGTATCAGTGTAGTAACAGTCAGTTCTTGAAATGTATTTGTACATATGAATACGAGAACAAGCAGTAATAGCAGCTGACAATTGAACAGCGGATATCTTTGGAGGAGTCCAGTCTGATTCGTTAACTTTTCCAGTATTGCTAACGTAACTTACAATATAGTAATGATTGCTTAGCTTATCTCCAAAGATCAAATTATCTTTCTGTGTCAAATAGTCATATCTTTCCCTATTGCATACCTCTGTTATAGTACTTTTAGGATTAATACCAAATCTTCCGTATAGAGAGTTCATTAGAATCTTGTAACCATAAGCCATTGCTTCATTACCCGATTTCTTAGCATCTTGTCTTTGACTGTAGAGGGATGAAACAAAGCTGTCGAAAGGACTAGGCTTCTTCTCAAACAAGTAGCCCCTTAGTGGTATAATCTTGTAACCTAATTCTCTCGCATAAAGAAATTCTTCGCTATAATAAACACCTACGAATTTACCTGTTGGGAAAAGTAATGTATTCTTATTATCTTTATATGGTAAGAAAGGTCTAGTAATTGTACTAGGACACACTACATAAGCTTCAATAAATCCATACAAGTTGGACAATTCCTGGCCTTCCAAATTACCATGCCAGACAGGTACACCACCCTAAATAGGATAAGTTTTCATTATATATGGATATACGTCATAGTAGTATAAATTCTCACCATAAGGAATATATGTATCAGCATGACCACCATAGTACCCACGACGAATAAATGTATCTTCATTCCTACTTGTTATATGGATAGGAAAACTAGTAACATCATAATAGTTAGTACGAAATATTCTCATAGCTAGCGATGACAAAGTCATACAATTCTCGATATCCACTTTTATATGGGAGTTTATCTCGAAGAACAGAAATAAGGGGGCGAATACCTCCTAATTGGTCGCCTCTAATCAAAGTCGTTGACGAATCAATAAATATTTCCAAAGAAATCTTCACTCCGAAACGAGTCGACTTCAGAACAGAATTTACCATAATCATCAAACGACCGATTAAGTTCCACTTTCAAGTTTTTAAATGAGTATGGATCTTTAATTTAGGTTTTCAATTCTAGTTTCTAACGCATATATAAAACGTAAAGTTTTTCATTGAGAAAGTCACTTTAGGTTTTCAATTCCCCACGTCAACTTATTAATTTATAGATTGTTTTATGGTTTTCAATTCAGTTTTATTATAGATTTGAGGGTCTCGAAAGGGTTTAGAAGGTGCGAAGCAAAGCGGAAGTGTTCTTAAGAGGCGGCATAAAAATATTTCTTTCTTTTATCGGAATATCAGTTTTATTTAAAAAGATTGGTAGCAACTATCAATTAAAGTATAATATATTCCGTAGTTTGGATTAGAATTCTTAAATATGAGATTTCCCTAAAAACAAGATTTGAATTTTAATGAACAAGTAAGCAAATTTATCAATTTTAAAGATTTATTGATTTATCAGTTTTATTTTCTCGTTTCATTATAAAGTAAGCAAATTTGAAAGTTTTATTATAGCCAATTTATTTATTTTAAAGTTTTATTTTATCGTAAATTTATGTTACCATTAATAAGTATAATATATTCCGTATTTTGTTAATGATCGGTATGAGATTGAAATTTAAAAGTCGTTTCATTTATAAGTTTGATTTTCTCGTTCATTAAAAAGTATAATTTAATAGGTGCGGAGCGACCAGCGTTAGCGTAGGTTAAGAATAAACTGAGAAGCGTTAGCGTAGGCGACTGACAAGGAGGGAAGCGACCACCGAGTTCCACTACGTTCCACTCCCGATTATAAGGATTTGAGCCCTAGAATAATGATTTGAGCTAAACTCCCGATTATAAGGATTTGACATAAAGTCTATATTATATAGATTTGAGTTCGCTAGCGCAGAGTTCCGCATACGCAGAGTTCCGCATACGCAGAGACAAGCTCCCTCTATGAGATTTGATTTCTTAAATAAGTGATTTCAATTGAAAAGATTTATTGATTTACAATATTGAAATTATAAAGTAATGTTGTATCAATTCTAATATAAAAGTTTTCTTTTACCGTTATAAAGTAAGCATATTTATTTTGTATATCGTTTCTAAAGTATAATATATTACTTTTTTCCATAGTTTCCAATAAGTTCTTTTAATTTCGGCTTAATAACAAAAATTTCAATACCAAAATAGTAGTGTGACCCGGGATGACTTATTAAGTTCTTTCTTTGTTGAATGGTCAATGCAATTCTTTTTTATTATTTATTGTTGGTTAATACTTTTATTCGTTCGTCCTACTAAATATGGTATTGATTAAATAAAATATAAAGCGTGGTCTCATTCGCTCGTACAACTTAACTTACTTACTCGTCTAGCTACAGACTCCTATGTTATGGGCCTCCCTTTCGCTACCTTTTTATACTCTCTCTGTTCATTTGGTCGACTTCCCAATCTCTTTAATTCCCCTTCTGTATCTTTGTAGTCCTGTTTGTTTATACTATTTTTGACTACCACTCAAATAACCCGGACCTGTTTCCGATCCAATCGATGAAGTGTGTTTTGGTCCATTGGAGTCGGTCTAAGTAAGTGAGCCCATTTGCAGGTAGTATCGAGATGTAGGCTTCTATGCAATCAGATCGCTGTCTTTTCTAAGCTTATAACAAAAGGTATTGGTTGATGCTAAACTGGGTTCTTTGTTTGAATGTTCACAATAATGACAAACAAATGAAAGGAGCCTCGTTCCCTTATTGGTATAACGGTTGTAGGATGACTTTGAACTCGTTTAGATTCGCTCCACTGGTCTTTGTCTTACTTTTTAGTCATAGACTTACATACAATAATAGTGATTCGCGTAATCTTATAGCTGATAATACAGTACCATATACATAGATATTTTACCATACTAAGGCCTATTCCCCTTATCTGCTTCCGGCTATAACTCTAACCTGTGTATCAATCTTTTGGTTCGAATGCATCAATTGTTCAATTGTTTACTTTGGAGCGGTGGTGCAGATACATTACTTTACGTGGCCTGTCCTTGATGTTAAACTCAAAAAGTTCCCCAGTAATCCAAGGTTTAATTGTGCTTAATAGGACTTAGCCCTTTAAGAGCGTCGAATACTAAATGTCATATCGATGAGGCGAGCGAAGTGATTTGCTTGAAGGCGTAATGAAGTTACTTTATTCTTTCAAGTGTAAATAGAAAAACGACCCATAATTATACAGCATTCCCTTTACCTAAGAAGGAAGCTCACACCATCAGCAGTTACTATTGATGACCAATAATGGGTTTTATCATTTTTAGACCCTCATCCGAAACTAGGAACTATATTGGTACTTCGCACAGTCAAAATAAGTAAAAAGCCCCTCATAAAACACTGGTATTGAACCGATCAAGTTAGGTCTTTACTTTACATGGTAAGAGTGAATTTTGCTAAAATAGAGAATAAGTATTGGTAATAATTTTTATCCGAATATGATCTCTGTTTATCAAGGAGATAGATCTTTTCTTATTCCACAGCGAGTCTACCTTTTCTGTAAGTGAAAAAGAATTCCATTTTGAAACAGCGGTAGTAATGGCTAGTTTTCAATTCCCTCATAATATGAAAAAGAAATTGATTTAGCGCGATTCAAATGAGCATCTCTAAATGTTTGCATAATAGATCTTATTATGAGAGGATGGAAAAAATAAAGAGGTTAGTGTTTGAACAAATTCCCGCATAATACGTATAAAACAAAGGTCACCCACGGTAAAGTGAATGTAAAAGAAAAGGATGACAAAAGAATGAAATGAAAGTCTTTTACTCAAATAAAAAAGAGTATCAATCCAACAAGAACAAGGCGATAACATTATTTTAGGTAGAAACTATAGAAAAAAAATATCTATTACAAAGATGGACCCGTGACGTGGTAGTTACCAGACTAAAATCATACTATGTTACGCGCTCCCATGTAAGGAGCAATGAATCGTTGATAAAAAACAAAGATAATGAAAAGAAGAGACACAAGTTGGAAAAAGAGGAAATACGAAAATAAAAGAAGGAAACGACTATAAGACAAATAATAAGATGCTTAAAAAAAGTTGTCAATAGAATACAATAACCTTACTCGACCATACCCCTTATGAAGATCAAAAACGACTTACGCGCCCAAAGAGATAAGAGGCAAAAAATTGATGTGTAAACTCACTTCGTCTCATTATTCCTACTCTTTTCCCTTAAAGCAGTTATTCTCTTCCACCCTTAGCTTTTTTTTTATTATTAACTTACATAATATCTTACGCTCTACTTTATAAGTTATAACGCTCTCTTATTTATGGATGTTTGTTTACACAACTTTTTGTTTGTATTTCTACAGTGGCTTTTAACGTGACATAGAAAATGAGATATTCTATATTTTTGCTCTTTTATCTATTTCAACACAAATCCTTCTTGCTCTTCAAAGTAGTTTTTGACATCGAGATAACAGTGGAGCTAAGTGAGTGATTCTGTCTTTATATTACTACAAAAGAAGAGGCGTATAGAGAAGTGAAAAAGAAAGATTGGAGAAAGAGTCGAGAGAGAAGTGAGCTTGATAACTTTGATTATGTCATTTCGCTACCTAACTAAGCCCTGTATTTCGTAACCTCACTATGATTACACTTTATTATGATGTCACATCTTTGAACTGCTCACTGAGCTTCTTATGTCTGTTTAAATAGAAGTACTTGAACCAGCTTGTTAAAGTTTATTTTATATACTCACTTCGCTCGCCTTGACAACCGAGGCCATGAGCACGCGAGACCAGACTCGTTAATCAGAGGGGAAAAGACTATACTGAAAAAGGCTACAACACCAAAAATAAGGTAAGGCGCGAACGAAGCAAGTATTGGATCCTGGAGAGTTAATAAGATGTTAATTCAAGAACCAAACTAAGAGTCTTTTCTCGAAATATCAGTATTGCATGCTTCTCTGTTAGCCTACAAACAAATACGTTTTTAGTTCTTTTTTTCTATTTAATTACTTGTTTCATCTTGTTCTTTGGTTTATCTCATGCTAGGGAATTTATTCTTAGCTACACGTCACCGATCTGACGATAAGAGAATTGACTGATCGACAGAAAAAAGAAAGAAGAAGAGATACAAGTTGGAAAAGAGGTCTAAAAATACTTTTTTGATTAGTTCATTCTTCACTTAAATAATGTTGGAAAATAGGTATATCTGAAACTCTCCCTTCTTTGACTCATGAAGAATCTAAATAAGTTGTAGTTTTGTCAGAGGTCTTACACTTAAGTTAGGAAGTAGTTTGTACTTATTTGTCTACCCATATTCTATTCTTTAAAAAAGGGATGTTTATCTGTTTCACACTTCCGCTCCTTTAATCCGCTCCCGCCCTCTTAGCACCTACGCTATCGCTCCTATGCTTCGCACCTCCACTAGCGTTTCCCTCCTTGTCAGTCGCCTCCGCTCCCGCTGGTCGCTCCGATGTTTATCTTAGCCCGCTTCTATGCTTCGCACCTGCGCTAACGCTCCTCAGTTTATCAACACCTCCACTAGCGAAACTATGTTTATCTACGCTCCCGCTGGTCGCTTCTAAGCTTCGCACCTCTTATTCTTCCATCGGATGGAGTCTTTGGAAAAAATCATAATAAAAAAAAAAAAAAAATAGAAAAAGAATGACAAATCTTCTAAGTAAGAAAGCCCCTTTTGGTAACTTTTCTTCTACTACGAAATAACCCGCTTTCCTATCTTATAAACCTGACTGATGGTCTCACACTAACGTACGAGTAAGGTGAGCGAAGCTTTGGTCTGTAGCACAATCACCTCGGTCTATCTTTCGCTTAGAAGAGTGAAATCGTTCGCACCAACAGAGAGAAAATTGAACCTGCCCGCGTTACATCCAATACTCCTACAACTAGTCTACTTTCTGTCAACTGAGCTATAAAATGAATAATTTGATCACAACACAAGAGCACTTCTTCCAGTTGCATTATCACCCGGAGCCCTTGTTCTTTCTGCCGTTCTTTCCACCCGAAAAACTTAATGAGCGTCAGATCAAGAAAAGAAAGGCCATTGACGGACCTACAGCATACGAATACTAAGAAAATGAATCAATGGAAGTTGACTGTAGTAGTTGAGTGACGAAGCTTCAACAAAGACAAAGATGAAAGGGCATATAGGTGGTAAAATACAATATACAACGAAGACGAATCCTCAAAAAAGAATGAGCCCAAAAAAAGGATGCTTCTAAGATAGAAATAATATATGGATCTTGATCTTCTTAAAGCTCCAAAGTGAGGAACGAGCGAGTTATTCTACGACGTATGATGTTATTGAAGTCGACCGTGACGTGACGGCAAGGAAGCAGCGAGAGATATAGGTTTTTTCTTGTGGGGTCGGCTGTGGTTGGTTATTCTTACATCCCGGGGTTGAACTTGAAGTTAATTAAGGCTGGACAGTGAAAAGTGCTGCAAGTGATTACGACTTGAACTTTAACACGATCCTTATTGTTGTGATGCCAAACGTCATTTCTTCTTTTTAAGACAAGATGCATCCGACATGAATTAATGTGAATGCGACCGTGAAAAACCTGCACGCGATTGATCATGACCGTGAAACAAGTGATTGCGATCGATGACGACTAACGAAGAGAGGTAAGCCGGAAGATGAGACATTTGCGTGAATGAATCTTTTCTTCTTGAGTTTCAGTACTCAAACTGAGCCATTGACGGAGCTCTTTAGTTAGATCTGACGATGTCTGTTGGGAAGCGATCCAGAGAGAGGTGCCGCGATCCAGACTTCCCGAATCAATGCGTAGTTGTCGCGTACAAAGAAGACAGGGTCCGGTCTTTGATCAACTAATTAAAACAATGTTGCAACATTGATCAACAAAGTTTCAGCATTGTGATGAAATGTTTGAACAACTTAGAACTTCATTCAACGCTTCGCCAACTAAATATGCCGCTGACTCATACAAACGCTCCTAAAAAGCGCCTCTCGCTTCGCTCGCGCTACACTCGACCGGTCGGCCTTCCATGGCACTTTTTCAATCGTACAAAGACGTTAAATTAAGGCGAGCGATATCGAAGACGAAGTCGTTCAGCGACGCACACATATTACGGGTTCAAAAGAAAGAAATTGTAAAGGGTTCGACTAAGTTTCATCTGTCCACAAATAAAGGGATAGATGCCCGTATTAGGTGTCAGTGCCATAACCCCAAGCACAACAGAAGGCGGCATGGGTCTTTCTCCATACATAGAAAAAGTGCTTTCTATTTAGTGAGTCTCTATAAGCTCTCTAGGATTGTGAGTTTTTTTTTCATTTTGAAAATGGATTTCTTAAGGCGACCGTCTTGTTCTCAAGAAAGCAGGCGAGTGTTTTCCAAAAGACAGTGTTTGATAAACTTCGTCACTCATCACTCTCACTTCGTACTCGGATACTACAAGAAAACAATTTCTAGCTTCTTCTGCACGGGCACTTCACCCTTACTTCTAAACCCTGGCTCTTTCTTTTTTCCCGGTTAAGTGTCGTTCGTAGTTTTTCTTTCAAGTGAATTTCAAGCAGCGTATATTAATTAAGACAATTATTGGTTGGGATTGAACACAGAAAATGTGCATCGACATGGGCATACCCACTTCCCGACACCCTATTCGCCTTGACCCAGACGGTGGGTTCCTTGTCAATTTCATTCACTTCGTGGGTCACCAACGCTATCAGGTAGTTGACTATCTTTCTCTGTCGACTCCGAGTGATCCATTGCTGCCATCACCTCTTCCCGATCCAGTAACAGATCTCATCGCTCTTGGTTTTGATCATTAAACTAAGAGAATTTCATTACCTTCGTCACCCTCACTACGATCGCCTCAATGCTCTTAATCGTCAGCTTGCTAACAAAACAAACAACATGATCGCCTTAATTAACAAATCCAATCTGTAAATTCACCAATTGAGCTGAGCTTTGACTGGTATTCTCGTATTCAAACAAAGCATTTTGCCCTTATGCCATTAATTATAAGTCGGAACTTGAGAAAACACTGGGGAGTTTGGACTCAATTCACTAACGCCCTTAATAAATCTATCCTTCTTTAGAAGTTAAAGCCGCGTACTACTTCTTAGAATTACTTACTACACGAAAAGAATATGCTTACACGCGTGTTGTTGTTTGCGTTGGTGTCGCAAGTAGTAGTCAGTGCTAAAATTACACGCGGGTGTTGTTAGCGAGTAGTAAGGTAAAGAGTGTAGTAAGTGTTCCTATTCTCTCTACACGCTCTGCACCCACGATCATCTTTTTGATATCTTTGGACAGTCTGTCTGGTCGGTACTCATATCCAAGCAATAGATTATTTTATATAGAGATAATTATATGGTTCAAACAGAGCATACTTGAATATTACAACACAAAGTAAGCGAGACAAAAAAAGACTAAGTGGGAAAGGAGTGAAGACAGCAGACAAGTAAAGAAGTGGACCCTACGAAACTCCATGAGGCAACAAGGATCTCTTGTTGACTGTAGTAGTTCAAACAAAGGCACGACGAAGTTCAGTCTGATCGTGTTGTTCGCGAGCAATCCTTTGCCGACTCCTGTGACGACCAACTCTACCCGGCCCAAGGCGACGGTCTAAACTACGAACAGGGTAGATAAAGGAAAGAAGAATGTTATGCACCTCTATGTAATAAGTGTCTTTACTCGCTTTATAACGTATATTCTCAAACGATTGACATCTCCTTACCGGAATACCTATGGAGGAGTCACGTGCAAGTATTCATATCTTAGTTTAGAACATACGTCCAGCAGTGACAAAGACGAAGAACTAAGCACTTTTATATACCCTGCTGACGAGTCTTCATTCTTTCTTTGTACAAAGTTGAGAGTTCAGTGCTTATGCTTACTTCTAGTAGCTGATCCATTTGGGACACAAAGTTGAGTGTTTGGAGAAAACAGACAAATGGAAAAGTCTTCCTATCCTTGTCAGGTGCTGCTGATCGATACAGACGTTTAGTCGTCAAGGGCGGGCATCTCCTCAGCCATGAACTGAGGCTCAAACAATTGAATGTTAAAAGTTTTTACGTCATCGTTGAAAAAGATGATTTTTTGTGTTGAAGACTTCTTTATCCAAGGTGCGAAGCAATGAGTAGATGGAGTTCTTACTAATGCGACTGGGTTTGAATCTTCTCGATCAAGGCGAGCTTTGCGAAGTTGCCGGAATGGTTTAATAACAAATGTTTTTAATCACCATATTCACCTGAACTTCGCTTCGCGCTTAATTAGGGCGTCGGTGTGGCCGGGAAAGGCCTGCTTTTTATTAGTCCGCTTGTGGAGATGCTTTTCTTAGGAGTGATGATAGCGGGTAGGGTATCCGTGATCCACTGCTAGGCGAGCAGCTGGAAGAACAAGGTAACGAGATAGGAAAGAAAAGGCTCCATTGGTTCAATCAAGTCTTCTTGGGGAATGAAAAAAGTTGTAGAATAGAGTGAAACGTGTAAGCGAGTCAGCGGCTTAAAGCAATACCTCCAACTGCGCCTCGGTTTTTGTGCCGTTCCCTTCGCCTCGGTGGATGCAGAAGAACTTCGCTCGCCTGCGCTAAGATCTTTACTTAAAATCGAAGTGAGCGGTAATGGAATAAGAAAGAAGGAAGGCAGAAATGAGTAATTCAATTAACTAAGACCCGAACAACGCACCAACTCAAACTCATTACACATTTTCCGTACACCGTAGATCACGCAAAAAGGGAAACATTAAGACCAGCGTAAGGTTGAGGCGATCGTGTTGCGAGAGAAGGGAGGAGGCGAACGAAGTGCTGAGTTTAGAGCTGACGTTTAAAGTCCAGTGAAACATACACTTTTGCATTTCTATCTTTGTACGAAGTTGAATATTCTAATCAAAAATAATCATTGGAAAAAAACTTAGAATAGGAACAAGTCAAATTAACTATTCCTAATAATCAAAGAGAGAAGAAAATTCAGCATTAGTTGACCACCCTGTAAAAAGAAAGTTTATAGTACCGAGACGCAGTAAGGGTTGAGTTTTTAGCAGAGAAAATCGGAAATACGGTGCCAAGCATTGACAGTTATCCCAGTCCAGTGGTTTTTACAGTTTTTTTATTTCGAGATTGGCTTTTAGTATAGAAAGGAAAACCCAGTGAGGTGCGGAGCGACTATGGGTGCGTAGCGGAGGTGATCGAAGGGCGGAGGTGAAAAAGCAAGTATTTATTGTGCCAGAGGGCGACGTTAGGAGCAAAGCGCCCTTGATGTGTAAACTCACTTCGTTCCAAATTGTGAGCTTGTATTTAAATACGATAAAGTTATAAACTCGAGTCGTTTCACTCCTCCCCTCCCTCCTATTTCTATTACTTTCGTATGCACCTTCGGCGAGCCCGGATTTGAAGATAAAAATATATTTAACGCGACCCTTAAAGTGGCGCTTTGAAAATATATTGGGTTGCCGGCTCGAATCTTCCTCAATAGTTTTTAATCAGACTCGAGTTTCATTTATTTCAGTTTCCCCTTATGGCAGGGGCTTCAAGTGCTTTTATTGAGGGAAGATAGGTCGACCTAAACGTCAGTGTTTGTATTAGGGTCGAAAGTAGGAAACCGTCATTTGCTAACGAAATAAACTGAAAACTTTCCAGAAAGCATAAAGTGATAGTTTTACCGTTCTTAAACTGAATAAACATATTGATACAAGATTTTTCGATTCTATAAAAGCTGTTCTTTTGTGCATAAAGACATAGAGATTTCTGTGGTAGAAGGAACAGAGTGTAGCAACTCCGTATGTATCGAAAGGCGATCAGTAAAAAAATGAACGGGTCATAGCTACAGAACTTTGGCTTTAAATTCATTCTTTAAATATCGAGTGGGTCACTACTTATTTTTTTTGTTGGTGAAACCCTTCTACTCCGCTTCCTTCGCTACGGGGATTTAGGCAAGACAAAACACTAACCATCGCTCTTTTAAAGAAAGCACTATACCTCTTACTTAGCCTTGTTGCTGAAACCCATGCGGATAAGAAGCAGCTTCAACCCCACTAGCATATGATTTAGAGCTAAATGAATTCCTGGAGCGTCTGTCTGTGTACAAGGTTCTCTATCCATCTAGCTTTGTTACTTCGTCACCCTCGTGTTCAGCCCTCTTCTAAGTACAGTAAAAAATCCCTGTCTAGTCTAATGGAAGAAATCCTCGTTCCCACTTTTCTATTATTTCTTCTTTCTACAATAGGTGGTTTGAGCAGCAAGTCTCATTTGCTTCATTCAACTCAATAGTCCAGTGTATCAGAACCAACCCGACCTCACGATGCGATGAGGACAAAAATATTGACCCCGCGTTCTTATCTTTTTTCATGATTAACAAAGAACGGGTTTGATATAATCATAGGGAGGATATGACCAGCGAGCTGTAAGCCAATACAATACGATTCTCTTTCTCTATATATAGTCTCGCTTTCTATATCGATTAACAAACGTTTGGTACAAGATAAAGTGTTTAGTAAAGCCTTTCTGACACAAAGTTCTCGTTACCGGAGTTCTATTCCTATGTATGCTTACTGAAACCAAGGGTAACGGCGCTGGGCAAACACACCTCTTGGACGAGTAAGGGACACAAGGACAGTACGAGATGCTGCGTACTAGGAAATAGGCATAGTTTCTCCTCTGCAATCACTACTACGTTCTTTGTATCCCAGACGTAGCCTGACCCACAACTTCTCTGTGTTCTTTTCCCTCCTTATAACTTATACCTGCTTCCGCCTGCAACGTCCCGCTCGCTTTCTCGAAAAAAGCTTTGAAAGACAAAGTTCAGTGTAGTTTTTTTGTCTGTGAACAAGGTCAGTGTGCTTCCGTATCCATCCCCGGTTTTGGTCCTCGTCACTACCTTTGCTTTCATTCCTGACCATACCCAATTCGTTGTCAAACGATCACCCTTTGCTGCCCGCCCTTGTCTGGTCGCCTCTCTGAAGGAGTACCCGTTAGACGAGCTACATGAGGTGCATAGAAAAACCCGGTCTTTCCAAAGTTTGATACTGGCTAGGATGCAATAGACGAGAGGGCAACGGGAGTCAGTGGAGCGTGTATGTAAGACCATAACTTCAGGGACCATCTCAATGACCGATGTGAAAATGGAGTTTTTTACAAAACTACCTATCAGTCTTAAAACTCTCGATCTAGAATAGGAAAAGCACTCATTACGGGTTCAGAGACAAGCTCCCTTGTAGGATGGATCGATCGCCTAGCCAGAGAGGTAAGTATAAAGATTGACTCGCTCATAAGAAAGATAAAAATAATAGTGATTCAAGAAAAAAGAAGAGAAAGTGTTTGTTTGGAGTATGGTTCTAGAGTTGAAAGATCAAAGTGACAAATCAGCATTCTATAGATAGAGCTATCGAGCAGAGCTGAAATTGCTAACTACGCCCACAACCCTTGCCCAGAGAGAATACAAGAGATATATCGTTCGTTCGCAGATTTACTGCTCACTTAACTTGCCTTCGGCCTTTAATTATTCATTCAATATTATTATTTTTATGGAGAAAAATTGTTTTACTTAGTTCAAGCAACGTGAGCAGACCGATTCATGCCCGATCCACTTCTTCCTCCTTTCAGTTATGACAACACTCGACTCATTCTTTTTTTTTGTCTACAGTACCTATCGCCCCATTCTCACTACTCCTTTCGTTATCTTGATTCTGAATTGAAAGCTTATATCTACTACATTTCGTTTGGATATCGACCATTCCTAAATCAGGTCATTCTCACCACCTCGATGCGTCACTCTTTCGGGCTCGATAAAATGGAATTCAGGGTCAAGCGGGTCCATGAGTCAACAAGCGCTGAGGGATGTAAGCGAGGTGATGAAAAAGGTAGTACGAAAGTAACGAAAACTAAGTCAACCAGATATTTTAGAGGGGCGACCGGTCGAGGCTATCCTTGTGCGGTCGAGTATGATTACCGTTTTGCTAAAGAAGCGAGGCACGGATGCTATGTTGTAGAAGGCCCAAGTCTGAAGATGGAATTGATCAGGTTAACGGAAGACCAAGAATGGTTTTTTTCCAATGACAAGAATTACTACATATAGAAAGTCAAGTTAGTCTATAGGTTACAGAGTTCGCTGGCGCTCATTCGATAAACATTTCTTTGAGTTTCGCTGCGCTCACTCCTGATTCTAATTCTTAGAGTTTCGCTGCTTCACTCTTTTACTAATGATTTGAGGTGCGACGTTAGGCGACTGACAAGGAGGGAAGCGACCAGCGGGTGTTGATAAACATAGAAACGCTAGTGGAGGTGCTAAGAGGGCGGGAGCGGAGGTGATAAGAGGAGCGACCATAGGCGACTGACAAGGAGGGAAGCGTAAGCGAAGGAGCGGATTAAAGGTGATAATAGGAGCGACCATAGGGAGCGTAGGAGCGGATTAAAGTGTTCTTAAATTAATAGGAGCGATAGCGTAGGTGCGTAGCATAGAAACTTTTAAATGTCAATTGCGAAACTCAATAAATCTTTTTAATTGAAACGGTAAAAGAACAAAAAATAATTGATAAATTGGCTAACTTTTTAATGAAAATTAGAATCTTGTTTTTTCTTGTTTTATTGAAATCTTTAATTAGGTTGTTTTCAATCTTACACAAAAGAATAAGAGCTTGTCTCAAATCCTTGGAAAAAGAAAACAGAAACTTTTCCTTTCAGTATTTTTTGTAATTCATTTTGTTTCCTAAAGACAGTAATCGTTTAGCTTGTCTTCACCTTATTGACAGTAATCGTTAGGCCTCCACTCTTCATTTAATACAAAAATATTGCCTCTTTCGTCATATTCTGAAAGTTTATTTCGATATCTCGCAAAGCTCTCGTCCCTTATAAAGACCTCTGTCTTTCCACATATTGCTAACAGACGTTTGTTTAGTCAAGGAAATAAGCAAGCGCTCACGATGCACATAAGCCAGCAAGACTCATATTTCGACCGAGGTTGATAAAAAGAATGGCTAAGAAAGTATTATCTTTTATTTTTTAGAAGCAGAGTCCCTAAAACATATAGTCTCTAGTGTTTGGAATGAGACTATGCCGTCATTGAAGACTCAACGGGCGTTCTTTCTTCTTTAGTTAAACGTAGGAGACTTGCTGCTATCCGAACACACCACGTCGCCCGCACTAAACGAAGTATAATAACGTTTGTTGTAAGCCAGTGAAAAACTGGAGTACCTTTGATCCAGTAAGAAAAAGAATACCCGAAACTGGCGACCAGTATTGTTTCTTTTTGTTTCAAGCTTTTGGATACGGATCCATGATCGGATTCTAGTCAAGTCAAATCTTTACTTCTCGCGTGCCTAATGGTTCTGCCTGCTTTATTGAGAACAACTCGCTTCTCTTCTGCACGCTCTACTCGTTAGGTTATGTATACCTCATTCCATTCCTTCTTGCTATAAAATAACCTTTTCCATTTTATTGAACAAATCAATCTCCCACTCATTCTTTACTTTTCGCTGCTTCCACTTCGTTCTTTCGTTGAGTTCTTTGTTTTTTGATAGAGAACTCTCAGTTTTATTACCTATATAAAGCAAGCACGTTGCACCTTTTTTTGTATTCGTTGACAAATTGGAACGAAGTGAGTTTACACATCAAGGAAAGAACGCTCCTTCTATGAGTACATATTGGAGAAATATGCTCAAGGAGATAATTAGTATTTTCTAAAAACTGGATAAGATGGATGTTGTAAACTAACCATTGGCTAAAGCTTAGGGTAGCCAAAGAAATGGAAAGGAAAAGGGAAAGATAAAGGATCATTATAAGAGTTTACCAATCAATAATCATATTTATTAAGTCAATTTACCTCTTTCACTCTTTTGTGGACTCCTCATTGTCAAGGTCTCTCCTTTGACCACGGTTCTTGTCTTTAATTTCATTATTGATTGATTCTTTCTTCTCAGGACCAGTGACTGAGACTCAGAGTTTATTGAGGAAAGAAGTGAAAGGCGAAGGTGAAGTTGTTAGTACAGAGGTGCAGCAGGTGAGGTGGGTCTAACATGTTGCTAGGAACAACCTAAAGAGAAAGTTCAGAGTTAGCATGAGCAGGTCAAACCATGAATAGCGCTTTTATGATGACGGTGCGATACCCGTCTCACAATGACAAGTGTCAATAATAAAAGAAAGAAAGAAAAAAGATCGAACAACGTATCACAAACGATCGAGCGGTCTGTGGTCTCTGGCTGTGGTCTGTGTGAAAGAGACAACTTGGGGTTGGAAAGGTGAAAGGGATGCGGAGCCCACGGAACAAGAAAAGGATCGATACTAGAAGTCCCCGTCCCAGAGAAGAGAGAGTGAGGCGCATCATTCTATGCTGGCTGCTTTATACACCGACTCTCATCAACTCGCACCTTTAGTCCCTCTTTGACAAGGCTTCACAGCCACAGGTGTCAAACTACCAACGCTGACAGAGGTAGCTTGTCTCATAGCAGCGGAACTCGGCATGTCTACCTTTGGTGTGACCGACACACTCGCTAACCGTAGTCGTATTAGTAATCAGCTTTCTACAAAAGTCTTTGTTCGAGATAGGTCGAGGCTAAGAGTCGAGGGTCGATCGATCGACCTTTTGCTTCCCCTTTTGTGCAGTCAATCTGCGACCTTTTGTCTGAATTGTTTGGCTCCTATGTCCTTGGTTCAATCTTTCTGTTCCTATGAATGGGATGTCGGCACTAATGATGACGGTCTGTTGATGTCTAAACGTGTTTTCTTCTTTACTTTCTTAACCTTATCCGTACTTTGGTTAAAAGGCGAGATAAACTCCCTCAACCGAATGAAACCTGGCACTTTACGAACTCCGTGAAGAGAAACTGAAATCTATAGCTTCGCCTTTTGGTAGTTGTATGGTGGTACGACCGTCGACCTGCGTCTCGATATCCCATCGCTGAACTATGTACTTTGACTAAACACAAAGCAAGCACGTTAACTTTCGCTTGCACTTCTTACTTCGCTCCCTGAGGAGGGGTATGTTCTGGGTACTATTATATCTATACGACATTCCACTCACATCTGATACAGGATATAATGAATACTTCTTTATGCCCTTCCTGCTGCTCCTGTCTTTCTTCCCGTGTGGAAGTTTATCCTGTTCTGTGTAATGGTTATTAAGAAGAAGATTTCGTGTATAAAATAGGAAACACTTTTGCAGCTATACGGCGAGATGACAGAGGTTACTAATCCGGGTAATGGTACCTTATTGCTCAATAATAGGAAAATCACTGGTACTCAGTAGTCCCAGACCGAAGATTTAATTAATTAGACCATTCGAAGAATGAAATGAAGAAAGAGCTCAAAATGACCTGAACTACACTCCCTTTTAGTCACGATAGGAAGAAGGGGACATATAAAAATATGAAACTCTAATTGAGAAAGAATCCGTCTTTTTGCCTCTATTTCACAGCGATCAAGCCCCGAGATGGAAAATCTATTTCGATGGCTACTATTCTTATATCTAACTGGCAGGAGCAGGCGTCATCATTCATGGTTGTTCTAGAGTTGTAGGAGCGGCGTGCAGAAGCAAGACGAGGAGGCGAGAAAAGAAGTGAAGAAGTTAACTTTTGTACAAAAAAGAGGGTTGCATTAATTGATAAATCAGAGTCTTACTACCAATGGTGATTCCGGAAATAGAATGATGCAATAAACCCTATCTATCCCTAACCAGATGATGGATAAAGAAGTGTTGGTGGAGCAAGGTCTACAGATGCTCCTGGAACGGGTTTTGCTTGTGAGGATATAAGTGATTCAGTCGGTGTAAAGGCTTTTCTATCGATTACTGTCTTTACATATAGATATTGAAGAGTTCCGCTGCGCTCCACTCAATATTATAATGATTTGAGGCAAGCTCTGGAAAATAGAGTTCCGCTGCGCTCCACTCCCTTTCATATGGATTTGACATAAAGTCCCTTTCATATGGATTTGACATAAAGTCCCTTTCATATGGATTTGACATAAAGTCCCTTTCATATGGATTTGACATAAAGTCCCTTTTCTATAGATTTGAGTCAAGCTCATTAAATATTTAGTTTAGTTTCGATACTTATCACTCTGATTCTGTGGATTTGAGTCAAGCTCCCAACAATAATGATTAGAGTTTCGCTACGCTCACTCCCAACACGACATAAAGTCGAATTATAATGATTTGATTCAAGCTCTTTTAATTACTTTAAATACTGTTATTGAAAAGATTTATATGCTACGCACCTCGTCCATAAATAAAGTCTGAGGATTTGAATTGAAATCCATAATTAAAGATTGAAATTGATAAGTTTTATTTATATTTGAATTGACGTGGGAGCCCTAAAGTTACTTTCTAAATTTATAACTGTACGTGTCAGAAAAGTTAGAAACCAGATTTGACTAAGGCGACTGACAAGGAGGGGCGAAGGTGTTGATAAACATCGAAACGCTAGTGGAGGCGATACAATATAAAAATAAAGAAATTACGTGTAAGAAAAGTTATAAACCTTATTGGCGATACAATATTTAAAAGAAATTTCTTACGTTTTATATAGGGTATAAAGTTATAAACCTGATTTATTACCATAAGTTACTTTTGAAATAAACAACTTTACGTTTGGCCCAAAAGCTTATAACCTTATTTTACTAAGGGATTTCTCAATTACGTTTTATATAGGCCCAAAAGTGAATTATTTGAATGTTTTTAGAATGATTCTAAGAGCTAAATTCTAGTTTCATACCCGGTAAAATGCAACTTTTCAATTTCAATCTTTAAATCAGAGCACTTTCATACCCGGTAAAATGCAAAGTTTTTCTTTGAATCTTGAAATCAGAGCTAAAATCGAGTTGCAACGACGGTAAACTAGAAACTTTTTCATTTCAATATTCAAATATGAGCCTTTACTACTAAAAAGAACGGTAAAACGTAAACTTTTTTATTTCTAAAGTCGCTCCCTTTTTTTAGTCCTAAGTTTTTCGAACTCTTGCAGAAGAAGCTGTCTATTACTGTCTTTACATATAGATATTGATTTGAGTTCCTTTCTTTCTATCTCTTCAACGTCTAAAGAGAGCTATCGAGTCTTTCTCTATGTCTAAGGTGAGTTTACGTTTCTTCTTTAGCTAAACGGTACTTATTTACATGATCAGTCTGATTGTCCCAGGTAGCATCTTCTGTGTTTTACGATAGGGAGTGAAGCGTGTTACGGGAGTAAGCAATCTGTGTCTGTTCAATGAGTGGATCCTTTGGTAGTAGTAGCTAAAATAACCCACCAGCCGACTTCTTCTTTTTCTTTGAAGCGAGTAAAGAGGAACGGGAGAGCATACTAGCACCCACCCAGTAAGAGTTTTATCACATAGCTTACGTGGGCTTACCTGCTTTATATCAGTCAGTTACAAAATCTACACATCGTTTTCGCTCTTTAATGAAAATCGTTATCGATGCGAAATTCCGTCCTGCAACGCGAGGTGTCTCTGCGCAGCGTAACTGTCGCTCTACTCACTCAAATGATCTTACGCTTCTATCCGACTTTATTTGCTATCTCTCTACATGCCTGGGTTTAGGAAAAACACCTCACTCTTTTTCTGTTGATTAGAGTCAAGCTCTTATTCTGTTGATTAGAGTTTCGCTCTTATTATATGGATTAGAGTCAAGCCCAAGGATTAGACATGAAGTCTGATTATATAGATTTTCTTCAAGCTCCCTATTATAATTCAAGTTCTTCCGCTCCTACGCTCCCTATGGTCGCTCCTATTATCACCTGCGCTAACGCTTCATTCAACACTTACGCTCCCGCTGGTCGCTTCTATGCTTCGCACCCGGGAAAATGACTAGGACACTGATTTCCTTAGTGATTTCCATTTTTAAATTTCAAAGTTGCATTTTATATAGGCCAAAAAGTAAGCAATTTTGTCATTTTTTGAATGAGGGTATGGTTTGAAAATAACTTTCATACCCAACAAAGTTTTTCTAAAAATCTGGAAATCAGAGCTAAAATATAGTTGCTATTAAAAATCACGGTAAAACGGAACAAATAAATTATTTTCTTTAAATCACTACTGAAATATAGTTGCTATTAAAAATCCCGGTAAAACGGAAATTCAAATCTGGAAATTATAGCTAAAATCTAGTTGCAACGAGTATAAAGTTTTCAATCATTACTTTTTTTTCTTTTTATTTTGTTATTTGAATCTTGTCGCTTCCACGTCAAGTTTTTCATTTTACGAGAAAATCACTAAATTCAAATCTTGTAAATCTTTATAATTTATATTATTGCTTATTTTTTAATTTAAATTTGTATATTGTATTTAGGTCACTTTCCTACTTAAAATACATACTAATATAGCTAAAAATCCATGTTTATCGAGTCCTGGCCCATTGTCGTCCATACTACTTCGGTAGCAGGGTTAATATCCGTGAATGAACGGTCTAGTGGTTCTTTCTTTTGAGTCGCAGTGATGGTGTTTAGTATTTTCCTTTTTTCAACCCCCTAATCTTTGGTTTTTTGTATCCCAGACGAACGCTTCTCGAAGCGGGTCGAAATCGTTCGTTTCAAGCTCTTCAATCAATCGTCACTTTACAACGAGACCCTTTATTTCCTGTTCTCGTGTAACGTTCTGAAGGTCCATCAAAAGCCCCGTTGTTCGTTGATACGCCTTTTATCTTACCGAAGCCTTTCTCGTATGGCCTTCTTCATCGGGTCATAAAGAGTGTTAAGACTAAATTTACCAAACAGAAGTGAATGTAGGATTTGCTGAACCATCTCCCAATGTCGCGTAATCTATTTGTTGAGCCATAGGTAAAACTCATTAAGTAGGAGAAAGACAAGAAGAAATAGTTTTTTGCATTCACTTTTAACTTCGATCGCCTCTTGCTTCTCTTTATGATTATTATTCCTTTACCGCACCTTTATTTAATTATAAACAATGGATTTATATATATATACTATAATGTAAGAATAAACCCAGCATGATGCACATATCCTTCTTTCTTATTCTCTTCCTTCCCTTCACTCTCTCTGTAAACTCTTTCTATTCTTTCTTCTTAACGCCCAAGCACTTTCTTTCTCGACGAGGCGAGCGCAGTGAGAATTAGATACACAAAAGACACTTAAAAACTTCAAAATTGGCTTAAATAAAACTTTTCAATGAAACGAATAATTTCAATTTCAATCTTGTCTGTAGGTTTTAAATGCTACCACGTAAACTTTTATCTTTCAAAATGGGCTTCTAGAAGTAAATGAACTTGACTACTTAAAAAGACAGGTGCGTAGCATATCTCTAATTGATTTCTTTTTATCTTTCTTTCCTACGCTCCCGCTGGTCGCTCCTATGCTCCGCACCTTCGCTCCCGCTGGTCGCTCCTATGCTCCGCACCTTCGCTCCCGCTGGTCGCTCCTATGCTCCTATCCTTAGTTAAATAACTTTCCTCCCCGGGTCAACTCTTTTAAAATTTCAATCTTTAGCCGAAACTCTGATCATTGAAATATACGGAATATATGTAACTGATAAATGGAACAATAAACAAATGCAATTTCTAAATTCAAATCTTTAATGAGCATAAACTTATAATCTCAATAAATCTTTAATTATGGGCACTATAAAACTTAAAACACCGGTAAAACGTAAATTGATAAATTGGCTTCTTTTATTTTAGGTGCGTAGCATAGTATCGGATTAAGGTGTTGATAAACATAGAAGCATAGAATTCAATTCTCATGAAGAGCATTAAATAACTTGTTAAGATTTTGTGCGAACCCATTGAACAACAAAGTTTAGTGTTTAACAAGGCGACCAACGTAAACGAAGTTTAACAAACAGTGAGTTATTCATTTTCTTTATCTTGTATTCTTTATTAAGTATAAGTTTCTTAGTATGTCTATTCACTTTGTCAAATACGGACTTATTATTACTATCTTTTATACGGATGACACCGTGAACCCCCGAACATGTCGAACTTTTAAAAAGTTATACTCAATATGAAAAGAGATGTAAGAGTAGTCGATCTAATAATATGTTTGCTGATGTCAAGGTGTCGGTGCTGGTTCCAAGCACTATCAAATTTCCCCTAATATCTCTTTTTTGGTATGAAATAAGAATAACAAAAAGAGAAGGATAGTTAAGAAAGAAGGATAAATGTAAACCATAATGTCCTGTCAACTAGTCGACAAAAGGTGGGTAATTAAGCGTAATAGTACATATAAAAAGTGGATTCTCTAGTTTCGCACAAACGGGTGTGTTAACATCTTTTCACTAGCACCATAATTGGGAAGAAAGCCTTAAGGTTGACGTGAGGTAGACGGCACTCCTGGTCCTTAAAATGTTATTTCCTACCCTATTTTTTATTAGGGAAAAAGACTCGGTTACTTAGTCTTTCTTAACTCCTTTGTGAGCATACAAAGTGACGAGTGTTTGGATTGAGCCCGGACTTTTATGTCAGCTAAAGTAGACGAAACACTATTGATGCCCGAAAGCCAACTATATTAGAAGACGACTACCGGCCCTACTCATAACTTCGTACAAACTACGGGCTTTGCTTTGGGCGTAGAGGTGACCAACAAAGTACTCACTTCGCCTTAGCTACAAATCACTTCGATAACCTCACTCTTCTCTCCTACTCCTTATTTTGGCTTCTTTCACATAACTATAAATATGCGTCACCCTCACTTAACTCGACTAAAGCCCATCGGTAACTGTAAATTGATAAGTTTAGCTTTTTCCTTACCGTTTCCCATTTATTATTAAAAAAGTATCGTTTTTACAGGGCGCTCCATGGATGTAGCTTTTTACGGTTTTTGTTGCTGCGGGTGTTGTCGAATATTGCTCGCAAGCACCTTACGTGGATCGACTGGTGTTAATAGTGATCTTTTCTCAGTATAGTTAGTTCTAAACGGTAATAATCACTATGAACTAAACTCTCACATCGCGGATGAGATTAACGAACTGAATTCGGGTTGATGTACGTCCTTACTTTGGTATCGGTGCTGGCTATGGGAAATAAATCGTCGATAGCTTATTGTTCAGGGTAGGTCACGTGTCTTGTTCCCTGTGGGACGTCCAAAAAGTTTAGGTCTTTTCTTCGTGATATAATTCTTTCGTTTTTCTAACATCTTGAATTTCATCTCTTCATACATGTCCATAATATAGGTTAAACTTGTGTATCGAAAGTAGAAAGACCAGTGAGGCGACCATGATGGAGCATAATCAGAGAGATAAAAGTAATAGTTTTGTAAATAGTGTATCGATATTAGATCTTTTTTACGACCTGGGCGTTGGCCGAGGCATTATACAGAGTTTAGTTTACGACCGAAACACGCCTACGTTTATGTATTCGTTCCTCTAGATATCAATCTACAAGACTTAGTTTAGTAACAAGCTAGCTATGTCCCCTTTACTTTTTTTATTTTAGTCGGGGAGAAGATCAACCAATGATGTGCAGGGGCCCCAAGTGTCTATGTCTCATTCTTCTAAATGACAGGAACGGTTTTTCGTCTATCATACCTTAATCCGTATTATCGTGTCGATATGTTTGTTTTTAATTTGTCTTCTCGCGTCAACATAAAACTATACACAATTAAATGTCTCGTCTTGTTTTTTGGAGCACTAGTTTACGAATCAAGGTTATTAGCATTGTTAGGAAGGTTTTTCTGCTTTCTTATTGTCTAAACGATGTTTTCTTTACCCGAAGTAGAACGATTTACATTTTGGTTAGGTTTTGGGAACAAATCAATGGCGTTATCGTCGCTTTAATAACTTACTAAACACCTTCATCGCTTCCATTAGGTGCGCTTTATTGTTTTATATTTGGTGAGGCAAATTATAAGTATGGAAATATAGGATTTCTCTTATTTGCTCTACGGCACAAAACTATGCCTAATGAGGTTGATAACCTCCAGTTAAAATACAACGGAGAACGGTTGGACGACCATCGGTTGGAATACATAATACTCTATCTATAACCATAAATATAGCGAAAAACAAAGGTCGACTTAGACACTCCCTAATAGGTTCTACTTACTACTACTATTGTTACGTCGAGAGGAACAGAAGAGATCGGCTTCTTAGTTATGCTTTGTAAAGGTAGTTTTACATTTTATATATTAGTAGTTGTTTTGGACTCGTTACCTTAATCCTTCACAATTTGATGGACCCCCTCATAAGCCTTTGTTGATCCAATTGATTCATTTACATCTCTAACAGAAATAAGGAGTCTCCTAAAAAGTATAGTATCTTTCCATGAGTCGCGGATTAACTTCCTGGGAAATAGACTGTAGAACCATAAGCCCTCATTGTTCTATGAAATGGTGATTAAGTTTCTCGAGCCATCAGGAGATATAGTTTTACCTCCATTTGTTATTAACCCATTGTCGATAGAATGAAAACTCAGAAAAGGTAAAAGCAAAACGTTTCGTATAATACAAGTAACAAAGTGCCAGCCGGGACTCTACACAAAGGAAGTAAAAGAAGTTGCCGGTCTTATAAGAAAGTAGAAGCACTTATTTTGCTATTTGCGAAGTATCGATTCAGGTCACTAAGGTAATTGAATCTCCAATCAGGTCTTCTTTAGGTCGTATAAGGGGACACGCTACTTCTCTACACACAATGATAGTGGACCTTAACCTATTTTACAGTTTTGGTTGTTTGTGGGGGTTTATTTAAGCTTACGGATCGACGTGCCGGATATCGATTGTTTATCCCACGACACGCATTGAAATGAGCAAGCGAACAGTATAATTCCATCATGATAAGCGGTTAAACTGAGATCATCCTAATTTTTACTTTGAATGATAGATATAAATAATACATATATCGACGCCCTTTACCTTAGTCCCGGTTTGGAACGGGGGGCGATGACGAACGATGTTTTTAATGTTTATGGCTTTGTTTAGTTGGATCCATGTTTAAGCAAGCGCCTTGGTAACTGGATCAATATCAAAAGAAAGAAGAGAATGATGAGGTAAAAATAAGGGTATAAACTAGTCCTCCATATGGTCTGGGTAAAATAAACTAACAACTTTTACTGATAAATATTAGATAGAAGGCTACTAAAACTCATCACAAATATCGAATCAAATAAGTGCCTTAACATATGCTCTAATTGAATAATCTTTCTTTATACCTACTTTGAAAACTTAACACACACTCAAAACTTACACGTCGATAAATAAGTTAAGTTAGGGCTCACTCAGGGTGCCCATTGCTAAACAAAGACTTTCATTTAGATCGACCTATCGCCTTACTACCGATCGCCTCACTCTTCCCTGCGGTCGCCCTTCTGCATACCTTACTTCCATGACATGATCAGGAGACGGGAAATATATTTCTTTCTAATTCAAATCAGAGTTCGTTAATAAGGTAAATCGCCCGAACAATAACATGGAACTTTGTTCTTTTATCGAGTCATATGAAAGTTTTGGATTGAAATCGTTGTCTTATGGTTTCATAATCACTTGCAGCCCCGAGAAAAAGGAAAGTTTGTTATTTAGGTGCGACGAATCGAAATGAAGTTACAGCCATAAATGCCGGTAAAACTATCACTTTTGTTTTTACATCTTGTCTCTACTAACGGCTTATGCCGAAACAGAAAAGATCAAACTTATCAACGCGAAGCGAATGCACTTTCTTCTTCCGCCGGGAAACATCGACGTTTATCGTTTATAGAGTACGCTTCCTAAGTCGATCGAAGTGATGAGCACTTTTTTATTTGAATGTTAACTCGACCGTAGCTTACGCTTCTATGTTTCACACCTATTAAATCAAACTGATAAATAAATAAATCGATAATTTAGGTTTTCAATTAGAATCAATAAATAACGTCAACTTTTTAATTTCAATCTTGTATGTTTGGTTTTGTATTCTAGTTTCTCACTTTTAGGCATATATAATAATAACACTTAAAAATTGATAAATAGAAAAATAAAGAATAAAAAGAACACTGATAAATTAAGATAAAAGAAATCTTTTTAAAGAACACTGAGAAATGGAAATCTTGATACAACATTACTTTGTTATTGAAATTCTTATGTTGTTTTTAGGTCCCTAACAAAGACAGGTGCGTAGCATAACGATAAAAGAAAACTAAATAATTGAAATCAATAAATAATCGATAATTATGGTTGCAATTAAAATCCTATAATATTTATTAACGAGGTGCGTAGCATACTACATATATTATACTTTTAAATTCAATAAATCTTTTTAATTGACAATCTTGTAAATAAAGAAATTTGCTTACTTTTGTATTTCAATCTTTAGGCGATTAAATAAAACTTGTTAATTGATACAATTCAGTCTTTTTTGTTATTCTAGCTTTTTCATTTCAATCTTGTTCAATAAATCTTTTTTAATAAAACTGTTGAAATTGAAATCTTGTCTTTAGGTCTTTAAAGTAATTCATTTATTCTTATTTTTTCTTTATATCTTTTCTTATTATCTTTAATTATGAATTGAAATTATTATGTTGTTTTTAGGTTGTTATGCTCCGCACCTCATAATTCTAATCTTAACTCTTAGGAATATATGTAACTTTATACACGATAAAAGAAAGAAATCTAAATAATGGGAATCTTTAATTATAGTTTTAAATCACTTTACTACTCACGGGAAACTATCAACTTTTTAATTGTCTTACTTTTTAATTGTAATTGCGAAACGATTAAATAAATAACTAAAAAGAATAAACAAATAACAAAATTCATTACTAAAAAGATAACAAACAATGTTGTATATAGATTTATGTCTATTTATTGAAGTCTTAGCTAGTAATTTGCTCAAGAGACCAATGCGCTTTACACTTAGAAGGAAAAATTGCAGTACTTCCGTAGAGCCGGTAACTCTTAGGGAGTTTAGCTCTAAGACTGATCTAAAGGATAGTCTAAATCTCATACTTCAGAATAATCATATTTCTGTTAGAAGCAAAATGCGTCTTAAGATTATATTAAATACTATAGGGAGTTTATCTCGAAGAATTAGAATAGGGAGTGGAGCGCAGCGGAACTCTATTTTCCAGAGCGAGACTCAAATCTATATAATATAGACTTTATTTCTAATCATTATGATCGGGACTTTATGTCAAATCATTATTCAATAGAATTTATTTCTAATCATTATTCTAGGGCTCAAATCATTATGAAAGGGAGTTTAGCTCAAATCATTATGAAAGGGAGTTTAGCTCAAATCATTATGAAAGGGAGTTTAGCTCAAATCATTATGAAAGGGAGTGAAGCAAAGCGGAACTCAAATCATTATAATCGGGAGTGGAGCGTATACATCGGAACTCTTAAGTATTATTATCTCTTTCAAAGAAGGACTTTATGTCTCTCGTGTAGGGAGTTTATGTCGTGTAGGGTCGGGGTAGCGTAACTCTATTTTCTACAAGCTCTCAATTCGGTTGATGAGGAGTTAAGATTTCCATTATTTAGTAATCCAATTTTTAAGTTTTATTTTCGTTGAATTTATTTTCTAGATTTCAATTATTTAGTAAGGAAAAAGATAACAATGAAAAAGTAAGCTAATTTATTTATTATATCGTTTCGCAATTGAAATCCTAAAGTCGAGACAAGCTCTCGATTCTATAGATTAGACATATGCTACGCACCTGTCGAAACCATAATTCAAGATAAAAATTGATAAGCTCGTCAATTTACTTATTTTATCGTTTCATTTACCATTAATCAGTTTAATATATGACGTCGTTTGAAGAGTTAAGAAAGAAAGTAAACAATAAGTGAAAAGATTTCTTGAGATTAAAATTTCTTTATTTAACCATTAGAAAGTTTAGCATTATAAAGATTTATTGATTTCAATTAACAAGTAAGCATATTTATTTCTTGTATCGTTTATAAACAAGATTTTTGTTTATTGATTTTATCGTCCATTAAAAAGTACTCCTATTCGACATCGAGATAAACTCTGATTCTATAGATTTGAGGGCGCCAGCGAACTCTATTTTCGGGAGTGAAGCGCAGTGGAACTCTATATTCCAAGGATTAGACATAAAGTCCCAACTTAGACATAAAGTCCCAGTCTTTTAAGGTGCGTAGCATAGAAGCGTAGCGAAGGTGTTTTTAAACTGAGGAGCGGGAGCGGAAGTGTGAAAACAATTAATAGGAGCGACCAGTGGTGCGAAGCATAGAAGCGACCAGCGGGAGCGGAAGTGTGTAAACTGAGAAGCGTTAGCGTAGGGAGCATATGAAACTTTTTTCTAGTTTCCCGACCATATCTAAATTTTCTTTATTTCTTTATTAACAAGATTTCAATCCTAAACTTTACAACAAACTATGATTGATCTTTCTTCTGCAGGGTAAGAAACGTTATTTTTTTCCTACATTGAAATTTTAAAGTCAATATTAATATACTAACAAAAAAGAATATCAAAAGCTTTAAAGACTTATCGTAATGTTGTATCAAGATTACAATAAAAAAGAAGAATAAATAAAGATATAAACAAAGGCGACTGAAAGGAGTAGGAGCGTTAGCGTAAGCTGTTTGTAATGTTCTTTCAATTTATCAGTTCCCTGTCGCATAAGCTTCATTGAAAACCTAAATTAAAGATTCTAATTTCAAACTTGATACAACATTTCCCATTTCCTTGCTAAAAGTATAAATAATTATCTTACCCTAAGGCAGTTTTATTTACTTAATCCGTTGTTTATACTTCATATTAGATTTATACTAACTGTTGAATTTAGAAATACAAATCATTCAAATTTCTTTATTGAAAAGTGTGATTAAAGATAATAAGAAAAGATTTATTGACATTCAAATAAAAAATCAGAATAAACAGAATTACAAAATAACTGTAAAGTAATGATTAAAATGAAAAAGATTTCTTTCTATTAAACAAGATTTCAATTGAAAAGCCAGAATAAACTAAAAAGACTGTTTGTAATGATTTCAAAGTTTTATTTTACCGGGGACCTAAATACAAGATTGAAATTTATCAGTTCACAAGATTGAAATTTAAAACATTAAAAACTTTATGTTTCTAATGATTTGTTTCCCGTTCTTTTTTGTCATCAAGTCATTTTGTTATATTAGATTAATCCGGCTTGTAATTTTATAATGATTTGAGTCAAGCTCTCTATTCTAATGATTAAGAGGCAAGCTTCCGTAAGTCTTAAATATGAGATTGAGATTTCAATTTATAAGTTCCTCTAGTAACTGAATATCAGTTTTCTTTATAAGGATTTATTGATTTCAATTATTTAGTTTATCGTTGCCATAAAATTATCTGACCCTCAGGCTTCAATTAGTTCTTAATCCGTTGTTTTAATTATAATGATTTGACATAAAGTCCCGATTCCAAGGTGCTACGCATAATTATATATTATATAGATTTGACATAAAGTCCCGATTCAGTTGATTAGAAATATGCTACGCACCTCTACCAGAAATATTATATTTATGAGATTGAAATTTGAAAGATCAGTATTGAAATTTGAAAGTTTGATTTTACCGAATACAAGATTTAAATAAAAAAGTCAGCCAATTAATTAGTTTTATTTCATTATTTTCTCGTTTCGCAATTTCAATAAAAAACTTTCGTCGGTTTCTTTGAGTTTCGCTGCTATGAGTTCCGCGACAGACATAGAGAAAGCAAGCTCACTCCCTGTCTTTTTAAGGTGCGGAGCATAATTAAAGATTTCAATTTATCAGTTTTCATTTCTTTCTTTTCGAATTCAAAAGTTTCCTTTTATTTCAATTTATCAGTTTCCGTTTTCCTATATTGACGTTTTCCCGTTCTTTTACGTAGCAACAATCATTTAGCTATGAGAATCATTAATCAATATTTAACTTTCTGTTTTACCTTTGGACCTAAATACAAGATTGAAATTAACAAGTAAGCCAATCTCTTTATTTACAAGATTGAAATTGAAATTAACAAGTTGTAGTGGGCCATAATTAAAAACAAAAAAGACTTCATTTAAGCCAAAATAGAAATTAAAAAGTTTGCTTTTACCGGTCATTGAAAAGTGTTCTTTGTACCTTTCTTTTTTGTAATTAAAGATTATAATGGAAATCCATAATACAATATAAAAATACAAAAGTAAGCAATAATAGAAATACCTATAAACAAGATTAAAGATTGAAATGAAAAAGATTTACAAGATTTATAAGTGTAATATATAACGTCTGTTTTTAATTATATAGATTAGAGTAAAGCTCTATATTCTATAGATTAAGAGTAAAGCTCCCGATTCTATAAATACAGTATTCAATATGAGATTTCAATTTAAAGGATTTATTGATTTTACCATTAATAAGTAGAATTTAATAGTTCGAGTTAAGATTGAAATTTAAAGGATGAAAAAGATTTCTTTAAAATATCGTTTATCAATTTATCAGTGTTCTTTTACCGGGATATAAAGGAGCGACATAAAGTCTGATTCTAATGATTTGAGGTGTTGATAAACATAGGCGTAGCATATTTCTCAGTTTTATTAAAAAGGATTTATTGAGTTTAATTAAAAAGATTTATATAATTAAAGATTGAAAGATAAAGATCATTTGAAAGTTTCTTTATTAAAAAGTTTCGCTTAAAAAGTAAAATTTAATCATTTAAAACCATAATTAAAGATTTGAATTGAAAAGTCCATAATATTCAAGATTGAAATTGAAAAGTTTACGTTTTACCGTGATTTTAAGGAGCAACTCTAATTTACTAAGTAAAACAAGATTTGAATGAAAAACTTCCCTCCTTGTCAGTCGCCTTAGGTCGCTTCTAAGCTCCTATTTACACCTTTTTCTCGTTTCAGACTTTCCCGTCATTTTAAGGAATAAACTCCTTTTGTCCCGGGCTTTTTACGTTTCATTTAACCGTTCTTTTTTGTCATAAAGTGCGGCACCCTTTGGCGAATCCATAAATTGAGAAGTGTTCTTTGACAATTGATATTGAAAAGAGTCAAGCTAAATTTCTATTGAGGAAGATTCGAGTCCTATAATATGAGTTTGATTAAGAGTTCGCAAGTGCGCCTACAGTAACCGATAAAGACATACATCGATAGCTGCTCTTGAAATCGATAGCTTCGGGGAACGAAGTGAGTTTGCTTTTTGGAGTTTATCTCTGTTCCACCTTCGTTAAGCCAATCAGTAAAAACGAAAGTAGCCGTTAAGCCAATTTCCTCATTAATTTATTCCATTTTATAGGGATTTTTAGGATAGAACCTGATTTCCCTAGGAGAGCAAGGATTCCCATCCCAAAGTGGAGTCGGGTCGAAACTTGCGATATAAGTCGATTTTACTTACGAGAGCCAATTACTATCTGTAAGGGAATTTATTGATAATCTATATAATATAGACTTTATGTCGCGAAACTCTAATCCTTAGTAAAAGAACTAAATTGAAAACAAACCTAAATACAAGATTTTAAGATAAAAGTTTACGTTTGAGCTCGTCAATTTATTTCTTTCATCGTTTCATTTCTTTATTTTTCTTTGAAACAAGATTTGAATTAAAAAGACATAATAACTAAATGAATTACAAAACAGACTGAAAGACAAGATTGAAATTGATAAGTTTTCTTTTAAAGGTGTTTTAAGGCAGAACTTCATTTATTCAGTTTCTTCGAGTTCTTCCGCTCTTCCACTAGCGTTTCTATTAAAATCAACACCCGCTGGTCTAAGCTCCGCTCCTGCGCTCCCGCTGGTCGCTCCTATTATCACCGTAGCTAGCGTTCCGATGTTTATCTTTTCCTACGCCCCTCCTTGTCAGTCGCCTTAGGTCGCTCCTATTATCACCTCATAAACATAAAATTGGAAGGAAAAAGGTGGACAAAAACCTGGGAAGCGCTAGGTCGGAACTACCAAACGAAGAACAAAGGCGAACAGACGTTTTGACTCTACTCACAGAAAATCGAAGGTCCCTCAACTTCCTAACGGTCATACTTACGCCTTCGGTCGGTCGCCTCTCGCTTCGTTACTTTGTTGTGTCACGAGCGAGCTTCACTTCCTTTTCATAGCGAGCCTACCTATCTAATCTGGTTGGGTAGTAGTTGGATGATAATGTCCTTGCTCCCTCTCCTATGGTCTGTTTATTCATATTACCTTTTTACGACCCACAAAAAAATAAGTATGCATTTTCTCATATCGGTCAGATGCAAGCACCTTAGTCAATGAATACCGACGTTCCGCCAGAGAAGGCAGTGACGCCTCTGTGTAAGAGTAGCCTGAAGAGCGGTCCAGGTTACCTACAAAATAAATCTGTACTTTGACTAAAAATACGCATAGGTGAGATTGACTTACTTTATCACGATTCAGAAAACCAAGCACTCAGAATGAAGAAATCGTTAAACACACAAAAGAGCTTTGACAAAATAGATAAATAAAGTTAAGAAAGGTAACAAAGTTTATAAAAAGTTTAAGTCCGATTGAAGAAAGCTACAAAAGACTATCTCGCTTCGCACCACACCTTCTATAAGCCCATTTATCAATTTCAAAGTAAAATATATTCTGTCCCAAAGAAAAAATGGAAATTTCATAAATGACTGTTCTGATGTATCATGGAAATTATTTGGGCTGCAAGAACAAAATAATTATCTGTGGTAGAACAAAATATCATCTCCCACTTGCCCCTCAAATAGATTATTCTTTTTGATTTCCAAATGAATGTTGTTGGGACCGGTGTACTAATGCTTTGAATCCCGTACCGACGGGTATCATCGCCCTTAGAACAACGTTCTCTTTCAGGCCTTTCAACCAATCAACACGACCCCGTAGAGCCGCTTTTGCCAAAACTCGAGCAGTTTCTTGACTTCGGATATGAAACTTTGAGTATTCAAAGACGCTCTTGTTATTCCCAATAAGATTGCTCGATAACGGATCGCTTCTTCCAAAGCGCGACCTGTTCGTTCCGCCCGCAACAATCCGATAAGTTCTCCCGGTGAAAAAACATTAGACATTCCATCACCAACACTTTTTATGTTATTTTACGTACAATAATATCTATATGCTTATTATGAATCCCTGAGATCGATAAACTTTTGGATCTTATTAACCAAAGAGATACGACTTTGCGCTATGGTTAACTCGGCGCCGATCAAGAATCCCCAGGGAATTCCAAGAATTTTTGTTATATGTCCTTCAACCCTTTTTTCGAGGTTCGTCGATATGGAATCAATTGAACGTACTTCTAACACTTGTTCTACTTTTTGAAGACCCTGCGTTATATCACCAGATCTTGATTTTTCATATATAAATGTAATTAATGTATCTCCTACGTAAAGTATTTCTCCATAATGGCCATGAACAGTTGCTCCTGGAGTGGCCAAATACGGCTTGGCTGCTCTTATTACAAAGGAGTCAACATGAACAATTATAACTTGACCCGATTTTATCTGTGGTCCGTGTTTAAATAGACATACATTTTCACAAACAAATTGTCCAAGGCTAAGTATTGTGGATGTCTCTTCAGAATAATCGTGATGGACAATTCAAATCGAATGCATTAAAAATGATGTTACTGCACGGATCGGGATTATAAATTCTCCTATTTTCATCCATTAAACAATATCTAAGTACTTGGAAAGCCTATTTTAAATGGTCACGTAGCAAATATTTAGTTAACAAGATATGATTATGAGTTATTACATGGAATAAAAAAAATGCGAAATTTTTGGGTACCTAAAAGACCCAGCGAATCTCTAATTGGAATTATAGGATCCTCTTTAATTTCTTCTTTTGGCACATTGTGATATTTTGAACCATTAAATGGACCGATTCGAGAACAATTAGATGATGACAAAAGAATCAAAGATTGGCATTCCTTATTTCGATTCAACAACGTACCAACAGTCCCTTGATGTTGAGTAAATGATGGACCTTCAAATAAACAGGATTGATATTTGTGCGATCCGATACATTATCGTGGATCAATCCTGAACCTGCGATTACCTATCTCTTTCCGGTATACAAAATAGCGGACTTGCATAACTCAATTCTTATGAAATCTCTAATAAGATCGTTTGCCCTTACTTCAACAAAGGAAGCACGAACACCCTCTATAGAACCATTTTGTTCTTGGTCCCAATTCAATACTAAGCAAGTACGAACTGATTGAATACTTGTGTGAGAAATTCCTCGAATCGGTTTCCATAAAGGATATAATTAACAACTCGAAGTTGAACATTATCCCTTTCCTGCAATAGATCCTGAGGGAAAAGCGTTGCTAAATTGATCCCATCTGCTATTTCATATGTGGCTACGGGTCGGACCAAAACAAAATACTTTTTCTTAGTTCCAATTTTTCAATTTTGTTTTTGATTCCTTAGAGTTTTTATTTTCCGTTCCTGGCGGTATCAAGATACCGCTGTGCCTGGATATCTTATCTGTCTCTCCAGGAAAATGGATATCTCCAGAAACAATTTTTAGTTCAATATTTTCCCACTCGGCTTCTTATATTTAAAGTGATTCGTGTGTCTACTCCGATGAGACTGTTGTTCCGGACCATTATGGACGAAGATCCGGGTAAGATATGCACTTCTTCGGGAATGAAAAAAAAATCGATCTACTCGAACTAAATTCTTTTGTTCCTCAATTTTATCCTCTTTTTTAACGATTGAATCTATCTCTATGGTCCCGTATTTAGTAATTCCGGAACTGCTTCTTCTGTATCGTGTATCGTCAAAATAAGCAAGAATGCTATTTCTACGCAAAATACCGTTTATGGGTATTTCGATCGAAATACCAGAATGCGGTAGTAGTTCTTTCTCCCCTTCTTGATCATATTGGAACGGGATGATGAATCTCTTTTTCGCCTCTTCGCTAAGAAATCTGAATTCTCGTGGAGAATAGAAGGGTATATAAAATTCCAACGACCCCTGGATATGATTTGATCGGGTCTTGAATAATCAAGAATCCTATCCCCCCCGAAAGATCCGAACTAAATAATTCCCTCGATCATTAGTCATTGAGAGGTCAGAAATATATCGCCGTTCAACAGAAAAAGAATGAGCATTCGTTTGATCTTGATCCTTGTGGAGCGACGAAGACACTATACTGGATCTGTACGGCCCTCCGGATAATATCCATAAATGACTTGTTTTTGGTAATAGATGAACATTACCGTATGTATATTCAGGTGCATGGTAGACATCGGTACTCCAGTGCATTTCTCCCGCTGATTCGGAATAAATATGTTTCTGGACCCTCTCTTTAAAATGAAAAGTGGATGTTCCGGCGCGAATCTCGGCAATCACTTGTTCTGATTCTACATATTGATCATTTTGAACTAAAATCAAACTTTTTGGTGGAATATTGACATTATGTATAATATCCCTACCCTCAACAGTTACATACAGGTCTATAGAACATATAAAAGCAGGATGTCCGTGACGTGTACGTGTGGGACTTTTCATTGAATTTTCTTTTTCCATTAGAAGGAGCTCGTACATGTTCTGCAGTACCCCCTGTGAATACTCCACCAGTATGAAAGGTTCTTAATGTTAGTTGAGTCCCCGGTTCCCCAATCGATTGTCCCGCAATAATACCTACCGCTTCCCCCAATTCGACCAGGTCGCCGTGAGTAGGACTCCGGCCATAACATAATTGACAGATCCAAGATGTACTCCTACAAATAAAGGGAGTTCGAATCTATACTGGTTGTGCTCGAAAGGTTATGAATCGATTGACAAGTCCAATCCCAATATCTTGATTTCGAGCGGCAATGCATCGTAGACCTATATATACATCGTCTGCTAATACACGACCAATTAGTGTTTGAAAAAACATCCTTTCCGTCATCCCGTTTCGAGGATGCACAGAAATACCCCGGATAGTGCCACAATCTGTTCTGCGTACAACAATGTGTTGAACTACTTACTTAAACAAGTCTACGAGTGAGGTCTCCGGCATCTGATGTTCGTACAGCAGTATCTAAAACTCCTTTGCGGGCTCCGTAGCAGGAAATTCTATATTCGGTTAAAGAAAGTCCTTCACGTCTTTGGATGGGTAAATCAATCATTTGTCCCTGGGGATCCGACATTAGTCCTCTCATACCTACTAATTGGTGCACCTGAGATGCATTTCCTCTAGCTCCCGAAAAGGACATTATATGGACTGGATTAGAAGGATCAGTCATCCGAAAATTAGGATTCATTTCTTGTCTCAAATATAAACTTGTAGCATACCATATCTCAATGGATTGACGTAATTTTTCTACCGCGTGTACATTTCCATAAGAATGGTGTTTCTCCAACTTTGTTGTTCTTGGACCTTTAGAAGGTATTGTAAAAAGATCATCAATTCCTAATGAAATAGATGTAGCAGTGGCTTGCCGAAAACCCAGAGTCTTTACTTGATCCAGGATGTGTGATGTATATGCCATTCCGAAGTGATCTATTAATCTGCTAATAAGTCGTTTCATTGCAGTTCCATCTATCGCTTTATTGTGATAGACCAGATCGGCCCGTTCTGCCATAAGTACCTCCATATTACATTACGCGGAGTAGGATTCGACAATGGGTTTGAGTCAGTGATTCGAAGACTTCCTTTCCTCAATCTTGATTCACGTAGAAATTAAGGAATTATGATACCGTTTGAACCGGAGAGACCCGAATTCTCCACAGTATCGCCCAATTACTTAGACTTAACTTAGTTAGGTACCATACGAGTAGGCTCGACAAAACCCTTGTACGGATTCTTCTATTTCTCGAGAAAAGAAATATGACCAACAGTGGTTCGAATGTATATACAAAGTATTTCTTTTTTTACACTTCTTACTATTAAATAGTGCCCATAAATCTCCTCATAGGTACCCATTCATATTGAACTTCGATAGTCTTGAACCAATGACACGTTGATCTAGTCGCCACCGGAGCCACAAAGGACTATGTAAATTGATTCGTTTCTGCTGATAAGCTCCAAGCGCATCATAGGAACTAAAAAAATAGGGTTTTTTCTCTTTCGTATGTTTATAGTTATTATTGTCAACTGTTTTATTTTGATAATTTCTGCGATTACATGGATTATACCTATTTACAAAAATACCTCGATGATTCCCCATCGTTAATACATAGAGGCCAATAAGCATATCTTGAGTTGGTACAGAAATGGGATCTCCAATAGCTGGTGACAAGAGATTCATATGAGAAAACATAAGTAAACGAGCCTCTGCTTGAGCTTCCAAAGATAAAGGTACATGAACAGCCATTTGATCTCCATCAAAATCTGCATTGAATCCCTTACAAACTAATGGATGTAAACAAATAGCACGTCCCTCCACTAAAACGGGTTGGAACGCCTGTATGCCTAATCTATGCAGGGTAGGCGCTCTATTTAGCAATACAGGATGTCCCTGCATAACTTCTTTAAGTATTTCCCACACTCTTTTTCCCGAATTTTTCTTTTAGCAATTCCTATGTTAGAAGCAAGATGTTGTCTGATTAGACCGCGAATTACAAATGTCTGGAAAAGCTCTATTGCTATTTCTCGAGGACATCGATGTAATGAAAGTGAAGGGCCTACGACAATGACGGAACGACCCGAATAATCGACCCGTTTACCAAGTAAAGTCTCACGAAATCTCCCCTCCTTGCCTTCAATTACATCTTCAAATGACTTGTACACTTTATTATGGCCATCCCTCATTGGTTGTCCGCGGATTCCATTATCAAGAAGTGTATCTACGGCTTCTTGCACCAATTTCTCCTGACACATTACTAATTCCCCTTGCGTAGATCTACTTGTTTTTAATAGATCGGTAAGAGTATTGTTCCGATAGATAACTCTTCTATAGAGTTCATTAATATCCGAACTCATTAGTTTACCCCCATCTATCTGAATAATTGGTCTCAACTCGGGAGGAAGAACTGGTAATAGGCACAAAACCATCCGCTCACATTTGTTCGAATAAAATGTTTAGCTAATTCCATGCGTCTAACTAAAAAATCCTTTCTTCGTCCAATTTTTCTATCTTCCCATTCATTCCCAGTGGACCCTTCGTCTCCTAATTCCTTCCATTCTACCGATGAATTATCGATAACAATTCGCAAATCCAAATCGGCTAATTGTTCCCTGATAGCACCCGCTCCGGTAGAGATTTCTCGATTTCGAAATGTATCGAAGCGTAAAAAAAGGGGGATGCCCAGGATTGGATTTCATATTCGAATAAACCTCGTAATCGTAAGAAAGTCGGTTTTTTAGCTATGGGCCTATCAAAAGAAAAATAGGGATAGGTTCCTAGAGGATTCCCCCTTAAAAACCGGACGTGAAGGTCATCCGGCTAAAGTAGTTACACTAAATAAAAAATGAGGGTTCGCGTTTTCCCTACAATACAAAACAAACAGCGACTCCTTACTCAAGTTCCCGGTCAGGACTAACCAATATTTCATTGATTCATCTGTCCTTTGACTTTCTGAATTACTTATCCAATTACGACTACGACAGAAGATAAGTGGAATGTGAAATTATTGAGTAGTCCTTCGAATAATGAATTCCTTTCGCTTTCAACTCATAAGGAATTTACTTGTCGATACTATCTATCGTTCCATTCGATCTTTTAGGTCTCTACTTCACCTCGATGGTTATGCCACGATGTCCTTTGAAGCATATATGCGATAGATAGACTCCTGTAACCATGCCGCTGTTTGCTTACTTGAACAAAATCTCTCTAAAAGAAATGAAATAAAAGTATTTTTTTTTTTTCACGACTAGCAATTCCCGTTTATCTGTTAGAGAATCGACCATGGATCAATTCCCCTTTTATTTGGAAGTATTGAATGCATCCAAAATTATAAGCTTCATTTTACTCCTCCCAAGATACATGTCAGAGCCAAGGGCACCCCGTCGGATTGAATGGGATGACAGTTTCTCAGTCCGAATCTGTAAAATGATAATTTCGATCAAATCACACATCGCAGTATACTAGGCCTTCTAATTCCTTAAGGTCTAAAAGATTCGCGATATAACTAGGAAGACGTTTCAAATACCACACATGAGTCACTGGACATGCGAGCTTGATGTATCCCATTTGATATCCTCGTATCCGAGAATCAATAAATTCGACTCCACATTGTTCACAAAATTTGGGGTATTATTTTTCAGCGCCAATTACTCGAACAAGCGCAAATTCCACTTTTTATAGGTCCAAAGACAAAATAATCCATCTTTTTCCGGTTTATTGGTTTTGTAATGAAAAGTATAGGGTTTTGTGACCTCTCCAACTATCTCTCCATTAGGTAGGATTTTGTTGGCCCAAACACTAATTTGTTGAGGAGAAACTGATCCAATTTTAAGTTGTTGATGTTTATACCGGTCGATCATAGAAGCGAAATTCGGATTCATTCCGATCCTTCCTATTAATCTGGCTGTTCTTCTCAGATACAAGGAAATGATTCAGTTCCAAAGCCAAAGATCGTAATTCGCGAACGAGCAATCGAAAAGATTCTGGAGCATCCTCGGGGGTAGTTATTGTTCCTCCAATGATTGTAGTACCAAGTACTTCCTGACGAGCTCTAATATGATCAGATTTATAAGTAAGCATCTCTTGTAAAATATGAGCAACACCAACGAGAGCCCAAACTTCCATTTCTCCTACGCGCTGTCCGCCCGCCCTTCCTCTAAGAGGTTGTTGTGTAACAAGTGCGTAATGTCCACTGGAACGACCGTGGATTTTATCGTCAACTTGATAAATTAATTTCCGGATATAGGACTTTCCTATTAGAACAGGCTGTTCAAAAGGATCTCCCGTTCTTCCATCAAATATTCTGCTTTTTCCGGGATATTCGGGTTCAAATACCCATGGATTTGCTGTTTGCTTACTGGCTTCATATAATTCAGAAAACACTAGTTTTCTCGTTGCTCATATCTCTCAAAGCCTCTCAAAAGGTGCTATTCTATAATGTCTGTCTAGCAGGTCACCCGAGCGAGCATTCAAATATTTGTCCCACATTCATTCGTGAAGGTACTCCTAAAGGGTTGAAAACCATATCAACTGGCGTTCCATCTTGCAAATAAGGCATATCTTGTCTAGATAAAATTTGGGAAATGATACCTTTATTCCCGTGTCTTCCAGCTACTTTATCACCTACTTTGATTTCACGTTTCTGTGAAATATATACACGAATCGTTTCTGGATTATAGCTGGAACCTCCCTTTTGTGGATCCATCTCACATCAATAACTCGACCCCTTCCACCTATAGGTAGTTTTAGACAAGTTTCTTTTGCAGTGGATACCTGAATCCCAAGTATGGCTCGTAATAATCTATCCTCCGGGGCATACGATGATTCGTTGGCTGTCTGAGGAGTCAATTTACCTACTTAAATCTCGCCTGTTTCTACCCAAGATCCCAGCGCCACAATTCCATTTCTGTCTAAATTGCGGAGCTTCCAAATGCGGTATTTCATGAGTAATTCTTTCAGGACCCTGGCTTGTCACATGAGTATAAATTTCATATTTACGGATGTGAAAAGAAGTATAAATATCTTCATATACCAGACGTTCGCTAATGAGTACCGCGTCTTCAAAATTGTAACCGGGCTACTAATACGTTTTTTTCCTAAAGCGAGTTCGCCACCAACTGTAGCCGCACCATCCGAAAAAATTTGTCCTTTTTTAATACAAGTATTTTTGTTCGAACGTTGATACATAACCAATGGAATGCTTATAGTGTCTCCATGACCTGATAAAACGATCTTAGTATTCGAAACTTTGTCAAAAGACATAGAGTGACGGTAGAGTTCATCAAGTTAGAGTGAAGTGACTCTGGAACGTAGCGAAGGCAGAGAACTAAGTTGAGTTGGAATGGAAGTAGTAGTGACCCGGATTGAGTCGCAGGCTTAAGCGGATTGCTTTTCGTGGTAGGATAAAAGGAAATTTAGAATCCATCCAACATTCCCTATCCCACTACCAGAGTTCTCCTTCCCGATGCCGACCCCAGGCGACAAAAGGCGAGCGAAGTGAGATTACGTCTTATACGAGTGGAAGCTTTAGTTGAATTGAATGCATGGGATTAAATAAATGTACTTACCACTTCTTTACATTAACGATGTTCCCTTTCATTGACAGGAGCGTAAAGCAAAACGTCGTGGATGCGCGAGTCGAAGATAGACACAATTTGAATCTACGGGGGAAAAAACTCACCATTGTCGTCTTATTTCATACGCTATAAAAGCGATTCTGTAAGACATGCCGGGCAAAGAGAAAGACTTCTGTTAAAGCTGCAGTCACTGGTTGGTTCTTGGGTGATGAAGAGATCAGAGTTTTCTTTACGACAGGTGCGAAGCATAGTTTCGATAGTTGAGGTGATAATAGGAGCGACCAGCGGGTGTTGATAAACATCGGAGCGACCAGCGGGAGCGGAGGAGCGCAGCTTAGGCGGGAGCGGAAGTGTTCTTAAGAGAAGCGACCAGCGGGAGCGCAGGAGTCACGAACAAAAAGAACGAGAATGTAGAATGGAAGGTCGCCTTGCTTGGGTCATATAGTACTATCTAAACAAAGTCTATTGGGAGATTTGATAGCTCAGATCTTGATTGTGATAATTGACATGAAGCCAGCCATAGGTCGTAGTGCTTAAAGTCAGAAAGATTCCAGTTACACGTTCTAAGCCAACCTACACTTAGATATGGTCGGTGTAATAGGCGACAGGACAAAAGAGTGATGGATTTAGTTATCGCTTAATGTCAGTGACAAAGTTTAGTGTCCGTAAAAACAGTGAAAAAGTCTTTGTCTACGGACGGGGTCAAAATCACCTCCGCTACGCTCCCTTAGGCGAGCGATAGTGAGGTTGGTCGCCTCTGGTCGCCTTGTCGTCGTTGAACCCATCATACTTTCGATATCGATTCTCTTAGAAAGAACAAAAGTAAAGTGAACACTCACTCAGCCAGCGCACTCCTCCCCAAAAGAAGAGCTTATCCATACTTTCGGTTAGACGTTTCAAAGCATAGGCGCGGAGCGATACGACTCCGTTGTTTTTCTATTTAGTATTCAATCATTTGACCATGTAAGCATGATTCATTCTCGCACTTTTTATTCTTTTTTGTCGCGCTAAAGAGTGTTTTCGTTAGACAACAACCAAAGTTAAGTTGTATCAGGGAACTTACTAAACCTCTACTTTGTGTAAGATACCGTCGTTAGGCCAATAGCTCGGTAGGATGCGAAGATGGTTAATGTTCGACCAAGTGTAGGTTATGGTTGCGTCGAGTACCTGAGGCCTCGTGAACGACAAAAGTGAATGAAATTGTTTGAGGGGCCAAAGAATGTGTATCGCTCGTTGTAGTTGGTGTATCGAAAGAAGAGATTGAGTCGAATTAGGACAGCTCTTAGAAAGTACGGATATTAGTCTCCTGGTGAAAGAAAGGATGTACGAAGTTTGTGTCACAAAGAACACTGACTCTTCATCGCCGCCCTAGAAAGAAAAAAAAAACATCATTCTATTATACAAGGATGGCTTTAGCCGTAGCTATTGATTCTATTTAACTTCCTAGTTTTGCTCCCTCTTGTCGTGGTAGGGGTTTGGATTTTGGCATCCTTTTGTGTCAGCATAGCAGTGAACCAACGAAACACACATCTTTCTTTTGACTAAGTAGGATATTCTTTGGATTGACTCGTTGGGGTAGAGAGAGATGGACGAAGTTTCACTTTAGTGAGGGCGCGGGTACTCTGTTTTTTATAAAAAGAAAAGTGTAGAATAGAAGATGATGCAGCAGATCTGGGTGTTCCTTAATGAATACAAGAGACGTTTAGTCGAAGACAGAGTTACCATTCATACACTTTAACGGACGGAGTGGGCCGCAATTCAAAAGTTCAGTGAATAGTTAAAAACAAATAAAATACTTGACTTATTGACCAGGTAGTTTACTATCATGCTGGAAAAAGATGCAGACTTACCTACTGACTCTTATCGGATTTGAACCAACGCCGTATGAAAGCGAGACTCTAACCACTGAGTTAAGTAGATTCATGCCATATCTGACCGCAGGTATGTCAAACTTTTCTTTCTATATGAAATTTCGTGTTCTAAAAGTACAAAGAAGGGGAGATAGATATCGTTTGCTCAGACTCTTCGCTTCACTCGCCTGACGGGCTATGCATCTTCTTATTTCTTTTATTAGAGAAGGGTCGGCATTCACGTTGTTTAGAAGTCGGCATTCGCCCTCACTTCGATCGCCTTTATTATGTCAAAAGAAAATGTTGAAAAAACTAAGAACATTGTCTTTCTACAAACTTGTCGAAACTTGTTTACTCTTCTTTCTCGAAACTTTATACTTTCATTCACTTCGATGGCCTCTCTAATACGGGATTTAGTCCATTTAATGCTGATAGATCTAGTTTTTGTTTAGGCAATAAGTGAGTTTGATTACACAGCAGACTCTTTTAACTATGTAGCTGGATCAAAGTCGCGAAGCGAGTTATCGACTTCGTAAACATTTGGAACTGATGGTTGTTGTGGGTAAAACGCACTTTCTAAAATCTAAAGACAAAATTCAAAAACGGAGTTTCATCCCCAGTAGAGTGCACGGTACAAAGAACGGAAGAATTTTCTCTTTTATGACCATATGCAAGGGGATCGATGTTAGGGCAGCAACTACTGACTACTTTGATTTTGATGCCAAGAATAACGTAGGTATCGGAGCTGAGTCGACCCTTAGCTCGTATGCTGTTGCACCACCTTTTTTACCAGTCTTTCCTCCACTAGCGTTCCGATGTTTATCAACACCTACACTTGTTGATGTATCAGCGCCATCGAGTCGATCCGTTAGCGCGGGTTATTCCTTTTGACCGGGCTCTAGTTTTTGATTTCTCAATTGCATCATAGAAGGGTGTGTCAGCGGGTCAGCGTCCTATACTTTTTGATGACGGAAATTTAGGTCTTTGATCAACAAAGCATTAAGTTACTCGTGCATAAGAGGAGCGTTGGTCAGCAGCGTCACATGTTAGAGTTCGTAAAGAAGGTTACGCTTCAAGGTATTCATTAGATTAAACAAGAACTCCAAATCTAGACTAATCAGACAGTGAGGTTGTGAGAAGGCCGAACCCACCCGATCGAAGTGAATCGATAAGGGACAACAACTCAATAAGATGTGTTAATAAGATAAATGGATAGAATACAGACCAGGACTAAAAAGAACCGAAAGAAAAGAGTTTAGTCGACAGACGTTTAGTCAAAGCACGAGGTGGAGCGTTCAGAAGAGAAGGTAGGCGTAAGGTGCGAAGCATAGTAAAAAATCCCCACGCATCTTTTTCAGTGAGAAAGATCGAGTATCGAGGCGACCGTGACGGGGCAAGAACGCGTGAACAAGAACGGAGTTCAGTAAGCTAAAGAAGCAAGTGTCAAATGAACGTATTCGTAATACAAAGAAGCAAGAAAGAAAAAGAAATTTCTACTATAAAGAATAAAGAGAATAAACCAAGAATAAAGAAAGCGATCCGTGCAACAGAAAGGCGTAAAGAAGAAGTAGAACAAGACGACAGTAAGAAGAAGAAGCAAGTAGTTACTCCGTGAGGATCGTAGTGAGGTGACCGAAGGGAAGGCGGAGCGCAACGAAGGCTAACGCCCAAAGCCCACCACCGAAGTTGTTCACCCACAATTTAATCTGCAACCCGATTCCAGTGAGCGAATTTAACCACTGAGTGAGCTCCAATAAAATGATGCCATCCATCATCCCTTATTTCATTTAGTTCCTATCCCGATGTCACCGTCTACCAAGGGAGAGAGCGTGTTTGGCTTATTCCCCGCAGCTCTGAACCTTTATGGATCAAAATGGGGTCTTTTCTTTACTACTGAAAATGGCCATCACGGGGATCCAATCTGTATAAGGATTTGTTGGTTCCCAAGAGTCAACATTCAATGGCTGTTGGTGCCACGAGGCGATCATGGAGGTTGCGGGTCCCGATTCCATGGTTTATATCAGATACTACTCTTTTCACTATTTCTCGCGTAGAGATTTTTTCGCTCATATGCGGCGAAGAGTGTTTGAGATTCGGCAATTACTGGTTGGCTGTTCAAGGCTTAGTGATTGCTGCCCATGGATAGACGACATCGCTATAAGTGCCTACCGGGAAGACCGTGGACTTTGGTTTATTGTTCGTAGGTCTGGTTCAGGCTACCTACGCCAATGTGGCTCATCGCTGCAAATCGCGTATGGTGGAGTCCAGTGATTTGTTCCAACTTTCTTGTTGTAGGAGGGATTTGAAAAAACCTATGAACCTCTGTACCCAAAGCAGATGCGCTGAAACCAGACCCCTCATGATCCACGTTCCGAAGTCAACTTTATTTCTTTGTGACGAAGTTTAGTCTTGGTTTTCTAGTTATTTCCTATATCAAATGGGACTTTTTGTTGTCAAAGACGTAGCGGAAGACCTGCACTTTGTGTTTTATTATTTGTTCCAAACACTCAACTCCCTGCCTCCTTTATACGTACGAACGAAGTTGAGCGGTAACTAGATAAGCCGGTGATCCCTCGAGCGAGATCTCACCAGCGACACTATGCCATGGGTTTAATTTTCCGACTTTGGAATACGAAGATCCATATGCCTTTTTTGAAAGAAAGAAAAACCGACTGATTAGAGCCTCCTTGTTGTCGACTGACTGATGCTTTGACTACTGAAACTTTTACTGTTGCTTATGGTGCGTAGCATTTGAATCAATACTAAAATGTCGACTTTACCTGTTCAAAACATTCCTTTAAATTCATTTCGATCAAATATGCTCCGCACCTGTATTTTTAAGTAGGAACTATATTTTCGCTATGATTTTAATTTTGAAAGATAAAAGTTTCTAGTTTCCCGACTAGGACAGTAATTTATTCAGTTGATTTGAGGCGAGCGCAGTGATCATTAGTGAATCCCAGATTTTAATTATTGACTTTCTTTTCTAGTTTCCCGAGTAGGGACTTTATGTCGCGGAACTCTAACCATAAAACAACATTGAAATTTAAAACCTAAATACAAGATAATAAGAAAAAAGTAATGAGATTTATCAATTAATTTGTTTTATTGAATTTATCGTTGAATTTCTAAAGTAAGCTAATTTCTTGTTTATATCGTTTCATTGAAAAGTTGACGTGATTTCTCAATTACCTAACAACAAGATTTTCATTTCAATTTCAAAGTCTTTGAAACAACATGGCGCATTTAAATAAATAAAGTAAGCAAATTTCTCAATTAACAAGATTTGAATTTATTGAATTTATCGTTTCATTTCAAAGTTTTATTCTTTACGTATAAATAAACAAGTAAGCAAATTTATCAGTTTTCTTTTTGGCTCTCAATTATCGTTACATATATTCCGTCGCTCCTTCGTCGCACCTCGTCCTGAAATCAAGTATTAGATTTAAATAAAAAAGTGTCATTTTATCGTTTCATTGAAAAGTTTTAAACAAGATTTTAATTGAAATTGAAAAGTAAGCATATTTCTTTCGTTTCGCAATTGAAATTGAAAAGTTTTATTTAAAAAGATTTATAACCATAATACAAGATTAAAATATAAAAGTTTTCTTTTCTCTTAGGTATGAGATTGCAAAAACAATTTAAAACAAGATTATCAATTAAAAAGTTTCATTTAATCGGTATTTTTATTTTTCCATTATTTAGTAATATAATTTATTTCGTTTCGATTTTCATTTCTTTATTTCTTTTCTCGTATCTCAATTAAAAAGTTTTATTAATAAAGATTTATTGATTTAATTGTTTCATTTATAAATTTCCTAAAAACAACATTTCAATTTATCAGTTTTATTGACCAGAATTAAAGACAACATTGAAATGAAAATTGTTTAGTCGTGAAATTCAAAAGTGTTCTTTATAAAAGACCATAATTAAAGATTCAAATTGAAATAAAAAACTTTCGAGACAAGCTCATTTTATATTGATTTGAGGCATAAGCTTTATTTTTAGTATTCTCCCTTACGGTCGCCTTATTATAAGCCCATTTTTTAATTGATAAGTTTCCGTTTTACCTGTCGAAAGGATTTTCTATAATTTTTTACCATAATTAAAGATTTAAATTGATAAGTTGTTATGATTTATTGATTGAGAAGTTTTATTTTCTTTTCTCGTGTAATATATTCCGTATTTTTACTATACCAGAAAGAAAGAGACAAAGGTAGTACTAGATTCATGAAATAAGTTCTTTATACTCGTTTTTACTTCATATCAGAAATCAAGTAAAGTATGAGATTGAAATTGAAAAGCCAGAATAACTAAATTAATTAAAAAATGAATTACAAAAATGAATAACTTATAATACTTCCGATTGAAATCCTAAAGTTGACGTTTTACCTCATTTCAATTTCAAAGCATTGTTAAGTATAATATATTCCGTATTTTTCAATTATCAGAGACCAAATAAAGTTCAATTTAATCTGTCTTTTTCCTTGTACAGAAATCAAGTCTGAAATAAGTTCTTTAAATTTAAAAGATTTCTTTATTGAAAAGTTTCGCAATTTAGAAATGAATTTGTGTTCTTTTACCGATTTCAATTGAAAATATGCTACGCACCTCGTCCATTTATCAGTCGAGTTCCGCTGCTTATCACTCCTATTCGTTTGATTTGAGTTCGCTAGCGCAGAGTTCCACTACGTAGAGTTCTTCCGCTCCCGCTGGTCGCTCCTCAATTAACAACACTTCCGCTCCTTTAATCAATTCGCTCCCTCCACTAGCGTTCCGATGTTTATCAACACCTCCGCTTACGCTTCCCTCCTTGTCAGTCGCCTTAGGTCGCTCCTCTTATCACCTCCGCTCCCGCTGGTCGCTCCGATGTTTATCAACACCCGCCCCTCCTTGTCAGTCGCCTACGCTCCCGCTGGTCGCTCCTATGCTACGCACCTATTAAAATCACTTGCTGCCCAAAAACACCGGGTTTTATTAAAGTTTTTTCTTATTTTCATGATTCTCCTAGGGAAATATAGTTGCTGCCCAAAAAGATAAGGGAAAACGTCAAGAAAGAAATTGATTAATATTGTTTCAAATAAAATAAATAAAGAAATTCCGTGATATAGCAATTCGGTACTATATAATTTATATATTGTTTTAATGGTAAAATCAAGAAATTTGTTTCTCAATAAATCTTTCTAAATAAAACTTTGAAATGAAACGAAAGAAATTGGCTTAAATAAAACTTAAAAATGAAATCTTTAATTGTGGTTTTTAATTATGTTTCTGCCTAATAAAGAAAGGGAGTTTAGCTCGAATCAACTGAAAAGGGAGTTTAGCTCAAATCATTATTCAAGGGAGTGGAGCGCAGCGGAACTCTATTTTCCAGAGCGAGACTCAAATCATTAGAAAAGGGAGTGGAACGTAGTGGTGCGAAGCATAGAAGCGACCAGCGGGAGCGGAAGAACTTGAATTATTCAAGGGTGACGAAGGAACGAATCCTTATAATCGGGAGGCGAGCTTGTCAGGTCTGGTTTTGGGAATCCATGGCTACAATGTCTCCGTTCTGTCTTGTCGGGAAGCTATGTCTATTCTATGGTTCCTTCAAGTTTGATTGGTTGTTTTGGGTGAATGCAGCAGCATAAAGAAAAAGACGAAGATGAAAGACCAAAGGCGAGAGCAGTGGGACTAAGGTTTCGCTTCAATCGATCCGGCAGGTGTGGAACATGTTTAGTAAGGGGTAGCGCGAGAGTTTAGTTATGGCTCTTGGTAAACTTCCCCACTCTTTATACTCACAAAGATCAAATCACCTGTCTTTCCGCTCTCCTTTCCTTGCTTGATCCGCGAAAACGCTTTCTGTGCCTTGTCAGGATTTTAGGTACTCGACCTTACCCCGTTAAAAGGCTCGCTTGACGGACTTCCCCAACACCTCCGCGGTAAGAGGTCAAATATAAAATTCCTCTGTTCATTCGTTTATGTCAAAAAAAAAAAAAGATGAAGTGCTGCTGCTACTGGGTCGTCAGTCTATTCCCTCTCTTCCTATACCCGTCCTTCCTTGTACCTGTTCCAGTTCGAGAGTCGAGGTAATTTCTTACAACTAACCTTTGTTATCGTTTACGGGCTGGTCAAAAGACTAAACTTTGTCCAATGGACTGAGGTGACTAAGATGCATGCTAAAGATAGAATCCGACGATTGATCCTGCTGCTCCACTCCTCCCACGCTAAGAGGTGTAATCCATTCTAAGTTGTTGAATCAACATCCCGAGTAGGTTGGTACATAGTTCATTCCTTGAGGACAAAGTGAGTAGACTTCTACCAGCTATGGCCTACAAGAAGTTACAACGGATAGATACTTGACGTATGATAGTTCCCCGGATACACCACTTTTTTATCCATCGCCCCCATACCCAGCTTTTTCTAGTGCTGGTTCAACTCCAGCTCCTCCATCAAGAGAGAACGTCGCTTATTATCCATCGAGCTACAAAGCCGTCTTTACACCGTCCCTCTGACCTTTGGGTAGGAAAGTTTTCCCCACGGGCCTCTGTCTAGCAACATAGAGGGATTGCCTTGTACTCTTAGATAGAAAAGTCTGTCTTACGGTTCATAATATGCCTCAGCTACGCGATTGATCGTCGCTTTCTTCGCGCTCTTTGTCTCGCTTCTACAACTCTGTTCGACCGCTACATCTCGTTCTTTGGCTCGTGCCTTCTCTACATTCTGCTTGAAGCGCGCACTCGAAACCAAGGAAGAAAGGGGGGGGGGGATGGTGGTCGGGTGAGTCAGTAGGTATAAGCCTGAAAGTCTGAATAAGCCCATTTGGATGGGGTGGAAAGGGCAGAGTTTACAACCACAAAATGCATTATCTCATATGGGTCCGTTGGATTGTCAAAGATGTGACGAAGAGATAAATTAACAAGAGAAGTCAACCATTGATTCGACTAGCAATGCAAGAGTTTGCTTTTCAGAGAAGTCATGTGGATCATTCTTTATTTGAACCATTAGTCAACCAAGAACCATAAGAGCTCGAAGCACCTTCGCTTGAAGCACGTTGTTCCAAATCAAAGTGTCATTAACAGGACCAACCAGTACAAAACACACACGTATTAGAAACGTTTTATATGAGACCCTCTTCTTGTCGTAACTATGGTTTCCGGTTTAGCGATAGGCTACACTCAAAAGCAGCATTTTCTTCGCTTCATCTAAAACAAAAGAGACTTCAGCACCCCAATCCGATGATCCGGAGCAGAGGTGGGCATAGATATAATCCAATTCTTTTAACGAAGAAGGAAAGAGGTTGGTCTAGAACCAGAATAGGAATCAATAGGACCTGGATAAGAAGCAACTGAAAGATAGGAAAAAGAGGGGTGACGTAAGCAAGATCAGGCTAATAAATAAGAAGCTCCCCCAAAGAGTGCTCCGCAAGCGCGATAGCAGAGCGAATAAGACGCATTGATAAGGCAGTTCAGGTCTTTTATCTTCTATTCGGCTCGTCCGGTTTCCAAGAGTTGTTTATCCTATTTATAAAGAGGCTCCCGGTAAGAGAGAGAGGGAAGACAGAAAATACCCAACCATAATAGTACAAAGTGTCATGGATAATAAGCGGACAAAGTAAAGAGCCAAGCCAACGTCCTAACTTCAGTCTTTGGTTCGAACCCTCTTGCATGGGCTATAACTGACTGAGTAAATTCAATTGTGACTGCTCTCACTCACAAGAAAAGGTTGCCTCTAGAACCCATACTAAGGTACTTCCGTTCTAAACAAAGTATAATACCAACCCTAACCGCAACCTATACTCTTCTTATGGGCGAAGAAGACAAACAAATAGAGGAATATGGGAAAAGGGCGTCATCCAATCACTAACTATGTAATTTCGACTCAACCAACACTAAAAAAAAAAGACAAAGGCCAAAGGCGGAGAAAGATGTTTCGTCTTCAGCCCTCTGATTTTGAAAGCAAATTTGAAGCATTAGTGGTGCATTCTGGTTCTTCAACATCTCCATTTGAGTAGCCATCTATCTCTTCGAGTCAATAGAAAGAAAAAAACCACGTGTATTTGGCTATTTTATTACTTGGTGTGGTGAGCCTCTTATAATTGGGTGTTTGCAGATGCCCTTTACCCCACCCTCATTCATTACATAGCTTGTATGCACTCTGTTTCTCGAACTCTAAACTGTCTCTAAGCAAAGCAGTCATTTTCTCTTTCTAGTTTGGAGTCCGCAATAATGGGAGCGACGATGGGTCCGGGGACGACGATCGAAATGAATGTCCTATCTTCGATGCTGGAGATTGACGAACAGAGTTTCTTGTTCCAACCTATCACCCGAGCTTCGATAATCGTGTATCTTTTCGTCCGGTCGCCTTTGGTCGTGATCCACGGTCTACGTTTGGTACTCCCTTCGCTCCTAAGATAGAAACTCACTGCGATCGAAACACTGGCCTTCCTCCCGTAGGTCGCCTTACTTAAGGAGGGTTTCGTATACTTTGAGAGGGATTCGACTCAAGCCATACCTATTCACTCCAACCGTTGCATTCCCAGTTCCAGGGACTGTTTTTGATTACAGATCTTACCGCGGAATGAATGGTGCCTATTATACCCTGCCTGATCCATGGTATAAAGGTTTCTGTCGTCGCACCTTAAGTCTAAAGAGATAGTTCCTGCTGCCATTTACGGAGCTAGTTGAATATAAAGTAGTCGAAACAAAGGGTGCCCGCCAGTAGAGGTAAGATCCTATGAATCGAGATATAGATAATCCCGGTCAAGACTAGTTCTTGTTGTTTAGTTAAGCGATGAACGAAGACCCATGCGCGGAGGTGTGACTAGGCGATCTTAGTTTCTCAATCTAATGAATTTAGTAACAGAGATTCAAAAGATGAGTTATACACAGAAGTGCCACTAAGGAAGCATACGAAAGGTAGAATGAGGTGCCTGTTGAAGAAGAAAGACGAGGTGCGGAGCATCTTTCTTTTGGTGTAGTGGTAATAGAATAAGAAGACGAGCTTAACCTATTCATTTAATTGGTCTCCTATAGCCATCCGCTAGCTAATCATTCTTAATACGAAGTTTTCGATGAGAAGCAGTCCATAGATAGTAGGGCAGTTGAACAGTCAAATGAAATCTGTACATATATGATAGGATAGGTACTACCTTTGTCCTACCATACAGCAGGATTTACTCCTTCTTCTCCGACATATTAATCGCAATTATTAATTAATATTCAAACCATGCATCCTATTCTCCGATGCTTACCCCTTATTCTCCGATTCTTGCAACTTCCAAAGGCGATCGCAGTGTGCAGAAGAGAAGCAAGAGCCGAGCGACTAGGTATGGCCCTTGATCGACCCGACCCCTGGACACACCGTAGATCGTTAGTGAGGAGACCGGTCGAGTGGAGCGTTAGCGAAGCGAGAGGCGCTTTTTAGGACCGTTAGGAAGTTGAGAATCAATAGAAATGAAAGTTCATTTAGAAATTTAAAAACTTTATGTTTAGCGGTATTTTGAGTTGAGGAGTTAAGATGGCACATTCTGAATAAAAGAAGAAAGAAAGCTTTAGATTTCTTTGAGCCGGAACTTTAGTGAGTTTAAATAAGGGAAATTTCCTTATTTTATCGTGAACAAAATAAATTACAAAAAAGACTGAATTGTATCAATTTAAAAGTAAGCAAATTTCTTCCTTCGCTCGCTCCTATTTACACCTTTTAAACAAGATTTTCATTTACCTAAATACAATATTTTCATAGAAAACTTGATACAACATTTCAATTAACAAGTAAGCACATTTCTTTATTTATACTCTCTACACTCGGTATCCGTTTTCTTTTGTAATTGAAATTGAAAAGTTTTATTATTATATATGCGTTAGCAACTCTCATTTCAAACCTAAAAACAACATTTCCATTTTTATGCTACGCACCTACGCTCCCTTTAATCAATTCGCTCCCTCCACTAGCGTTCCGATGTTTATCAACACCTACGCTCCCTATGGTCGCTCCTATTTACACCGTAACTAGCGTTCCCTCCTTGTCAGTCGCCTATGGTCGCTCCTATTATCACCTCCACTAGCGTTTCTATTCCTATGTTTATCAACACCCGCTGGTCGCTTCCCTCCTTGTCAGTCGCCTTCGGTCGCCTTTTCATAAACCACGAAACTCCTCCGCCAAGCAAGAAAGAAGAAAGGTGGGCTGTCCAAAGCTCAGGCCGATACTAAACAACAAAGAATAGGGAAGCCCTATTTCTTTTCACAGAGAGAGGGCTTACTGTACACAAGGAGGACTCTTTCTAAACTTCGTGACAAGGAAGGAGGGTGACGAGAGCTTTTCAACAACAACCATAAGGTGACGAAGGAGCATTTGATATTGACAGCGCGTACGAGGCATACAATAGATGGTACAAAAGCTCGTTATTTGGAACCATAGATCCCAAATCTTCGTCTTGTTCGGTCATTCTTTATAGTGATGACAGTTCTTCATAGCCTACTATCTTAAAGGCATTTGAGTAGAGAGCAAGTGGAAGGAGCCGGGACCGGCGACATCTACATATGAACCATATGCAAAATAGTCAAACCTAATTATTGACCATCACTTTGATAGGAATCCCCACAAAGCAAACGGTGGTACAGTGAGAGGGTGTGTGCGAAAGGGGAGTGTTTCAGAAGCGAGATCGAACTTAATATGGTGAAAAGAGCGGATCTAAGTTATAACGTCTAAGAAGACTGATTTCACCGCCCCTTTAGTTGTACAATCTGTTGGTATCAAAGTGTAGAGTACAAAAGCTTCTCTCTTTCTGGATCGTCCAATACAATGCTTTTCCATCTTTGGCTTTCTTCTAAAGTATATAGATTTATGAAACAACCATCAAGGCGATCGAAGTGAGGTCTATCCCGGTGTGTAGTCAAAGTTCGGAATACTGTGGGCAAAGTGAAAACTATAAACAGAATTGAAACAACTCACAATCATAGGTTTTTCCCCGGACTCGTGTAGAGTATCGAAAGAGTGAGTACACTGGCTTCACTAATTGTTCTTGCCTCAAAGTAGTGCTTCGCCAAAGAGAGTCTTTTGTCTTCGCGAACTGAAGATGCTACGCACCTCGTTTCCGCTACCGCTTAACTTCATTATTAGGGTGGCGGCTAGGCGATCGAAGTGAGGCGACCGTAGGGAGAACTTTGTACTTCTTTGTGGACACACTAAACGAATCACTGGCTACTTCTTCTAAGACAAAGTAAGAATAATCACTGGCAATGACCAAACACTATACGAAGGCAAGAGTGAAGGCGACCGAAGGTGACCGCAGGGAAGAGGAGGAAACTGAACTGAATCTATAGCAACAACAAAGTTCAGTGCCGGAACAAAGTTGAGAGTTTACTTTGTTCTTTATTTATTTATTGGAGAGTTAATTAAATTAATCCTTAAGGCGCGAAGACAAAGTTGAGTCCCATGGACCCAGAACCGAGAACAAAGGTTAGTGGAAAGTGACCTTCGACTCTCGAACTGGAACAGGGACAAGGACGGGTAGAGGGACAGGTTCTCGATACCCGATAAGAAAGTAACCCTAAATTCTAATTCCACTCGGTACTCAGTGGGTCGGTCTCTAGATCAGCATAGAAGATGGGTGGTGTGGGTAGGGTAGAAGAGAACCGGGCAGTACTTCATAGCTATGACTGCAACTATGTAAGTGGGAATCCCACTTCTCAAGGGAGGTCACAATGTCGAACCATTCGGGGTCCTCTATGAACGGGATGAGAGATTTTAGTCTTAAGAATTTTAATAGTGTGAGGGAATGTATAAGGAATGTCGTAATAAGTATTTGTAAAATCCATTGGACACATAGAATTTCGACTTTGTTCAGTGAAAAAGGTAAGGCGATCCTTTCCTTTAGGTGAGGGCAGAATAAGGAGGAGGCATTTGTTGCTTGTGAGACGATCGAAGTGAGTCAAGAAGTAGAGTATTCCATTCACAGTCATAGTGAGGTGCGGAGCAAAGAAGTAAAATATTCAATTATAATATGTCTTTGAGTCGTTGAAGTTAATTTGTACTCTAGCAATCCATCGAGTAGTCCCCTGGCTGCTGCTGCCCGGAATAAGAACTTCGTCTTGAGTCCATATTGTTCCGATACGATACTCCTTCCTTGTTAAAGCGACCGTGCAGAAGAGAAGCGACGCGGGTTATTGGGCGAGTGAGAAAGACAAAATTCCTCTTTGCGATGAAAAACGATAACAAAGACTTTTAACGTACAGAGTCAGCGTCAGTAGGTTATTAGTACAGATTAGAAGCAGAGAGAAGATGACCCCTACGACGATGCCATAGATCAACCACTTTATCTATCTGATGCCGCCGGTACATAATCTGTTGTTTAGGTTCCGAGGTCTCTTTTATCCAAGAATGGAACAAAGGCGGAGGGTGAAACTGAGTAGAACTCTAACAACACCATTAAATAGTGAGAAAGGTTCGAAAGAAGTTTATGATGCAGTGGAACAAAAGAAAAGAGGTACTATAACTGGCTTTGAATCTCGATCTCGTACTGGACTCGAGAATTGTGCATCTTTTTTTAGGACTACTCGATTCAAGGTTTTAGCGATGACTGGGAGACTCGACTTCACTTCGTTCGCCTTTGGCTCTCCAGCCCTTCACTCATATTTGGTCCCAACTGTCACTCGTTCTTTTGCTCGGTAGTTCCGCTCCATCCACTCGTTGGGTTATTCGTTCCAGCTTAAACGGGGTCTCCTCTTTCACGATTTTATGGTGATATTGTCTATACTCCCCACCTAGGCGATAGCTTGGAGCCCACCCTTGATCGAAGTTCATGGAAGGTACTGGTAAAAGCCTTTGAGAGCCATCGGAGGATACGGACAGAGCAGAGCTAGCTTGTGACTAAACGAAGACAAATGATTGCTTAAAGCGAAATCCAATAAGAACTTTCTTTATATGACTATTTTTATTCTAAAGCGATGGTAGTCCTACTTCATTACTACGACGACTGAACTTCTATCTATAGCCTCGACCCTCTTCTATAGCAATGACTTTCTATATCAAAGTCCATGACTAAGACTATTTACGTTTATTCCCATGTATCGTGTTTTGAACGACCCACTCTTCTTTATCTTGGTCTCGCATTAAGTATAAAGATCTGACTTCGTTCCCTATTATTCGTATGTAGTGTAGGTCTCGTTTTAGGCTATCATCGAGAAAGAATAAGAAAGTCGTCTCACAATATAATATGCCGTACTGTCCTTTGGTCTATCATAGACGTATGTAAACTCTAATCCCAAACTATACCTATATTTATACATTCCGCTCTTTCCTATCGTTGTTCGGTTTTCCCTTCTTCCTTAGGTGGATAGAGCTTTATCGCTGACTTTGACTACAATTACCAGAAAAACTATATTCCCTTCCCCCTTCGTGGAGAGAGCCTAAACACAGGGTCTATAGCCGCCCACCTAAACAAAGGAAGCGACGAAGGTAATGAAATTTGTTAACAAAGTGAAAGTTGCTCGTTGAAAATGGAATAAAGATTATGCATGCTATAATAATACAAAGAAAGAAGACAATGTCTTAGACAAGACAATAGCTTTTTTACACTGTTTTCATCATTTTTGAAATTAAATTGACTGAAAGAAATAATCGTAGTAGGCCTATATTACTGAACTATACCCCTAACCGTCCCAATCCTATGCCCATTGGTTGGTTTGTAAGGCCTTGGACTTCGCTTCGATCGCCTATGAGGCGACTGAAAGGCAACGGGAGTAACGAGCTAAGGTGTTGATAAACTGAGGAGCGACCAGCGGGAGAAAAGAAAGAATAAATAAAGAGTCGAGTCCTTAAAAGAAATTACAATTTATACTGAAAGAAATGTTGTATATAGATTTATGTCTATTTATCCGCCAGTAATTTGCTCAACAGCCCAATGCGCACCACACTTATGGATCCTAAAGTGGTCCTGTGGAGCCGGTCACTGGATGGGCACGAAAACGGATATAAAGTCTAAATCTCATACTTCAGAAAGAAAATCATTATAAAATCTGATAGAGGTAGAATGCGGATTAAGAGTATATTTCATTTTTCCTATTCTAATTCAATGAGCCGGTAAAAGAACACTTTTCAATTGAGAAACGATAAAACTTTTTAATTAGAATCTTGTATTTAGGTTTTCAAAGCACTTTATGACAAAAAAGAACGGGACTCAAATCATTAGAAAAGTAAAGATGAAAGTTAGAAATGAAAATATGGGATTCACTAAGGTGCGAAGCATAGAAGCGTAGCGAAGGAAAATAGAGTTGATACCCACAGGTGTAAATAGGAGCGACCAGTGGAAGCGTAGGTGCGGAGCATATCTCGAAAGTTAGAAATAAAAATCTTGTTGTTTTGTAATCTTTTGAATTGAAATCTTGTCTTATGGATTTAAATTAGAGTTCTTATTATAGATTTTAGTAAAGCTCCTTTTATTATATATTTGAGTACGTTTATCTCTGTAGGGAATGTCATGTAGGGTCTCGCTCTCTTTTGGTAAACAAACGTCAGCATACAAAAAGACTTAATTATATCCTATTTCTTTATCAATTTTGAAGTTAGAGTTTTATCGTTTAAAAATTAGGACGACGTTTATAAGTGTCATTTAAAAAGTAGTTTTCATCGTTGTTATTATTATCGATTCAATTATTAGGTACGAAATTTATACTCTTTTATACCAAGTATCCGTTTTATCACCCTAAGAGTTACCGGCTCTACTAGATTACTCATTTCATCTTTATATGTAGTGCACATTGGTCTCTTGAGCGCAAAGAAAAAGAAAAATAGACATAAATCACATTGTTTGTTCTCTTTTTATTAATTTAGTTTTGTTTTTTATTCTTTTTTTGTAATTCTGTCTTTAAAGTTGAATTCGCTTCCTTTCCTTCTTGTTCCCGCTCGCTACACCTGTCCTACGAAAAGGAGAAGCCTACTATCGAAACAACTATACTTGCGCCATGTCGCATGAAACCGATTTCAAAACGTGCCGTTTACGTTTGAGGAAGAAACATATTTTGAAACCACTTTACAAATCAAAAAGTTTCATATTTACCTCAAACTAAATAAAAGAGAAATAAGATTCTCGCTCAAAAACCCACTTCTTTTCTTCAACAAGATTCAGAGCATTGAACGAACCGCTGTACGCCCTACCGTTGACACAAGCACCCTTTGCCTTCTGCTGAGCCAGTTTCAAACTGATTTCAAACCGGTTTGATTGAACATCGATCACTGCAATTTCGTAGGATGAACAAGAGGAAACCGTTACTGCTCGCTTCTAAACTCACTACGATGACTATTGTCGCCTAACCGTAGACTTTTCTACCTACTTAAGAAGGTAGTCTGTGTGTCCAACTACTCAGTCGTCATTTTGGTATGTTTTGTCTGGTAATTTAATTACTACCCTTGTTTAGTCGCCTTGTTCTGTGTCGAAGTAATGGTTTTTTGATGGTTCTGTGTACTGATCTAAGTCTTGGTCATACGCTGGTAGTAACCGGGATCGTCACTTGGTAGTGCCGTGGCTACTTACTGTGAAAAGAGCTCTTTATAGGCTTATAAGAGAAGGTTGTTTAACCAGAACCAAACTCAACCTCGTTTCCTGATCAACAAAGTCGATCGTAGTGAGTAAACAAGTAAGGGAATAACCGTGAAGAAGAAGCGAGTAGACCAAACAAAGAGCTGCTAATAGTAATTTAACCAAAATAAGCGTCGTGGGGTTCACATTCTTTGTGCCGCATTGACTCTGTTTCGACTAATGAGATCTTTTATTTCGTCGTCAACAGGGCTGCCAGTCTAAATTGGCAGCAAAGATCACATTTTCTATTGTTTCGGACTCGATTCTTTGTCGTCTTAAAGCAGCACACTGGATTCTGTTCTGCACGCTTCATTCTTCTTGAAAGCTATAACTGATAGCGAAGAACGAAACCTCACTTTAGACATAGAGAAAGACCCCCACCCCATACCATAGACCTCTTTACTCAGACCTACCTTCTTTTCACCCGGCACTTTTTGCCCAACCCAATAAAGGAATTGTCTTATATTAGAAACACATCGTTGAGTCAAGTTGACAGACCTGCTTAGCCTGCAGCCTCAAAGTTACGTATACTGCCACTACTTCCTTAGTCCTTTTATTAGTTTTGTATTGAATCATCGGTTAAAAGAAGACAGTTCTTTCACCAAGTAGCTTGTATCGAATTAAAAACAACTGCTAAAGCACGTCGTCTTTTAGCACATCTTGTTTTAGGGTCGCTCCTACCGCCCGGAGCTAGGTTTACCGATGACGGCCGGTGCTTATACAAAAAAGGGTCTAGTTCGTTTTTCGGGGGAAAACTCAGGTTCGTCGTAGGAATCTTTCTGGTTCCCGCACTAGGGGCGAGCCGAGGGTTTTTCGGAAGTAAAACTATTCCTCATGCTGATACATACCTGCCGACACCATCGCCAATCACGTCTATTCCCGACGCCCTATATGCACTCCTTTGCTTAAGCGGGACTTATACTGAGAAATTCGCTACCAAGGCTACCAGGAGAACTTCGTTAAGCAAGGCACCAGAATAGAATGTTAAACAGCACTCCCTCTGCCCTCTGGTCGTTCCTATAGCGCTTAAGTGCTGTGCAAATATCGCTGGGCTTCTCATATTCGATTAGTCCGGGTCTTTAGACGATTCTTTCTCTTTCTTCACTCAACAACCATAGCTATTACCTGGTCGGTGACTAGGGTTGCTGGTCTTTCCTATCACAAAATGCGCTTCTTCGTCCAGTGCCAAGAAAAGTATAATGCGGCGATCGTGCAGAACAAGCGGTTGATCCGTTACTCCTGTAGGCGATGAGTCGATCTGGTCTAATCTACCTATGGTTGGTTTGTTTTAGAGTTGTATCGAGCTATTGTAGATGATAGGGTAAAGGCCATTTTCTTGTCATCGGGATTCGTATGTACCATTGCCAGCGGTCTTTATTTGACTCTCTCCTGTCCTACTTGCTCGGCTGACTGACTGACCCTCACTGGGCCGATGATGTATTGAGGGACTTTATGTCGTGTAAAAGAAATATTATAAGAGCTTGAAGAAAATCATTATAATTCGAGTGAGCAAAGCGGAACTCGAAGATTGAAATTCGAAAGTTTACGTGTAATAAAGTGCTTTTGAAACCATAAGTTACTTTCTCAATTTGAAACTTGACGTTTTATATAGGCGCTCATAAAGTCATTTTAGCTCATTTATAAATTTCTTTATTACGTTTGCATGAAGTTTTATAATTTTTTTATGAGCAAAAATAGAGTTGAAACGAAAAAACACGGTAAAATGCAACTTTTTTCTTTGAATCGAGAAATCAGAGCTAAATTATAGTTCATACTAAAAAACACGGGACTCAAATCTATAGAAAAGTCAAATGCATAAAAGAAATTTATAAATGAGCTAAAATCACTATCCTACTAATTTTACCGGGAAAACAGCAACTTTGAAAACGAATATAGAGCTTGACTAAAATAAATAGAATAAGAGCTTTCATCAAATCAACTGAATCGGGTCTCGAATTAGATACAAAAAATAATAGGAGTGAAGCACAGCGTCTAATCAATAGAAAAAGAGCTTTACCTTGGAAAAAGAACTAAAATTTGAAACCATAATACAAGATATAATTCAATTGAAAAGTTTTATTCTTTATTTTATCGTTTCGTAGTTCATATTTCCATTTCCATTTTTAAGTGTTCTTTTTCCCGATTCTAATGATTTAAGTGAGGGACTTTATGTCTGTGGAACTCTATTCCTTCGCTACGCTTCCCTCCTTGTCAGTCGCCTTCTATAAGCCCATTTTGAAATATAAAACTTTCATCTTTCCATGTCTTTTAAGGCAACTTATCATTTGAAACCTAAAGTTACTTTTTCAATCGAAAAGTTGTAGTGGGTAAGACCTAAAAACAAGATTTAAATTGCGACAAGATTTTAATTTAAATTATTCATTAAAAAGTTTCATTTAATCCGTAGTTTTTATTGATATAGATTAGATATATGAAATACGTGATTTATAAGTTTTCCTTTTATCGTTGATTTTATAGTAAGCAAATTTATCAATTAAATATCGTTTCATTTTAAAGTGTCATTTAATCTTAATTGAAAACCATAATGAAAGATTGAAAGAAAAAAGCACCTACGTGGGCCATAACAAAAAAACAGAATAAAGAAATTAATAACAAATAAAGAAAAATAGTAATGACCTATAAAAACAAGATTTGAATTGATATTATTCGTTTAATTTATCAATTTAAACAAGTGTTCTTTTACGTGATTTTGCTTTCCGTCTCTCCATATCCGTTTTCTTTTTAAAGATTTCTTTATAATGATTTGAGTCTTTATTAGTGATTTTAGGGAGTTGAGCGTAGCGGAACTCTTTCCATGTTTCTCGGGTGAAGAATTTTCCCTATTTTCAACAAGCTCCAATTATTAGTGATTGGACTTTATGTCGCTCAGGCTTAAATTTTTACTTAATCCGTCTCTCCTAACTTAATATCCGTTTTCTTTTATCGTTTATTTTCCCATTTATCAGTGTCCGTGCAAAAAGGATAAATAAAGATAAACTTCCTCGTCCAGAAAGAAAGAGACAAAGGTAGTGGCGGAGCATATTTCAATTAAAAAGATTTATTTTACCGTGCAAAATAAGTAGGGAGCTTGTCTCAGCTATGAGAATCATGAAAAAAAAGAAAGAAATTCCTGTTTCCCGGGGTAGCAACTCTAATTTACTTCGTGACGACAAGATTGAAATTGAAATGAAAAAGATTTCTTGAGTTTCTAAATTTCTTTATTTTACCTGTCTTTTTTAGTAGGGAGCTTGTCTCGACTTCGTGAAGCGCATTTATCAATTAAAAAGTTTTATTTTATATGCTACGAACCTCCACTATCGTTTCTATGCTTCGCACCTGTCTTTTAAGGCAGATTTAAAACAACCTAAAAACAAGATTAAACATAATAAGAAAAAACAAGATGTTAATTTTAATAAAAAAGTTAGCCAATTAACAAAATTTATTTATTTTATCCTTGAATTTACGTATCTAATTAGATTACTCTTTATTAGTGATTTTAAACAAGCTCCTTAAGTATGACATATGTACTTAATCCTTTTATTTTCCTCTACCAGAAATCAAGTATTCAATATGATATTTTCATTTCAATTTAAAAGTCTCGCTCCTCTGCATAAACTAAATTGAAAACCTAAATGAAAGATTTTAATTTCAATTAATAAAGTGTGATTTAATAGGTCTTTTTACTCGTCAAGAAAGTATGAGATTTTTACCATTAAAAAGTTTTCTTTTATCGTCCATTAACGTATCGAGATAAACTCAATATTATAATGATTTGAGGCAAGCTCCCTAAAGCAGTCTACGTTCTGTCTCTTTGTTTAGTAGGACGAAGCTTTGGTATACTGATTTTGTATTACTAGAGTAGGTGCTACGCTCCTTTTGTGGGAATAAAAGAAGTAGACATTCACGCGAACTACTAAAGGCGATCTTCAAAGATGAACTGACTCATCACCTCTATTTGACCGATTTTTACTTATCAAATTATTTGACTCACTTTCTCACTTCCGCCCAGAGAGGAAGCTAGAACTTACTATCCCTACGATAAATGGCTTTCTCCAACCGCTTACTATATATGATCTTCTCTATCTTCTTATCTTCGGCTGCGATGTCTGCATTAACTTTATCTTTCTCTCTAAAAAGGGGACAAGCATCTGTAAGCTCTATGACAAAGTTCCGATTAAAGTGACCCGCTCTTTGCCTTGTCTTCTTGTAGTCTTTGGTCCGACGGTTCAGTTGTTGACGATCTGTTTAGCCTTTCTCCGGATCTTGACCAGGTGGGTTCATCGACTGAGTAAGCTATATCCAGATAATGGAACTTCCGCCATAGGAAGATACAACGGATTGTATTCTGTCTGTAAGTTCAGTTAGTTTTGAAACTTGCTAAACTACCTCTTTTCTTCTATAGGTATAAACCTTTTGCGAGCTTGCCAACAACCCAATTACGAGTCAATTCGTCGTTTTGTATCCAACCAAAGGTCAAAGAACAGAGTCAGATCGAGTATAGACCTCTGACTATCAACGGGACGAGTTGTAACAAAAAACAAGGGAAATGGACTGGTATTTTATTCTATTAATGTTACTAAACAATCTGTGTGCTTTTTTGCCAAAGTTACGCTTACCACAAAGTTCTACGCCCTTCCTTGGGTTTTTGTAGGAAGCTCCATCCCCTTCCAACCGCTATCGATTCACTCTCTTTTACTTCGCTTCAGTCGGTCTAACCTCGCTACGCTCATGAAATGAAAGGGAGGGCCAGAAGATGACGAAAGCTACCATAGGGAGGGAAGGGGAACGGCTTATAAGAACGACGGTTAGTAACCCAGGGCCAAGAACAAATCCCCAACTTTGTCAGTAAAATAAAGTGACAAGAAAAGCATAAAGTGCGTGCCAGAGAGAAAGAAAAAGTTCGGTATAAACAAAGTAGCAGACCCATATTCTGAGCTAGCACTAAACACATTGTCATATTGCACGCACCTCCTGTGGTATCACCACTACTGACTCTTGTCTCTAGTCAAGAACAAATGGTTTTGTCGCCCCTCACTATCGATTAGACAAAAAACTTTGTGTTGGCAAGATCTGGTCACACAAAGGTTAGGCAAAACGTCGTTATGAATGAATAGAATGAAAAAGGTTTTTTCATACATTGGTATCACCCGGTTTTCACTCTGCCACCAACCCCTCAAGTAATTTTAGTACACTGCCCACATTGACGATAGTGCCAGAGCGGAGTAGTAATAGCGCCCGCTGATGAAGAATAGGGTTCTGTATCACACAACACAAACTACGGGGTGGACGGTAAACGGGTAAAAGAGAAATCCGGATTGAATCATCCACAACTTTGTCTTCGTACAAGGCCAGAGGTTCCACTGGATCTTCTCATCTTGGATTTCCAATTCCTTGTTTCATTTTAGAAGAGGCGAATGAATCAAAGAATAAGAATGCCACAGAGTAGCCGAATGACCAGTGAGGACAAGGTCATCCACATACAAAAGTAGGACCAGAGTACCATGAGCGCCATTCAAAGTGAACATAGAGGTCGAGTCCTAACTTCGTCCGCACCTGGATTTTCAAACTCTTGTTTCGTACCTTTCACTGAACAAATGGAATCCATCCACTCTTTATCATCGCTTTGACTTTAGGCAGCCCACAAGGACAAGGAAGATTGCCCAACCAAAACCCCATGAAATAAGGGCATCTCTATTGCTCTATGACGGTATGTAACGCTTAACGGACTACCCCTTTCTTTGGTCACCTCACTCTCAACAAAGTTCTAAACTGACAACATTATTGACCAGGAATAAATCGACGTTCTTCCTTTCTCTAGTCAAAAGACTCTCTTGTTTTGTCTCCCGCGTATAGTTTTGGCTATGATCAATAGATTGATTTCCGGGACCTGAGGCTGCACCACTGACGATGAGCAGGTGCGTAGCATATTGTAAAAGTGCTTTAAAACAACCAGACGCACTATACTTTGTCGAGCTGCTTCCCCCACCACCCACTGACTCTTCCTCCGCTACACCCGACTTTCAGCATTTGACTCGTCGAGCTAAGAGAAGGCGTTCGTTCGCGGATCAAGAAATTCACAAATCTGCTATCCCGATTTCTCTATTTTGCTTATTATACGAAATTTCCTTATACGAGATCCTTTCCAAATTCAAGGAATTATAATGTTTGATCGTGCTATCTGAAGGCCGAGGCCGGGGGGAGGAGTTTTGCGAGAGCTCGGCGGCGAACTTTATAAGTATACTTATTCACCTAGGTAAGGGCAACCCCTGACTAAACAGAACTTTGTTCAGTCAGAAAAGACCTGACGCCTAACGCGAAACCATACGCATAAATAAGTGATTGACGAAAGGTTGGATGGATGCCCTCGATTCGAAGTTCTTAGCCGTGCTGCCTCGTTTTTTTTTTAGCGTACGATGCACTTTGTTTGTTGAGTTGGTAGAAAGGCGAGCGTCGTGAGTACCATACCTACTGTCCACAAGGTTATGTGTCCCTAGATAGCAATAGTTGTATGTAATGAGAAATTGTTTTTCAACGACAATTGAACCTGAAGCCACAGTTCCTCCCAACGGTCGCCTTCTTCCCGCACAATCAATTCCGTGATCCGTCCGTCACCTTCACCCATTCCTCTTCTCTTTCAAGTGATCTGTCTCTGATCGATAGAAGCGTCATTCCCGATTCAACACGGGATCAATCTGACCTTGCTGGGAACCTATCATCCGTAAGTAAGATGAAGCTCATCAAAAGAAAGAAGAGGGCTAAATCCTTGTGTAAACACTCCACTTTGGTTGTCCAAACGGTACTGGATGCAAGCCATGCGTGACCAAAGTAGAAAAACCTAACTCGTTTACGTCGTCCATTCACTCGTTCCCACACTACACTAAGACCTCTGTTTTGCTATTGCTTCATTCGTTTGAACTGCAGGCATTCCCCTCCTCGAGTTATTTGTCTCGTGCCACCCACCATCTTTTGAATATGGGACCACTGAAACTTGCCTCTCTTTGGCTGCTCTGTATACAACAAAGAATCCAACCGATCGTCACTCAATCTGTACAACCTCATTCTTTCTCTGACAATGTCTCCTATCCTGGTCCCGGTGTAAACAACCCGTATAGACCTAGACGTCACTGGCAAGATTGTCCTTATGCCTATCGCTCATACGTGGAAAGAGCCCTCACTCACTACTTAGTAAGGCCAGACAAAGAAAAAGTAAATGAAATAAACATGGGTTTTCAGTCCAATAGTTGACGATGAATATCTACTTTCTTTGTTTAGGTTTTAGTGCTTCTTTTGACAATTTCTCGGGTAAAAGCGGTCTTATCCTATGTCTTTATATGTGGCCGAGTCAGACTACAGAGAACTAGAGCTGTCAACAAGACCCTAGGGTTCACATATATACTATAAAAAGCTAGATGAGGGGCAAGATATCATAAGTACCATTCTTCTCCCTTTTGCTTATACGGAAAAGAAGCAAATTGTAGCCACTGACTGTCTCATTTCTCCAGCTACCCGCCTTTTCTACTATCCCACCCCTTCAGCTCCTGTCAATGGGAATCCTTTTATCGTGCATAAAGTTCCAACTAAAACAAATCTTTCCTTGTTTTTTTCTCGGAACTTCGTGTAATAATTTGTTTGCTATTATTTGCTTTTCTGTTTTTGTCTTAACCCGGAACATCATAAGTAGAAGTAAGTCGCATGGAAAGTCGTGTCGTACCCATCCCGGTGACTCTCACTCAATAGCCAATGAACTCAATAAACAAGTAATCAATCATTTTGTTAAAAAGTGTGTTGAGAGCGCGGCAACCGTAGGGGGGACATTACTTCCATAAAGAAAAAGACGAGAGGGCGTCAGTCGTGAAGGGTCTTTGAGAGAGCCAAGCTTCACACAAGAATCATGGGTCAGCCGGTTAATGTCGAGAAGAGCGCCCCTATCCTAAAACAAGGGTATTGGCCTCATCTTGTCTTTCGAAAGACTAAAAAACCTGTTTTACGGGTATTCCGGGTTGCTTCTTTAATTGCTTAGTCAAAATGATTTGAGTGAGTTCTTCCGCTCCCGCTGGTCGCTTCTATGCTTCGCACCACTACGTTCCACTCTAACAATAATGATTTGTTCCTTACGTCACCCTGTCTTTTTTAGTAGGGAGCTTGTCTCGACTTCTATAAGCCCATTTTATCATTTAAAAGTTTTATTTATACAAGACCATAATTAAAGATTCAAATTTACCTAAATACAAGATTTCAATTAACAAGTTTTCTTTATTTTATCGTTTCATTTAGAAATTGATTTGTGTTATTTCTTAAATAGTAGGATTTTGAACCATAATTCTCGATAAACTTCATTGAAAACCATAAGACGACGATTTCCATTTTTATTCAAAAGTAAGGTGAGCGAAGTGAAGTTTCGTGTGATTTAACGTAAATAATTATATTAAAATAATGAATAAATATTCTCTTATTCCGTGTTTTGACTTTATCATAAAGAAAGTATTCAATATTCACAAATAATCCTATCCTTTAGATCAGTTTTAGACTTTATATCCGTTTTATAACCCAAACAGTTGACCGGCTCCACAGGATTACTCATTGAATCCTTCTGCGTGGTGCACATTGGGCTGAAGAGCTTACTGGCGGAAACTTATCATAAAGAGACATAAAGAAAAGACTATTTTATATTTATTTACAACATTTCTATTTGTATTTTTTGTTATTTCGATTTGTATTTTCTTGTAAGGCGCTCCACTCGACTCTTTTTTGTTATTGTTTTTTTCTTTATTTATTCTTTTTAGTTATTCTGTCTTTTCAATTAAAATCTTCGTCTGAACAAGACGGTCGCTTTACTCTAATCCTTGGAAAATGAGCTTTCAGAAAATCCTTTGAATCCGGAATGACGAAACTAAAATAAATATTTAAAGAGCTTTCATAAAATCTATATAATCGGGATAAATAATTGGATAAAGAAAAAGATAGAATTTGAATCGTTAAGATTACCATTTAAAAGTGAAATATGCTACTTCGTATGAGATTTGAATTTTAAAGATTTATTCAAAAGTTTTCTTTTTCGTTATAAAATAGAATTTGAAAACAAACCATAATTAAAGATTTCCATTTATAAGTTTTATTTCTTCCGCTCTTAAAGGTCGCTCCTATTTACACTTTTATCGTGTATAAAGTTTCATATATGTAGTATGCTACGCACCTCTACCATTAATTTGTGTTCTTTTATCGTTCAATTAAAAAGTGTGATTTTATACAAGATTTAAATCCTAAACTTTACGTTTTATATAGGAACAAAAAAACTTATAAACGTTATCCACTTTAGAAATTGAAAACTTGACGGGTAGTAAAGTGAATTTACTTCGTGAAGCCAATATTATCAATTAAAAACTTGACGAGTAGCAACTAGAATTTCCTTATAGCATTAAAAAAGAAATCAGTTTCTGTTTTACTTATCGTTTGATTTGAGTCCCGGTATTTGTAGTAGGATAGTGATCATAATACAATTATCAAAATAACAAAATAATGGCTTTTTATTTCAATCTTCGTCACATAAAATCTATAGAATCGTGATAAATAATTGGATAAAGAAAAAGATGGCGTTAAGATTACCATTTAAAAGTAGAATTTAATCGATTAAAAAGTCGTCCTAAAAACAAGATTGAAATTGAATTAAACATTGAAATAAAAAAGTAAGCATTTATTCAAATCAATAGAAAATTAGCTTGAATAAAATCTATAATAAAACACTGATTTCCTTAGCATTAAACAAGAAATAAATAACTAGTTTTCTTTTTAGCCAGCGAACTCTATTTGATGGACTTTATGTCGTGTAGGGAATTTATTTATAATCATTATAATCGGGACTTTATGTCAAATCAATAGAATAATGAATTTATTTCTAATCTATATAATATAGACTTTATGTCTTTTCATTATAATATAGAATTTCTTTCTAATCTATATAATATAGACTTTATGTCAAATCATTATTGTTAGAGCTTGACTCAAATCATTATAATAAGAGTGAAGCACAGCGGAACTCTTGTCCATATTTCTCGAGTGAAGTAGCGGAACTCTTTCATTAGAATCGGGAGCTTGACTCAAATCATTAATAAAGGGACTTTATGTCTATTTGTTAGAGTGAAGTAGCGAAACTCTTGTCCATATTGTTAGAGTGAAGTAGCGGAACTCTATTTTCTGGAGCTAAACTCAAATCTATAATAATTGGAGTGAAGCACAGCGGAACTCAAATCATTAATCAAGGGAGAAAAACGAATTGAAAACCTAAAAACAACATTCTAATTGTTTAGCCAATATTAAGAAAAAAGAGAACAAACAATGAATTAAAAGATTTGAAAGTATTATCGTTGAATTTATCAATTTATCAGTTTTATTGAGATAATGATTCAAAAGACATTTCATTTCTTTCCATATAATAGTTCAATATATTCTGTCGTTTGAGTAGTCCTTAAAGAAAGAGACAAAGGTAGTATGAGATTTATCAGCTTGATTTTACCGAGTATAAATAATGAGATTACTCTTTATTAGTGCGGGACTTTATGTCGTGGTGCGAAGCATAGGAGCGACCAGCGGGAGCGTAGGAGCGGAAGAACTTTGAAACAAGCTCATTAAGTATTCAATATTAGAATTATAAAGTATGAGATTGAAATGAAAAAGTTTTATTTTATCGCACAAGATTTCAATTTCCATTTAGAAGTGTAATTTTATCGTTAATTAAAAAGTTGTATTTTATCGCTTTCTTTTCTCGTCCATTATTAAGTGTGATTTTATCGTTGAAATAAAAAAGCGTTGCATTTATAAATTGAAAAGTGTCATTTAATAATTTGAAAGTTGACGTTTTACCGTCCATTTATAAGTTACATATATAACGTATTTTTCAATTATATAGATTTGAGTCCTTTATCAGAGATACAGTTCTTTTATCGTTTCGATTTGAATTTCAATTTGAAAGTTTTATTCTTTACGTTTCATTTATCAATTTCCTTATTTTATTTGAAACAAGATTTTCATTTCCATTTCAAAGTGTAATTTTAAAGTTGCATATTATCGTCAATTAACAAGTTTTCTTTTATCGTTGAATTTAGGCATAAACTGAATTGAAAACCTAAAGACAATTTATAAATGAAAAAGTCGAGGTTTTCTAATGATTTTAGTTTCTATACGCTCACTGTTATTCGGTTGATTTGAGGCGAGCGAAGTGAGTGTAGGCGAGCGAAGTGAGTGTTGCGAGCTATGTGAGTCTTGATCAGATTAGAATTATTAAATACAGTTATTTTTACTCACTGTTGAATTTAGAAATGAAAATTTACCTACATTGAAATTCAAATTCTTTAGTAATATAATTTCTTTCAAATCCTTTTACAGAGTTTCTTTCTTAAATAAGTTATTTATATTGAAAAGATTTATTGATTGAAAAGTAAGCAAATGAAAAAGTTTGATTTTCTCGATTTCAATTAATTTCTTTATTTTCTATTAAACAAGATTTCAATTTGAAAGTTTTATTTTGAAAGGATTCGCAATTTATCAATTATTTAGTGATATAAGTCAGTGTCTTAAACGGCATAAAGTGAAAGTGTTGAAACTGAGGAGCGTTAGCGTAGGTGCGAAGCATAGAAGCGACCAGCGGGAGCGGAAGCAATTTGAATAACAAAACAGAATAACAAAAAAGATAGAAAGTAATGAAATAAATTGAAAACTTGATACAAAGTGTAATAAAATTAATAAGTAGAGCCCTTCGAGTTCCGCTGTATATGAAAAACTCCTATTCTAATGATTTGTAGGCGACCGTTTAGGGAGGGATCCATGTTTATCGAGTGAAGCGCCAGCTTTCTCTAATCTATATAAAAGGACTTTATGTCTATTTTCAACAAGCTCCCTCAGGCTTCAATATGAGAATTCTGAGGTGTAAATAGGAGCGACCAGCGGGAGCGGAGGCGACTGACAAGGAGGGAAGCGACCATAGGCGACTGACAAGGAGGGGCGGGTGTTGATTTTAATAGTTTCGCTAGTGGAGGTGTAAATAGGAGCGACCATAGGCGACTGAAAGGAGGGAAGCGTAAGCGGAGGTGTAAATAGGAGCGACCATAGGGAGCGTAGGTGTTGATAAACATCGGAACGCTAGTTACGGTGTAAATAGGAGCGACCATAGGGAGCGTAGGGAGCGTAAAGAGGAGCGGAAGTGTTAAACAGATAAACATCGGAACGCTAGTGGAGGAATAAAGAAAGAACAAAGAAAATAAAAATATTGTTTAAAACTGATAAATTGAAATAGGTTAATAGAAAACTTTTTAATTTAGATACGAGAAAATCTCTTAACTGATAAACGATAACATAAAACTTTGAAATCTCATAATTATAATATTGAATAATTCTAATCTGATCAATCAAAGTTCTTCCGCTACTCTATGCTTCGCACCCCTCAAATCTATATCATTGGAGTTTATCTCTGCACAGCGGAACTAAAATCACTAATCTATAAAAACAGAAAGTTTAGGATTTAAATCAGTAAAATAAAACTTTTCAATTGCGAAATCTTTTTAATTAAAATCTTGTCACTTTTAAATTCAAATCTTTAAAATCAATAAATTAATATCAATAAAGAAATAAAACTGAGAAATTCATACCTCATACTTCAGACTTTATTTCTGATAGAGTAAAAAGACGCATTAATATAATATTTTAGAAAGTTATTACGCCCTCCTTGTCAGTCGCCTTCTAAACCCTATTTGAATTATCATAGGAGTGAAGCAGCTTTCCTATTTGAACTAATAAAAGAGCTGGCCTTAGTAAAACGAGCTTGCCTCTTGTCCATGTTTATCGATATAAGCAAAGCGGAACTCTAATCACTAATCTATATTTACGTAAAGTTTTGAAACTCTAAAGCTTCGGAAAAGCACTTTACTACTCATTTGAACGGTAAAACTGGAAAAAAATTAATGCAAATATTGTTTAAAACTGATAAATACAAATCTTGTATTACAAACAGGTGCGTAGCATATCTCGAAACTAAATAATAAACTTTTGAATTTCTAAATTGGCTTAAATAAAACTTTATAATTTAAATATCTTGTAAAATAATGAAATAACACTTTTTAATCATTACAAACATTCTTTTTTGTTATTTATTGTCCTCATAATTATAATATTTCAGCGCCTTAGTGAGTTTATCTCGAATTAGATACGAATAATCTTGTTTAAAACTTTTATATTTAGAAATTGGCTAACTTTTTTCTTATTATGTTTAATTAGGTTCACTGAGAAATTCAAATTCAAATTCAAATCTCATACTTCCGCTCCCTAAGGTCGCTTCTATGCTCCGCACCTCAGAATTCTAATATTTAATAATTATAGACGATAAAATCAATAAATGAAAATCTTTCAGGTATAATAAAACTAAATAATGGACGGTAAAATGACACTTTTGAATTTCAGGTTTGATCAAGTTAGGAAGTTGGAAAGTAAGGTGCGTAACATCCCCTAGAAAAAGCTCCAGTGTAAAAGCATAAAATATCTATCATTTGTATCGAAATATCCATGGGCAAGGGAAGTAGACAAAGCGATACCATTCCGTTTAAGCGAGCATAGGAATCAGAAGCAGGCGATCCCTGACTCCATTAAGTGTTTAGTCTTTATCATTTCCTCTTTTCTTTCTATTGTTATCATTTCCTCTTTTCTGTCTATTGTTATTAGCTAGCCTCTGTAAAGTCTTAACTTTCATTTTGCATAAAAATACTATTTAAATGGGCAGATCTTATCTCTATTCCCGTACCACCCTATAGCAAGATATATCAAACAAAGAAGTGAGCGTAAGAAAGTAGATCCTAGGTCGCTCTTTATTGTCTTTCTTTTTGGTAGTATAGTTCTTCTTTATGGCTTGATACCGGTTATCGACTCCTTTTTCCTAATAACTAACTCGCTTAGCTTCATTGTATGTATGTGCAAGCCAGCTTTATTTAGCTTACAGAATCCGATGACTGATACAATGGTAAAACGGTCGCCTTTTCCTGTATTCCCGGGCTTAGAGTTAGAGCTTGGGCAGGTGGTCTCTGGGCTAATATGCGCTTAGAGGAGACCCGAAGGGAAGGAAGAAAGAGTAGAAAAAAGCGACTTCTGTCATTAACCTAACAGGAAAATAAGGACCGCGTAAAAATGCTATTAAACCCCAAGATGATGCATTTCCTATGATGTTTTATATTAATTACCACCATTTCATGTAACGAGTTGGAGGAAAGAAGAAGCCACTCTCAAAAGAAGCGATAAAAAGAACGCTAAAAGAGCGTTGTTTGTTATTATTTGCTGCTTTGCCCTACGCGGAGAGGTTATTATCCACTAGCTTTGTAAGGTGATTTTTCTGTACAATATGGGAGATTTTCTATTCCATCTAATACCTCAAAGAAGCTAGTTTCACTCATTATTTCTACTCTATAAACATATAACAGAGAAAAATAATATAAGAATTGATATAATAATATAGAGAATGAGTTCTGCTGATGGATTTTATATCTCTTCACGATGACAGTAAGCAACATAAAAGATGGATTAAACCTACAACTAATAAAGAAAGGATGGACATGCTGCCTGACCTAACAACCTACCGTAACTTTCCAATTCCCCTACTAATTGGTGCCATAACTTTCTTCTTCTTCTCTTCTTCACTCCCACACCTAAATCTCGCCTTGTTTTTTATCGGCCTTCTGTCGCTTCGGTTCCACTCAAGGATCTCTTTGGGCTTTCACTATATCATTTAATCTGTGATAGTTCCCCCTACCTAAACAGTATATAGCTTAATTCATGTATTTGTCTACATGAGCCTATAATTCGTTGGCTTTTGAGATAACAGTGTTGCTTCCTTATTTCCGATCTGTCTTTCTTTACTAAGTATCTGTGGTCCGTTCTATCATTACTTCCCGACTCCTTCCTAGCACCCGTGTGAGTAAAGTAAGTTATTTCTACCTCTTTCTTTTGTGAAAGTTCGAATCCCACGTCTATCGTCGCTTTTCTCATCGAATAAGCAGCTCTATAGGCCTTGCATAATGGAAAGGAGTCGCCTTTGTTTGGTCTTTCATTTTCCTTTTCTTTCAAGCTCAACACTTTCATTCATCTCATAGATATTTCGCAATTACCTTTTTCTCTTTCTGCTGCACGATAAAAGTTTCCACCTCTATTATTAGTTCGATTTATTCCTTGTAAAGCTTTGAACTGCTTATCGACCCCGTCCCTTTTTCTTTTTGATCTTAGTTTATAGGTTTCTATTTGTAAACAAGTAATTTGACACCGATGTAAACTCTCAACTTTTCAATTCAACTATAAAATCAATAAATTTGCTTACTTTGTATCAAGAATAAAACTTTTAAATATGCTCAACACTTCCGCTTACGCTCCTATGCTCCGCACCTTAAAATAAATACTCACATAGCTCGCTATTCCAAGGTGCTACGCATAATTATATATTCAGTTGATTTAAAAGAAATTATATATTCTAATGATTTGAAATAAATTCTATATTATATTGAAAAGACATAAAGTCCCGATTATAAGGATTAGAAATATGCGTAGCACCCTAATCACGGAAACTTTTAGATTTCTAAATGGGCTTATAGAAGTCAATTCTAGTTGCTACTTTAAATCCCGGTAAAACGTCGATAAAGGAACACTTTTTTATTGAAATCTTTTAAATTGTCTTGTATTATGGTTTCAAATGAGAGTCGGTAAAACGTCAAGTCATTACAAACATTCTTTAAAGTTATTAATATTGACTAATTCATTTTTCTCTTTAATTCGGTACTTTATAATTTATAGATTGTTTTATGGCAAAAAAGAAATTCAAATCATGATTCTCAGAGCTAAATTATAGTTGCTACGACGGTAAAACGTAAAGTTTATAATTGAAATCACATTACTCCACTAGCGTTTCGATGTTTATCAACACAAAAAATTCTAATCTTAACTCTTAGGAATATATATTACTTATTCAAATCTTGTAAATCAATAAATCTTTTTAATAAAGCTAAAATAAAACTTTGAAATTGAACGAGAAAATAAGGGACTTTATGTCGTGTTGGGAATTTCTTTCTAGAATTATTGTTGGGAATTATGCTCCGCACCTTATAATATAGACTTTATGTCAAATCATTATGAAATAGAATTTCTTTCTAATCTATATAATATAGACTTTATGTCAAATCATTATAATCGGGTGACGGAGGTGCGGATTAAAAGGTAGCATATAAAAGCTTACTTTTTAATGTAATGACTTTTTAATTTCAATTATTATGTTGTTTTTAGGTTGTTATGCTCTGCACCTCATAATTATAATATTTTAGCCTTATATGGGCAGATAATTAGATACGTTTTATCACACTTATTAATCATTACAAACAGTCTGTTTTGTTTTTAATTATGGTTAAATTAGAATCTTGTTTTTATAAATTGATAAATAAAACTTTTAAATCACACTTTGAAATGAAAATATAAAGAACTTCTTGTAAGAAATAAAATCTGATAGAGGTGCGTAGCATACTACATATATGTAACTTTATCATTGATATTTGAAATAAATCTTTATAAATAACAACTTTGAAATTGAAATGAAAATCTTGTAAATCTTTCAAAATAAAACTTATCAATATTAATCTTGTATTATGGCAATAAAAATACAGGGAAAACAGGAAAACGTAAATTCAAATCTTGTGAACTTTAAAATTGAAATCTTTAATTATGGTCAATTAAAATAAAAGAACTTATTTCATAATTAAAATATGAAGTATAAACAACGGATTAAGTACATAAAACAGCCTAAGGGTGACACGAAGGTGCGAAGCATAGAAGGTAAGTGTGATAAACATAGGAAAACTAGCTACGGTGTTGATAAACATATTTTCGATAGCGTATTGATAAACATAGAAACGATAGCTACGGTGATAATAGGTGTTGATAAACATAGGAGCGTAAGCGCGATTAAAGTGTGAAACAGAATAAACTGAGGAACGTTAGCTACGGTGTTGATAAACATCGGAACGCTAGTGGAGGAGCATATTTAGATTTATTGATTCACCCTTATTTCCTTCGCTCCCCAAAGGTCGCTTCTATTTACACCTTTTAAACAAGATTTCAATAAAACAAGTAAGCATATTTATCAATTAATTTGTTTTATCGTCATTTAATAGATTTAAATAAAAAACTTTAATAAAACCCCACTAGCGTTTCTATGTTTATCAACACCCGCTGGTCGCTTCGCACCCGTGATTTTTCGTTATCAATTAAATAACCTAAATTTCTTTATATTATCTTAATACGGCTTGTGCTTCTATCTTAAGTATGAGATTTCTTTCTCTCTACTCTTTAATCGAGTTTAAGTTTTCGTACCCACCGGCTCCACAGGATAAAATAATCCTTCTGCGTGGTGCACATTGGTCTCTTGAGCAAATTACTCGCAAATAAAGATAAAGAAATCTATATACAACATTTACATCAGTATAAATAGTAATTTATTGATTGTTTTTTTAAAGTAATTTAGTAGCAGGTGTTGATAAACATAAGAGCGTTAGCGTATGATATTTGAATTTTAAAGTTTTATTCTCAATTTCTTTATTTTCTTTTACCGGCTTGATACAACATTGAAATAAAAAAGTAAGCCCATTTCAAAGTCTCCTAACTTTATCGTTCGCTCCGCACCTTAATTTTGTGTATCTAATTATTTGACTCTTTATTAGTGATTTGAGGGGGTGATAAATTTTACCTATTTGAAGGACTTTATGTCTATCTATTTTCAACAAGCTCTTTAAATATGGATTTTTGTTTCTCTACTTCACTCCTGAAAATAGACTATATTAGTGATTAAGAGTTCCGCTACGCTCCACTCCCTCTACCAGAAATACAGTTATTTTTACTCATCAAGTCAAGTCTCCTAACTTTATACTCGAAAATACTTCATATAAGTTTTCTTTTGAAAGATTTATTGATTTTATCGTCTTTATTTTAATTTGAATTGAAAAGATTTATTTACGTCTCAATTTGAAAGTTTTATTAACATTTATTAACTTAATTTAAGCCAATTTATCAATTAATTTGTGTTCTTTTATCTGAATTCGAGTTCATTCTTCACTCCCGAAAATAGAGTTCGCTTGCGCAGAGACAAGCTCCCTCAGTCCGTTTTATGTACTTAATCCTATCTTTTGACTCTCGTTTTCCTCTACCAAGTCTTCAATAAGTTTTTTTCCTCCCGGTCCTAACTTCATATCAGTTTTCTTTTGAAAGATTTATTGAGATTCAAATTAATCAGTGTAATTTAATAAAAAGTAGAGTTCCGCTACGCTCCACTCCCTTCGCTCTTCCGCTCCCTATGGTCGCTCCTCAATTAACAACACTTCCGCTCCTCCGCTCCCGCTGGTCGCTCCTATTATCACCTGCGCTAACGCTCCTAAAATTATGTTTATCAACACCTCCGCTCCCGCTTCTAAGCTCCGCTCCCGCTGGTCGCTCCGATGTTTATCAACACCCGCTTCTAAGCTCCGCTCCCGCTGGTCGCTTCTATGTAAAACACCCGCTTCTATGCTTGTTCGCCACTACCTTTGTCTCTTTCTTAAGGTGATTTTTATCATTCCACTACTTTATTTGTTGTGTCCGCTTCTTCTTCGGATGGACAGATTTAGTCTATTAAGTGAGGCGCGGAGCCTTGGGTGCCAGGTAAAGAATGATAGAGGGTAAAAGAAAGGTTACAAGGTGGAGAAGTATTCCTATGTGGGTCTGACTCCGAAGACAAATCCGCGAGTGGATTAATGACGGGTCTCGGTGAATACTGAACTTTTCGTTTGCCTGACGTTAGAAAGTGGGATTTTGGCCTAAATTACCTCGAAGCACAATACATACGTACCTGGTTCTCGCGAATGCTCCGCTCAAAGGCAGACTTCGTACTCTGAGGGTCTCTCTCCTGTAAAGAGCAAAAGATGGTGTAAGCCAATGGGTGGAAGCTCCAATCAAAAGCATAAGAAGGTTTGAGAATGGGATAAGCATACCAAAGACTCTATTCACTTGCTATAGAACGGTCACGGCTGCTCTCTCTAATGCGCTATGAGTAAGCGACAAAGTGAGGCGATCGTGTGTTGTTAGAGAAGGCCTATACCGTTTTCTTTCATCCTAAAGCTTTTAATTCTTAAGTGTAAAAAGGATGTCCCAGCCGAAAGCGGAAGAAGGCAATTTCCCAAACGAAAGTTTTAAGAGTGAAGGAACAGATATAAGTGACCAGAGTTCAGTTTTCCGTATTTGAGCGAGTCATCAGCCCTAATACCTCGATGGTCAGTTGTATAATTCTCCTTCTTTCCACTTGGTCATGTGGTCGCTGCACCTACCCTCAGAGTTAATAAGAAGCAAGCGAGATTGAAGGCAAAAGGAATGAGTCTATAGGCTACAGGTAGAACGAGAGGTGTGAAGCTTTTTCGTACTAAGGCGACCGACATATGAGGACAGAGGACGATCACCTTTTGAATCAGCTAGTCGGCCGATTCATTCTAGTTTTTCAAGGGACTACAATGGGACCAAAGAAGATGGTGAGCATAACCATAAGGGGTACAATCTTAGTCAACGATAACCTTTTTTTCTAATCTTACTCAGTAGTCAGTCTTTTTATTTCCATTTTTTGTTCGGGTCATAGTAAAGGGTCGCCGTCGTCAGAGGGGAAGAGCTATGAATAACACGTGAACTTTTTCATATTATTTTTTACCGTATAAGAATATTCTTCGTCTTGTTCCATGAGACAAAGACAGAAAGTGGGGTCTCTCTATCCTGCTGGTCCAAGGAATTGTGCTGCAAACATCTATCTGCTAATGTAGAAGTGATAGGCTTTGTCAAGCACTAGTTAATTTAAAGGATTAAGACTACCTTTTTCGAGCTAAATATTCCTTCTTAATTTTTAGTCAAGTGCTATGAAATTCACCATGATGGGGCTCCACTATTACTTACAGAATTAATTATACGTTTTAGAGTCTCGCGCCGGGATCGCTTAGCTTTACCACAGAGGTAGGCCGGTGGAGAATTCCGGATCTCCGAAAAGCGATAGCGAAAGGAAGTGGAACCCAAATCGCCCATAGAGACAACCCATTAGCAGAAAAGACCATAGAAGAGCGCATTAGCGCGACCGACCTTTAACGTTGGTTGAAAAAGAAAAGCTCGACCCCACGATGATAATATAAGCTCATTTAAGACGATTCCGCATGGGCGGTGTTTTAGGGGGTGCTAACACAAGTAAAGCGGGTAGGCCGTGTCCGGTGAACAACAAAGCGCAGAGTGGACAAATAGTGGATCAGGCATTGATTTGTTATTTATATAGCCCCGCGTCAGCATTGAGTGCTTTTTACCTTTCATTTCACTGGTACCAATGGGGTGTAGCTCGTTGTATCGTCCAGAAGTCAGTAAAAAAGAAAAATTTCTGGTCCTAGAACATGTGGGAACAAAATACCTAAGTCTGATTACAACTCATACCTCACAGAAGCTAGTTTCACTCATTAAAAGAACTCTATAAGCATAGATTCGAGAATTGTAATAATATTGAATTGATATAATAAATAGAGAATGAGTTATGCGGATTACGGTATAAAGTGACGAAAGCAGACTGCACGATGACTATCTACTAGGTTCATAGATTGGTGTTGAAGGAGCGTCTTGCTCTTAGCAGCTGTACCATAGGAAGGAGCGTTGAAGAAAGAAAGTTAAGAAAGAGGTGCGAAGCAAAGAAAGAAGGCGCGAGAAAGCCAATCACACCCTATCAATAGAATAGAGAATCAGAGATCGAGAGAGAAGGGATGACCGTGTAAGCGTAACGGAGACATAGCACTGAATCAGATAGCGACGATAGAGCATGGAGAAGTTTGAAAGTTTAGAGCGTAAAAGGTTAAAGAGTGACTGAGCATTATTCTATTCTTCCTATTTCAACTTAGCGATATTGTGAACAAGAAACTCGTATCTCGGTCTTTGTAGAAAGAGCAGCTACATCACCGCATCACTCATAAAGACAAGCAAGAAGGAGGGATATCGGTACTTAGTATTATGAATAGGAAAATCGTTTTCGGGCAGATAATACCAGACTTGGGAAATGACTATGATCATCATACAAGTTTTACATCAACAGAAAGAAGGTATTATGTTTTGGTTCTTTCTTTTCTTTCAACCTTGTTAATGTCTTAAAATAAGTGACAGACAAACTAAGATCCAGGAACCTAGTGTATATAACAATCAGTCTTATTCATTCTTAGTTTTTTCTTCCATTTCTCATATTCTCTTGGATCAAAAGAAAAGTTGGAGTCAATCCTTCATTCAGGCGATCTATAGATAGATAATCATACTTACAAATACTGTTTGAAACAAGTGAGATCCGCATCAACTTAGTTTCAGTCGATAGTATGGTTGTTTATGGTAGGATTGAAGTGTAAGAGTCAAAGTCGGAGTGAACTGAGGAAGGAGTGAAAGGACTTAGGTTGTTTACAATCTTTGTTAGGTCACGGAATGACTATGATTAATGTAGAGTAATACTGAAACGTTTCTTCTTTCTTGAATATTGAGTCGAAGCCAGGCGAGGTGCGGAGCATCTTTTTCTGAATAAAGAGTAAAATTGCTCAAAAGAAGAAAGTGGTAGGTAGTTGAGCCAAGAAGCCTTTAACTAATTGTATGACTCCTTTCCAAAGCTAATCACACTTTCTAGTTTCCCAACAGCATCCTTCCGATAGGTACTACTTGCATAAGAATACCCGAAACTGGCGACCAGTATTGTTTCTTTTTGTTTCACCAACCTTGGCCAAGCAGCCAACTCACAAAAGAAAGGTGCGAAGCAAAGGTTGATATTACCAGACAATTATCAATGAACATTTACAATTTACTTTTCTTTCTCGCCCCACGCGGATACAAGCCCCAAGTTGTTACCTTCTTAAAGTTCACTATCACGAGGTTTCTTGAATTTGAGGATGACCATAACAAGGGGGTCAGCACCACCGGAGTAAAAGATCGTGAGGTCGTTGCATAGGACAAGTGGAGTTGTAGTTTCTTGAGCTTGTTCAGTGTAGAATGAGAGTTTTCCCAGTATGACTAGGTGGTTGCCGCTGCTGCAAGTGAAAAAATCACCTATCATTTCAGGGCTCTCTTTAGAGATAAATAAGTCTTCGGCCCTATGTTTGAAGTGAGATAATTACCTATGTTTCCACACCTTCTTACTCTACGTCCCCATTTGTTCTTTATTTAAGCCCAGAGTCATAGAATTCCCTCTTTTCGTAAACTACTTAAGTTGAGCGATATCATGCAAGACATATCGTAGCAGTCTTAACTCTCTGATAAAGGTTTGGAGAGGACGGTGGGGATAAGACCAAGCTGTCACCCGCGTCGTATGAAATGAGATGTTTGAGCCTCTCTATTTTTATTCTTCTATGATAAATAAGGGCCTAATATGCGAACCAAAGAAAATACAAAACAAAGTCTTCTATGGTGTAGTCTAAACTTTGTACCATGATGAGATTCACTCTTTGTCTTTGAACCCAACCCACAGAGTGAAAAGGCGAGGCTTTGGGTCGGCTACTGCGAATACACTGACGACGCTTCCACTACCGGCTACCAATAGACCTTTGCCCACTTACTAAAGCTCCTACATCATCCACTACTTTTAACAAGACTTTTCGTCTTTTTTGTGCTGATTCATACGTTCCTCTTTGTATGACTGTTACTAAAGTTTTGGTGCATAATCCCCAGTCCTGCGAGCTGGCTCTTTCGAGACAAGTCGAGTTTGCTTATATCTCGTTGTACTTGACGCGAGTACGAAGCCTAAACGTTCGTTATTCTATTCTTATGCGGAAGAATATTGATTGCCATATACAGACGTTATCCGTAATGTTCAACTTTTCCACTGATTAGTAGTTGTTGTGTACGTGAATAAGATAGAGACAAGCTACCGATTCGAAAGATTTGAGGCCGACATAAAGTCTTTTTCCAAGGATTTGTAGGTGTTGATAAACATAGGAGCGTTAGCGTAGGTGCGGAGCATATTTCTAATCCATATTTAAGGTGCGGAGCATATTTCTAATCATTATAATTAGGAGCTTGACTCAAATCATTATAGTAGGGTGACGTAAGGAACTAATCTATATAATATAGACTTTATGTCAAATCCTTATAATCGGGAGTTTAGCTCTTTTCCTTATTCTAGGGAATTTATTTCTAATCATTATTCTAGGGAATTTATTTCTAATCATTATTCTAGGGAATTTATTTCTAATCATTATTCTAGGGAATTTATTTCTAATCATTATTCTAGGGAATTTATTTCTAATCATTATAATCGGGAGTTTAGCTCAAATCATTATAATATTGAGTGAGCGTCAGCGAACTCTATAAACTAGAGCGAGACTCAAATCTATATAATATAGACTTTATGTCAAATCCTTATAATCGGGAGTGGAACGTAGTGGAACTCGAAGAATTATAATCGGGATAATAATTGAAAAGATTTATTTGATGCGTTTCATTTATCAGTTCAATTAATAAGTGAAATATGCTCCTTCGTCGCACCTCGTCCATAAAGAAAGTATTAAATATGATAATTCTGAGGTCCATTTATCAGTTCTTTTTACTCGTTTATACTGAATATCTGTTTTCTTTTTAAAGATTTATTTGATATTATTAAAGAATTTCAAAGTTTTCGTGCTATTGAAAAAGTTTCATTTATCAGTAATTCAAATTGAAAACTTTACGTTTGACCTGTATTTTTGGGCACTCCCTTACGTCGTGAAGCGCATTTTCAAATTTAAAAGTTTACGTTTTACCTGTATTTTTAGGACAACATTGATAAATAAATGGAAAAGTAAGCAAATTAAAAAGATTTCTTGATTTGTTAGTGTAATTTAATCGGGATTTTTAGGGTCTCGAGAGTACGTTTATCTCTTTTTTAAGTGTAATTTTCTCGCCTCAATAAAAAAGTTAGCCAATTCTTTGAAACAAGATTTGAATTTAAATCCATAATACAAGATTCTAATTGAAATCCAAAATAAATTAATTACAAATGTTATTTCATTTATCAGTGTTCTTTTCCCTGTCGTAGGGAGCTTGTCTCTAAACCTAAATACAAGATTTTCATTTATTGATTTTATCGTCTAAAGAAAAAGTAAGCATTTATACATTAAAGATTTAAATTGAAAACTTTACGTGGTAGCAACTCTAATTGAAAACCATAAGACAACTAAGATTACCATTTTAAAGATTTATTCTTTACGTCTTTATTAGGCAGAAACTTCATTTCTATTCGTTTGATTTGAGGGGGTGAAGAATGAACCCTTCTATAAGCCCATATTTTCATTTCTAACTTGAATCTTTACCGTTCAAATAAGTAGCCGACATTCCCTATTAGTGATTTGAGGGGGTGAAGAATTTTCCCTTCGTTAAGCCAATTTATCAATCTAAAAGTTTCCGTTTTACCGGGATTTAAAGGAGCAACTCTAATTTGAAACCATAATACAAGATATAAATTTCTAAGTTTCTTTTTCACAAGATTTCAATATCCATAATAAATAAATAACAAAAAAAGAGAACAAACAATGTCGTATATAAATAGTCTTAGTCTCTTTTCTTTATTGAAGTCTTAGCTAGTAATTTGCTCTTCAGCCCAATGAGCTTTACACTTTAGGATTTTCATATCCTGTAGAGCCGGATACTAGAAGGAGTTTATCTCTAAGACAGATAAAAAAGATATGAAGACTTAAAAAGAGATTATGAAGTCTAAATCTCATACAAAAAACAGAATAATAATAAATCTGTACAAGGGAGCTTGGATAAACATGGATTTGACATAAAGTCTTTAAATATGGATTAGAAATATGCTCCGCACCTTGATTATAGATTAGAAATAAATTCATTATTCTATTGATTTGACATAAAGTCCCGATTATAATGATTAGAAATAAATTCTATTGAATAATGATTTGACATAAAGTCCCGATTTTTAGATCCAAAAAAATCATATTCATCCAGGTGTGGACCAACTATGACGGGCATGACGTACGTCCTTTAAAGAAAAGAAAGGAGCTGCCTGCCTCCTCTCCTCTTTCGCACGCTCTGCCTTGGTGTGTGTGTCTTTCTGAACTTCGAGGGACAATGAAACCAGACCCATGGCGGCTAGGGTTTATCCTAACTTTGAATAGTAGGCTTGCACTGGAACTTCATGATTTCACCGACCAGACAAGGCGCACTACAAATGCGATTCCTACTATTAGCATAGCCTGGTTGGTGCTTCGCGTATTAGTGTTAAGCAAACAGACAGGGATGGATGAGTTACTCCTGTCTTATGGATAGCAATCCAGGAGCGAGATATTGATTGGGAGAGGAAGCTCTAGACTCTTTTGTTGCTTATTTGGATTTATGCTTGGACAGAGTTTTTAAGAAGGTTATGGAATAGAAGTAGACATTCTAGTCTAGTCCTTTATCTGCCTCCTTTAGGGGGTTTAGCTTTCGTCTTTTTGACCACTCTTACTTCGCCCTCCTACTTAAGGTGGATCACATCAATAAAGCAGAGTGTAGCTTACGACACATCGGCCATAGCTGTGAACAGCACGGATCGATAGTACAGAAGGCCTCGGATACTCAGAGGATGGATTTTGATTGGACCCATACATAGGGCTTTCACTTGCATAGCTCCGCTCCTCAATTCGGTCAAAGAGGAGAACCAGTGAAGCTTGAGATTATACTGAACCTGACAGACACACAGGAAGCGAAACGAAAACAGTGTAGCCTTAGCGAAGGGCTTTGGGTTAAGCGAACCAACGAATAGAAAGAAGGGTGGACCGGTTCGATGTGCACCAGACTCTACTCTACACTTTGTTGGCAGGTATAATCTCTCGTTGTCTCAGCGTAACACCAAGGCGGAGGAACGCAACTAAGACTTTAAGCGAAAGAAAGAGAAAGCCCTAGAAAAAGAAAGGCTAAGGCGTAGTGAAACGAATAAGAAAGAGTAAGTCCTACATTGGGGAGAAAGAAAGCAGAAAAGTGAGAGTTTAAAGCCGAGGATCTTGGCCTTAGTTCAGGGGTATGGTTGTTGACCTCCTATACGAACCCCACCTCGATACACTCCCAACTCTTTATATAGGGCGGCTTATTTCGTTATTTATTCCACCAGTAGGAAAGGTAATTCAATCGACTATAATACTCTAATAGGCGCGCTCAATCGTCGTAATAAAAAGCTTTATCTTGATAATGGGTGGGGGTAGACCGAGATTCCCTACCTACCGGGCGCCTCATTTCTATAAAAGGCGAAGGGGGGTAACGAGAGGAGGGCGAATAGGAAGGAGACCTGACTTTACGGAGTCTTGAATCGCTCACAGCACTCTACACTTTGCGTTGACTTATGGCTTGATTTGTATGATATTTCAGCTATTCTTTTCCCATAGCCAAATTACCCCAGAAAGAAGCCCATCATGCCTGACCAACAAGCTTGTCTGTCCAATGAAAATCACACATAACAAACTGAGTTTTTAAATAATAAAAAAACAGAAACTCCTACATTTTCTTCAAACTTGTTGAAACTTCTTTTTACATTGTGAGACTTTCTGAGAACTTCACGAAACAAACACTTTCTTTGGCAAAAGAGCGAAGCGAAGCTGAAGTTCATCGTACGCTGCCAACAAGGCATTTCAGCTCTGAGCAACACGTTCCGCTGCTTCCTCCTGATTCGTAAACGTCATGTTGGTTCTTCATCTTCACTTGGTTCATACCTTCTTCCAGCAGCTAAAGTCGCAGTGGAGCCTCTTGCTTGACGTACCCTAGTTCTCCTCACTTTGTCTCAGACTTTTGACCTCAAAAACAACTGGCTTTATTCGCGACTTTGCGCATATGAAGCTTATCCTAAGGAATAGGAATATCTGTCCATTGGTAATGGATAATGGATTATCGGTGACGGTCACGAGAACCTGACGCTTCAACTCCAACAGCACTTGTATAGCTCTAGTTCCACTTCTTCTTCCATCTCACCTCACCTTCCAGCAGCAGGCGCTAGTAAACAGAACGTCATTGATTCAACCAATCGTACAGCAGCCCACCAGCGGTAGGAGTTTTGTTCCTCTGGCATATCAACTAGCTTCAGATGCTTAAAAAGCACTTCTTGCCAAAGCCCATTTAGAGCAAAATTCATTCTTGGAGCTGCAGTTGACTTTGTTCTTGCTAGAGATTCGCCACTTCGAGCCGAAAACAAAAAATGGAGATGGAGTTGAACCTATTGCTTATACTACAAAGTATGTTCTTACATAAAGCTGGTGGCATAGCATCACCTCGAGCCGAACCCCTGCCTTACGCTCCTGCTGACCTTGTTGCCATAGTGTTTGAGATCGATGAAGTGTTTCATCAACCCTTGGAGTTAGCGCTGCACTCCTTCTTTACTTTAGCAGCATTATACGCGGCTCTTTCACCTCTTTCTTGCTTATCGTGCGTGACCTTATCTCGTAACGATGTTCTTCTTTCTATTTCGACTACATCATCTTTATGGGAATAAGATGTTGAAGCCACTGGTGTATCCTTTCATTAAGGGCAGGCGACCACGCGCTAGGCGACCTTGTAGTTGGTCGGCGGAAGATCTGAAGTCATTTCTAAAGCTTTTCGACGTTTCCGGAATTGGAGTTGTAGCTAGATTGGAGTCAAAGTTCAGAGTTAGGTGTGACGAAGTTATTAAAGATCTAAACAAAGACAAGAACCATGTAAGAATGGTATTCCAAACAACAAGACCCGTCACATGTACATAGATAGACAGGTCATACTTCAGTAGAGACATAAGGGACCAAAGAACCTAAAAAAACACTTTAACAAATCTTGGAGCGATACTCTACTTCCCAACGGCTTCGTCACACTCTGTCTTACGAGGAAAAAAGAGGAGGTTGTTTGCGACGTAAGGTGCGGAGCGGAAGTTCAAATAGGAGCATCTTTTAGATAACGATTGCTTCACTCTATCGATAAACTTCGATGAGACAGTTAGGTGTCGACATCCACTACGACAATATTGTTGCTGTATTTGTTTTTTTGAAAGGGAAGATTTACTATCTTTTTGGTCTTGTGTTTCTGGTTCTTAGACTTCCACTAAGCTAGATTTCTATTCAAACTTTGAAGTCAGAAGAATAGTTTTGAAGTCGTAGTCCAGTGAGAAACGTGATTTGACTAAGAAGAGCCTGTCCATAAATGGAAAAACTTTATGAAAACCCGGCATTTTTTGTCATAAGTTTCTTTTCGACCATATTTTAATAAAAAGTGTCTGTTTTACCTTCGTCATAAACCTCTTTTTCGTTATAAACTCATTTCTTTATGTTTCGTATAGGTGCCAAAAGTAGTCATAACTATTATTTTCCTGGTAAACGAAAAACTAGAATTTAGTATAGGTAAAAAAGTGCTATATTTCCCGTTGAGGCATAACTAGAATTGAAAACTAAAACAACTTATTCTCCGACATAGGAATTCGTTTTTCAAGGCGCATTTTCTCTTCTTGAATACGACGATTCAAATCCTGCTAGTGCCCGGGATTTTGAGGCAAAAACTGAATTCCAAAAGTGAAAACAACCAAATTATAACGTTTTATCGGCATTTTACGGAAGAAAGTTCCACTTAAGGAGCTTGTCTCTACTTACCAGGGAGCGTCGTCTCGCCAGAGGTAGTTTACTATCTTGAAGGGAGTGAAGCAAAGCGGTGCGAAGCATAGAAGCGGGTGTTGATAAACATAGAAACGCTAGTGGAAGAGCGGAAGAACTCTTTGAATTAGAATATAGAGCTTGACTAAAATCTATAGAATCGGGAGTGAGCGTAGCGAAACTAAAATAAAATTGCCAGTGAGTTTATAAATAAAAAAGTACTCGCTGTGATCGCCTTAAAGTTGAGGAAGAAACAGAATGAGCTTCGTTCAGAGATTTCAAAAGAAATAGTGATAGTGGTACTCTTTGAGTAATAAACCTGCCATTCGCTTCGATACTCGACGGCACTAAATACTGCCAGTGATAAACCAGATTTTAGCTTCTTTTTAGAGTTTCTCTCTGATTTAAATCCGGAAAGTTGCATCGGTCCAAAAGTGATAAACCCGAATTCTCTATGCGCCGTTACTTTATAAATCACAATGTTGTGTTTTCTAGGTCTAAAAAGTCACTTGACTTCGTTCGCCTAGGGAGAGCCGATAGGTCGATAAGTTGACGTTTTCCCGGGATTTTTTGTCATAAACGTTATTTACTTCGTGACGACAAGATTGAAATAAAAAACTTGACGTTTTACCGGTGTTTTTTAGGCAATAACTAAATTTACTTCTAGAAGCCCAGATTTCAATTTATAACTTGAATGGCTATAATTGAAAACCTAAATTAATAACAAAAACTAAATGAATTACAAAACGAAATGAATTAAAGTAATGAAATTTATTTTTGTTCTTTTTAAAGATTTAGAAATGTATTTATAATGATTTGAAACAAGCTCTATATTCAGTTTCTTCGAGTTCTTCCGCTCCTCCGCTCCCTACGCTCCCTATGGTCGCTCCTATTTACACCTCCACTAGCGTTCCGATGTTTAAAAACACCTATGGTCGCTCCTATGTTTATCAACACCCGCTGGTCGCTTCTATGTTTCACACCTTTTTTCTTTCAATTAAAATCTTGTCAATCAATAAATATTTAGAATTTTAATCTTTAATTTAGGTTGTTTTTAATCTCATACCGTAGCTCCCGCTCCTATGTTTATAAACACAAAATAATTATTGAAAAAGAACACTTTTCTATTTAAATATTGTATTATGGTCTTGTATAAATAAATTTGTTTACTTTATTAATGGTAAAATCAATAAATCTTTATAATTATAATCTTGTTTCAAAGACGTAAAGAATAAAACTTATAAATGAAACGAGAAAAGTTATAAATTTATAAATGGAAATTACTAATAAAGTTCTTCCGCTCCCTACGCTCCCTTAGGTCGCTCCTCAATACACTTCGCTCCCGCTGGTCGCTCCTATTATCACCTACGCTCCCGCTGGTCGCTTCCCTCCTTGTTTTTTCGCCTACGCTCCCGCTTCTCAGTTTATTCAACACTTCCGCTCCTTTGTCGCTATAATTCTAAGCTCCGCTCCCGCTGGTCGCTCCTATTTACACCAAAGGTCGCTCCTATTTACACTTTTACCGGTCATTGAAAACCATAATTATTGAGTTTCGCAATTAAAATAAAAAAATTATGTTTTATATAAGTTCATTAAAATGTCATTTTTATAATTTAAATCTGAGCTAAAATCAGTTTATGCCGAAAAATCCCGGTAAAACAGAATAAAGAAATAAAAATCTTAAAATCTGAGCTAAAATCTGTTTATGACAAAAAAGAACGGTAAAACAGAATAAATTTTTTCATGATTCTCAGAGCTAAAAGAAGTTTATGACAAAAAAGAACGGTAAAACATAAACTTTATTTTCATTACTGGTGTGAAACATAGAAGCGACCAGCGGGAGCGGAAGAAGATAAGTTATTTATTTAGTTATTTATTTGTTGCTTTAAAGTAATTTATTTATTGCTTAATAATGAAAATGGAAATCTCATACCGAAACTATGATCAAGGTGCGTAGCATACAGGGTTTACAGAAAGTTTAGGATTGAAATAAGAGATGGTATCAATTATATCGATATCGAGCAAGAAAACAGATCAATTTATAAACGAGAAAATAAAGAAAATCCTAACTGATCAATAAATCTTAAAGTGCGAAACGATATTTTCAAGAAATTGTCTTACTTATAAATTGAAATATTGTATGTCACGTCAAGTTTCTTTTTTGTCGAGCTTTATGCGGTTTTATTTTCGTTTTTTCTTTTTATCCCCGAAACTTTTAGATTGATAAATTGGCTTAACGAAGGGAAAATTCTTCACCCCCTCAAATCACGTCACTAGATAGTTTTGCTGTAAAAGTGGAGCTTGTCTCTTCAAAGGAGTTAGGCTATAGGGTGACCGCCCTAGGGTTAGGTGTGGAGCGGCACTTGGTTAGAAGGATTATGGCGCACGGGCCTATCACTCCTTTTTGGGATACGTTTAAGCCCCTTTTCATAATAAAAAACAATTGACGAGTGCACTACACTCTTCTTTCAAAATAATCTTTGTCTATATCTTATATGGATTCGCCATTAGGTCCGTTCTTTTGCTATGCACCGTAACTTCGACCGTACGTACTACCTTTTTCATTACTCACCTCACCCCCTTTCCCCATGATGTCAAGCATGATTTTAGTGTTGTTTAGTAAACTCAATTCCACTTCTGGGAACGATTAAAAACAAACTTCTCCTTTCTATATCGATTACTTAATTTGCTTAAAAAGAGAGTCCGGTATCTAGACAAGCGCGGGCAGCGAAAAGAGAGACAGACCAACAACTTTTTCTTGTCTCTTCATCGTGTTTAGAAAAAGCTATATTTAGGTCTAGCCTCGAATGTTTTATCTATCCGTAAGCGGACGACCTGACGTAGTTTACCCATAACCCCTGAATAATCTCCATCGGTCGACTCGTAGAAAGTTTATTTTTGCTCGGCATCGGAGTAGGTGCGATCACGAGATGGTCATGATGCGCCCACAGCTGCCAAATGAAATAGGTTAGACTGAGAACCTCGAGGATGGATTTCCGGGTGCCAAAATAAACAATAGTTTTCGTGTCCCGATGGTCAAGCTTTTGCCCGGTAAGTCGGTTTTGATGTCGATCATCTCGCTTAACCTATCCATACGTTTGTCTTTGTATCCGATATAAAGACATTACTTTACTCATATTTCTTTTTCTCAGAGAATACTAAAGCTTTTCATCAGTCAGGCGAGCTTTGTGAAGTGGTTTCAAAGAAAGAGCAACAAGCGTGTATGGGAGCAGAAGGCGACCGTGCTACGGAGGGCGGGTCTCTCAAGTCGAAGTGAGGCGACCGAAGAAGGCCCGTGTTTCATGAACAAATTAAGTTCTCAATCTCGAGTATCTATCGAAGTAAAAATCTGGTTGAGACAAGAAAGTCACTATAAAGACATATTTTGATTAGCAAAACAAGTGACTTACGATGCTAGTTGAGATTTAGATGCCAGATCGTCACTCTTTCCATTGACAGAAAGTTGATTAGATAGATCGTGCGTGAGAAAAAGACCCATCATTTATTATCCTATCGATCGACGTGTTCGGAAAGGAAACCACCCAATAACCGTTAGGGTGCCAATACCCCACCCCAATCCTAATAGGATGGTCTTACATGACCAAAAGACTACTTCACCTAAAAGGCTGGTTGGTTCGTCACGATGTCCCGGATCTTTGGATTGACCTTCGCAAAGCTCTCTACTTGGATTACTTCGTTTGCCTGCCTTCCGTTCGTTTCCTTCTCCTTCTCTTCTTTGGCTTTCCGCACATACTCCGGGCTAGTCGCATGTACCTTTTATCAAAAACCAGAGGACTTTGGGTTTCAACCGATTCGCTAAGCTCAATCCCCTATGCATGTTTTTTCAATCGATACGACGCAATCAAATAGAGCTTTGGATATCCTTTTTGGTTACCATATTTATCCTTTTCAGCGTTCGAGAGTGTTTTATGAATATATAGACTTAAAGATTCGTTACTTACAGTTTTGAGTGGTGGCAGCTATTTCTTGACTTATGTCGAATGAAAGGCAAAACAATTATTAGGGGTAATCCTGTACCGAGATTTTCTAGTGTTGGGGAAAGAATAAAAATGATCGTCTCGCTTATACTTAGCCCATTTCTTGAGTTATGTATTGACTTCACTTCGCTCTTTGCCGACAGTTCTTTGTTGTTTCGACCTTGACTTTGTTCTCGTTCCTTCGTTTAACACGGTTAAGCCAGTGATTCGTTCTTTGTCACTAACCTCCAAGAACATCAAATGGCTCCATGTTCCTAGTCTTTATCCTAGGTACTCCCACCTTCCCTATTCGTAGATCTACAGATCGGTTGAAAAAGAATGCATGTGCACGAAAACGCTATAGCGAAACGAACAGATTGAGCGGGGGATTAGCTATCCCCTACCCTACTATAATGACGATTGACAGTGCCTCGTCCCTTTAGTCCAGGGAGATTCGTACAACGATTCGCACGAGTCGATTGAATATTTCCGCTCCACGGCGTCATCAGTGAGGGGCCGGAAGCGAGTAAGTAGCATTCCACACGTACATTGGATCAGCCTCATCATCAATAGAAGAAAAGAGGGGTTTTGTACGAATCCAAAGTTGCCTTGAGTTGCCTTGTGGGACTAAAGACTTCATTCAGTCGGTGACCCCGGGCCGGGTTAGGCGAGAAGCGTCGACAAGCGATGGCCAACAATTTACATTTCCTTATGGCCCCGTCAGGCGACGTCAGTGAATTGACACCCGAATCGGGAGGGTTCGGAGCGTTGTAGAATTGAAAAAGAAAAAGCAGCCCGGGACAGAAAGAATACGACTGCGCGTTCACTATAGAACCAGAGGGTTTCGATCAAAAGTGTCTATTGGCTATGGGGAAAATGCAGCGCTTTTGATCAATTGAGACGGGGTCTTCTCTTAACGAATGACTTGATAGCCGTTTTTACGTTATTCGACAATGGGAATGAATAGGCGCACCCCTCGTCGATAATAAGACAAATGGACGGATCGGCGGTACTATATAACTTACTTTCATTTCCCTCCTTTCCTTACGCCTCCGCTCCCGCTGGTCGCTTCTAAGCTCCTTAATCCGCTCCTCCGCTCCCGCTGGTCGCTCCGATGTTTATTCTGTTGAACACTTCCGCTCCTCCGCTCCCTATGGTCGCTCCTCTTTACACCTCCGCTCCCGCTGGTCGCTCCTCTTATCACCGTAGCTAGCGTTTCGATGTTTATCAACACCCGCTGGTCGCTCCTATTTACACCTTTTACCGCATTTCAATTTATCAGTTTTCGATTTAAATGACTCGACAAAAACGAAAGTTGACGTCATAATACAATATAACAATTGAAAAGATTTCACAAGATTTAAATTAACTTTATTAAAATTTGAAAGTTTTATTTTATCGATTTAAATAAAAAGGATTTCATTATTAACAAGATTTTCATTTCAATTTCGATTTCAAAGTTGTTATTAAAAAAGATTGATTTATTGTACCATTAATCAGTTCAATATATTACGTATTGTTCAATTATATAGATTTTCAACAAGCTAAATATTATAATGATTTGAGTCAAGCTCCACAACGGCAGATTCAGAGTAAAGCTCTTATTATATTTCTTAAGAGGCGAGCGAAGCTCACTGGCACTATTTCTTCTCTGAAACTCTGTAAACTCAGTTCCCTTATGGTCACCCTTGCGCCTAACGGTCGACCTTGCGCCTACGGTCGGAGATAAAGAAATTTTATTCCTTCTTGGCTTAACGAAGCTAAATGCACTTGCAGCCTCAAATCACGGTACAACTGCACGAAATTCTTCTCTCGAGTATGAGCACGGCACAGCCTAAAAATCCCGAGTTCGTCAACTTTTTAATCGGGAAATAGCTTGAGAATTAATAAATTGGCTTTTAAATAAAATCCCTCGGGAAAACGTCTACTGGGAGGATTTATGGACACTGGCAAAATTTCCAGATTTAATGAAGCCTAAAAAATGGAACTTTTCTCTTTCAATCGGCAGGTGCTAAGGGAAATTCCGTTCATAACTTTTTGCACCTAATAGAAACAAAAAGTGTTTTCTTTGCTCATCGAAGCGACTGAAGTTTCCTCCGAGCACGTCAACTGGCATGCTTTTGATCCTTAACTGGAATTTATATTTCTTAGAGGGTTGCCGAAGGTGTAAAGGCGAGGTGATATAAGCAAGCAATCGATTACTGTAAGGGTTCGCGGACCGTGACGGGAGAAGCACTTTCCTACCTAAAAACACCGATTAAGTGGAACTTCATAATGCGACATCTATGTCAGGTTTTATCTTTATGGATGAGTTTCGTTAAAAAACATTGATTCGCCCTAACGGTCGCCTAACTCCCTAAGTCGAGACAAGCTCCTTAAGATTTATTCTTATTCCTAACGGTCGCCTAAGTAAATGAAGCTGCAGCCTCAAAATACAGGTACAGAGCACTGGCACTCTTTAGTCGACGTACGGAAATAGGGTTTCTGCCTCAACTTTAACATGAAAAAAGTAACTTACCGGGAAAGATGAAAGTTCTAAATTTATGTTTGGGCTCATGGTTTAAAATGAAGTTTCTTACTTGACGTCAACTTTGAAATTGAAATCGTCGTCTTCGGTTAAAAAAGAGGTTTCTTCCTAAAAAAGAAGGGTAAATTTATAGTACGTCGACCTACGGTTTGAAATCAGGTTTCAGCCCCTGCAGAGAAGCTATCGATTACTGTCGATAACGGTAAACTGAGACGTAAAGAGTTTGTCGACCGGATAGCACTGGCATTCTTGATAAAGTAACCGGCCACTATGTTTCTTACTCCAAATGCCGATAAGATGCTAAACTTAAATAAAAAAAGGAACGTCGACTAGGGACACCCAGACTTGCAGCCTCCAAATACCAGGGAGCTTGTCTCTGCGCAGCGGAACTCGGTGGTGCGAAGCATAGAAGCGACCAGCGGGTTAAGATATTAATAGTTTCGCTAGTGGAAGAGCGGAAGAACTCATAGTGGTTTTACTCTATTTTCGGGAGTGGAGCGTAGCGGAACTCTATATTAGAAAGATTTTAGGGTCACGAACGAACTTAACGCTTATCCACTATACAAAGAGAGACACTTATTCTTTATGGACTTAAGGAACGATAAAATAAAGAAATTGAAATTATTATGTTGTTTTTAGGTTTTCAATGACCGGTAAAAGGTGTAAATAGGAGCGACCAGCGGGTGTTGATTTTAATAGAAACGCTAGTGGAAGAGCGCAGGAAACGGATAAATGCGATAAAATAAAGAAATCTTTTTAATGAAACGTAAAGAAAGAAATTTAGAAATGGGCTTTTCAATTCAAATATCACCTCCACTAACGCTTCTATTAATCACACACCTTTTATAATGAAAATGAAAATCTTATATTTAGACGTAAAGTTTTGTTTTTCATATCCGATCAAAGAACACTTTATTTTGGTAAAATCCATAAATGAAAATTGATAAATTAAACGATAAAGTGAGGTGCGTAGCATATAAATTAAAATCTTGTCAATCAATAAATCTTTAAAAAGAACACTAAACAATTCAACGAAAGAAATTGGCTAACTTTTAGGCATATATAATAATAAAACTTTTTAAAGAAAATCTTGTTTAAAAGAATTCAATGATAAAATAAAGAAATTTAAATCTTGTATGTGATACGTTAAATCACGGTAAAATCAAACTTCAAAATTCCACTTTATAATAAATAAAATTGCTTAAACTAAGAAACGAAAACGGAAACTTTAGGAATGACACTTTTTTATTTCAATTATTATGTCCACGACGAAAGAAATATTTTTCATTTGAATATTGTTTTATGGCTACTAAAAATCACGGGAAACTAGGTGCGTAGCATACTTATAAATGAAATAAAACTTTTCAATTGAAATTCGGAACCAGAAAGTTTTCAATTTATAAAGTCACTTTAGGTTCAAAATCACTTTACTACTAAAAAGAACGGTAAAACGTCAAGTTCAATCGGAAGTATTTTTTGTTATTCATTTTGTTCATTACTTGTTATCTTTTTTGTAATGAATTTAGTTAAGGACCGCTCCACTCGACTCTTTAAAGTAATTCATTTATTAATTTATTTATTGTGTTTTGTTTATTCTGTTTTGTTTCACTGCGCTGTCGCTCCTCAGTTATAAAACACCAAAGTTGCTTCGCCCCAAACATCTTTTCTGAAATGACTGATATTCATAGTAATAGTATTAAGTGACTAAACAATTTCGTTATCCATGAACTCTAATACTTTTTGTTGAACAAGTGGTTATTTTTACGCGTGAAGAAGAAAGAAGCAAATCATCCAGTTGAGGCGAGAGGAACACCACAGTCATTCATTTCGTTAGGCGGAAGCGTTGGTCAGTAGAATTACATCAGCATCCATGACTAATTAAGAGGATCATGCACGCCCTGAGTTTGTCAGTATTGTAATTGACGCGGTAAGGATAGTCGCTAGTATCGAGGGAGATCCGTGGGTGAGTCGATAGGCGCGAAGGAAGCGGTCACTGCATCTCTCACTGGATCGGGAATAGGATCAGGAAATGGAAAAGGCGAGAGTGAATTCACTCTTCGTAGTTGTAGGCGTCATAAGTGGGTTATCAAACTATCTCATGCCACGTCTTCTTCCTTTTCTTTGTTGAAGCGAGACGCTCCGGTAGATAAAGAACGAGGCGACCGATAGGGAGGTCCTGTCTAAACAAGAAAGTAGTGTCAAAGTCACGGTACGAGGTTGTTGTACGAGAGTCCATACGCGCGTTAAGTTAGGTATGTCCAAAAGCGAAAGAAAGTTTGAACAATGAATGGGTCTTATCGAGATTTTATCTTTATACCGTAAACTCTCAACGTGAGTTCGGAAGTGAATGAAGAAAATCTACGCAGAGCCGGTGCGCGGACACGAAACCTTAGGGCCCCATACGAGATTCAACGTCGGATTTGAGTTCTAGCTCTCAGAGTGAAAGAAAAGAGAAAGACACCTTGGTCATGAGGTTGGTTCTGTGCGTCTATGGCTTGTTTAGATCATCCTGAAGTCGAGCTTTATGCTCTCAATCTAATTAGGCAAAGCGCATATTATGTTAAACACAATCCAGTTATGAAAGTAAGGCGAGCAGGTTATACAAAGAAGTTGGCCAGCATCGATGAAAGTCTCGATACAAAAATGTTCATGCATCAATTTGAAGAAGAAGACCTAATGACGACTATGAATGATGAGTTTAGTCAAATCAAAAAGAAAGTAAAAAAAGAAACAAAAAAATACCAACCCTTGTTTGTAGTTTGAACTTCGTGGTACCCTTACGAGAAAGATGCTACGCACCTCCTTTCTTCAACTTAAACTTGGGTTTTAGACCACATTACGCCCCCGCTACCGCTTTCTTAATAAACGTAGTCTGACGAACGGACCCCAGAAAAACTTCATGGCGCTCTGGCTGGAACAAGACCAATAGAGGAAACAGACTGAGAAATCCAAGAGGAAGGGCGGTGGATAGTCACTCTAACTCATCAAACCATATTCTTGAATCTATAATCTATACGCTTTCGTTACGTCTTCGTTAACTCTACATCTCCAACAATCTTTTGGTACTTCCCCGCTCTATCTTATATTATGAGTTTTGCGAGCATCGTCATCGCCTGGCTGGAGCGACTACTACAGATAAAGATGTTGTAAAACTGAAATCGTATGGGATCAGCTTGAATATTTGTTTGAACGATAAAAAAAAGACATGTATGTGTCTCGCCCTCTTAGCCTTAGGATCGCTGCTATGGTTTCCTTACTAACTAGCCTTACTATGCTTTCGTTGGTCGCCTTTACTGAGTTTCCGGGACCTAGATCCACTATACCCAATTCCATTCGGAGACATGTTGGTCGAACCTTGTTTTTTTCACTGAGAGCTTATTCTGTATGTATAAGTAGCTACACTCGTCGGTTGTTTTTAGAGGATCTATCGTTCACTTTATATTATATAGAAAATGAAACACATTACCAACCAACGAGCTAAAAACGATGCACTACCCCCAACAGAAAATAGAAAGCTAACCGCTTCCCTTTAATTAATTGGGCTATGCTTCCTTATCACCCTTTGTATTGACGCCTAGCTCCAGACCACAAAGTCGACTCGCTTAATAGACACATTTCTATAATTATTTTCAATACCAATAATACTTTTTCTTTGTTTAGGAACTTGAAAAAGCGTATAAATGTTCGTAGTATACACAGAAAGTCCCGACCTTTCGTTTCGCGTCTACCGGTTTTTCTTCTAACTCTTTTTACGAGCAAAGGCGCTAGGTCGTCGAGCTTCTTCAAACGATTCCTATACACCTTATACCGTTATCTTTATTCATTTCTCAAAAGAGTTCCACTACGTTCCACTCCCAGATATCTAAAATAACCCAGTCTTTTTTGAAGCCATAGTCGAGACAACCACCGTCGAATCCAGTACTGGCTACTATGATCTTGTTCACAGCTCGAAAATGGTATAAAAAGAGGGTCGCCACAGACAGCATGCATTGGTTACAGGTCGTTTTTGCTGATATCGAGAAGCTTTTTTCTTCGACTCCCCCTTTCTTATAAGCGTAGATATTTCTCGTATTTTGGTGTAGGTCGCTCTCGTAGAATCGATCGTTTCTATTTCGCCCATCATTTATATGGCGCCTAACTCCTACTTGCCTGTGGTTACTTTTGGTGGACTCGTCTGGTAGGACAAGGTTATCCTTAAATATTTAGATGAATCAATTGTCTGTGTGTCAAACAAAATAATAAGAAAGGTGCGTATCAACAAGTACTTATTTTAACCCGTGAGAAGGGATGCCCCAAAGAAGCAAAGGCGAGCTATGTGAGTGGTATAAGATTTCATAATAAATGGTTGACTTTAATAAAAGAACTTTGACAAAGAAAAGAAAGACAAAACGATATGGTTGAAAGAAGACATAAGCTGAGAAAGAAGTAAGTATAAAGAGTGACGAGGGAGCTTGTCTCGGTGGTGCGAAGCATAGAAGCGACCTTAGGGAGTGAGCTTGCGAACTCATAGTAGTGGTGCGAAGCATAGAAGCGACCAGCGGGTGTTGATTTTAATAGAAACGCTAGTGGAAGAGCGGAAGAACTCATAGTGGTTTATCGAGTGAGCGTAGCGAAACTCTAAGAATTATTGTTGATGCTCCTACGCTTACGCTCCGAATCAACACTTCCGCTCCCGCTGGTCGCTTCTATGCTTCGCACCACCGAGACAAGCTCCCTTCGTTTCGAAAGTATGAGATTTTCATTTATCTAAAAACAACATAACAATTGATATTCAAAAGTGTCGTTCAATTAACAAGTTTTCTTTATTTTGGAAAGATTTATTTATTTTCGATTTGATGAAAGCTCTTTTTATGAGTCAAGCTCTTTTTATATTGATTTGAGTCGAAAGATAAGTGAAATAAATTGAAAAGATTTCGTTGAATAAAAAAGTTGTATTTCATTTTGAAGTGCTACGCACGTCTTCTTTAATTATATAGATTTTATTCCTCAAATCCATGTTTATCTAGTTTAGAAGGAACTATTTTCAGCTCACTCCCGATTCTGTTGATTAGATAAATGAAATAAGTTCTTTTAATTGAAATTAATTAGTAAATATTAATAACATAAAAGACAAACAGTAATGATTGAAAAGTAAGCAAATCATTTCGAGTTAAGATTTGAATTCAATTTTATAGCAATTCACTTTCTTTTCCCATATTAATAAGTGTTCTTTAACGTATCTAACTCTTTCTTAGTTATTTTAGGGTTTAGAAAGCGACCGTAGGCGTAAGGGCTTTAGTTAGGAACCTAAGTATTCAATATGTAATCTTAATCCGTTGTTTTTTCCTCGTACAGATTCTAATTATTAGGTATGATATTTTCAGATAAATGGGATTTCGCCTAAAAACAAGATTTAAATTGAGACAAGATTGAAAGAAAAAAGTTTATGTTTTACCGTTCGTCATAAAGTCATTTAAGTAGTGATTTTAAGATTTTAAGAAATTTATTCTGTTTTACCGTGTTTTTTCGTCATTTTGTTCTTTTAGCTCAGAGAATCATGAAAAAAACACGAAAATAATGAACTTTTAGGCCGCTTCTATGCTACGCACCTATATAAAACGCAACTTGAAAATTGAAATCGATAAATCAGAGCTAAAATCGAGTTTCTAACTTTTAGGCCTATATAAAACGTAAAGTTTAGGATTTCAATCTTGTCTTATGGTTTCAAATTAGAGTTGCTACCCGGTAAAACGTAAACTTATTAATTGAGAAATTCAACGAATCAATAAATCTTTAATTATGGTTTTTAGGTTGTTATAAATTGAGAAATTCAACGCTTTGTAATATGCTCCGCCACTACCTTTGTCTCTTTCTTTCTTAACTAGTCAAAATACAAAATATATTATACTTTATACACGATATTTGAAATACATTAATATGGAACTAAAAGAAAACTGATAAATTGAAATCGAAATAAAACTGATAAATGCACCTAAGACTTGATTTCTTGAACGAGGATTAATAACACATATTGAATAGAATATAGAGCTTGAATAAAATCTATAGAATATTTAGCTTGAATCAAATCAAACGAATAAGAGTGCGGAACTAAAATCTATAGAATATTTAGCTTGCCTAAAATCTATATAATTGGCGTTAAAGAACACTTTTTAAGCAATAAAACTTATCAATTTATATCTTGTATTTTGGCCCTAAAAAGACAGGTGCGTAGCATATAAAAGAAATACAACTTATCAATTAAAATAACTTATTTAAGAAATCAACTCTAATCAACCGAATCAAGAGCTTGACTCACGAAAAGAGAAAACGTAAACTTTTTAATCTTGTTAATTCAAATCTTGTTTTTAGGCTTTCAAAATAAAACTTTAAAATGGATAAATGATAATGGTAACAATAACTTTATCTTTCTTTTTCTTTTGGTCATCTTTAAACTTCTGTAAGCCAATCTGTAACTGCGAAGTGAGTTGAGGCACGTCACCTAACGGAGATAACTGATTGCTTTCTTTAACTTTTGACTGAACGAGCGAAACAGATTGCTTCTTCAGCTTCCTTCCTTTACTACGTATAAATCTTCAGTCGCCTCAACCCCCATGATCGAACTTAAACACTGTGATTTTCGGCATCTTCACTAACCTTCTATACTCGAGATTCCAAAATAAATCATTAAACGTCATCACTTCAAGCGAAATTTAATATATAAAAGCGGTGTAAAAAAAAGAGGCTAACAGATGGATCGCCTAGAGGAGTCACTTGATAAATCACAAACGTGGAGCTTGAACAGGTAATAAAGTAAGGTAATAAGCGAGACACTTAAGTGAAGTTCTAATTAGTCGGATAAGCGCTGAAAGACAGAACTCACTGCAGCTTACATCGCGCTTGATCAGTCAACCGAACACAAAGTACTCGATACTTCTTTACCTACTGGTTGACATAGGAAAGTCGTATTAAAAAGCCAAGTTTAAACATAAGACAAAGAGCAGAGATCCTTACTTCAACAAACAAAGAACAAAAGGGTATATAAATAAAGAATAAAGAAAAAGAACTAGTGTTAGCTTTTTATCATCTATTTAATGGACGACTACCGTATTAAAGAAAGACTCTCTTTGCTCGCTTACCCACAGCATTAGTATTTCGCCCCTCCGCTTTTCATTTCTTTTTCCTTTTCGACCAATGTCTTTTATTTTTTGTAAGGTGCGAATCTTCTTGTTAATATGTATAGATAGGGTACGAAAATACTTATATTATATATTTTTATTATTAGTATTATGCTTTCGCTTCTTCTATTTACCAGAACTTTCAGAGGACAGAGGAAGTGATAAAGAAAAAGGTAGAAACAAGACAATGCATACGATACCAAAAGATAGATACCTTCGTTTAACATAGATAGGGCTTGGGCGTAAAAAATAGGTCTTGTTGAAGCCAAAGCGACATTCTTTATCATCCGATACAGAACTATGCGCCGTACTTTGCATTATGGACCTAACGCTAAGGCAGAACTAATAGATAGATAGATAAGATAGTCAGTACTTTCTCTATTCATTGCTTTACACAGTCGTATATATAATTAAAAGCATAACGAAGTGAGTACGACCGTGGATCACGACCAAAGACCTAGTAAGTAGTAAGTATGACCGTGAAGATAGTGAGGCAGGGAGATGTTGTTAATCGATAAAGTAAGTATTTTCGTTCCAGAGACTTTGATCAAAAAAAGAGTATGGTCTTTCTTTAAAGTTTTATTATGGTCTTTCTGTAAAGTTTATTATTTCAATCGGAAGTCTTGTTTGTTATTTATTTTGTTATTAATATTGCCTTTTTCATTTCAATTATTATGTTGTTTTTAGGAATCTTTAAAAATCAAACTGATCTAAAGGATAGTATAAATTGAATACAAAATGATAAAGTTAAACAACGGAATATATTTAACTATTTAAGTGTATTCTTAACGATAAAATAAAGAAACTCTGATCAAAGAAAAAGAGCTTGAATCAAATCTATAGAATAAGAGTGATAAACAGCTTGACTCAAATCTATAATAATTGGAAAACGTAAAGTTTAGGATTTATAAAGTAACTTTAGGGCTACCACGTCAAGTTTTTTCTTTCAATCACATTGTTCTTATAAAGTAATTCATTTAGTTTTGTTTTTTATTTCTTCTTTTTTATTTAGTTTTGTTTTTTATTGATTCTGTTTTGTTTATTTTGTCTTCTCAATTTCAATCTCTTAACTCCGCTATCGCTCCTATGTTTAAAAACACCGTAACTAGCGTTTCAATCTATTAATCACACCCGCTGTTCGCTCCTACTCTTTTTTCAGTCGCCTTCTTCTCTTTGTCTTCGACTCGACGTTTGTCAATTCCAGTTTGTTTTGGTTGAATTAGTCATTTTCATTTCTACTGTAAAAAAAGGAATTGAATCTGCTGCTACTGGAGTCTGGTATTAAAGCTTAGATATATATATAAGTTTGAAATCAGTGTTTAATACAAGGAGCAGTTCAGTTTTATTCTTTTATGCCCTCCGCCAACCAAGCATAGAAATACGTCATTTTATTTTCAGTAAGTAGGCCATGACGATCGCTTCTTCGTCCTTGTCTTTTATCGCCTTTATGCTCCTTTCTTTGTAGCACCTCGTGGCAGCGTCGCTAACTACTTTTGAACCGCACCTGCTCCGTTGGTAATCGATAAACTCTCTACTATGGATACTAGACACCGCATTCGTTTGTTAGGCCCTGGCGTCGTCTCTTGTGAGTCAAAAGTCTAAACATGATTAATTACAACTTTCTTCCTCTTAAGCATGACGCAGCAAAACCTCTTTGATTCGTTTAAGGGTTAATCCTCTCTGCTTTTCTTTAGGTAGTATTCTTCATATAAGTACTGATCCGTTAATTTCATTATCTTTCTCCTTGTCTATAGCCCTTTTTAGAATATCTCTCCACCCGGTTAGACAAACATATGAATGGGTAGCAATAACTCATTTCGGGAGTAAGACAGTAGTGTAGTGCAATCCTTTAACATTTGTTATGCTTCACGCTTAAAAGACTGCATGCTTAGCAACACACGCTAACAACACGGTCGCTTGATACTTGAAGCGACTGACGGCTCTAATTCAACAAGGTAAAGATGATTGATCTTAATAGCAATGGAATGACTCTTAAACCTATTCTATTCTGCTTCCTTCAACCTAATGCTTATACAACATTCATTCTTGATCAAAGTCTTAATTAAAACACTTACTACACGCGGGTTATTAAGCCCTCTTTATTGCTTCTGTACTCTTTTTGTAGTTTATGTTACAAAACGATATTTCCAACGGTGATGCCATACCATTCCTGCCAGTGACGGTTCGATTTCCTTTTTGGTTTAAGCGAGCAGCTTACTCTTTTCTTCACAGTCGCTCTACAAAAGAAGTGTCTTTGTTACCAAACCAACAAGCCCCCGCGTACGAACCTTAGTTCCCATGCAATGTAAATTGAGATTCCAGAACGAGGAGTAATAAATTGAGAAAATGAAAGAGGGTGATTTGACATACAACAAAACAAGACCAAGTAGAACCTCGAGTGAAGCCACTGACCGAACGAGGTCTAGCAACCATTAGTCAGCGAGGAAGCCGGGCTATGCCTCGTTGCCGACCCCGTGACTCGGTTGGGGAGGAATGCAGGAAGCAGTGAGGTAGAGTTGAAGGATTCAAAAGGGAATTACAAATAGTGATATCGGACTCTGTACCCGCGAGCTAGTGGGAAAAAGCACTCACGGGAAACTCCAGCCAGAGTGGTAGACGACGTGTATAGACATGAGCAAGCGGTGAAGAGCCAGAAAGAAAAGAGATGCCGTTTCGGAAGAGACTGAGTTTGTCATTAGCTTAGGTCATACAGATGCTTCGCACCCTTCTTTGTCCGAGTTTAGAATCACATTACTTTTTGTTTACAGCTCTTACACCATGTATGGATAGGAGAGAAGCTTTACATACACTGTTTATGCGAGAGACTGACCCGGAAAAAGACTCCACCTCACGGATGCTTCGGGTTAACACTTTAACCGACTTCCACTAACTAATGGATTGCCTCGCTTGCTACTAAATAACCCGCTTTCTTCCTCCTTTCAGTCGCCTTGTTGAAGGACCAAGAAAAAAGGTCGTTCTTTCTTTTCTCTATTTGATTGAAAACATAACCAGACATTCTTTATTTATTTATATGACATCAAACTCTATAACTCAGTTGCTACCTTTCGCGAAGTTAGTTCATTGTTCTGTCTGTATGCTATGTCGGATAGACTACTTAAGTAGTACAGGATGGCGTCAGGTTGTCTGTTTTCTATGGATCAAAGGCTTTCCGCTGTTTAGTTTGAGGTGCGGAGCATAGGAGCGTAAGCGGAGGAGTTAAGAATCGACTGATAGGCTGGGAATTGAACCTAAAACTTTCAGTCGCCTCCCCCTAAACAGACGTCTTTGCTTTCTTTCTTCTGCACGGTCACCTTACGGTCGCCTTTGGTCTACATACAAAGAGAACAACAGAAGGCAGTGTCCTTGCTCGGCCTCAAAACAACGAGTTATCTGTGTGGAAAGGAAGTCTGCTGGTAGTGGGCCGTAGAGGGCGAGCTAAAGAGTGATCGCCTCCGCTCCCGCTTCTATGCTTCGCACCTCCGCTCCCGCTTCTATGCTTCGCACCTCCGCTCCCGCTTCCCTCCTTTCAGTCGCCTCCGCTTGTGGTAATATTTTTATTCCTCCCATTTGGCCTCGTTTGGAGCTAGTGGTAAACATTTTTTCAACTTTTCGATCTCAAAGCTTCACGAAGTAACAGTCCGTTGCATCCAATTAAAACGGGGTTTTGTCGACGTTTTGGAGAGTCGATCTATTAAGCGAATTTCCGTTTCTAACTTTGTCACCGAACATAAAGATTTGATTTATGGACCGAAGCGAATTAAGTTTATGACGAAAATACAGGGAAATATTAAACTTTGAACGTTCAAGACCTAGCGAATTCAGGTTATACGGTACTGGGCTACGTCTCTTTACTTTATTCTCGCCCGTGACGCGTCGTCCTCTTTTTTCTTTGGTTGGAAAAACGAAAGTTCGTTGAGTTGCTTTGAGAATTACTCACTATTATCTATTATCTTCTGTGCTGAACGTCACATTCTTCGTTATATCTTTAGTTGTTTTAATCAATCTCGTCACTATCTGATTCAGTACTAACACTCCCTTCTCACGCCTCAACTCCTTCCTCCTATGTTTCCACACCTTTATTATGTGTCGGTGAATCAAAGAAAAACTAAGAACATTGTTCGAATTTCTTCTTTCTTCCTTTCATAAACTTAGTGAATGCGAGTTTCATTTTTGTGCATGCGATGTGGTACCGATGTGAGTTAAGCAGCATCCGACCTGCATCCGATTGATGCCGACCATGATTTTATTGACAACGACTTGCATTCATCTTCTTTCAAGCTATATAAAAACTATCACTTTTTACTCTTTACTCAAAGCTCAAGCTCTAAACTAAGGCCTCAATCTACTATCTTATGACTGAACTGATTGCTTTATTCTTCTCCACGGTAACGGTGTGGATAGGGATCGGTCCCCTTTGATAAGTCCATCTCGCACGTTAAAAATTGACATTTACCGGTACTCACTTCTCACGCCTCCGCTGCCGCTCCTATGCTTCGCACCTCCTTTTTCCCAAGTTTTTAGGCCTCCTTTCGGTCTAGGGTGGCTAGGGACTCCCTAAACGGTCGCCTCGGTGGGTGTTGCGTAGCTGAGGGGTGCTATGCCGCTTCTTCTTTCTTAATACGTAGGAGCTTTACCGATAGATAGAAGGGGTGAAGTGACGCCTTGTTCCGGTGCAGTTAGGATCCATAGTCTTTCAGCACAAGTAGAGGAAGAAAAAGAGTGATACTAACTAAGATTCAGCGCGTGCGTCACTTCGAGACAGTCGTTTGGTTCTTTCTTTGCACACCAAGAAATTCTATTCTTCCTCAAGAGAAGAAGGAAGGATACATTAATCAAATCAGTAGTGGACCGACCGTTGGCTATAAGGGCAGTAAGCCCAGTCATCCTCAGAGAAAGCGTTAAGCCGAGAAGGGGATGAGGTCTCCAAACTCCGCATCAGAGGCCATGACCAAAGAGATCCTTTCAGATATCGAAGGATGCCTTTGACCGCAACAAGATGATGAGCCGACCGGGTTCATAAATTAATTGTGCTACCCGATTTAGAGCAAATGATAGATCAGGCGAGCGAAGTGAGTATAAGATATTGTCAAGCTACAATTACCCGCGGGAACTCAGTAGGATTCGGAAGTGGAGCACCTTTCGAGTAGACAAGTTGGATTTGGCAGGCACAGGAGTTGGTTGAACAAGGAAGGCTTTTATCTGTCATATCGCACGCAACAACGAATGAATCAATGGTCTATTTCTTTTTAGATAAATGGATAGCTCCTCCCCCTTTCCTTGTGACTTCAATACCCAAGAAAGAGTGAAAATAAATCACTTTCTTTCTTCCGCTACGCTTCTATGTTTCACACTTCCGCTCTTATATCCGCTCCGTAGCTATCGCTCCTTCAATTCTTACGCACCTTCGTCGCTTCTATGCTTCGCACCACTACGTTCCACTCTAACAATAATGATTAGTTCCTTACGTCACCCTTTCTTTTTTGTTAAGATTGAATACAAGATTTCAATTAATTAGTCAATATGACAAAAAGTAATGATTTAAAAGATTTCGAAATTTAAAAGTGTTCTTAAAGTGATTCAAGATTGAAATCAAAAAGTTGACGTTTTAACGGGATTTTTGAGTAGTCAAGTGACAAGATTTCCATTTTTAAGTCATTGAAATTAATAAGTTTACGTTTTACCCGGCATAAACTGAATTATTTACCTAAAGTTACTTTCTCAATCTAAAACTTTACGTTTTCCCTGTCGAATTAAGGTGCGGAGCATATTGAAATTGCTAAGTTTACGTTTCGTTTGATTTAAGTTCCGCTGTTTATCACTCCTATTCTAATGAAAAGAGTCAAGCCCAAGGATTAGAGGCGCCGCTCCAATTATATTGATTAGAGTTTCGCTCTATATTCTGTTGATTTGATTCAAGCTCTTAGTATATTGATTAGAGTTTCTTTCTTAAATTTAGATTTCAATTGTTTAGTGTAATTTATAAATTTATCAGTTTTCTTTATCAGTTAGTATTTTATCGTCCATTAATAAGTGAAATATATATTATGCCTAAAACGTATCTAATTATATGACTTTATTAGTGATTTGAGTTAGCTTGTTTAAAATCATTAGAATAGGAGTAACTAAGGAACACTGAAATAAGTGATTTATATTAAGAAAGAAAGAGACAAAGGTAGTGATATGAGATTTATACTGAATATCAGTTGTTATTTAAAAAGATTTATTGAGATTATTGAAATTTGAAAGTTTTATGTAAGTAAGCAAATATCAATTAAATATCGTTTCGCAATTTATATTAAAAAGTTTGATTTGTCAGTGAGCATATTACAATTTGAAACTTCGAGATATGCTCCTAATGCTTCGCACCTGTGTTTTTTAGTAGGAACTTATTTTGAACCTAAAGTTACTTTCTCAATTTATAACTGTATGTTTTCTATAGATTAGTGATTTGAGTTACGCTTTGCTTCACTATTATTCGTTTTAAGTAGGGAGCTTGTCTATCGAAGTGATATAAATTGATAAGTTTTATTGAAGCTAATTTATTGATTAAAAAGTTTGATTTAACGCCAATTATTATAGATTTGAGGGCGCAAGCTCACTCGGGAGCTTTATGTCGACTCAAAGAAACCAAAAAGAGCTTGAATCTAATCCATGTTTATCGAGCTTTAGGGAGTTTATGTCGCTTAAATAGAATCTTAATCCGTCTTTTGCCTCTATCAAGTATGAGATTGAAATTAACAAGTTTGATTCTTTACGTTGAATTTAGAAATTCTTGATTTATTGTCCCGTCGAGATAAACTCCTTTTCTATAGATTTGAGGTACTAGATTTCAATTACAAAGTTGTTATTAAAAAAGATTTATTGATTCACAAGATTAAAGTGTTATTGATTTTACCATTCTTTTTTGTAATACAAGATTTCTCAATTATAAATATTTCTTTCTTTCTAAATGTTTATTGAGATTAAAATTTCAATTTCAAAGTAAGCTCAATTATAAAGTCATTATTTTTTGTTCTTTTATCGATTCAAATTGACGCACATTGAAATTAAAAAGTTTCTTTATTGTCGATCATTGAATTTAGAAATTAAAAAGTATGAAATATTCCCCTCCTTGTCAGTCGCCTCCACTAGCGTTTCGATTAATATTCTGTTTCACACTTCCGCTCCTCCGCTCCCGCTGGTCGCTCCTATTATCACCTGCGCTAACGCTCCGATGTTTATCTGTTTAACACCGTAGCTCTTCCGCTCCCGCTGGTCGCTTCTATGTTTCACACCCGCTGGTCGCTCCGATGTTTATCAACACCCGCTTCTATGCTTCGCACCTAGACTTTGTGAAGCGAGGTGGTGAGTGAGGGATAGGGATCTCGCCTTGGTGGTTTAATGGTTTGAGTTCCCTCTACATCAACTCCGAAATGAGCTAGATATAGATACAGAGCTATTGTTTATTTTTAGTCTTTTTGAGAGTACAAAACTCTGTTAATTGCATGACCTTACTATGACAAATAGGTTCGCTTCGCTACTGATTGCTAGCTTCTTCTTCACGGTGACTATACTTAGTACCTGCTTTCTTTGTTTCTTCTATACGCTATTCTTGTCTTCGATCGCTTTCGTTATCTATGCTCCTTCGTCCTTCATGAGGGCGAGCGACAGCGAGGAGACCGTAACTTTGAGAATCGAGCGACAGCGACTCCCGTTCGTTCGTCGACCACTGATCGACCACTGGGCGCCAACGGGCAATTACACAACAAAAATAACTCCATTCAACGACTGACTTTTAGTGGAATTTGAGAAAGTTTTTAAGTTTTCAAGTAGACTTATTAAGGCTGACGTTAGGGAGGGCGAGTCCCAGTAGGCGAAGCGGTGAGACTAGACTTAGTCACCAAATTCTTTCTAGACGATGCTTGTTTTTTCAATGACGGAAGTTAGAGTCCCTTTTGATATCCATTGGAACGAATGGGTTCATACCACCACAATATCAGACCAAAAGACTAGAAGAAAATTGCAAATACGCAGCTTAATAACCGAGAAGTAAGACCAACCAAGAATCAGGCTGATCCAGTACATCCTCCAGGTGCGGCACACTGACTCAAAAAAAGTAGGCAAAGAAGGCTAAAAAAAGAGCTTATTTCACAACATACAACAGGGAACTCTAACCCGATGGGTCATCTTCCTGGTACTTGGGATCGACACACCTTATGCTTTTAGTTTAATGAATGATCCTTCTTTCTACTCGAAAACAAAACGATGCTTCAACGTCGGCAAAGATTATATTAAGGATCGAATGACTCTGATAAAGTTTTACCAACTTTGCTATCGATTATTGTGTATGTATGATTTTTCTTCACTTCGTTCACCTCATCATGCCATAGGACGACGAGGTCTTTCTTACTCCTATCTTTCTCATATCTGAATCTAATGACCCATATGTCCGTGATTCCATAAATCCCACTTGAAAATGCACTTTTTTACGTTTTACCGGCTTTTTTCGTTGCCCTGCTCTCTCTTCACTCTGAACTTTGTACTGACACTAACAACTATGCTCCTAAGTCGGAACATCGCTTGTCAACTCACGTCGCATTCATGTCGTACCAAAAATCCCTGTTTTTTCTCATTTTTATCACCCTTGGTCATGTGTCGGAATTCGAGTTGCTTCTTAACCTCTATAGTATGATGTCGGCATTGAAGAGCCAAGACAAAAAGAAAAAACTTTCTCTGGGGTCGAAGCGGAAACTTCATCTGTTGGAGGCACTGGTTCAGGTGATGTCGAGCCCACAAGGTTGGGTAGGCCCTTGCTGAAATGACCACATGTATAGTGTGATTTGGAAGCTTCGACTCTTGCTACTGGATATGTCCCATTCTACCATTAATTCTCACGTACCTCTCGTAACTATAAGCTTCAAACCTATAAGGCAATAACGGTAAAGTCAGAGGGTAAAATCAGTGTGCAGTAAGTAGGATGGTGGAGCGGGAGAGTGTAGCGTGAGCGTAGCGAGATATCTTCTCTTTGAAGACCAAGAAAGAACAGACCTATAGAAAAGTCAAAGTACAAAGAAGTAGAAAGACAGAGAAAAGATATAAATACAAAGACAGAAAATAGTAGAAAGAGAGATGAAGACAGAACAAAGAACAAAGTTTAAACAAACAAGAAAGAGTCGAGTGGAGCGGCGAGATATCCTTTTTAAGAACAAAGACAGAGATGGGTCGCAAAGATAGATATAAAGGCTCCGCACCGTTCCTTCGTCACCCTCACTATCGATCGCCTCACGCGTATCACCTAACGCTTATAGAGATGTTGTGTACTTTCCTTTTAAGAGCTATGCGAGATAACCTTCTTTTTTAGCCTTGCCGCTCGTCGGGTCGAGTGTAGCGTGAGCTATGCCTCATTAGCTCGTCACTGATGGTTCGCACCTAACGGCCATTATTATACTCTCGCTTTCAACAGCATTCCCCCGAACAACGTCCTTATCTGCTTCAACCTTTCGTTAAAGAGACACTGAACGAACTTACTTGTCAATTGTTCATGGTCTTCCGCTATAAGGATCAATAGAGGGATAGAGAGATGGCCAAGACCCTACCCAACAGTAGATAGAGCGTTCGTTTTACTCTTTTGAGCACAACTCACTCGACTAACGGTTGAATTTCTCTCTCCTTCATCTGTCCCAACTGACACCAAACAACATCTTACGCTCCTCGCCTCGGGTTGGAGACGCCTTCCGTATGGGGAGAACGACCAACAGGAGACGACCGATTAGCCACCCCTGCCGGATTTGCGAATTGAAGCCCCCAATCACCCCAGAGAAAGCAAGAACCAACTAGAGATCACCAATAATTACAACGGAAAGGCCAAGGAAGGAAAGAAACCCTAGGCAATCCCGCTGAGCTATTTTGGACTATGACCGAAAAGATGACTTCTACCTTGACCAAGAAGATCTCATCAGCATGGATTACTAGCCCGGAAGGAATATGGGGAAACTTCTACACTTATCCGTAATAGGGGAAGAAGAGGAGTGCCATATCATATCTTGTACTTTTATGCCCTATATCATGCCTACTGCTTCGCATGGTCCATAGCTCGCAGTCCAGCATGACTGAATGGATTTGACTCCATCTCACCGGGATAGGTCCGATGATCGACGTTTCGAGGACGGGAAGGTGAGGTGGTCTTAACCTCCTATTGACCCTCGTCCTCTCCCCCTATGATACATACAGATGGTAAAGAGGCGCTAGGTGCGTTAGCATCATCAGTTCTAGATGTCGATCATGGATGGAAGTAAAAATGACTTGAGGACACAAATCTCAGTGTTTCGTATAGCGTGTGGTCGTGCGGAGTTGTACGTTTGATTGATAGCTGCCGCTGGTCTGGTTCCTTTTTCTCGGGCTGTATATGCGTCTGTCTGTCTTAGTCGTTTGTCTTAGTTCGGTCTTAGTCGTTAGGTCGCCTATTGCTTATACTACGGCAATTGACCCCTTCGGTCGCCAGTATACCTCGTTTTGTTTTATCGATTTAATACGTCTTTTTGGTTTCTTGTTGTCCAAGAGTCCGTGAGGCTCTCATAAGTATGTTTTTACTTAGAAAATGACGCTGGAAGTGAGGTGCGGAGCATCTGATAATAACTCCCCCAAAGAAAGGACTGATGCCGAAACCTTGTTGAGGACAGTTCCAGAGAAACAAATGAAGTTAGAAAGTAAATTCCCAACCCAAACGTCTCACCCTCCTTCCTACAAACCTAAAGGCGACAGAAGGCGACCAAGGGCCTAGCGCTGCTTCGAGAAGAGGGATAGGGATTCTGGGCGCCTAACGCTGACTCGCAACACACGATCGGATTACTTTGTTCTGCTCTTTGTCTCGCTTCTACAACTCATTAGTCGCACCCGGTCCGGTTCTTCCTCTCACCTTTCTCTTGAACTATTACCCTCCTTCTTCGATCCTGAAAGACAGTAATCGATAGCTTCTCTCACTTCACTCTGACAAAGAACTATCTACAACATTCCTAGCGCCTCACTTCACATCCATTTACATACTAAAATGGTGACCAAAGGTGGACGGAGAATCTTTTGCTTGTGTTTTGACCAGAGAACGAATCACTAGAGTGACGACCACCATCTCGCCCAGCTGGAGTGTCGCCGAGAGCTTTTTTTGTTCCTTTCCTAGAGATGTTCTTGCCGAAAGACCACAAGGACTCGTTGTTGTTGCAGTGGAATCTCGTTCCCCAACCTATCGTGCGGGTGGCTTTGGGCCTGTCCCTACTCGCTTATTAGGGTCAACTGCTACTGGTACATCAAATTATGGTGATTAAGATTCTAGAAATCCTGAAATTGGTTGACAAAGGAGACAAAACACCGTGGGAAGGGAAGCGAGATCGAGCTGGAACAGGTCAGGCGAGGGGAGGAAAACCTGTACAAAGACAAAACTTCGGGAACAACGACGATCAGAGGGCGTAATGCTCTGACTTGCTCTACCTGACCTTCTTAGGACTTGGCTTGTGAGGTCACGACTCATTCTTTCTTCAACTGTGAATGAAGGCGACTCGGGTATTTGCGGAACCTTAGATTTACCTTGTTCCCCAACTCCAAGTCCTCAATCCGCTAAATACATGAGCCAAGGTGCGAAGCATATTTTGCCAACAATGATAAGAGCTGCTAACGAAGTTAAGTACCTCATAACCCCACCGATGCATAAGGTGTAGCACGTTATAAGAAGGTGACCTGAAGCGACCATTAGGAGAGATTATTTCTTTTGTCCTATAGTAGATATAGATATATTTTCTGAATAACGACTTTTTCTGGTTCAACTGTTGCGGATGCTCAGTCCACTAAATCTATAGTTTCAACTGTCTCAAGTGCTGAAACTGCTAGTCCATTTAGTAGGGCTACCACGTCCGCTTAATAAGAAAAGGTTTATTTATTCATTTACTATCGAAAAGCTTTTTTGAAGCATACATACTTGGCGTCTCACTCTATTATACTAGATTTTCTTTGCCTTATCTTCGAAGCATATATATTTTCGTAACATGGATACGTAACGTTGGGATCGGAGAATCGGTCTATCGTCCTGGTTATATGTTTGCTCAAAATATTTGGGAAAATGCCTCTCTCTATTCGGAAAACTGTCTTTCTGTCTATTTATTTATCGGTGTGTGTACAAGTTCAGTGGTCTTCCAATGCGCGCAATGCGACACAGGTGCAGAAGAAAGGAAAGAGACAAAGGTAGTTGAAGACACCGTATAAGCAATAGGCGACCAAAAGGAGTCAAGAAGCGAGCGTAATAAAGAACAGAGCCTTAGGCGTGAGTGAATAAGAATAGAAGCAAGTGAGTGAAGCGTGAGCTACGCCTTGAAGCGAGTGAAGCGATAGCGTGAAGAAGAGATTTGCACGTTAGGCAGCTGACTTGAAACTGAGATAAGAATAGAGTATACGTTATGCGACCGTAGGAAGGATGAACGTATTCGGTATATAAATCATAAAATAAGAAACTTCGTACAAAGTTCTATTTTCTATATAATTCTAATATTGTACTTATAGTTGTGATATGACGTTTCAACGAAGTACTTTGTTATAGTTCAGATAGAAATGAAAAACTTTATCTTGAACTGTGATTTTGGGCCCTCTCGTCCTTCACTAAACGGTAAGCGGCTTTCCCACTTTTGTTCTTTGTTCCGTGTATAAACTTTGGTTGACCGAACTTTGTCTTTGACATTTCTTTGTGTCAATACATAATAATCTTGATACAAGAACTCACTTCGCTCGCCTTTTGTCACCTCTGGTCACCTACGGTCGCCTTCACTTCTCGTTCCCTGGGAGCTACAACAGGTTATCGTTCCTAAACGGATGAACGTGGATCTACAGCTAGTGGATATGCAATAGGTTGTTAAACTCCCCAACTGGTTCACCCTTGGCTTTTGTTGTTGGTATAGATTCCCCTGCGTTCCGCTTCACAGCAAGCAAGCAGACACGACACCCAAAACGAAGGAAGGATCGATGGTCATTCATTGTCTCTTCTCTTTAGCGGTTTTCATCGCTGGGACCACGCCCTATGACCCATATTATCAATCAGTTTCCGCGGAAGCCTTTCTTTGTTGTTAACGGCGATTTGATTCTGCTTATTTCTATCTCTCCCGACGTTTCTCGTTCTTTGCACTGGATTTTAGCCGCTGCTGATCAATGGTTTTATATCTTTCTTCTCCACGGCACGGGAAAGCTGACTTACCACTAAACCTCGCCACAATCCGTTATCCCGTCTTTTTCGTCTAAACGTCTGTCGACAAAAACCAGGAATTTTGAAAGAAAGCACCGGGTAGTACGTCGACATCCAGATCAAGGTGTTTAGTAAGGAGCATAAGGGTTGCCGAAGGGAGTTTATCTCTTCAAATAATTGGGCGACCGAACCGGAAGAAGTGCCAGTGCCAGGGTGACGAAGGGGGGACTTTATGTCTAATCATTAGAAAAAGGAGTTTAGCTCTTTTCATTAGTTTAAGGAGTTTATCTCTTCAATGTTTTGAGCTTGACTCGAATCAAACGTCATCGGGAGTAGTAAGGGCTTGCCTGCCGTTAGGAAGTCGTTAGTATTAGGAAGAAAGCTGCCGGGACAAAGGTGCTTTCAGTGAAATCCTTACTTTGAAAAGAATGAATTTAAAGACAGGATCATCTTTACTTAAAGCTTTATTTACTACATCCGGCTATCTTTCTTCTTTCGCGATGTGGGCTTGACCTCCAAACTACTCACCTAAACTCACGCCGTAGCTCTTCCGCTCCCGAAAGACAGTAAGAGAGGGAAAAGAGAGTAATCGAGGGCGAACCTCAAATCAAAATCTATATATTATTGAACCTATGCTAACGCACCTAACTTTAAAATATGCTCCGCACCTTAACGCTGGTCGCTCCTATTTACACCGTAGCTAACGCTTCTCAGTTTATTCGCTTCTATGCTTCGCACCGCTCCTATTTACACCTTTTCTCGTTGATTTAACGTATCTAATTCGAGATAAACTCCAATTATAATATTAGAGGCAAGCCCAAGGATTAAAGGCAAGCTCGTTTTCTATATATTTGAGACAAGAAACCTCAGTATGAAATAAAGTATGAGATTGAGGTATGAGATTTTAATTAAAAAGTTTCGCATTAAAACAAGAAATTTATAAATACCTAATCATTAAAGATTTCTCAATTTATCAGTTTTATCGTCGACTTATAAAGTTCAATATATGTAGTATGCTAGGCACCTCGTTAAGAAATAAAGTCAAGTATGAGATTTAGATTTAAATTGAAAAGTTTACGTATATAAGTTTTATTGATTTTAAAGTCGTTGAATTTATCAATTTATCAGCCGAGTTCCGCTTTGCTTCACTCTTTATTATTGATTTGAGTTCCGCTTTGAAGAGTTCTTCCGCTCCTACGCTCCCGCTGGTCGCTCCTATGTTTATCAACACCCGCTGGTCGCTTCTATGCTTCGCACCGCTGTGCAGAGTTCCGCGACATAAAGCTCCCTGTATTTTTAAGTAGTCAACTAATTATTCAATATTATCTTAATCTGGCTTGTCATTTTATAAGAAAGTATGAGATTTATACTAAATAATATCTTTCTGTGTTTTCGTACCCATAGAGTATCCGGCGCTACAGGATTACTAATTTCATCCTAAAGTGTGGCACACATTGGTCTCTTGAGCGGACTACTAGCAAAGACTTCAATAAATAGAAATAAATCTATATACAACATTACTATTTGTATTTTTAGTCATTTCTGGAAGTATAAAAAGTAATGATAATAGTTATTTTGTTTATTCTTTATTGTTATTTATTTATTAATTTATTTATTTTATCGTTTATAAATTTATAAGTGTTCTTTTCTCGTTGAATTTAGAAATTTATATTTAAAACCTATTTACATTTTTCCTTCGTAACCCTAAAATCCTTGGGCTTGAATAAAATCAATAGAATAGGAGCCTTCATATATTTCTTATAGGGCCAAAGATCAATGTTTATCGAGTGAGGTGAGGAGATATACGAAATATAGTTAAAAACGAAACTATTATTTGAATTATAAAGTTTCCGTGGGTCATAAACAGACCTAAAGACAATATTGAAATTGAAAAGCCAGAATAAATGAATTGAAAAGTAAGCCAATTAAGAAATTCAAAAGTCGAGATATACTCCTACGCTTACGCTCCTCAGTTTATGAAACACTTCCGCTCCTCCGCTCCCGCTGGTCGCTCCGATGTTTATCAACACCCGCTGGTCGCTTCTATGCTTCGCACCTACGTCGCACCTCATTAAAGATTTATTGAGATTTCAATTGAAAAGTTTGATTTTATCGTCAATTTATTTATGAAAAAGATTTCTTTATTTAATCGTTTCATTTAGAAATTAAAAACAAGATTGAAATAATTAATTCAACATTTCAATTTGAAAGATTTATTGATTATAAATTGAAAACCATAATTATCGATAACAATTAAAAACTTGTAGTGGTAGCAACTATAATTTACTTAGTGAAGCCAATTTTATCATTTCAAACTTTCTGTTTTCTATAGATTAGTGATTTGACTCCCTGTCTTTTAAGTAGTTAAGTTCAAATACGAAGCTTTCTCAATCCTAAAGTTTACGTTTTACCTGTCTTTTTAGTTACCCATAAAACAAGATTTGAATTTATCAGTCAATATTAATTAAAAAAAGAGAACAAACAATGATTAAAAAGATTTATAAGTAGAATATGCTACGCACGTCTTTTTCATTAAAAAGTAAGGAAATTGAAATTAATTAGTCAATATTAATAACTTTAAAGAGAATGTTTGTAATACAGAATAAACAAAATAAATAACTAAAAAGACTTCAAGACAAGATTTAAAAGTAAGCAAATTTCTTGATATGCTCCGCACCTTAATCCGCTCCCGCTGGTCGCTCCGATGTTTATCTTAGCCCGCTGGTCGCTCCTCTTATCACCTACGCTATCGCTCCTATTAATTGTTTCACACTTCCGCTCCTCCGCTCCCGCTGGTCGCTCCTATTATCACCTGCGCTAACGCTCCGATGTTTATCAACACCTCCGCTCCCGCTGGTCGCTCCGATGTTTATCTTAGCCCGCTGGTCGCTTCCCTCCTTGTCAGTCGCCTTCGTCGCACCTCTACCAGAAATAAAGTATTCAATATTAGATTTATGAGTATTTTAATTTCAAAGTGTAATTATTGCAATTTAAATAAAAAAGTTTTATCGGAAATGAAAAAGTGTTCTTTATACACATTAAAGATTTAAATTGATAAGTCCGAATTAAAGATTTAAATGAAAAAGTTTGATACCATTAAAAAGTGTTCTTTTACCTTTCTTTTTTGTAAGACCTAAAAACAAGATTCTAATTGAAAAGCCAGAATAAATTAATAACTTTAAAGCAACAAATAAATTACAAAAAAGACAGAAGCAATTAATAACAAAAAAGAGAAAAAGTAATGTGATTGAGTGTCATTTATCAGTTTTCTTTTAAACAAGATTGAAATCCTAAACTTTACGTTTTATATAGGAAATAAACTTATAAACGTTATCCATAAGCCCATTTATAAATCAAAAAGTTGACGTGGAATTAAAGATTTTCATTCAAAAGTTTCTAGTTTCCCGGTCAGCTATGATTTGAATTTTGAAGTCGTTAATTTATTCATTTTCTCGTTACTTTTTTCGTATCTAATTATCTGCCTAAAAGGCTGTTTATGCTACGCACCTCGTCCAGATTAGAATTATTTAAGAAGTTCCTTTTTACTCATCAAGTCTGTTGAATTTATAAATTTGAATTTACCTAAAAACAACATAAAAATGGAAAACCTAAAGACGACGATTTCAATTTAAATTAAAAAGTTTTCTTTTCTCGTCCATTTCTTTATTTTATCGTTGAATTTATCAATTACCATAATTAAAGATTTTAATTAAAAAGAAATAAATAAATAACTTTAAATACTGTTTGTAATGATTTATCAGTTCCCGCTGGTCGCTTCCCTCCTTGTCAGTCGCCTTAGTAAAATAACGTTTATAACTTTTGGGCATATATAAAACGGAAACTGATAAATTAAAATCTTGTTTAAAACTGATAAATGACAATCTTGTATTCGGTAAAAGAACAAAAAATACTGTTTCAAATATCGTTTCTTTAACGTATCTAATAATGCTCCTAACGTCGCACCTCAGTCTTAAATTTGTACTTAATCCTCGTGTATGAAATAAGTGATTTAAATTTTAAAGTTTTATCGCAATTTCTCAGTTTTATTTATTTATTTTAATTTACAAATGTGATTTCATTAATAAGTATGCTACGCACGTCGTTTTCCTATACCATAAATATTATAATTATGAGGCGACTGAAAGGAGGGAAGCGGGAGCGGAAGATTGAAAACAAAAATGAAAGATTTAAATGCCCACAATTTTATTTATTTAAAAGTGTCGAGACAAGCTCATTTTCTATTGATTTGATCAGAGTTTCTTTCTTAGGTATGAGATTTTCATTTTCATTTTTCAGTCAATATTAATAAAAAATAAGAATAAATACAATGTTGTAGATAGATTGCAATTTCAATTAAAAAGATTTCTTTCGTTGCATTTATAAATTATTTAGTGTAATTTTATCGTCCATTAAAAAGTTTTCTTTTCTCGTTTATTTTCTCAATTACCTAAAAACAACATAATAATTTAAATAAAAAAGTGTAATATGCTACGCACGTCTTTTTCTGAGTTAAGAAAGAAAGTATACAATATTAGAATTATTAGGAAAAACAAGATTTGAATTGAAATCCATAAGACAAGATTTCAATTTATCAGTGCCCAAAAGTTAGCAATTTTATTTACGTTGAATTTCTCAATTTTAAAGATTTATTGAGTTTAGCAATTTATATTAATAAGTTTGATTTATCAGTTAGGTGTTGATAAACATAGGAGCGTCAGCGGAGGATTTAAACAAGAAAAAAGTAAGCGACAAGATTAAAGATTTTCATTTTTAAGATTTCTTAATAAAAAAGTTTTATCGTTTCGACCGATTTAAATTTATAAGTTTGATTTTACCGGCTCATTTCATTTATCAGTTTCTGTTTTCTATATTAGTGATTTGAGGCGAGCGAAGTGAGTCCGGGGTAGGCGACATTCTATATTCTAGAAGCGCATTTATCAATTTAAAACTTTCTAGTTTACCGTGATTTTAAGTCATAAGCTTAATTTATATTCGTTTGATTTGTAGGGAAAATTCTTCACCCCCTCAAATCTATATCATTAGGTGAAGAATGAACCCTTCTAGAAGCCAATTTCTAAATCTATTTGTTTCCGTAAACCCTGTTAATAAGGCATAACTTAATTTATTCAGTTGATTTGTAGGTGCAAAGCATATTTCTAATCCATAAAAAAAGACTTTATGTCTAATCCATGTTTATCGAGTGGAACGCAGTTTTACTCTATTTTCGGGTTGCCGAAGGCGACTGACAAGGAGGGAAGCGAAGCTACAGAACTTTATTAGTGATTTCCATTTTTTAATTAAATTATTGCAGAGATATACTCCTACGTCGCACCTGTGTTTTTTAGTAGGACAGTAATGTTAGCTATGATTTCAATTTAGAAATCAAAAAGTGTATAGCCGTTCAAATGACTAGCAACTATAATTTAGCTATGATTTTCATTTATCAATCAATAACTTTCGCTCCGCACCTACGCTTCCACTGGTCGCTCCTATTTACACCTGTAGGTATCAACTCTATTTTCCTTCGCTACGCTTCTATGCTTCGCACCTTAGTGAATCCCATATTTTCATTTATAACTTTCATCTTTCCCTAAAATCAAACGAATTAGGAGCTTGACTCAAATCCTTGCTTGGAAAACTAGTGATAAACAGCGTAACTAAAATAACTAATAAAAAGCTAAAAACAACATTGCAATTGATTTGAATTTGAAAGTTTACGTTTTATCGCCATTTAATTATATGAAAACTTAAGTCAGTTTTAAGTGAAACAAATGGAAATCAATAATGAAAGTTTTATTGACTATTTCTCAGTGAAAGATTTCTTTTTATATATGCGTACCTAAAGTTACTTTTTCAATTTAAAAGTTTCCGTGTTAGCAATTTTTTCATTTTTAGAATGATTCTCATAGCCTTTCCTCCTTAAAATCCCGGGTGCGAAGCATAGAAGCGACCAGCGGGTTAAGATAAACATAGGAGCGTTAGCTACGGTGTAAATAGGAGCGACCAGCGGGTGTGAAACATAGAAGCGACCAGCGGGAGCGGAGCTTAGAAGCGACCAGCGGGAGCGGAAGTTAAGAATAAACATCGGAGCGACCATAGGCGACTGAAAGGAGGGAAGCGTAAGCGTAGGCGACTGACAAGGAGGGGAAGCGACCAGCGGGTGTTGATAAACATCGGAGCGACCAGCGGGAGCGGAGGAGCGGAAGTGTTCAACAGAATAAACATCGGAACGCTAGTGGAGGGAGCGAATTGATTGAGGAGCGGATTAAGGAGGTGTGAAACAGAATAAACATAGGAGCGATAGCGTAGGAGCGGAAGAACTAACTCTTTGAAACAGTGATAAGTAGCGGAACTCTACTACAAAACAAATAATGAAAAAGAAAAATACGTGGTGTTGGAGTAAGACCGACTCCAAACTACAGACAGAGGGAAGGAGATGAAGCAAGAAAAAAGGTTCGTAGCGCTCAGAAAGTGAATCAAGTTTTGAGTCTAGATATCGCTTTCCTTTCTGTTCGTAATGGTCTAAAGCAGGAGTCGATAAAAATCACAGAAGAAAGACATAATTTCTTCGACCTAGGGAATAAGGAAAGAAGACCGAAGCAAGCGGTCAAAGCACTCACGGAGAGGTAATACTTAAGACAAAGAACCTAACTCAGGGTTGACATAAAGGAAGAATGTATTTATTGTGGGTACATACTTCCTTTTTTATTGATGACGGATTGCCTAAATAAATAGAGAATCCAACTGAAAGAAAGAGACAAAGATAGACAGTAAATCTGAGAACGAACGATATCTCTCATCTTCTGTATCTCTGGGAGCGGGCGTACAATAAAGGGTGACCACTAGTAGAAGTAAGTACTGTTAGTCTACAGTATAACAATTGGTGTATATCTTTGTGAGTAGAAAGAGTGAGTAGATCTCTGTAGGTGGGTTCAGTCAGAATAAGAGAGGGAGTAGGTTATTGGTTATTAATAAAGCTTAAAATCCAGTATCTAAGATAGGTTTATCAGTATTAGTTGACATAAGGTATGGAGTTTGGGTTCTTAAATCCAAGTATCTTAACAGGTCTTACTATCCCAACTCGCTACGCTCCTTCCTGTAGAAAGAGTCCTCACAAGCCGTGGGTCGCCTTAAGCTGACGATGACCAAGACAATGCACTGAGATAAGAACAGTAAATAGGAAAGGTACAGAAAAAATAGAATAGAAAGAGCCAACGCAATGAATACGACTTCTTGAAAACGAAGTGAAAAAGGTGTAGCGTCTGAAGTGAGTACAAGAAACGAGGTGACGACGGAATGATGTAAAATAATGTCAACGGTCGACGTTTTTTATTCAATTTGGTTCTGTTTCGGAATAATGAGGCGGTAGGACTCAGTGTTGAAAGCTCGACAATCTGTCACAACGATCGATGTTTTTCTCTTTCTTAAGGATTGGTATTGATTTTTGCCTAATATAACAAGTCTCTTTGTGCTTTAATTTCATCGCTTCGCTTGCTTTCTATCTTTCACCTCTTTTCTTTGACATGCTTTCAAACTTATCAAGGAAGAGACATGTCACGGTCGCCTAGAGTGATAGGTATTTTTTCGTAAAAGAGGATCCCGAGTACCGAGCGTATTGCTAAAGCGGGTTCTTACACTACGAGCGCCTATATATCGTTGTTATTTAGTCTGAATCTGAACGTGCATGTCGATTGATGTGTTGTTTTTAGCTTGCTTCAAGTGATTCCGCTACGCTTCTATGCTTCCACTCCCTACAAATCTATATCATTAACAAAATAAGGAATATATTACAAACAAATTTATAGTTCATCCAATTGGTTTTATTACACTTTCAAATTCAAATCTTGTTCACGTCAACTTTATGATTTCAATCTTTAATCACATTACTTTATTTCTTTTTAATCAATAAATTATATTACTTTTTTATTGTAATTGAAATCTTGTATTACTTGTTATCTTTTTAGTAATGAATTTTGTTTCGAGACAAAGACTATTTATATACAAGATTGCTGTCAGTATTTTTATTAATGAATTTATTCACAAAGACTATTTTTTATTTATATAAAACATTGTTTTTCAGATTCTAGATGCTCCTGAAAGCTAGATATATTGAGATGAGGTGCTACAAGACAAGCTATCGATTTATCGAGCATATGAGCTATCGATAACAGTCTTTCGTAAGCGAAACGTTATTTCAATGTTTAACCGTCCTAACGATCGAAATGTGTTTGATTTTTACTCCTTACGTCGCACCTCTGAAACTTTCTTTCTTTAACCTCTTCAACGTCAAATCAATATATTTAGTAACGAAGGCGACTGACAAGGAGGGAAGCGTAGCGGAAGTGTGAAACATAGAAGCGACCAGCGGGTGTTGATTTTAATAGGAGCGACCATAGGGAGCTTGTCTCACTTGCGAACTCATAGCAGCGGAACTCGACTTAAAAATGAAATACAACTTTTTTATTTTTATATTTCATTATGGTTTTCAAAGCACTTTCCTCCCAGGTAAAACAGAAAGTTTTTTCTTTCAATCATCTAAATATGCTCCGCACCTAAGAATTCTCATATTTCACACCTTCTGGCTTTTTAATTCAAATCTTGTGAATCAAGAAATATTGAAAAAGAAAACTAAACAAAATAACTAAATGAATTAATAAAAAGAATAAAGAAAATAACGAAATTCTTTACAAAAAATACTGGAAGAAATGTTGTAAATAGATTTATTTCTATTTATTTCTTTCGACGCTAGTAATTTGCTCTTCAGCCCAATGTGCACTACATATAAAGATGAAATTAGTAATCCAGTAGAGCCGGTAACTAGAGGGGTACGAAAACAGAGAAAGATATTAGATAGTATAAATCTCATACAACAGATAAACTCAAAAGCCGTATTAAGAGAATATTAAATAATTAGTTGACTACTATAAAATCACGGTAAAACGGAAACTTTTTAATCTTTTCAATTCAAATTCAAATCTTGTGAATCAAGAAATCTATAAAAAGAAAACTTATCAATTTATAAATAACACTTTAAAACTTCAAAATTAGCTTACTTTATTATTGAAATCTTGTCTTCACGACGTCCTTAAAACACCTTTAAAAGAAAACTTTTTAATGAGAAAATGGGCTTCTAGAAGGGAATGTCGCCTACCCCGGTAAAACGGAAACTTTTGAATTTCAATTGAGACGATAAAATAAGGAAATTTTATTACTTTTTTATGGAAATTGCGAAACTCAATAATTATGGTTTTCAATGACCGGTAAATGCAACGACTTTGAAATTGAAATCCTCAGAAAGAAACTCTGATCAAGGATCAATACGTAATATAGAACACTTGTTTAATGAATAATTGAAATCGATTAAATTGAAATTTATAAGTGAAACGCAATAAATCTTTAAAATTGACAATCCCAATAAATCTTTAAAAAGCAAATAATGAAAGAACACTAAATAATTGAGAAATTTGCTTATTTCAATCACATTACTTTTTTCTTATAAGTAATTAATTTGGTTATTATTTATTATCAATTTTTATCGATAATTATGGTTTTCAATTAAAATATTGTATTTAGGCACTTTACTACTTAAAATGTTTATCGAGTGAGCGACTAAAATCTATAGAAAAACGAGCTTGACTCTTAATCTATAATATAGGAAAACAGAAACTTATCAATTTATAAACGAGAAAAGAAATCAATCTTTTTAATGGGAATCTTTAATGAGCATAAACTGAGAAATTGCGAAACGATAAAATAACACTGATAAATTAAGATAAAATCACACTTAATAATGGACGAGAAAAGAAAACTTGTTAATTTCCATTTTTTATTAGTGATTATAGGCCTAAATGTCTTATGGAAATAAATGATAGACGTCAACTTTTTCATTTCTAAATTCCACTTCTTACACTGATAAATTTCAATTTGAATCTTGTTTAAAACTTGTTAATTTTAATCTTTAATTTAGGACGTAAACTTGAAAATCATTACAAACAGCTTACGCTAACGCTCCTATTAATCACACCTCCGCTCCCGCTGGTCGCTCCTACTCCTTTCCTTACGCCTCCGCTCCCGCTGGTCGCTTCTCTTAATCACACCTCCGCTCCCGCTGGTCGCTCCTACTCCTTTCAGTCGCCTTCGTCACCCTTACTTTTTACAAAGCGTTATACGTGAGGTAGTACTGATTAGCTTTTCAAAAGGGATAAAATTTGGATTAGAAAAAGAAGTGGGTCACAATATACAGACGAAGAGCGGAATCGAGATGATCAAAAGGTTAATGATGTGTCACTGGCGATACCAGGCGACCAGAGGGTGTTGTTCTCAAAGTAACCGAAAGACAGGTGGAAAAACACGATCCTCTCACTATCTCTCATCCATGCCTATAAGGCAGGCTCTCTAATTTGCGGAAGCGATCGGAGAAGGAGGTTTAATGGAGTTTAGGTTCGAGGTGATGAAATAACGTGACGAAGGAACATGGGAAATCACTGGTGAATCGGAAGACGGGCTACCACTCTGAGGGCTTGTGGTTAGAGTTAGAAAGAAACTCTGGAGAAGTTGTGAATGAAGCGACTCTGGAGCGCAACGAGGCATAAGCCTAAGTAAGAAGGATCAGATCATGGAAGGCAAACAAAGTTTACAGCTGACGGAACAGAAAATCGAAGGGTAGTTGTATTAGAAAAATCACTGGCAACTATGGGGAAGAGTAGGGCTTTCAGTAGCTTGGCTTTATTTTTATTCCAAGAGACGGAGTGTCGCCACAACCCCAGTTACCAAGGGGAATATTTTCATTGCCAACTTCGTTTAACACAAAGTTCAGTATCAACAAACAAAGTTTAGATCTTTCTTCGCGAAAGAAAAAGAGAATCTGACCTACCCCGTTGAAGAGCTTGAAGACTTGCCTGAGTTCGTGGAGAAAATAGAAGAAAGAAAGCTTCGCTTACCTCATCGCCTAACAAAAAAGGGGATTTGAGTTCCCTAGCTGCTTCAGTCAGAAAGTGGGTTTGCCTTACAGGAGTAGCTCCAGCCAGGACAGAACCCCTTTCCGATAAGCCCTTGAACGATACCCAACCCCCGCTCCCTTGCTTCTCTAACCCGGACCTAACTCCTCAATGGGTTATTTTTCCGGACTCAACATGGGTTAGGCATCGCCTTAGCTATCGTTCGCCTATAATAACCAGAAAAAAATCCTGTAAAAACAGGGACAGAACACTTCGTTTAGATCGAAACACACTTCCGCTGTGATCTGCCTTTGTCCAGTGATTCGTTCTTAGTTCTCGCTACTGAGTCGCTTCACTCTAAACCTGACCTTCCAACCGAAAAGGAAATGTGGGTGAAACTTTCGAAGATAAGCTATTACAATCCCTTACCACAAGTAGTAGACATAGTTACAGAGGCTATTTACGTGAGGAGGTTACGAAAAGTAGGAAGACAAAAGATCTAGATCTACTAGTAGACAAAAGAAAGAAGGTTTCGACGGTAGTACTATTTACAACATTTCTTTCATTACAAAACGAAGTGATAAAATGATAAAAAACAGGGATTTTATGAGTACGACCTGTATCCGATCGATGCCGAGTGGGGTCCGACCAGGGTTTTATGAGTACGACCTGCACACTATCGATGCTGACATGATGCCGATCGATCATGACATGATGTCGACGTGAGGTGAGCAAGGAAGAAAAAAGTCCAGTACACAACTTGGGAGGTTACACTTCACCAACCAACAACCCTACATACAAAGTCGTTTAGTCTTCGTTCTCCGTTACAACAACAGACGACTTTGTTTCATATTCTATATCAGCAATAGTAGGATCTGCAGTTGCTGCTTTATGAAGGGATGAAGAAATAGATGAGATATTGGCAGCTTCTCGAAGGGCAAGTCCTAAAAACCATTGTTTCGCAACCAAGGTGTGGTGCCCGGTATTGACTGAACTGCCCCCCACCTTTGCACTTCGATCCGCTTAACGACGATTGTAGAGTTACCATGGGGTGTATAAACGAATAACAAAGTATATCGCTAAACAAAGTGATAAGTTAATGTTTCTAGTTCGAGGGTTAGAGTTCAGGTTCCGGTGTTTAGTCGCTTATTTCGTCACTCTAAACGAAGGCAATCGGTCACCTCACTGCGCTCGCCTTCGGTACTCACAAGCTCGCCTGTCTTAACTCAGTAACCCGCGTCGCTTCTCTTCTGAAGGGTTCCGGTCAATACTAGCTAACTGATCGCTTACTTGATTCTACTCACTCTTCTCGCCTATCCTCTCCCTGACCCATGGGTTTTTGTCAAGAAAGAAGTACTTTTTTCTCCATATCTGCTGCAGCTGATACTACTCCCCTGTTTGTTGGGATGAGCGAATTGAGTCCTCCGATGATATGCCCGGGAAGGCGCTAGAGAAGGAAAAGTCCTACAGAAGAACTCGGCCACAAATAAAGATAAAAGCCCAATATGAAAAGCGGCGAATCTCATATCTCAGAACTGTCCTGCTCGCGCATCACTAAACCTTTGTGGAAAGTAGACCAAGACATAGTTTGGGATCGAAGATGTCTTCAGCATAAAACAAGTCGTTAGAAGGGCACCAAGAAAAAGCCGAGCTTGCTGGCCTAGCCACTACTACACGGGTTGATTCAGGTGGATGACCTAGAACTCATCCCGGTTCCTTACGTCGCCCCTACCAATTAACATTTCCTCGATCCCCTCCCTGCGGTCGCCTTACTATCATCGATTTCGCTTCGCACCTTAGATGTAGGCATTTTCTATTATTGTAGACTTTCCCCTCACGATATACAAAGTGTGGAGCTTCTTCTGCACAGTTCAAGCTTAACTTTTTTATTTGTAAAGTCGATTCGCGAAGTGAAGTCGGTCTTTGATCGATTTGGGCAGTTTCTCTTTTTGACGAAGGAAGGTTTAGAACGGAGAGTCCTTATAAAGTTTTTACTTTTTTACCAGTTTTAGCTCGACGTTTGGAAGTTGGAAAGTCGAAGTATCGAAGACTCACTTCGATCGCCTCGCCGAAAGAACGGAAAAACGAAATTTTTGCTAATAAAATGGGCTCCCAGAGGGCAAATAAGGTGTAGGACGAACAGAACAGTGAATCTTGCATTTTTCAACAGGCTATTCGAACCTCACTACGCTCGCCTTATGTATGTCGACAAAACACGGGAAATTTGACAGTTGTATCAGTTGTGGAGTGGCTTATCGAAGCGAAGTCAAACCCAGTGAGTACGACAAAGGAGCATATTGAAAGCGTCATAATAAAGACCACTCGCCTAAACTAGCCCTACGCCTAACGACCAGGTTAACGACTTGCCCTACTAATAAGAGGTGCGAAGCATGTTTCGAGTAGTCAAAATCCTAGTGATGATAGAGAGGAAAATCCATATCCGTGTGAAGAATAGAAGAAGCAAGCCTAAGAGAGGTGCAAAAAGCGAGACCAAGTACAGGAAGCGACCGACCGTCGTCCCTACGCTACAGAATTATCCCGACCAGGGACAGAGAAAGAACTGAAGTGATAAATGGCATTCTAGAAGTCAACCGCAGGCGATCCTGTAGCGAGTCAGCGGGCAGGCAACACGTGCAGAGAGAGCGCAAAAGGGGTCGAGTAAGCTGATCATAGACTGACAAAGACAAAGGGAGTTTATCTCGAGCGGAGACGTGAGACGTTAGGACAATAGACTACCAGGCGTTAGTTGTGACCGGAGTTTGCAGTTGAAGGAGCGACGAAGGTGCGAAGCATAGGAGCGTAAGCGGAGGTGCTAATAGGAGCGACCATAGGCGACTGACAAGGAGGGAAGCGTAAGCGAAGGAGCGGATTTAAGGTGATAATAGGAGCGACCAGCGGGAGCGGAGCTTAGAAGCGACCATAGGGAGCGGAAGTGTTTCATAAACATCGGAGCGACCAGCGGGAGCGGAGGAGCGGATTAAGGAGCGGAAGAACTCTGAAACTTTTAAAATTGAAATTGAGAAATCTGAGCTAAAATGAGTGTCCTACTAATTTTACCGGGAAAACGTCAAGTTTTAAATTGAAATCTGATAAATACTCACTGCGCTCGCCTCAAATCACTGATAATTGATAGGTGCGTAGCATAAACTGCCTTAGGGTCATAATTATTTACGTACAATCACACTTTATATTCGATATTTGAAAGAAATTGGCTTATTTATTTATTTATTTCAATCTTTAATCGTTTAAAACTTGTTAATTTCAATCTTGTTTTATGGTAAATAAATCTTGAAAAAGAAAACTTATAAATTCGAATCTGGTAGAGGTGCGACGAAGGAGCGACGGAATATATGTAACTAAATAAATCAATAAATCTTTTTAATTGAAATTGAAATAAAGAAATCTTTTTAATTGATAAATTTGAAATGGAAATCTTTAATTTAGGTTTGAATAGAGTTCCACTCACTGCGCTCGCCTTAAAACACCTTTAAAACGGAAACTTATAAATTCAAATATTGTATTATGGTTTGTTTTCAAATTATAGTTGCTAACGAAAAGAAAACTTTTTAATGAAACGATAAAATCAATAAATTCAAATCTTGTTCAATAAATCTTTTCTTATTATCGAGAATTTTGGCCCTAAAAAGAAAGGGAAAATCACACTTTCAAATTCAAATCTTGTTCAATAAATCTTGAAAAAGAACACTTATCAATTTCAATTGTTCAATAAATCTTGAAAAATAAAGTAAGGTGTAAATAGGAGCGTAAGCTACGGTTAAGATAAACATAGGAGCGTAAGCTACGGTGATAAGACAAGATTGAAATTTCACAAGATTTTAATTTCAATTGAAAAGAAAATACAACAGAAATTAAATATACTCTTAATACGCATTCTCACTCTATCAGATTTAAAGTCTGAAGTATGAGATTTTCACTATCTCTACTCTTTATTAGAGCCCTTCTAGTTACCGGCTCCACAGGATATTCAAATCCATATTTGTGGGACACATTGGTCTGAAGAGCAAATTACTAGCGAAAGCAAAAATAGAAAGAAATCTATATACAACATTTCTTTCAGTATAAATTGTAATTTCGGCTCGACTCTTTTTTGTAATTTATTTATGTTCTTTTGTGTATCTAATTCGAGACCCTCTACCATAAATATTATTATGATGAGATGAGGTGCGGAGCATAAGAAGTTTTATCGTTGAAAGATTTATTGATATTAATTTACCTAAAGACGACGATTTAAATTAACAAGTTTTCTGTCTAAATTTATAAGTTTGATTTTATCGCCATTTATCAGTTTTATATGCTACGCACGTCGTTTTACTCTACCTGATTACAATTATTCAATATTATTATCCTTGGAAAAAGAGTGAAGTAGCGGTGCGAAGCATAGAAGCGACCAGCGGGTTAAGATAAACATCGGAACGCTAGTGGAGGCTTGTTATTAGTAGCAGAAGCGCAGATCAAGATTTTCTTTCCTTTGTATCTAGCTTTCAGGGTCACAAAAGAGAAGCGAGAAAAGAAGCACTTTCTTGACTGAACTTCGATCATTCTTTCCTTTCACGCAGCATTCCTGCTCCAACCCCACAACCAACTGAGGCTTAGGGAACCCCACTATCACCCGTCCTTGAACTGGTGAGATAAAAAAACATTGATTAAATAGAAGTCGAAAAGGGTGGGTAGGTCTGTGCCTTTTTCTTGAAGTGAAGAAGAACGAATTTCCACTTTTCCTAGAACTTGACTCACAACTGGAATTTATTCATCATTGAACTCAAGGTATGGGTCAGAGAAAAGTGCTCCATTAATCACTGAATTAAGGCTCCACTCGACCGGTCATACTCCCTTCTCGCTCCGAAATCCCCTTTGTATGTCCATGTTACGGGTTCTTTATTGTTTTCTTGGTGGTTTCATGCAAGTTGGGGATAGACGAAGGTGTTGTTAGTAAGCGGGCAAGCAATCCGTTATTGAAGTCAGTACTTTCCATTAGAAAGAAATGGAATAGGTAAGATTGATAGTTGTTTGGTATGCTACTTCTTTTACATAACTATTTCTATGCTCGCTGGCGCTCTATCCTTCTTTCTCTTCTTTATGAAATAAAATGTTCTATTTTCTTTTTTGGAGTATATATACTATATATAGTGGATTTCCGGATCTTCAACACTTCCCATATATAAATAGAATGAATTGTTTTTTATTTACTGAAAAGACTTTCATTTATATCTAAAGAGAAACCTTGACTCTCGCCTCTCGGCCGTCCTACCTAGTGGAGACTAAACAAAAAATGAGTCTATAAAGAAGAATAGACAACTCTTTTCCCCTTCTTATAAGCGATACCAAAACCTTATTCAGGAGTCTTCTGTTAGTAGAACAACCAGTAACAAAAGTTGGGTAAATCGTCGGTTGAAAGAGGAGTGTCACCGTCACGTACCAGAGTTTAAGAGTTCAACTTATGATTATAGAAATAAGCACGAAGTTAGGTAAGGCATAGAGACTGAAAAAAGCTCACCTCTTTTCCTACTCCCTAAAGACAAGCGATCGATTGAAAGAGCAATCCGCTATCGAGGGAACGAAGTGAGAAAACACATGGCGGGCTTTGTTCCCAAGCACTCTTTGCTTTAAGGGCTTCGTTCCAGAAAGAAAAAAAGAAAGTCTTAAGTGACAGAGAAAAGTGAATAAAGAAGTATTAACGATCTATCGCTTGTTCTTTAAACTCACTTCGGTCTTTGTTAGCTATATGAGTGGAGCTGCGCTCAACAACTCAACTCCCTACAGTCATTGCTTCGCACCTCCTTTCACCTTGGCTTATTCTTCCAAACTCTGACTTAGTCTCTTTTGTTTCTACCCAAACTCCGGCTTATGATGGACACATCTCCGCAAAGCAAAAGACATGCCAGGGCAAAAAGGGGTGAAAAGACCGCTCCGCGCCTTGCTACTTATTAACTTAAGTCCTTAAATTACAGGGGCGCAAAGAATCCATGTCCTTTTGTTAAAGATTTTTGTCCAAAATAAATGGAAAGAAAAAGACTCGATGGTTGCCTTGGTTCAATCCGATTCCATTCTACTCTAAACTTTGATCAAGTCGATTCGTATTTTTTAGACAAAGTGTTGCAATAACTCGAAAAACACCTGGTCCACGGCGATCGCTTCTTTCTTTATCGAATTCCGAGATATCAACTATCTTAGACGTTTCCCCGTTTAGTCTGATTGCTCTTTCTTTCTATTCTAGTAAGAAAAGTTAGCTTCTCGTGACCTTCTCTCTGCTAAGAAGCTTAGTCGGTGGGTTTACTTGACCAAGCATTCCATTCGCGGATACGGTTTTTCTATTTCTTAGACCCAAAACTTTGATATCCGATGAATTCGAATCTACTCTTTTACTGACGCTGGCTGGGAAGGTTAACGAGGGCTTTATTTAGTTGTTCAAATTTGGAACTAATTGCCCAAAAACGGCTAATCCATACTATAGCAAGCTACCCGTCTTTCGCGCTTCCGACTAAACAATGTTGTAGATAAGCGGGACAGTTCTGGAAGTCTTTGGTCGGGTTTACCGATCGATAGTGCCGTGGAAGAACAAATCCGTGGTTTCATCCTTCCACGAAAGACGAAGAATGAGAGTGACGTGTTTAGATAGCCGAAAGACAAAGCATACCAAAGTTCACCGTACAAAGACAAAGTTCAGTTTAGATAGGTAATAAAGGAAGGGAAGTAACAACCAAGACCATCGATATCAAGATATAAGGGCAAAAAAGGGGGGGCAATAACACAGTAATAAAGAGAAAGCGATTCTTTGTCAAAAGCTCATCGCCGTCACACTGAGGAGTGTGGGCTAAGGACATGGGTCATCTCTCTGTTCTTCTTCTTGTACTTAAGCTGCAGGTCTCTGAGCTTCATCCAAAGGTGATTTATATAGGAAAGTTGTTGTATGAGTGAGTCGGTCTAGTCCGAGTTCTGGTCTCCTAAAGTGGGTTTCAGATTATATTGACAAATATAGCGTATCATAATGTATGTAGCGAATCTGTCTCGCAATTGACCATCCATCGCCGTCGTAAGCGATGATTATAGAACGAAGTATAAACCAGCCCGCGTCGCCTGATCGGTTAAGAAGCAACAACCTCCTTTATCCGTTCCGTAACGCCTAGACAAAAGATCAAAAGAAATGGTTAGGTCAACACTTACTCTCTCTTCTGCTGCTTTCATCGCTTATCCGATGCGTTACTTTGCGTTTAGATTGTACACCATGGTGTGAGTCAATAACTAGTTCTAATGCATTATAGAGGTAGCTTGCGTCATAGAGATGGTTCAGTAAAGATCGACCTTTGTCTTTAGTCCTCAAAAACGGCAAAGACGAAAGTTTCAATCGTCGAAAGTTCATCCCGAGAAAGAGAAAAGTACTAGTTTGTCGACGAGATGGTACGATGACTTTGCAGCTTTGTTTTCCACCAATGACCATGACCCGAGCAATAAATAGGGGGTAAACGAGGCTCCAGTCATAAATATAGCACTGGGACTTTTTCTTTATTTACCTCTTGTATGTCCCGCTTCGACACTCTATCTTTTTTATACAAGAACGAAAGACGAGAGCTATGGTAATAGGAAAGGAGTTTTTTAGACTATCTTCAACACCGACCGGTACATACCAACAAATCCAGTGTTGGAATCACTCTTCTTTTGTTCCTTCTCTACCTCCTTTTGGGCTTCACTCGCTCTGGATCAACATAGTTCTCTTCGTTAGCTCAACCTCTCTACCCAGCGAACGTATATCGAAAATGGAATGACGAACCGGCATAGACAACTTGTTTTTGGTTATTGACTCACTCGCTTATCCGGGAAAACTTCTGGAGTCACTAAAGCCGTATGGGCGATATGAAAAATAGGTTCAGGAAACTATGAAACTACTCTTACTCGTGGTGCTTCTTCATACTCTTTTGCTGGCTAAACTCCAGCATAAGGAATTTCCTATTATTAAGCTGGAAATAGATCAGACCCGTAGCAGGTTCTGTATTTGTGATATCGAAATCAAGCTATGACCCAACAATACTAGGTTTTCCACCGACAGGAGTTGCAGAGACAAGCAACAAAGTAAAAGTCTTTGGATCACCTCGCATCTTTTCGACTTTGTCTTTCTTCCTTGAAAGACTGACCTTGAACCTTGGCTTCAGACTACACTATATCCTTTTCATATGACTTGTTGATTACCTTTGCTTGTTACCAGTTCTTTGACCTAACCTTTCTTTGATCCTTAATGTCGCGCCTCACTCTATATGGAATTCCTGATACTGAGTTATCAGCCGGAGATGCTGACGGTTGAAGGGGAAGCTTTTTTACAAAAAACTAGTAACTGCAATCTACCCTTTTGTTCGTTCTTTGATAAGGTTGTAAACAACCTTGCTTTCTATCTTTCCCGCTCTACGTACGTACGAGCAAGCACTATTGACTTTCCTTTGGAATCGTGCCACTCGACCCATCACAAAGACGATGATGCCCCGTAGTTTGACAAGACTTCGTTCGCTATTTGTCCCACATCGTATCGCTCCTTTCTCGATGTTTTAGCGAGGCCGTGAATCTTGCCTCAAGGTGCACAGCAATGGACATTTGAAAATGACTCAGTAGAAAAAACTACGAAGAAATAACGTTAATAATCGTAGTTTTCTTTTCAAAAAATAGCGTAACAATAAGGTTTGTCTTGTTGTTTAGGTTGTTTTCTCTTCTTCTTTCTGTTAACCGTAAACATCACTACCTTTGTCTCTTTCTTTCAACTCGCTGAACACATCTTATACTACATTCCTGCTGCTCTGTAAAAGCACTTCTTTGCCTTCGTCACTACGCGTTCGGTTGTGTGGTCTCGGTGCATTCCGTCCGTCCGGATCCACTCGTTGTAACTTAATGATGCACGCCGGCGTGGGTTAGTCAGAAATATCTTTCATGAGCATGTTCACGCTTTACTAGTTCGTTGCTGCAACTTCATTGGTCAGCGAGCGGGGCAAAGAGCAGGGTCAGCGCTGCTAATGAAGCCTTGGTTGGCCCATAGTCAAAGCACATAGAGATTGGCGAGTCGTAATCCTCGCACCTAGACGACACACCGTAGAGCGCAGTGCGGGTCGAGTTCAGCGGTAGCGGTCGAGGGGTTAAAATTAAATTATATAATGAGAATGTAACAGAGGCGCTTGGAGCCTTAAACTAAAATCTACACGACTTTCATAAATAACTGGAACATTTTCCTACGTCAATTTGATGACACAGCTCGCCTTTGTTTGTAGCCTACCGGTCTAAGATGCTATCCTTCAGTATACTACAATAGTTATTGGTTCCACTCGATAAACATGGATTTTCTTCAAGCTCTTTTTCTATTGATTTTAGTCTTATCACTCTTCTTATAATTCTTTGATTCAAGCTCTTTTTCTATTGATTAGAGTCTTATCACTCTTATTCTAATGATTTGCGTAGCATAAAAGAAAATTACACTGATAAATTGAAATTCAAATCTTGTTTAAAAGGTGTAAATAGAAGCGGTGCGAAGCATAGAAGCGACCAGCGGGAGCGTAAGTGTTGATTCGGAACGCTAGTGGAGGCGACTGACAAGGAGGGAAAGGAGCATAATTCTAATAAATAGATTCAGGTGTCATCGCTGAAACCAAGTGTAAAAAGAACGACAGAGCGCTCTTTGTTATCCGAAAGACCTGCAGCAAGTTAACGGACGAACTTTGTGCATGCCGAAGTTTAGTCTGAAGTTGAGAGTTACATATCTAGGCAGCGAGCGATAAAAGTTTTAGAAAGGAATGGTTGGGCGACAAAGGTGCGTTAGCATCTTTTATCCCGATTACACTTTGGTTGTTTAGTCTTTCGGTTAAGTAGGGTTTTAAATTCATAATATCTTAGTGTAGTGTGATTGTGCGCAGTAATGAATTCCCGTTCGTTCACTCCTTCCTTCTTTGTGTACTAGGTATGGTACGGTGTTTCAGACCAAACAATGTTCTAAAGAAGCCAGTTCTTTGTCACAAGCTACATCCTTCTTTCCGATGAGATCAATCCTACTTACCATTATCGTACGTTCTACCTCTATTTCAAATTACTTATTCTTTCTTTCTCCTTCTTAATCTCCTTATTCTACCTCTATTGAAGATGAGATCTATCGTTCGATTTACTTCAAAAAAAAAGACAGTAATCGATAGCTTTAAACACTTCGATCGCCTTGGTCGTTCAAAGCACTTTTTAGAACTTAAATCAACCCATTTCCATTGTCCGTGAATGAGAGGTTAGACTTCGAAACAATAGTAAATCCAGAAGAACCCACTATAAAGCTTATGGATAGAAGACATTTCTTTGGTTGTTCAAGAAAGTGATCAATGTTCTAAAAATATGAATGAGAGATAGAAGGGAGAGTCGCTAGGTTCCAAAACCAGCTATCATCACAGAAGAAAAGAAAGGTATAAAAATCCAAGAAGAAGAAGGTCGCGACGAAGGGAGCATAGGCGACTGACAAGGAGGAAGCGAACAGCGGGCTAAGATAAACATAGGAGCGACCAGCGTTAAGGTGCGAAGCATAGTTTCGATAGTTGAAGAAGGAGCATAGAACGAAGTGAAGAGATAAACAACTCCCTTGTAACTAAGACAAAAGAAGGAGACTTACTTCCTGATGGCGCACCCACGGCCGAGTGGTAGCACGACAGAGTTCCCCAAACAGAAAGAAAGAATAGTTGTCGATAAATCCAAAAGTTTACGTTTTACCGATTATATAGATTAGAGTCAAGCCCAAGGATTAGAGTAGCTCACTCCCGATTCTATAGATTTGAGTCAAGCTCTCTGAAATAAGTTCTTTATACTAAGAAAGTCTCCTCTCTACTCTTAATATCCGTTTTCTTTTCTAGTTGATTTTACCATTATATTCAATTATTAATGATTTGAGTCAAGCTCATTTTCTTTTTCAATTATATAGATTAGCTCTTATAATATTTCTTTTAGTCCTTTATCAGAGTTTATTGATTTTAATGATATAGATTTTTGTTCACTCCTGATTCTAATTAAAAAGTAAGTAAGACAACATTGAAATTTGAAAGTGTCATTTAATGTAAATAATTATCTGTCTTTTTGGGGCCATAATTATCGAGAAAAGATTTCTTTATTGTCCCATTTCAATTATTTAGTTGTTATTTAAAAAGAACCTAAAAACCGATTTCAATTTGAAAGTTGTTATTTTATCGTTTCATTTAATAGGTGTAAAACATAGGAGCGTTAGCGTCGTTGAATTTCTCAATTGCCAATATTAATAACAAAAAAGAATAAAAAAAGAACTTTAAAGAACAACAAAAGAAATTACAAAAAAGGACAGTAATGATTATTCATTTTTAAGTGTAATTTATCTTATCGTTTCATTTCTAAATTTATCAGTTTTCTTTCATTTAAAAGTTTTATTTTACCGTGATTTCAATTTTAAAGATTTATTGATTTAAAATTAAGCCAATTTATTTCTTTTCTCGTGTATAAATTTATCAGTTAAGAGTTCTTCCGCTCTTCCACTAGCGTTTCTATTAAAATCAACACCCGCTGGTCGCTTCTATGCTTCGCACCACTACTATGAGTTCCACTACGTTCCACTCCCTGTATTTTTTTGATGTAACTGAATTTGACGAAGTAAGTCTACAAAAGAGTTTAAAAAGTGGACGTTTTACCGGTAAAATAAGGAGGGAGCTTGTCTCACTTGCGAACTCTATGTCGCGGAACTCTTCGTGACGACAACATTTTCATTTCAAAGTTGCATTTTATCGCTTTATTTTACCGTGCTTTAAGTGTCATATATTATGTCGTTTTCCTCGTTAAGAAAGTATGAGATTTATACTTCATATCCGTTTTCTTTTTAAAGATTTATTTCTTCCGCGGTCGCTCCTATTTACACTTTTATCGTTCAATCTAAAAGTTTACGTTTTCTCGGGGCACTCCCTTACGGTCGCCTTCTATAAGCCCATTTTTAAATCCTAAAGTGTCTGTTTTCCCGTTCTTTTAAGGCATAACTAAATTGACTTCGTGACGACAAGATTTCAAGATAAAAGTGTCATTTAATCGTTTATTTTCCCATTAAATTAGATAACCCTCAGGCAGTTTATGCTACGCACCTCGTCCAGAAAGAAAGTGGTGAGGTATTAGATTTAAATTGAAATTATTCGTTTCATTGTTTAGTTGCCAATTTATAAATAAAAAAGTGTTCTTTTATCGACGCACATTGAAATTAAAAAGTTTCTTTATTGTCGCAATTGAAATTAAAAAGTCATTGAATTTAGAAATTAAAAAGTATGAAATATGTATTTAATCCTTTCGAGACCCTCTACCAGAAATAAAGTATTCAATATTAGATTTATGAGTATTTTAATTTCAAAGTGTAATTTCATTTATCAGTTTTATTCAACATTTCCATTTCAATTATTTAGTTTTATCGTCCATTTATCAGTATCATTTAATCCGTCGTTTATCAGTGTTCTTTTACCGGCTCATTGAATATAAATTAAAAAACTTTATACTTTACTTTTCGTTTGATTAGAGTTTCGCTACGCTCCGCACCTTATATTTTTTGTCATAAACTGACCTAAATACAATTAAATATTTATTGATTAAAATTTCTTTCTTTTCTCGTTCCTTAACGCTGGTCGCTCCTATGTTTTACACCTGTATTTTATAGTAGGACTCAAATCAACAGAAAAAGAGCTTGAATCAAATATATATTTAATGAGCTTGTCTCTCCTTAGTCAAATCTGGTTTATAACTTTTGTTCCTACGCTACGCTTCTATGCTACGCACCTATATAAAACGGAATTTCTTTATCATTAATTTAATAAATAAAATAACAAAACAGAATAAATAAAGATATAAAGTTATAAACGATTAAATATTTGCATTTCAAACTTTACGTGGTAGCATTGAAAACCTAAAGGCGACTGAAAGGAGGGAAGCGTAAGCGTAGGTGTTGATTTTAATCGAAACGCTAGTGGAGGTGTAAATAGGAGCGACCTGTGGGCAAGATTTAAATAAAAATTGAAAAGTGTAATGAAATTTGTAAGTATAATATAGTCCGTATTTTGACTCGTACATAAATATAAGAATTCTTAGTATTTTTATTGACATTTTAAAGTTTTAAAGATTTCTTTCTTTTCCCATTTATAAGTATAATATATTCTTTCTTTTTCCTAAAAACAACATAATAATTTAAAGATTAATAAGATTTATTGAACAATTGAAAAGTGTAATTAGAATAAGAGCTTGAATCAAATCTATAGAATCGGGATAATAATTGAAAAGATTTATTTGATATTATTAAAGAATTTATCAGTACTTGAAAAAGTGTCATTTATCAGTAATTCAAATTGAAAACTTTACGTTTGACCCGCAACTCTAATTTCAAACCTAAATGAAAGATGGAAATTGATAAGTTTTCTTTTTGGCTATCAATTATCGTGTAATATATTCTTTCTTTTTCGTTATTCATAGCAATTTCTCAGTTTTCTTTCTTAAATATTTGAATTATTAGGTGTTGATAAACATCGGAACGCTAGTGGAGGGGAGCGACCATAGGCGACTGAAAGGAGGGAAGCGGGAGCGTAGGTGCGAAGCATAGAAGCGACCAGCGGGAGCGTAGGTGCGAAGCATAGAAGCGACCAGCGGGAGCGTAGGGAGCGTAGGGAGCGGATTTAGGGAGCGGAGGAACGAAATTTAGTTCTTTAGACCGATTAAATGACACTAATAAGTTTCTAACGTCCGTACCGATAAAACGTCAAATCCCCCTTATCGACAGTAATCGATAGCACTTTTAAAAACGTCAACGTGAAGAGAAATCAATGTTTTTCTCGATTGCACGAAGCAGCAGTCAATTTCTCCTCAAAACACCTTTTTCCACGGGCCACTTAAAGGATTTAAATCTCTTAACCGATCGCCTCAAATCAAACGAATGGGCGACTTTACGTCAAATCAAATATTTAGAGCTCGCCTCTAAAGAAAGCTATCGATTACTGTGTCGTTGACTTGTAGTCGAATCCGTGCCGGAGCTTTAATTTCTCGAAGTGCCATAAATCTGGGGGATAATATTGAGTGAAGCTCCCGTTTAGTTTCTCTTAAGCGATGAGAGTTTCTATCCGATACTACGAAGACATACTTTGTTCAGTTAGAAGTTAGCGTGTGCATTTTCCTCTATTAAAGATGCAAGAGTAACAAATGATTCAAAGTCGTAATCTACGGTATAAACATGCCGTTTCTCTTGGTCGGTTATAGCTCATCTTTTTTATTTGACTAGGTAAACTAAATTAGAGACTGCATACCTGGGGCTCGTACATAGATCCATCACTACCAGTATATAGATTCATTTACAGAGTAAGATCAAGTTGCATTAAAACCGGAAGTGAGGTAAAGCCATACTAAACAAAGACACTTCGCTCTATACTTCTTAACTACTCGCTTAATCATAGGATGAGGCCTAAACCAACTACACGGTCAGCTCAGGTCTCCTCGTCTGGATAACTTAACAACTTCGTTTAAACCCCTTTCTTTACCTTCCCTAACCGTCATTAGTCGATCCGCCTTTGTAGCCCAGATTAGAGGCCTAACCTTTACCCTCCGCACGTAACTCGTTCTAAAAAATCTCCTTACTTGTCCCAATACTCAACAAAGACCAAGGTGCGAAGCAGTGTGGGTCATAGTGAAGTTCAATAGCTAACTAAGTAAAGCAAGGAAGCTGCATAAATTAACTAAACAAAGTGGTATGTATAGCTGCTGCAAGTATGCATTCCAAGTCGGGGTGGTGACCCATAGTGGATCGAATTGAGGTGACCTCGTAATAGAAGCAGGCGATCGTGCAGACAAGTCGATGTTAATCGTCGTAGTGAGTATCGAAGTGAGTCAAAGTCAGTTGTAGCTATAGGTATAACAAAAAAGTGGTTGTCAAAGAAAAGGCGCGTAGCGTTCTTTCTTTTTTCCTCTTGCTATCGATCAGATCTGTCATTCTACTTTTACGAACTAGATAGAGTAGTGTTCTCGGAATCATGCTTATAATAGCTCAATTTCTCAGTCAGAGTTTACTGATTAAAGAGAGAAACAAGAAGGGTGTAAAAAAGTTAAGATTAAAGTGGTTACGATCAAAATGAGTTTTTAGATTGACATACAAAGAAAGGCGCGTAGCGTTCAGTAAGAAAAGAAGAAAACAATCAGAGAATTATGAAACTAGACGCAATACCTAACAAGACTTGCTATAGTAGACCAACCCCAAGAACAGGAAGGAATATCTCTCTAACTAGAAGCACATACTCGCGAAGCATACGGCTCCCTTCTTTCTACTACCAACCAAGAAGCAGCATGAACCAATACAAGACACAGCGTAAAGGGGTCAAAGCACTCATTTTACTTTACCAATTCAACGATTCATAAAGACGATAAAACGAAATTTGATAAGTAAACATCGGTCATTGAGAAGGTGACGGGGAAATCGACCCCTTTCTTATAACCCTAGAAGAAAGACTGGTAATTTCTAATCTCACTTGCTTCGGCACCTTCCCTGTATGTGTAAACGTCTCGTTAGGTTGGTAAATTGGTAGTAAGTCGTCTTGCTCCTGGTAAATGAATTTGTTCAGTGTTTCGATCAAATGGTAATTTGTAGCTGACGCAATGGGAAAGTTGTAGCTGTAGTTATAAAGAAGTGAATTTCCAGTTGACGACCAAATCTTTCAGTTTAGAGAAGCGAGCCAAAACTGCTTTTTTAGTCTATCGAGCTTGTGGTGCGGCCCAGACCTAGCGCGACGACCTATCTATGGCAGTGGTTCCACTATCCATTTGAGTACAAGCCCGGTTGTAAGTCGACTACTCGAAAAGACGAAAATGCAAGAATAAAAAACGATCATCCGTCTTTCTATATCTATGTAATTTTATGAATCAAAATCATACTTTCGGTCGGGAAGAAGATTGAATGAGAGATCTGCCCGCTTCACCTAACTTCGATAGCCTTTAGGATCCACCTCACCTTCCTTGGTCAGCGTCAAATATTGAGTTTTGAGTTCATATTAATCGTATAAATCAATATTAGTAAAACCAAAGACAAAAGCCCATGGTCACCCTTTCATTTTACTTTAATTAACTCTGCTCCTTCGTTGCAAGGATGGCTAGGCGATGCTCGTATGCTAACGCACCTCTTGCCTTTTTCTTCTTACTTTTTGTCTTGAACCCACTTTCCCAACCAGACTATACCTCATGACTAAACTTTGTTCGTACAACTCAACTTTGTGTATCGTACGCTTCCAACTCGTTTCTTCCGTACGTAGTTCATTCTTTTTTGCCTTTGACCTTTAGTAAATGTATTTGATCGTTACGAAAGAAGCAAGTAAAGGCGCTAGCTAGGACTTATACCATTCCGTTATACAAACGCGGGGCCGGCCGATGCCCACCGCTTCCATCGACCGAAGGAAGGTACGACAGTCAGTGACGGCCCAAGCCAAACCCACACGCTGAAAGACCAGTGACATTCAGAACGGAAGAAGCGGAAACCAACCAACATATGACTGACGGGAGTCGTAGGCAACCAACTTACCGCGACAAACAAAGACAAGTTCTAGGGAATTGAATTACCTGGCCTAGCTGTCTGACACAAGGCTCACGGAAACCTTCGATTCCAGCTGACTGGTTTGATTGGAACGGGGACCGAAGTCACGTGGATGTGTGGTGTTTACGGTATGTATTGCATGTACGGGCTCTCTCTCTGGCTGGTTTTTGTGCCTCCCTCTTTATGAAATGCTTTGCCGCACTCAAAGGATCCACAACACAAATAGGTTTCCGTCTCGGCGATTCCCACATCGAAAAGGGGAGTAAAGGTCAATTGTGCCCACCGTATGTGATCAAAAGACTTGAGCTGAAACTGCTCATGAGAAAGTTGGCTTCAAGCAGAGAAGTGATTTGTCTTCTTCGGTCCAGGGCTTTAAAAGAATTAAAAAGTAAAGGAAAGAAAGAGGTGCGACCGAAGGCGACTGACAAGGAGGGGCGGGAGCGGAGGCGTAAGGAAAGGAGGGAAATAGAAATGTTAAAGAAGGGGATATAAAAATAAAAGAATAAAAGTGTAGGAAAGACCTCACCGGTCGCGTACGGCTGGCCTTTCTTCTTCTCTTTGTCTCGCTTGAAACTATGATTCTGATCTTCCCTATAACTGAGACATTACTGATATATTTACTTATCAATTGTTGGAACGAAGTGAGTTTACACATCAAGCTCTCGCCTCGAGGTGTTCAAACTTACAAGCTTTAGAAAACAACCCTGGAAACCTACGTAATAATTATGTTAGAATTAAATAACTACTAAGGCCTAAGGCTCAAAGAGTGAGGGCGATCCATTAGGGTGATCTACGTAAGGGGCGCCCGTGCAAGAGGTCTTTAGCTACCGATCAAGCAGCAAGGCTGACGTGATTAAGAAGCAAGTTTAAACCTTCGGAATCAAAGCAAGCAAGTTGATAAACTAAAGAACAACAAACTCAAGTGTTCGCAAGCAATTCTAAGGCAAGCAGGTTATTAGTAGTGAGCTTTACAACCAGTTTAATGGGTTTGTTCTTATCTTACCCGTACGAGTGGTGACCGTGACTGACCTCTTTCCCACTACCAGCATCGCCAGCAGCAGTTTATTTAACCAATTATGCTACGCGGGCAGAAGAAACAAGCAATTCGTCAACAGACAGAATTAAGAGTAATGAATAAAGCGACGATCGATCGCCTAAACCTCTTTCTTTTCGAAGTGAGGGCGAGTTGGAGGCCAGGTAGGTACACCGTGGTTGACACCAGTAGGCTTTGTTGTTTCAGTTGGGTTGGAGGTCATTTCTATCTCTCGCTGTCTGCCTCTCGTCCTATCAGGTCACCGCTGCTCTTCCTATCATCTGACTTACTGAAATAGGTATATTATGTATGGTCCCGGGATACCTCTTCCTCTGCGTTTCGGTGGTTTTCGAAGCCTAATTCTAAATTACTAGACTCAATCGGGAAGACGGTATTATTCATTGGATCAATTGGATGCGCTCCTGATCCGTTTTAGTGTATCACCAAATTCCCCGGGTTTGAAACGCCATCCCTTACCCAACGAAAGTAATCCAAAAAAGACGACTACTTTGGGTCTTGATGGAAAAACTTCGTGCTCTTACAAGGGCGGGGAGGCGGTCGAAGTGAGTACCAATGACGATGATTAGGCGACCGTAGGTAAGTCATTTCTTTTTTATTTGTGTTACGGGAAAACTAACCTTTGTTAGAAAGGTGCGGGTTCCTCAGCTCCGCTACCGCTCAAAAAATCATTGTTTATGCTCTTTCATAATAAACTTTACCAATCCTCCTAACTAACTTTGTCAATGACGTTTCAACACAAAGTTCGGAGATTTTATATTTGTCTCTAAAAACGAGCATCTCGTGACCCTAAGGGGGTACATAATACCTTTTCTTTGCTCTGGCTCGATCCTCCAGACTCAACTCCACCCCCACGCACGTCAGGTTGGGTTTTTACCGTTGTTCCTGGTCCTGGGTATGTCACTGGTGTTCCCGCTTCACCTTATTTTTTAGTAAGCGCGGACCAAAAACCAACACTTTTATGCCTATGGGACCTGTAGCAGAAGCATCATAACCTAAGGCTTCAGGCATGGCTGTAGGATAAAAACCAGTGGAACCTCCTTCTCCGTATGAGATAGTTAACGAACCTATTGAGTGCCCTACGACGAATAACTGGCTTTATTCCCATCGTTACCCTTCACAAAGTGACGACCTACCGTCTTATAAACTGGCATTTCAAAGAAATCGTAATTTGCTGCTCATATTGGTTTAGATAGACCTTGACGACGTGCCTTTGTCCAGTGAGTAGGTGCTCTCTTCGTCTTTGACCAAACAAACACTTTTCCCTGCCTTATTTCCGACCTTACAATGTTTAGACGTGCCGATACCGTTCGTTGTCTTAGAAGCGAAAGAAAAAGATAATGATTAATCTTTTCTAGTCACAGAGGTAGAGGCGATCGCAGGGTTGAAGCGAGTCGGCAATAATCCGTTATCTTTCTTGGAGGAGTCCATTATTTATTCTTAGCGTTAGGCGTAAGTACGAAGTTTTCGTAACAGGTTTTATACAAAAGAAGAGTGAAGACGGGTTACGAACGCGGTAATGCAATTTAGAGAGGAACAAAGTGGAGTTGAAGACTAAAATGAATAATACAAAAGAAGTAGACCAAAGCGAGACCTTTAGGCGACAAGGTAGAAGTGAGGCGACTGAGGGGAGAGGGGCTAACCTAATCAACATAGAGAAGGAATGTAGATAGAAAGAATAAGATGATGAACGAACGCAGTCAGTTGATGACCCATATTCAATGCCCATCTATACGCCCGCAAGAGATTAAAAAACAGAGCACAAAGATTGATCAAAAGAAAGTTGAGTTGGTCTTTTGTAAAACTGAGTGAAATGACAATAAGATTTTATTCTTCCTAATCATAATATAATTTGAAATCCATTGAGAAAGAAAAAGCGCATAAATCAAGCATTTATAGGGCTCGTGCTGAGATACAAAGGCGACAAGCGTTGCGCTTACGGCTTCTTAGATCTTCTTTTCTAAGTATGATTATGTAACCGATTTAGACAGCTTTTCTATTCATTCTACTTTAGGCGACCATCTAGCCTTACATTAGTCAGCGGCATCTACTTTGTTCTTAGAAAAAGCCTAAACGTTGTCGGTTAAACTCGCAAGCTCGTTCCGTCATAGAGTGAAAGGTTACCATTAACATCGCCTTTGGTCACCTGGTCGACTGATATTTTGGAATGGGTAATCTGACTCCATAGCTATATGGTCCATTTCTCTGGTCGGTTCCTTTCCTTAATCAATTTTTACCTTTATTCAACAATCGTTTACTATCTGTAATATCGACCTATAGCGCCCGGGTGATCAATATCTCTTTATTTATTCATATCATCATCTGTCGAAGGCGCGTCAAAGTAGAACGATTTTCTTGTTTTGCGTATGTTGCCTACTATATAATAGAATGAGACGGTCCAGTAAAATTACAAATACAAAGTCAGGCTTAACCTTTCCTACCTACCGAACCACCCTAACCTCGGAAAAATAAGAGTGCTCGCCAAACATACCGAGTCGAGCTACTGACCATTAAAGAAGAAGCTGCGTGAGGCGGGAGGAAGGCCAGTGATTCAATCCCTACTCGTAACGCTTAGTTAGAGGGCCGCCCTGATTAGGCTTTGACTAACCCGTCAGAGTGTGGAGTGAGAGAGGAGCGAAGCCGGTGCATAGTTGTTTGGTATGATTCGTGGATTGTTGGGCAAAAAAGTAAATAGATGATAAATTGGATTTCCGTTTTGTTATAGATAGAGAATCCAGTAATCTTTGGCTTTCTGGTGTCGTAGCATGGCTTGGCCGATGTTTGGCTACTGACGGGTAGTTGGGGCGATACGAAATAATCCGTTTTTTGTTGTAATATAAAGTAAGCGTGCGTAACTTTGTCTTTGGAATAGTCAGATTTGATCTTTTGACCTTGATCGCATGAATTTCTGTGATTTTCTTTTCATTTTTATGCTCTCGCACCCCCTTTCCCCACCACCTTGACCCTTGTCTAAACTTCTACAAAGTTAAGTCTTCATGAGCTTTACCCGAAATAGCTACCGAACGTCTACCGCCCGTAGGAGAAGACCATGCTTGTTCTACCACTAGCTGCTTTATTAGCTAGCAGGACCTCACTACCGCTTCGCACCTTCGCTCGCCTGGTCTTAATGGTGATCCTTTAGCAGCTCAGTCCACGTCCACTTTCTCTGGTTGGGGATTTTTGGGAATTGGTGGTTCTTGTGCACGGTTTCGTCTTACTGGGGATTTTAGTCCTACATCTGATTCTAATTTGGAAGATAGATTTCTAGCGTCAAAAGTTTCTGTTTCATTGGCGTACAAAAGCGTGGGTATCACAAAGAGAAAGTTCTCTGCCTCGTCGTCAAAAGACAGTAATCGATAGCTTCTCTCGCTACGCTCGCGGTCGCCTCGTGGAGCTTCCTATCCAAGAGCGTAACCTTTTGGCACCCGCCGGTGTGGAGCTTTTAATAGCACCTTGTTCCATCAAATGGTGTAAAAAAGTCAATTTTGCATCCCTCACTTCGATCGCCTTCTTCTGCACGATCGCCTCGAATGTGTTTAGTGCAGTCTTTGGTTTTGTTCGTTGATTGGGACTAGATCTTCCTTTTTGTTTTCTCGACGAGAGGACTGAAACTATGCTACGAGAATAGCACGAGGCGACCGTAGAGAGGATGAAAACAGAAGAAAGTTTCTCTAGACAATGGCTTCACCCAAAAATATGTCCTGACACGACTCATCCACTTAATTGTCTTTGTGTCTTCGCTCGCCTCGCAAGTTTCTTGTTTAGCCCGCTGACAAACGGTCGCCTTGCTTCCTTCTTCATTCCAAGCGTAAGCTATTTATACGACTCTACAGTGGAACTCTCAACTTTTCTGTCTGTCCCCTGAACACAGACAGCTTTCTTCCTGTGAGAGTCAAATGAAAGGCTTTGTTTAGACTAGACAGCGCCGTAAAGAGGAGGCGTGTGGTTCGACAAAAACGTTTGGCTCAACTCCTTTAAATAATTGGAGACACTTTGGGTTTTTGGATCCAGGGATGCCCCCGTTGACCCCCCCGACAAATGAATATGATTTTCAAACAACAGGTCAAACCCTAGCCGAGGGTTCAATACCCGATTTGAGAACCAGGTAACCGCGCATCTTCACCCATTGAACCATAGTACAACGCTTCCCTTCGCTTTCCCTATCCACCCACTTGGCTTACAGAACCAACAACTTTGTTATTCGCCTTCTAATCATACTCCGTTCCGCTCTTCGATGCTCGGAGATCTCAGGAGCGTACTATGAAGACACTTGGGTAGTTCTCATGTGAGAGAAGGCTTATTCGGTGACTTGATGCTCGGCACTCTACTCAGTACTGTGTTACTCGGGAAGAACTATTGGTGTAGACTTTATGCTTAAGGATATTTGTTGGTAGGCATAATATCATAGGAGTTATCTTGCATTGAGGGGCTGCGTGGAGGCAGTTATGGTAATGTTAGCTGATGTACGGAGGCAGGTGTGTGTTGGCCAAATAGACTAGTCCGAGGTTGTTAAGTGAAATGGATAGACGACCTGATGCCACGTGTCTCAGTTAGTTGGCAGAGGAAGATTCTAACTCCCTAGTACGCTGACGTGGTCGGCTCCCCCGATTTTGAAGTTCAGCCATACCCTATAGTAGATAGAGTCTCTTTTCCCTATCTAAGCGATATCAACCAGGCCTAAAACTCATCCGTGTAAGAATTTGGAATGACTCTTAGAACGAATGGGCGTTATGGCAAAGAACAAGAAGAAAACTTGAACTACGCACATACAAACAAAACAAAATTAATTACATTAAATACTAAAAGTAATGTTGTATTAAAATTATAAATCGTGTTTTTCTCTTTTTTCTTTTTCTTAGCAAGTAGTCCGCTCTTCAGCCCAATGTGTGCCACATTGTTGGATTCATTAGTAATCTAGTGGCGCCGGTAACTCGTAGGGTTAGAAAACGGATATGAAAAATAGGATTAAGATAGTACTTTATGATAGAGTCAAACAACGGAATATATTGAACTATATAATTGATAAACGATAAAACGGAAACTGATAAATTGAAATCAATAAATCTTTTTTCTTTAAATCTTGTATTACTTCGTAAATTCGAGATAAACTCCCAATTCAGTTGATTCGAGATAAACTCCCTACCTTTCGAGATAAACTCCCTACCTTTCGAGATAAACTCCCAATTCAGTTGATTCGAGATAAACTCCCAATTCAGTTGATTCGAGATAAACTCCCAATTCTAAGGATTTGTTCCTTCGTCACCCTTTGTTCTTGGTTTTTGAATGAAATAACTGACTCTTCTATCTCTATTTTACTTTTCTTTACCATATCTTTTTGTTGTTTACTAAATTCATGTTGAAGACATAATAACAGGGGAAACGTCCACTTATTGATTGAAAGAAGATTGAATGACAACCGTGGATTCAAACTTTTTCTAGTATATAAAGAGAGACAGAGGGCGACGAAGGAGCGCCGTGGATGGTCAGTGTGAAATTAGTTCATTCTACCCAGTAGGCGATAAAGCAAATACCTGCCCCACTAGCAGAAGCAGCAGAACCTTATGAAGAAGCCGGAGTGGCTCTGTTTACTTCTCCCTCTTTGCTTTTTATTAACGTCTTCGCTCGACGCGCTTCACTCGTGCTTTTCTATGCCTTCGTTTCGTAAACTGAACTACTGCGTTCGTCTGTCTTTTTGTTAACTCTTATCAGTAGGGAAATGTCGAGTCATGCTAATAATAGATTGGCTTTGGAAAAGATTCCCCGTAGTAGTGGCTGTGAAAGGTAGGCTTTTTCTCCTATTGTTTGTGTTAAAAGAATTACGTGGAGTAGAAAACTGAGTCTATCCTAAAGAAAGGGTGGGTCCGCGCGCGCACCTGCATCGCTCAGGTTCCTTTCTTAACAAGCACTTTGCTATTTTCACTCGTTAGGGCCATTTAGGTTGGTTTAGAAACGTCTGCTTCAATTGGAAAACATTTCATAAAAGTATAGGGTACGCCCATGATCTAGAAAATGAGGTGCTTTTTTAGAGTGAAAAAAATCCCGTTTCGCACTACTCTACAACCAAATTAGACACATCTAAATAGACAACAGGTGATCCTACACGTCTAACAACCGAACATGAAAGCGCTTTTTCTATGGATGAGTTAGATGTTAGAAGTCATTCACATAGGATATAGATAGGGAGTGGTACTATTACCCCGTGGAATTATGGTATTGTTTTGGGCAGGCGAACCAACGGGAGTATATAGTTTTGTAAGTAAAGAAGCGACCGTAGGTGACCGAAGTGATAAAAAATGATTCAAAACCGACATTTTATGAAACTTTGTTGAAACGAACGTGAAACTTTGTTGAATAAACGTTGAAACATGTTGAGACTTCGGCGGGATTGAATCGAAGGGAAATTTATAAATTTGCTTATGGAGAAAGAAAAACCAGTTTTTGGCTTCACCGGTGTAACTCTTGGAAAATTGACAAAAACACTGATCTCTGAATGAATGGCTCAGTTGGAGTTCAGAGAGAAGGTAGGGTCAAAGGCGATCCCTCGACCGTAGGTTACCGCGTAGATAGATAGATAGTCAAAGGGTTCCGTTGAAGCGAGGCAATCGTTTCGTTTTGTTCGAAGATTTAAAAATGCAACGAAAGCTGTAAAGGATTGATACCCGACGTTCAGCCATAGATCGAGAAAAAGGCATAAGGGTGTGGCTAGGGTTTGGTCAATCAATGACGGAGTGCATGGCCTATTAGTCAGAAAAGTCAATCGTCGATCGTCATATGGATTTACGCAAATGTTCATACTAAAGAGGGTAATGGTAGCAGATATTAAACACAAAGCTCGATAGTCGTCCGGGGTGCCCATATTCTGAACTTCGTGTTGATTTATTTCTTGGTCCGAGAGTGTTTGTTTATGCACAGTCTCTCTTAGGTCATCGATCCGAGTCTGGATTCGCTTATGGTCCAGGGGAATCCACTGAGTTCGCTCTTTGGGCTTCTATCTCTTGTCGATACAACATAAGTTCGTCGTTGTATCCCTGATTGAAGCAATTACATCATCGCGTCGATTGTTGAATAAAAAACTCAAATTAATAAAACACCAAACGTCACAAAAAGAAATAAAAAACAAAACTTCAAGAAATCAAACGTCACCCCGTTTATCAATCCGCTTACACCCACCGATGCATAGTTGTAGAAGCTGAGGTGCTGAGCATCTTATCAAAAAAAGAAGCCGGTCCTACAACAAAAAGTCGACGAAAGAAGAAGAACAAAAGATAGAAATAGACCGACCGATGCGTAGCGACCAAAGGGTATCGCTGCTGAGTAAGGTGCGTAGCATAACACTAAATAATAAATAAATTATCTTACTTTTAAATTTAAATAAAAATATTGTTTATACACGATAAAAGAAATAAATTTGCTTACTTTGTAATGGACTCAGAAAAAGACCGATTAAATGCAACTTAAAAATTGAAATCAATAAATCACAAATGAAAATGAAAATAACTTATTTAAGAAAGAAACTCTGATAAAACTGAGAAAGAGTAGAGAGAGTCTAAATCTAATACTTTATTTCTGGACGATAAAATTCAACTTTTTAATCTTTTAAATAAAAGTTTTCAATTTCAATTGCAATCCTTCTAATCGGAAAAAGACAGGTGCGGAGCGGGATTGAGAAAGTCACTTTATTAGCTAAAATCTTACTACTTATTTGAACGGGAAACCGGAAAGTTTTAAATTTATAAAGCTTCGTAAAATCCCCACGTAAACTTTTAGATTGATAAATTGGCTTCCTTTTCAATCATTACAAACAGTCTTTTCAATTATAATCTTTAATTATGTTCGTAAAGTTTTATCTTTTTTCATGATTCTCATAGCTAAAAGAACTTTCCCCCTTAAAATGCCGGTAAAACGTCAAGTTTGAAATTGAAATCTTGAATTATGGTTTGAAAAGCACCTTCTTACCCACAATCATAGTTTCATAGTTTGTTGTAAACTGATAAATTTAGAAACGATATTTGAAATAAATTTGCTTACTTTTTAATGGGAATTGCGAAACGATAATTATGGTTTGCCACGTAAAGTTTGAAATTGAGAAAGTGGAAGCACTTGATGACAAAAAAGAAAGGTAAAACAGAAAGTTTGAAATTGAAATCTCAATAAATCTTTTCTTATTATGAAAATATAGTTAAACCTTAAAATACAGGTGCGGAGCATATGTCGCGGAACTAAAATCCATATAATAAGAGTGAGCGTAGCGACTGATAAATGAAAATATTGTCTGTAGGTTTGAAATGAGAGTTCTATTATAGATTTGAGGCCTCCCACTACAAGTTTAAAATTTCTTTTTCAATCAAAAGAACACTTTTCAATTATAATCACTTATTTCAGCCTGAGGGAGCTTGTCTCTGCGCAGCGGAACTCAAAGAATTAGAATTGTGCTCCTCCACTAGCGTTCCGATGTTTATCAACACCTACGCTTACGCTCCGAATCAACACTTCCGCTACGCCTTCGCACCTTCGTCATCACCCATACTTCAATAAGAGATAATAATGTGGATATTCTGTTATTTAATTACTTGGTATATGAAACATATGGTTAATATTCTAAAAAAAATATGATTAAAGTGGGTGAGTCGAGAAAGAGATGGTTGAATCAAAATCATTCAAAAATCAGTTTTCTTTCGACAATATGAATGTTATACTATGTTCCAGCAACATACTCAAAGGGTTATATGATATATCTGGTGTAGAAGTGGGACAACATTTATATTGGCAAATAGGAGGGTTCCAAGTCCATGCCCAAGTACTAATCACTTCTTGGGTCTAAATTGCTATCTTATTAGGTTCAGTCACTGTCGCTGTTCGGAATCCACAAACCATTACGACCAACGGAATTTCTTTTAGTATGTTCTTGAATTCATTATATACTTGAGCAAAACACAGATTGGAGAAGAATATGCTTCGCACCTTGGGTTCCCTTTATTGATAAAATGTTCCTATTTCTTTTTGTTTAGAATTGGTCAGGTGCTCTGGCTTGGAAACTCATAGAGTTAACTCACGGGGGCCCCCACGAATGATATAAATACTACTGTTGCGGCAAGCTTTACCCACATCTGTTTTATATTTCTATGCGGGTCTTACAAAAAAAGGATTGGGTTTTATTTCGGGAAATACATTCAACCAACTCAGATCCTTTTACCAATTAATATCCTAGAAGATTTCACAAAACCTTTATCACTGAGTTTTCGACTTAGAGGAAATATCTTGGCTGATGAATTTGTAGTTGTTGTTCTTGTTTCTTTAGTACCTTTGGTAGTTCCTATACCTGTCATGTTTCCTGGATTATTCACAAGCGGCATTCAAGCTCTTATTTTATCAACTTTAGCCGCGGCCTATATAGGCGAATCCATGGTCATTGACTAGTCAAAAAAGTGTTTTTTTAAACTTATCCCAATTCGTGCGTGGGAAAAGATAGTTTACTTGGGGAGCATGATAGATACAAATATGTATTTATATACGACCTAGAGTCGTAGCAGGAAAGATATACGATATTATGAAATTGTAAGAATAAAAGGAAAGAGATAAAAAATAAAAGATCTTTTTCCTGCTCCATTTATGTAATATCTTTCGAATTGCAATTCGATCAATTCTTGATATTGATATGTAATGATTCGTCCTGATGAATCTGTATGTTTGTACCCCATACTAGATAATGAGTTTACAACTAAGATTTCTAAAAAGATCTATTTATTATCCATTATATAATATAGGTTAAGGGGTCTCAGCTAGTATTTAATGGCTATAAGCCGATTACTGTGTATGTTTTGAAGAATGCTTCTCGAATCGAATTTGATTAGAGATGAGATGCAGATGGTTTACGTTATAGAGGAAACACATGTATATGTGAGATTAGATATAAACTAGTTCTATAGAGACTCTCCATATATATATTATTTACCATTCAACTGCATTTCGATGTATTCCAATAGAAGTTTCATCTGGTATTTTGGGAATAAACAAAACAGATAAACTCAAGCATATGGAAAACTAAAGACGAAAGAATTGAATGCGAAACGAAAGAAAAAAGAGAACTGTATTGCATATGGATTTAAAACAACTCCATGGATAGGAACTAAAAACGAGATAGATGTCTAAGTAGAAATAATGATTTGATTCAGGAATAATATTGCTTTTCCGTTCAGAGCCGCTGGATCTTAGTGATAAAAATAATAATAATAAGAATTCATTAGTTGATTTTATCATTAACCATTTCTTTTTTATGTTCGTCATAAACTGATTTGAAAACCATAATACAATTTTAAAAATTACATTTTACATCATTTTTTTATTTGAAGAAACAAGCTCTATATTCAGTTTCAAAGAGATAAACTCTGATTCTATAGATTAGAAAGAAATTCTATATTATAATGATTATTAATAAATTCTATATTATAATGATTTGACATAAAGTCCCGATTTTCATTAGAATATTGAGCTTGCCGCAAAGAAATAGAAAAGCATAAACCGACCGGGAAACGACTTTTGTTCATCTCCTACCTACGGTCGCCTCCGTCACCCTCGAATCAATATAATTTGCAAAAAGGATGAAATTTTGGCATTTATCTAAGTGGGCCAAAAACCACGGGAAACTTGAAAACGATAAATTGGGAGCTTGACTCAAATCATTAAGAAAGGGTGACGTAAGGAACTAATCATTATTGTTAGAGTGGAACGTAGTGGTGCGAAGCATAGAAGCGACCAGCGGGTTAAGATTTTAATAGGAGCGACCATAGGTGCGAAGCATAGAAGCGACCAGCGGGAGCGGAAGTGTGTAAACTGAGAAGCGTTAGCGTAGGGAGCGTAGGAGCGGAAGAACTCTTCAAAGCGGAACTCGAAAGTTTAAAATGAGAAAATAGGCTTATAGAAGGCGACCGTAAGGGAGTTACTTAAAAGAAAGGTAAAAAGAAAGAAATGAAAATCTTGTATTTAGGTAAATTATAATCTCATACTTTATTTATGGACGAGAAAATGACACTGTTTAATTGAACTCAATAAAACTTTTTAATTAGCTTACTTTTTTATTGTAATTGCGAAACGAGAAAAGAAAAAGAAAACTGATAAATGTATTTCTTTGAAATTGAAATGAAAATCTCATACTCTCTTTCTTGACGAATAGGAGAAAGCGTATCGAAACTGTAATACATATAAAAGACACATACAGAATATATTTAACTAAAGAATTTCCATTTATAAACTCAATAAATAAATAAATAAATGTACTTACTTTTTTATTGTAATCTTTAATTCGGTAAAAGAAAAGAAAGAAATTGACTTTAAAATACAATACTTAAAAATTGAAATCTTGTCTTATGGCGAAAAAATAAAACTAAAAATGACACTTTAGAAACGATAAAATAAAGAAAATCTTGTAAATCAATCAAACTTTTTAATTTATTTCTTGTCTTATGGTTTTGAGACAAGCTCCCTCCTTAAAAGACAGGTCAAACCTCAAGTTTTCAATTGAACGATAAACGTAAACTTTGAAATTGAAATCAATAAAACTTTTAAATATGCCCTCATAAATCACTAATAAAGAAAGTTCTGTAGCTACGCTTCTATGCCCTTCTAAACTCGTAAAATATAGATTAGAGTTCGTTTAAAACTAGAGTCGTTTCACTCCTCACCGCACTTCGATCTCTTATTTGAATTTTAAACTTGACGTTTTACCGGGATTTTAAGGAGCAACTCTAATTTGAAACCTAAAGTTACTTTAGAAATTTTCAACTTTCATCGACACCAAATTAAAGATTTCAATTAACAAGTTTCCATTAATAAAGATTTGAAAGTTTCTTTATTTTACCATTTATCAGTATAATTTAATCTGTCGTTTTACTCATTCTTAAATAAGTTTGTTTTCCTCTACTTCATATCCGTTTTCTTTTTAAAGATTTAGACATGACTTTATTAAAAAGTGTTCTTTATACAAATTAAAGATTTAAATTGACAAAGCTCGTTGAATTAGAAAAACAAGATTCAAATTGAAATCCATAATACAAGATTTCTTTCTTTTACCATTAATAAGTAGGAATATATTTTGTATTGTTCAATTATATAGATTAGAGTCGCTCACTCCCGATTCTGTTGAAAAGAGTTTCTATACGCTCACTCGAGAAACATGGATTTGAGTCAAGCCCAAGGGCAAGCTCATTAAATATAGATTTTAGTCAAGTACATACAGAGTTTCATTTAAATTTGGAAGTCATTTATCAGTTTTCTTTTCTCTCTATTTTTCTTTATCAATTTGAAAGCATTATATCTGTTTCACACCTTAATGCGCTCTTCCACTATCGTTTCTATGTTTATCAACACCTCATTTATCTAATATTGAAAATACCTTACTAATCGGAAAAATAAGGTGCGTAGCATAACTTATTAATGGGCGATAAAATCAATAAATTATAATATTGTTTTTAGGAAATCAATTCTAGTTGCTCCCCGGTAAAAGAACACTTTTCAATGACTTTTCAATTTCAATCGATAATTATGGTTTGTTTTCAAGAACTTTCCTACTCCGGCAAGTTTTTTATTTGAAAATGATTCTCATAGCGAAAAGAACTTTACTACTTAAAAGACAGGGAGCTTGTCTCGGAACTCAAATCAATAATAAAGAGTGAAGCAAAGCGGAACTCAAATCAACCGAATCGAGAGCTTGCTGAAAATCTATAGAAAAGAGAGCTTGTTTCAAACCACTACGTTCCACTCCCTCGTTTCATTGAAAAGAAATATTGATTTATTTAAAAGTTTTCTTTTTTGTATATAATTCCCTAAGGCTGTTTATGCTACGCACCTATCTACACTTCATATCTGTTTTCTTTATCCATTTTTATTTAGATTTAAATTGACATTTTAAAGTTGCATTTTCTCGTTTCTAAACAAGATTGTTATTTATTTATTTTCTCGTTGAATTTCTCAATTATAAAGTTTTTAAGTGTGATTTAACGTATCTAATTCTCACTGCGCTCGCCTAAGTATGCAATATCTACTAAATCCTTTTATGCTACGCACCTCGTACAGATTCGAATTATGAGGTGCGGAGCATCTCAATTAAAAAGTTTGATTTAACGTATCGCCATAAGACGACGATTTAAATTTATCAGTTTCCCAAACTATGAAACTATGATTGATCTTTCTTCTGCAGGGTCATAAAGTTATTTTACGAAGTAATACAATATTTCCATTTTTAAGTTTTATTGATCTGAAGTTTTAATTGAAAAGTTTTATTTATTTTATCGTTTTCATTTATCAATTTATAAGCTAAAGATTTCAATTTAAAAGTGCTACGCACGTCTTTTTCTTTTATCAGATTATAATTCTGAGGATTTGAATTTGTCAGTCAATATTAATTAAAAACAAAGACTGAAACTAATGATTTCAAAGTTAGCCAATTTCTTTATTAAAAAGTTAGCAAATTTATCAATGAAAAAGTTTTCTTTTCTCGAATTACAATTATTTAGATTTCTTTTATCGTTCAATTTCAAAGTTTACGTTTTACCTGTCGCATAAACATAATTTCGACGACAAGATTTTCATTTATCAGTTGACGAAAACCCGGGATTTTAAGTAGGGAGTGAAGCAAAGCGGAACTCAAATCATTAGAATAGGGAGTGAAGCAAAGCGGAACTCAAATCATTAGAATAGGGAGTGAAGCAAAGCGGAACTCAAATCATTAGAATAGGGAGTGAAGCAAAGCGGAACTCAAATCATTAGAATAGGGAGCTTGTATAAAGTAGGGCTCATTCTTCACCCCCTCAAATCATTATAATATAGACTTTATGTCAAATCATTATGAAATAGAATTTATTTCTAATCATTATGAAAGGGTGACGAAGGAACGAATCATTATGAAAGGGAGTTTAGCTCAAATCATTATTCAAGGGTGACGTAAGGAACTTTTCATTATGAAAGGGAGTGAAGCAAAGCGGAACTCAAATCATTATAATATTGAGTTTATCTCGAATCAACTTGAAACCTGCATTCCTCCTTTTTGTTTAGATGATCGCCAATGTACGGATAAGAGTCATAGGAGTATTGCTTCTTTGCAAGAGCCAAGTAGGCCGCATAATATTCCCTTTTGTCTAGGGTGGAGTTCGGGTAAATTACCAACTGCTGCTTTTTTTGTTCTTATATTTGACTACTCAATTCTTTTATGTCTTTTTCCGAGGATTTGAGTATTTAAGTTGAAATGGATCTGAATCAAGTGGTTTTTAATGGGGGCAGACGGAACGGCAAGTGAGTTTACACTCTGGGCTTTTACATCAAGGAGTAGAACGAGCGAGATCTCTTCACTTCTTGATCAAGGATATAATTATTTCATCATATTAAGATTTAATCCTAAGATCCCGATGATGAATTCATTTGATCTTTGATATCTTTTATGTTTTTGTTTTGTCGAATGGAATCTCTTGTTTTTTCCTATTAACTCTATACGAAATGTGACAGAGCTCTTTCTCATGAGTGATGTCTTTTTGTTTATTAATTAGTATGTGCTCGTGCGTGGGGTTGTGTATTGGGTTAGGTCAATAAAAAAGAAAATCTTGTTCTGCTTTTTTCGCTTATCCGATGCTACTTTGTCTGTTGAAAGATCAATAAGATGTTTAAAGCGGGAAGTCAGTGATTTCCGCATGGCGAGTCCTGTGGATGATACGCTATAGGTGATAAAGTCAATGAATAAATGGAAAGAACAAAGGGCATTCAGGCTCGGAATGATCTTTATGACTGGACTAAAATAAGAGTCATTTTATATAAGTAACGAAGTTGAAAG
[truncated: 1,821,667 more chars]
