# Supplementary material for: The genome of Acorus deciphers insights into early monocot evolution
Source: Nat Commun. 2023 Jun 20;14:3662. doi: 10.1038/s41467-023-38836-4 (PMC10281966; doi:10.1038/s41467-023-38836-4)
Supplement: Supplementary file 19 — Source Data [file 41467_2023_38836_MOESM19_ESM.zip › Fig4a/Fig4a.nwk]

((((((((ATHA:0.39620712,PMUM:0.17999413)100:0.03194817,VVIN:0.14560146)100:0.06467243,ACO:0.24953222)100:0.04430774,CDEM:0.38785573)100:0.01992090,((PAME:0.03077417,CKAN:0.01650723)100:0.13980695,LCH:0.15694196)100:0.03551840)100:0.01479457,(((MAC:0.20212274,OSA:0.39386122)100:0.07223061,(SPOL:0.38745874,ZMARI:0.41608248)100:0.02564102)100:0.03372186,((((AGRAM:0.00572074,JQP:0.00231141)100:0.00402522,HN:0.00583939)100:0.00113370,((SG:0.00349347,DMS:0.00370878)100:0.00158499,SN:0.00609187)100:0.00106145)100:0.00818032,(MTII:0.01012481,ACOCAL:0.01038897)100:0.00427783)100:0.23939172)100:0.04159449)100:0.08086894,NCOL:0.32479672)0:0.15079744,ATR:0.15079744);
