# Supplementary material for: The genome of Acorus deciphers insights into early monocot evolution
Source: Nat Commun. 2023 Jun 20;14:3662. doi: 10.1038/s41467-023-38836-4 (PMC10281966; doi:10.1038/s41467-023-38836-4)
Supplement: Supplementary file 19 — Source Data [file 41467_2023_38836_MOESM19_ESM.zip › Fig5/Fig5a/Fig5a.nwk]

(ATR:0.2225143941,((VVIN:0.2007684210,ATHA:0.4752176096):0.1158483974[100],(AGRAM:0.3157149621,((SPOL:0.4745731842,ZMARI:0.4928908658):0.0353878347[100],((AOFF:0.2809697698,PEUQ:0.3674998982):0.0308310591[100],((ACO:0.2043837804,(SBI:0.1450779369,OSA:0.1303529182):0.3009453619[100]):0.0764311695[100],((PDAC:0.0320573559,EGU:0.1129109593):0.1118736652[100],MAC:0.2398020521):0.0183681531[100]):0.0380917391[100]):0.0671698965[100]):0.0400988802[100]):0.0563634021[100]):0.2225143941);
