# Supplementary material for: The genome of Acorus deciphers insights into early monocot evolution
Source: Nat Commun. 2023 Jun 20;14:3662. doi: 10.1038/s41467-023-38836-4 (PMC10281966; doi:10.1038/s41467-023-38836-4)
Supplement: Supplementary file 19 — Source Data [file 41467_2023_38836_MOESM19_ESM.zip › Fig5/Fig5b/all_orthomcl.out.all]

0	.	.	.	.	.	AGRA_00240_AGRAM,AGRA_00706_AGRAM,AGRA_00708_AGRAM,AGRA_02776_AGRAM,AGRA_03480_AGRAM,AGRA_03713_AGRAM,AGRA_03823_AGRAM,AGRA_03906_AGRAM,AGRA_07143_AGRAM,AGRA_07254_AGRAM,AGRA_07835_AGRAM,AGRA_08159_AGRAM,AGRA_08905_AGRAM,AGRA_09716_AGRAM,AGRA_10303_AGRAM,AGRA_10423_AGRAM,AGRA_10834_AGRAM,AGRA_11684_AGRAM,AGRA_11864_AGRAM,AGRA_12224_AGRAM,AGRA_13379_AGRAM,AGRA_13917_AGRAM,AGRA_14475_AGRAM,AGRA_149…
1	.	.	.	.	.	AGRA_00116_AGRAM,AGRA_00248_AGRAM,AGRA_00646_AGRAM,AGRA_00647_AGRAM,AGRA_05455_AGRAM,AGRA_07283_AGRAM,AGRA_09178_AGRAM,AGRA_12403_AGRAM,AGRA_13731_AGRAM,AGRA_13900_AGRAM,AGRA_14541_AGRAM,AGRA_15661_AGRAM,AGRA_16242_AGRAM,AGRA_16244_AGRAM,AGRA_16245_AGRAM,AGRA_16250_AGRAM,AGRA_16302_AGRAM,AGRA_16745_AGRAM,AGRA_16884_AGRAM,AGRA_17876_AGRAM,AGRA_17877_AGRAM,AGRA_17879_AGRAM,AGRA_18814_AGRAM,AGRA_188…
2	.	.	.	.	.	Lchi00079_LCH,Lchi00462_LCH,Lchi00500_LCH,Lchi00556_LCH,Lchi00948_LCH,Lchi00978_LCH,Lchi01125_LCH,Lchi01161_LCH,Lchi01386_LCH,Lchi01812_LCH,Lchi01964_LCH,Lchi02098_LCH,Lchi02145_LCH,Lchi02679_LCH,Lchi02680_LCH,Lchi03125_LCH,Lchi03126_LCH,Lchi03142_LCH,Lchi04214_LCH,Lchi04215_LCH,Lchi04390_LCH,Lchi04394_LCH,Lchi04472_LCH,Lchi04475_LCH,Lchi04508_LCH,Lchi04521_LCH,Lchi04522_LCH,Lchi04646_LCH,Lchi048…
3	.	.	.	.	.	AGRA_07328_AGRAM,AGRA_08599_AGRAM,AGRA_08613_AGRAM,AGRA_08619_AGRAM,AGRA_13752_AGRAM,AGRA_14880_AGRAM,AGRA_14891_AGRAM,AGRA_14892_AGRAM,AGRA_19971_AGRAM,AT3G47090.1_ATHA,AT3G47110.1_ATHA,AT3G47570.1_ATHA,AT3G47580.1_ATHA,AT5G20480.1_ATHA,AT5G39390.1_ATHA,Aqcoe0047s0002.1.p_ACO,Aqcoe0526s0001.1.p_ACO,Aqcoe0720s0001.1.p_ACO,Aqcoe0726s0001.1.p_ACO,Aqcoe1G041200.1.p_ACO,Aqcoe1G102100.1.p_ACO,Aqcoe1G1…
4	.	.	.	.	.	Lchi00189_LCH,Lchi00243_LCH,Lchi00404_LCH,Lchi00412_LCH,Lchi00517_LCH,Lchi00551_LCH,Lchi01718_LCH,Lchi01971_LCH,Lchi02074_LCH,Lchi02819_LCH,Lchi02850_LCH,Lchi03144_LCH,Lchi03146_LCH,Lchi03331_LCH,Lchi03596_LCH,Lchi03642_LCH,Lchi03674_LCH,Lchi03708_LCH,Lchi03803_LCH,Lchi03805_LCH,Lchi03858_LCH,Lchi03861_LCH,Lchi04088_LCH,Lchi04153_LCH,Lchi04165_LCH,Lchi04175_LCH,Lchi04417_LCH,Lchi04429_LCH,Lchi045…
5	.	.	.	.	.	ChrUn.fgenesh.mRNA.55_OSA,LOC_Os01g03590.1_OSA,LOC_Os01g04140.1_OSA,LOC_Os01g07820.1_OSA,LOC_Os01g08070.1_OSA,LOC_Os01g08730.1_OSA,LOC_Os01g10390.1_OSA,LOC_Os01g18190.1_OSA,LOC_Os01g18260.1_OSA,LOC_Os01g19110.1_OSA,LOC_Os01g19590.1_OSA,LOC_Os01g19960.1_OSA,LOC_Os01g20080.1_OSA,LOC_Os01g20190.1_OSA,LOC_Os01g21490.1_OSA,LOC_Os01g22200.1_OSA,LOC_Os01g24530.1_OSA,LOC_Os01g25120.1_OSA,LOC_Os01g27080.1…
6	.	.	.	.	.	Lchi00502_LCH,Lchi00513_LCH,Lchi00516_LCH,Lchi00598_LCH,Lchi00915_LCH,Lchi01054_LCH,Lchi01528_LCH,Lchi01760_LCH,Lchi01799_LCH,Lchi01841_LCH,Lchi01893_LCH,Lchi02223_LCH,Lchi02328_LCH,Lchi02410_LCH,Lchi02687_LCH,Lchi03247_LCH,Lchi03364_LCH,Lchi03564_LCH,Lchi03650_LCH,Lchi03717_LCH,Lchi03773_LCH,Lchi03813_LCH,Lchi03846_LCH,Lchi04123_LCH,Lchi04308_LCH,Lchi04335_LCH,Lchi04391_LCH,Lchi04395_LCH,Lchi044…
7	.	.	.	.	.	AGRA_04534_AGRAM,AGRA_05267_AGRAM,AGRA_05304_AGRAM,AGRA_07079_AGRAM,AGRA_07081_AGRAM,AGRA_07112_AGRAM,AGRA_07113_AGRAM,AGRA_07114_AGRAM,AGRA_07124_AGRAM,AGRA_07161_AGRAM,AGRA_07164_AGRAM,AGRA_07209_AGRAM,AGRA_07211_AGRAM,AGRA_07215_AGRAM,AGRA_07217_AGRAM,AGRA_07298_AGRAM,AGRA_10362_AGRAM,AGRA_13084_AGRAM,AGRA_15389_AGRAM,AGRA_15390_AGRAM,AT1G17230.1_ATHA,AT1G17750.1_ATHA,AT1G35710.1_ATHA,AT1G7306…
8	.	.	.	.	.	AGRA_05163_AGRAM,AGRA_05206_AGRAM,AGRA_06031_AGRAM,AGRA_07351_AGRAM,AGRA_08087_AGRAM,AGRA_12323_AGRAM,AGRA_12427_AGRAM,AGRA_13284_AGRAM,AGRA_13334_AGRAM,AGRA_13336_AGRAM,AGRA_13337_AGRAM,AGRA_13338_AGRAM,AGRA_14128_AGRAM,AGRA_14130_AGRAM,AGRA_14686_AGRAM,AGRA_17673_AGRAM,AGRA_18857_AGRAM,AGRA_19204_AGRAM,AGRA_19988_AGRAM,AGRA_21798_AGRAM,AGRA_21800_AGRAM,AT1G08590.1_ATHA,AT1G09970.2_ATHA,AT1G2844…
9	.	.	.	.	.	AGRA_00035_AGRAM,AGRA_00062_AGRAM,AGRA_00080_AGRAM,AGRA_00084_AGRAM,AGRA_02251_AGRAM,AGRA_02407_AGRAM,AGRA_13951_AGRAM,AT3G14460.1_ATHA,AT3G14470.1_ATHA,Aqcoe0016s0008.1.p_ACO,Aqcoe0157s0001.1.p_ACO,Aqcoe1G272600.1.p_ACO,Aqcoe1G279500.1.p_ACO,Aqcoe1G317400.1.p_ACO,Aqcoe1G317600.1.p_ACO,Aqcoe1G416400.1.p_ACO,Aqcoe2G049500.1.p_ACO,Aqcoe2G051400.2.p_ACO,Aqcoe2G052200.1.p_ACO,Aqcoe2G292800.1.p_ACO,Aq…
10	.	.	.	.	.	Lchi00282_LCH,Lchi01047_LCH,Lchi02066_LCH,Lchi02695_LCH,Lchi02722_LCH,Lchi02833_LCH,Lchi03163_LCH,Lchi03301_LCH,Lchi03363_LCH,Lchi03385_LCH,Lchi03746_LCH,Lchi03790_LCH,Lchi03916_LCH,Lchi03917_LCH,Lchi04482_LCH,Lchi04520_LCH,Lchi04581_LCH,Lchi05133_LCH,Lchi05440_LCH,Lchi05463_LCH,Lchi05486_LCH,Lchi05612_LCH,Lchi05694_LCH,Lchi05731_LCH,Lchi05741_LCH,Lchi05841_LCH,Lchi05960_LCH,Lchi06514_LCH,Lchi065…
11	.	.	.	.	.	Lchi00290_LCH,Lchi01844_LCH,Lchi01905_LCH,Lchi02113_LCH,Lchi02373_LCH,Lchi02381_LCH,Lchi02416_LCH,Lchi02453_LCH,Lchi02677_LCH,Lchi02927_LCH,Lchi03049_LCH,Lchi03358_LCH,Lchi03535_LCH,Lchi03710_LCH,Lchi03983_LCH,Lchi04225_LCH,Lchi04384_LCH,Lchi04921_LCH,Lchi05012_LCH,Lchi05584_LCH,Lchi05716_LCH,Lchi05848_LCH,Lchi06537_LCH,Lchi06619_LCH,Lchi06661_LCH,Lchi06663_LCH,Lchi06667_LCH,Lchi06764_LCH,Lchi072…
12	.	.	.	.	.	AGRA_00383_AGRAM,AGRA_01248_AGRAM,AGRA_01324_AGRAM,AGRA_01567_AGRAM,AGRA_01586_AGRAM,AGRA_02169_AGRAM,AGRA_02515_AGRAM,AGRA_03068_AGRAM,AGRA_04064_AGRAM,AGRA_05921_AGRAM,AGRA_05924_AGRAM,AGRA_06052_AGRAM,AGRA_06055_AGRAM,AGRA_07771_AGRAM,AGRA_10071_AGRAM,AGRA_10206_AGRAM,AGRA_13766_AGRAM,AGRA_14243_AGRAM,AGRA_15889_AGRAM,AGRA_16420_AGRAM,AGRA_17517_AGRAM,AGRA_19967_AGRAM,AGRA_20357_AGRAM,AGRA_210…
13	.	.	.	.	.	AT1G27170.1_ATHA,AT1G27180.1_ATHA,AT1G31540.2_ATHA,AT1G56510.1_ATHA,AT1G56520.2_ATHA,AT1G56540.1_ATHA,AT1G63730.1_ATHA,AT1G63740.1_ATHA,AT1G63750.3_ATHA,AT1G63860.1_ATHA,AT1G63870.1_ATHA,AT1G63880.1_ATHA,AT1G64070.1_ATHA,AT1G65850.2_ATHA,AT1G66090.1_ATHA,AT1G69550.1_ATHA,AT2G14080.1_ATHA,AT2G16870.1_ATHA,AT3G04210.1_ATHA,AT3G04220.1_ATHA,AT3G25510.1_ATHA,AT3G44400.1_ATHA,AT3G44480.1_ATHA,AT3G4463…
14	.	.	.	.	.	AGRA_04334_AGRAM,AGRA_04335_AGRAM,AGRA_04339_AGRAM,AGRA_04340_AGRAM,AGRA_04341_AGRAM,AGRA_04345_AGRAM,AGRA_04407_AGRAM,AGRA_10877_AGRAM,AGRA_10878_AGRAM,AGRA_10880_AGRAM,AGRA_10881_AGRAM,AGRA_10887_AGRAM,AGRA_10889_AGRAM,AGRA_10890_AGRAM,AGRA_10893_AGRAM,AGRA_10895_AGRAM,AGRA_10897_AGRAM,AGRA_14490_AGRAM,AGRA_15158_AGRAM,AT1G11280.1_ATHA,AT1G11300.1_ATHA,AT1G11330.2_ATHA,AT1G11340.1_ATHA,AT1G1135…
15	.	.	.	.	.	Lchi00489_LCH,Lchi00493_LCH,Lchi00515_LCH,Lchi01538_LCH,Lchi01954_LCH,Lchi02016_LCH,Lchi03264_LCH,Lchi03793_LCH,Lchi04090_LCH,Lchi04128_LCH,Lchi04162_LCH,Lchi04386_LCH,Lchi04853_LCH,Lchi04902_LCH,Lchi05044_LCH,Lchi05865_LCH,Lchi05999_LCH,Lchi06493_LCH,Lchi06518_LCH,Lchi06531_LCH,Lchi06562_LCH,Lchi06583_LCH,Lchi06609_LCH,Lchi06654_LCH,Lchi06879_LCH,Lchi07250_LCH,Lchi07392_LCH,Lchi07688_LCH,Lchi077…
16	.	.	.	.	.	Lchi02148_LCH,Lchi04160_LCH,Lchi04388_LCH,Lchi06498_LCH,Lchi06590_LCH,Lchi06623_LCH,Lchi06627_LCH,Lchi06662_LCH,Lchi06683_LCH,Lchi07625_LCH,Lchi07639_LCH,Lchi07656_LCH,Lchi07755_LCH,Lchi07812_LCH,Lchi07813_LCH,Lchi07817_LCH,Lchi08038_LCH,Lchi08161_LCH,Lchi08268_LCH,Lchi08644_LCH,Lchi09289_LCH,Lchi09310_LCH,Lchi09395_LCH,Lchi09416_LCH,Lchi09440_LCH,Lchi09441_LCH,Lchi09451_LCH,Lchi09463_LCH,Lchi096…
17	.	.	.	.	.	AGRA_01221_AGRAM,AGRA_10520_AGRAM,AGRA_10521_AGRAM,AGRA_10522_AGRAM,AGRA_10524_AGRAM,AGRA_10527_AGRAM,AGRA_10529_AGRAM,AGRA_10532_AGRAM,AGRA_10534_AGRAM,AGRA_14497_AGRAM,AGRA_14499_AGRAM,AGRA_14502_AGRAM,AGRA_14504_AGRAM,AGRA_14505_AGRAM,AGRA_14507_AGRAM,AGRA_22057_AGRAM,AT1G07650.2_ATHA,AT1G29720.1_ATHA,AT1G29730.1_ATHA,AT1G29740.1_ATHA,AT1G29750.2_ATHA,AT1G53420.1_ATHA,AT1G53430.1_ATHA,AT1G5344…
18	.	.	.	.	.	AGRA_03084_AGRAM,AGRA_04200_AGRAM,AGRA_07138_AGRAM,AGRA_07842_AGRAM,AGRA_18052_AGRAM,AGRA_20010_AGRAM,AGRA_20044_AGRAM,AGRA_20168_AGRAM,AGRA_20172_AGRAM,AGRA_21572_AGRAM,AGRA_21573_AGRAM,AGRA_21574_AGRAM,AGRA_22171_AGRAM,AGRA_22172_AGRAM,AGRA_22542_AGRAM,AGRA_22543_AGRAM,AT1G18140.1_ATHA,AT2G29130.1_ATHA,AT2G30210.1_ATHA,AT2G38080.1_ATHA,AT2G40370.1_ATHA,AT2G46570.1_ATHA,AT3G09220.1_ATHA,AT5G0104…
19	.	.	.	.	.	Pm000048_PMUM,Pm000373_PMUM,Pm000451_PMUM,Pm000970_PMUM,Pm001348_PMUM,Pm001448_PMUM,Pm001457_PMUM,Pm001484_PMUM,Pm001588_PMUM,Pm001652_PMUM,Pm001710_PMUM,Pm001712_PMUM,Pm001733_PMUM,Pm001742_PMUM,Pm001788_PMUM,Pm001789_PMUM,Pm001795_PMUM,Pm001834_PMUM,Pm001869_PMUM,Pm001879_PMUM,Pm001880_PMUM,Pm001882_PMUM,Pm001890_PMUM,Pm002030_PMUM,Pm002121_PMUM,Pm002187_PMUM,Pm002312_PMUM,Pm002328_PMUM,Pm00252…
20	.	.	.	.	.	AGRA_00448_AGRAM,AGRA_02836_AGRAM,AGRA_03970_AGRAM,AGRA_07387_AGRAM,AGRA_07812_AGRAM,AGRA_08070_AGRAM,AGRA_09207_AGRAM,AGRA_10997_AGRAM,AGRA_12034_AGRAM,AGRA_15791_AGRAM,AGRA_18351_AGRAM,AGRA_19106_AGRAM,AGRA_20310_AGRAM,AGRA_21114_AGRAM,AT1G02520.1_ATHA,AT1G02530.1_ATHA,AT1G10680.1_ATHA,AT1G27940.1_ATHA,AT1G28010.1_ATHA,AT2G36910.1_ATHA,AT2G39480.1_ATHA,AT2G47000.1_ATHA,AT3G28345.1_ATHA,AT3G2836…
21	.	.	.	.	.	AGRA_01803_AGRAM,AGRA_02408_AGRAM,AGRA_02417_AGRAM,AGRA_03191_AGRAM,AGRA_03192_AGRAM,AGRA_03196_AGRAM,AGRA_07363_AGRAM,AGRA_07364_AGRAM,AGRA_07367_AGRAM,AGRA_07368_AGRAM,AGRA_07371_AGRAM,AGRA_20230_AGRAM,AGRA_21068_AGRAM,AGRA_22146_AGRAM,AT1G16110.1_ATHA,AT1G16120.1_ATHA,AT1G16130.1_ATHA,AT1G16150.1_ATHA,AT1G16160.1_ATHA,AT1G16260.2_ATHA,AT1G17910.1_ATHA,AT1G19390.1_ATHA,AT1G21210.1_ATHA,AT1G2123…
22	.	.	.	.	.	AGRA_09646_AGRAM,AGRA_10748_AGRAM,AGRA_10749_AGRAM,AGRA_11609_AGRAM,AGRA_11610_AGRAM,AGRA_11611_AGRAM,AGRA_15391_AGRAM,AGRA_15392_AGRAM,AGRA_15393_AGRAM,AGRA_15395_AGRAM,AGRA_15396_AGRAM,AGRA_17095_AGRAM,AGRA_19377_AGRAM,AGRA_19378_AGRAM,AT1G05200.1_ATHA,AT1G42540.1_ATHA,AT2G17260.1_ATHA,AT2G24710.1_ATHA,AT2G24720.1_ATHA,AT2G29100.1_ATHA,AT2G29110.1_ATHA,AT2G29120.1_ATHA,AT2G32390.3_ATHA,AT2G3240…
23	.	.	.	.	.	AGRA_01004_AGRAM,AGRA_01164_AGRAM,AGRA_01181_AGRAM,AGRA_01379_AGRAM,AGRA_01418_AGRAM,AGRA_01465_AGRAM,AGRA_01492_AGRAM,AGRA_01520_AGRAM,AGRA_01521_AGRAM,AGRA_01554_AGRAM,AGRA_01559_AGRAM,AGRA_01569_AGRAM,AGRA_01574_AGRAM,AGRA_01588_AGRAM,AGRA_01609_AGRAM,AGRA_01611_AGRAM,AGRA_01617_AGRAM,AGRA_01619_AGRAM,AGRA_01622_AGRAM,AGRA_01625_AGRAM,AGRA_01640_AGRAM,AGRA_01647_AGRAM,AGRA_01649_AGRAM,AGRA_016…
24	.	.	.	.	.	ChrSy.fgenesh.mRNA.23_OSA,LOC_Os01g01090.1_OSA,LOC_Os01g02210.1_OSA,LOC_Os01g06200.1_OSA,LOC_Os01g09610.1_OSA,LOC_Os01g15190.1_OSA,LOC_Os01g19660.1_OSA,LOC_Os01g23144.1_OSA,LOC_Os01g23290.1_OSA,LOC_Os01g29370.1_OSA,LOC_Os01g31714.1_OSA,LOC_Os01g35080.1_OSA,LOC_Os01g35380.1_OSA,LOC_Os01g35470.1_OSA,LOC_Os01g35730.1_OSA,LOC_Os01g36020.1_OSA,LOC_Os01g37230.1_OSA,LOC_Os01g39360.1_OSA,LOC_Os01g41500.1…
25	.	.	.	.	.	AGRA_02247_AGRAM,AGRA_03164_AGRAM,AGRA_04483_AGRAM,AGRA_05624_AGRAM,AGRA_07915_AGRAM,AGRA_09091_AGRAM,AGRA_10701_AGRAM,AGRA_12151_AGRAM,AGRA_16965_AGRAM,AGRA_17113_AGRAM,AGRA_19255_AGRAM,AGRA_19392_AGRAM,AGRA_19625_AGRAM,AGRA_19635_AGRAM,AGRA_21423_AGRAM,AGRA_22896_AGRAM,AT1G18890.1_ATHA,AT1G35670.1_ATHA,AT1G50700.1_ATHA,AT1G61950.1_ATHA,AT1G74740.1_ATHA,AT1G76040.2_ATHA,AT2G17290.1_ATHA,AT2G3150…
26	.	.	.	.	.	AGRA_00431_AGRAM,AGRA_00432_AGRAM,AGRA_03721_AGRAM,AGRA_03723_AGRAM,AGRA_03724_AGRAM,AGRA_04211_AGRAM,AGRA_04242_AGRAM,AGRA_05934_AGRAM,AGRA_05935_AGRAM,AGRA_05946_AGRAM,AGRA_08068_AGRAM,AGRA_11227_AGRAM,AGRA_16219_AGRAM,AGRA_18588_AGRAM,AGRA_23271_AGRAM,AT1G15210.1_ATHA,AT1G15520.1_ATHA,AT1G59870.1_ATHA,AT1G66950.1_ATHA,AT2G26910.1_ATHA,AT2G29940.1_ATHA,AT2G36380.1_ATHA,AT2G37280.1_ATHA,AT3G1634…
27	.	.	.	.	.	Lchi00442_LCH,Lchi00453_LCH,Lchi03595_LCH,Lchi03801_LCH,Lchi03840_LCH,Lchi04030_LCH,Lchi04099_LCH,Lchi04102_LCH,Lchi04113_LCH,Lchi04463_LCH,Lchi04550_LCH,Lchi04552_LCH,Lchi04595_LCH,Lchi04608_LCH,Lchi04728_LCH,Lchi04745_LCH,Lchi05285_LCH,Lchi05332_LCH,Lchi05436_LCH,Lchi05443_LCH,Lchi05510_LCH,Lchi05636_LCH,Lchi05787_LCH,Lchi06001_LCH,Lchi06108_LCH,Lchi06507_LCH,Lchi06642_LCH,Lchi06647_LCH,Lchi077…
28	.	.	.	.	.	AGRA_00536_AGRAM,AGRA_00886_AGRAM,AGRA_01218_AGRAM,AGRA_02007_AGRAM,AGRA_05420_AGRAM,AGRA_06431_AGRAM,AGRA_06560_AGRAM,AGRA_10537_AGRAM,AGRA_10631_AGRAM,AGRA_11981_AGRAM,AGRA_19024_AGRAM,AGRA_19025_AGRAM,AGRA_20612_AGRAM,AGRA_20978_AGRAM,AGRA_21458_AGRAM,AGRA_21647_AGRAM,AT1G31120.1_ATHA,AT1G60160.1_ATHA,AT1G70300.1_ATHA,AT2G30070.1_ATHA,AT2G35060.2_ATHA,AT2G40540.2_ATHA,AT3G02050.1_ATHA,AT4G1342…
29	.	.	.	.	.	AGRA_00214_AGRAM,AGRA_01425_AGRAM,AGRA_02495_AGRAM,AGRA_03334_AGRAM,AGRA_05233_AGRAM,AGRA_05853_AGRAM,AGRA_05854_AGRAM,AGRA_12184_AGRAM,AGRA_14884_AGRAM,AGRA_15273_AGRAM,AGRA_15892_AGRAM,AGRA_21188_AGRAM,AGRA_21189_AGRAM,AT1G04120.1_ATHA,AT1G30400.1_ATHA,AT1G30410.1_ATHA,AT1G30420.1_ATHA,AT1G71330.1_ATHA,AT2G07680.1_ATHA,AT2G34660.2_ATHA,AT2G47800.1_ATHA,AT3G13080.1_ATHA,AT3G13090.1_ATHA,AT3G1310…
30	.	.	.	.	.	AGRA_02611_AGRAM,AGRA_02914_AGRAM,AGRA_05423_AGRAM,AGRA_05640_AGRAM,AGRA_05799_AGRAM,AGRA_07218_AGRAM,AGRA_08973_AGRAM,AGRA_09856_AGRAM,AGRA_13879_AGRAM,AGRA_14477_AGRAM,AGRA_15293_AGRAM,AGRA_15769_AGRAM,AGRA_17457_AGRAM,AGRA_17504_AGRAM,AGRA_23025_AGRAM,AT1G02730.1_ATHA,AT1G32180.1_ATHA,AT2G21770.1_ATHA,AT2G25540.1_ATHA,AT2G33100.1_ATHA,AT3G03050.1_ATHA,AT4G18780.1_ATHA,AT4G32410.1_ATHA,AT4G3819…
31	.	.	.	.	.	Lchi00178_LCH,Lchi00368_LCH,Lchi00849_LCH,Lchi02444_LCH,Lchi03174_LCH,Lchi03261_LCH,Lchi03679_LCH,Lchi03751_LCH,Lchi03827_LCH,Lchi04408_LCH,Lchi05043_LCH,Lchi05421_LCH,Lchi05424_LCH,Lchi05437_LCH,Lchi05458_LCH,Lchi05469_LCH,Lchi05519_LCH,Lchi05788_LCH,Lchi05852_LCH,Lchi05946_LCH,Lchi06059_LCH,Lchi06228_LCH,Lchi06578_LCH,Lchi06610_LCH,Lchi06675_LCH,Lchi06691_LCH,Lchi07283_LCH,Lchi07340_LCH,Lchi079…
32	.	.	.	.	.	AGRA_01539_AGRAM,AGRA_10210_AGRAM,AGRA_15961_AGRAM,AT5G28780.1_ATHA,Aqcoe0008s0010.1.p_ACO,Aqcoe0009s0020.1.p_ACO,Aqcoe0015s0002.1.p_ACO,Aqcoe0046s0001.1.p_ACO,Aqcoe0223s0001.1.p_ACO,Aqcoe0345s0001.1.p_ACO,Aqcoe0493s0001.1.p_ACO,Aqcoe1190s0001.1.p_ACO,Aqcoe1G040500.1.p_ACO,Aqcoe1G052600.1.p_ACO,Aqcoe1G097400.1.p_ACO,Aqcoe1G097900.1.p_ACO,Aqcoe1G106600.1.p_ACO,Aqcoe1G153300.1.p_ACO,Aqcoe1G158900.1…
33	.	.	.	.	.	AGRA_03421_AGRAM,AGRA_04300_AGRAM,AGRA_05663_AGRAM,AGRA_08021_AGRAM,AGRA_08828_AGRAM,AGRA_10721_AGRAM,AGRA_10937_AGRAM,AGRA_11757_AGRAM,AGRA_11759_AGRAM,AGRA_16030_AGRAM,AGRA_16031_AGRAM,AGRA_17279_AGRAM,AGRA_19544_AGRAM,AGRA_20006_AGRAM,AT1G07340.1_ATHA,AT1G11260.1_ATHA,AT1G34580.1_ATHA,AT1G50310.1_ATHA,AT1G77210.1_ATHA,AT3G05960.1_ATHA,AT3G19930.1_ATHA,AT3G19940.1_ATHA,AT4G02050.1_ATHA,AT4G2148…
34	.	.	.	.	.	AGRA_02087_AGRAM,AGRA_02978_AGRAM,AGRA_02979_AGRAM,AGRA_02981_AGRAM,AGRA_02982_AGRAM,AGRA_03549_AGRAM,AGRA_05426_AGRAM,AGRA_10167_AGRAM,AGRA_12057_AGRAM,AGRA_12711_AGRAM,AGRA_14596_AGRAM,AGRA_14966_AGRAM,AGRA_16598_AGRAM,AGRA_16603_AGRAM,AGRA_16604_AGRAM,AGRA_18154_AGRAM,AGRA_20308_AGRAM,AGRA_20384_AGRAM,AGRA_21721_AGRAM,AGRA_21722_AGRAM,AGRA_21725_AGRAM,AGRA_21726_AGRAM,AGRA_21728_AGRAM,AGRA_217…
35	.	.	.	.	.	AGRA_04376_AGRAM,AGRA_10825_AGRAM,AGRA_10826_AGRAM,AGRA_10827_AGRAM,AGRA_12426_AGRAM,AT3G45860.1_ATHA,AT4G00960.1_ATHA,AT4G00970.1_ATHA,AT4G05200.1_ATHA,AT4G11460.1_ATHA,AT4G11470.1_ATHA,AT4G11480.1_ATHA,AT4G11490.1_ATHA,AT4G11530.1_ATHA,AT4G21230.1_ATHA,AT4G21400.1_ATHA,AT4G21410.1_ATHA,AT4G23130.2_ATHA,AT4G23140.2_ATHA,AT4G23150.1_ATHA,AT4G23160.1_ATHA,AT4G23180.1_ATHA,AT4G23190.1_ATHA,AT4G2320…
36	.	.	.	.	.	AGRA_00082_AGRAM,AGRA_01088_AGRAM,AGRA_01174_AGRAM,AGRA_01175_AGRAM,AGRA_01186_AGRAM,AGRA_01193_AGRAM,AGRA_01256_AGRAM,AGRA_01285_AGRAM,AGRA_01301_AGRAM,AGRA_01416_AGRAM,AGRA_01457_AGRAM,AGRA_01464_AGRAM,AGRA_01519_AGRAM,AGRA_01524_AGRAM,AGRA_01543_AGRAM,AGRA_01568_AGRAM,AGRA_01570_AGRAM,AGRA_01578_AGRAM,AGRA_01595_AGRAM,AGRA_01612_AGRAM,AGRA_01627_AGRAM,AGRA_01628_AGRAM,AGRA_01631_AGRAM,AGRA_016…
37	.	.	.	.	.	AGRA_04017_AGRAM,AGRA_04897_AGRAM,AGRA_04898_AGRAM,AGRA_05476_AGRAM,AGRA_07668_AGRAM,AGRA_11687_AGRAM,AGRA_13250_AGRAM,AGRA_13593_AGRAM,AGRA_14138_AGRAM,AGRA_20243_AGRAM,AGRA_22010_AGRAM,AT1G09080.1_ATHA,AT1G16030.1_ATHA,AT1G56410.1_ATHA,AT3G09440.2_ATHA,AT3G12580.1_ATHA,AT4G24280.1_ATHA,AT4G37910.1_ATHA,AT5G02490.1_ATHA,AT5G02500.1_ATHA,AT5G09590.1_ATHA,AT5G28540.1_ATHA,AT5G42020.1_ATHA,AT5G4991…
38	.	.	.	.	.	AGRA_08129_AGRAM,AGRA_08130_AGRAM,AT1G05700.1_ATHA,AT1G07550.1_ATHA,AT1G07560.1_ATHA,AT1G49100.1_ATHA,AT1G51790.1_ATHA,AT1G51800.1_ATHA,AT1G51805.1_ATHA,AT1G51810.1_ATHA,AT1G51820.1_ATHA,AT1G51830.1_ATHA,AT1G51850.1_ATHA,AT1G51860.1_ATHA,AT1G51870.1_ATHA,AT1G51880.1_ATHA,AT1G51890.1_ATHA,AT1G51910.1_ATHA,AT2G04300.1_ATHA,AT2G14440.1_ATHA,AT2G14510.1_ATHA,AT2G19190.1_ATHA,AT2G19210.1_ATHA,AT2G1923…
39	.	.	.	.	.	AGRA_00619_AGRAM,AGRA_04279_AGRAM,AGRA_05320_AGRAM,AGRA_07036_AGRAM,AGRA_08332_AGRAM,AGRA_08439_AGRAM,AGRA_09216_AGRAM,AGRA_10019_AGRAM,AGRA_13197_AGRAM,AGRA_13945_AGRAM,AGRA_19211_AGRAM,AGRA_19776_AGRAM,AGRA_20847_AGRAM,AT1G31740.1_ATHA,AT1G45130.1_ATHA,AT1G77410.1_ATHA,AT2G16730.1_ATHA,AT2G28470.1_ATHA,AT2G32810.1_ATHA,AT3G13750.1_ATHA,AT3G52840.1_ATHA,AT4G26140.1_ATHA,AT4G35010.1_ATHA,AT4G3636…
40	.	.	.	.	.	AGRA_02074_AGRAM,AGRA_11764_AGRAM,AGRA_11844_AGRAM,AGRA_11846_AGRAM,AGRA_11850_AGRAM,AGRA_11852_AGRAM,AGRA_11868_AGRAM,AGRA_11869_AGRAM,AGRA_11871_AGRAM,AGRA_11890_AGRAM,AGRA_12048_AGRAM,AGRA_18823_AGRAM,AGRA_18849_AGRAM,AGRA_18884_AGRAM,AGRA_18887_AGRAM,AGRA_18888_AGRAM,AGRA_18948_AGRAM,AGRA_18969_AGRAM,AT3G07040.1_ATHA,Aqcoe2G121300.1.p_ACO,Aqcoe5G105200.1.p_ACO,Aqcoe7G180300.1.p_ACO,Aqcoe7G393…
41	.	.	.	.	.	AGRA_00134_AGRAM,AGRA_03649_AGRAM,AGRA_09113_AGRAM,AGRA_11724_AGRAM,AGRA_11725_AGRAM,AGRA_12606_AGRAM,AGRA_13594_AGRAM,AGRA_14452_AGRAM,AGRA_15259_AGRAM,AGRA_15260_AGRAM,AGRA_16722_AGRAM,AGRA_21643_AGRAM,AT1G01140.3_ATHA,AT1G29230.1_ATHA,AT1G30270.1_ATHA,AT2G25090.1_ATHA,AT2G26980.4_ATHA,AT2G34180.1_ATHA,AT4G18700.1_ATHA,AT4G24400.1_ATHA,AT4G30960.1_ATHA,AT5G01810.2_ATHA,AT5G07070.1_ATHA,AT5G1093…
42	.	.	.	.	.	AGRA_04100_AGRAM,AGRA_11997_AGRAM,AGRA_13353_AGRAM,AGRA_14004_AGRAM,AGRA_14006_AGRAM,AGRA_14007_AGRAM,AGRA_14009_AGRAM,AGRA_17884_AGRAM,AGRA_21492_AGRAM,AGRA_21493_AGRAM,AGRA_21817_AGRAM,AGRA_21818_AGRAM,AGRA_22573_AGRAM,AGRA_22579_AGRAM,AT1G70110.1_ATHA,AT1G70130.1_ATHA,AT2G37710.1_ATHA,AT2G43690.1_ATHA,AT2G43700.1_ATHA,AT3G08870.1_ATHA,AT3G45330.1_ATHA,AT3G45390.1_ATHA,AT3G45410.1_ATHA,AT3G4542…
43	.	.	.	.	.	AGRA_01107_AGRAM,AGRA_01251_AGRAM,AGRA_01294_AGRAM,AGRA_01434_AGRAM,AGRA_01442_AGRAM,AGRA_01561_AGRAM,AGRA_01563_AGRAM,AGRA_01589_AGRAM,AGRA_01604_AGRAM,AGRA_01606_AGRAM,AGRA_01621_AGRAM,AGRA_01624_AGRAM,AGRA_01626_AGRAM,AGRA_01648_AGRAM,AGRA_01688_AGRAM,AGRA_01692_AGRAM,AGRA_01756_AGRAM,AGRA_01795_AGRAM,AGRA_01800_AGRAM,AGRA_01801_AGRAM,AGRA_01802_AGRAM,AGRA_03382_AGRAM,AGRA_03433_AGRAM,AGRA_034…
44	.	.	.	.	.	AGRA_01202_AGRAM,AGRA_01203_AGRAM,AGRA_01204_AGRAM,AGRA_01205_AGRAM,AGRA_01206_AGRAM,AGRA_01207_AGRAM,AGRA_10461_AGRAM,AGRA_10464_AGRAM,AGRA_10465_AGRAM,AGRA_10466_AGRAM,AGRA_10468_AGRAM,AGRA_10469_AGRAM,AGRA_10473_AGRAM,AGRA_10474_AGRAM,AGRA_10475_AGRAM,AGRA_10477_AGRAM,AGRA_10478_AGRAM,AGRA_10479_AGRAM,AGRA_10480_AGRAM,AGRA_10481_AGRAM,AGRA_10482_AGRAM,AGRA_10484_AGRAM,AGRA_10485_AGRAM,AGRA_104…
45	.	.	.	.	.	ChrSy.fgenesh.mRNA.18_OSA,ChrSy.fgenesh.mRNA.20_OSA,LOC_Os01g01200.1_OSA,LOC_Os01g09270.1_OSA,LOC_Os01g13960.1_OSA,LOC_Os01g16480.1_OSA,LOC_Os01g23560.1_OSA,LOC_Os01g24330.1_OSA,LOC_Os01g27930.1_OSA,LOC_Os01g29260.1_OSA,LOC_Os01g32510.1_OSA,LOC_Os01g36440.1_OSA,LOC_Os01g39740.1_OSA,LOC_Os01g41080.1_OSA,LOC_Os01g68340.1_OSA,LOC_Os01g71660.1_OSA,LOC_Os02g10330.1_OSA,LOC_Os02g16990.1_OSA,LOC_Os02g17…
46	.	.	.	.	.	AGRA_09023_AGRAM,AGRA_09024_AGRAM,AGRA_09025_AGRAM,AGRA_11119_AGRAM,AGRA_11120_AGRAM,AGRA_11121_AGRAM,AGRA_12918_AGRAM,AGRA_18635_AGRAM,AT1G26560.1_ATHA,AT1G52400.1_ATHA,AT1G66270.1_ATHA,AT1G66280.1_ATHA,AT1G75940.1_ATHA,AT2G25630.1_ATHA,AT2G44450.1_ATHA,AT2G44460.1_ATHA,AT2G44470.3_ATHA,AT2G44480.1_ATHA,AT2G44490.1_ATHA,AT3G03640.1_ATHA,AT3G09260.1_ATHA,AT3G18070.1_ATHA,AT3G18080.1_ATHA,AT3G2137…
47	.	.	.	.	.	AGRA_09844_AGRAM,AGRA_09845_AGRAM,AT1G22340.1_ATHA,AT1G22360.1_ATHA,AT1G22370.2_ATHA,AT1G22380.1_ATHA,AT1G22400.1_ATHA,AT1G78270.1_ATHA,Aqcoe0908s0001.1.p_ACO,Aqcoe4G010500.1.p_ACO,Aqcoe4G038700.1.p_ACO,Aqcoe4G038800.1.p_ACO,Aqcoe4G038900.1.p_ACO,Aqcoe4G039400.1.p_ACO,Aqcoe4G039500.1.p_ACO,Aqcoe4G102200.1.p_ACO,Aqcoe4G102700.1.p_ACO,Aqcoe4G127200.1.p_ACO,Aqcoe4G130900.1.p_ACO,Aqcoe4G131200.1.p_AC…
48	.	.	.	.	.	LOC_Os01g01530.1_OSA,LOC_Os01g20150.1_OSA,LOC_Os01g24660.1_OSA,LOC_Os01g32550.1_OSA,LOC_Os01g37430.1_OSA,LOC_Os01g63740.1_OSA,LOC_Os02g07620.1_OSA,LOC_Os02g08390.1_OSA,LOC_Os02g20510.1_OSA,LOC_Os02g28250.1_OSA,LOC_Os02g29950.1_OSA,LOC_Os02g34010.1_OSA,LOC_Os02g34210.1_OSA,LOC_Os02g40930.1_OSA,LOC_Os02g45020.1_OSA,LOC_Os03g13890.1_OSA,LOC_Os03g14490.1_OSA,LOC_Os03g29010.1_OSA,LOC_Os03g30390.1_OSA,…
49	.	.	.	.	.	AGRA_00066_AGRAM,AGRA_00067_AGRAM,AGRA_00068_AGRAM,AGRA_00069_AGRAM,AGRA_00070_AGRAM,AGRA_00071_AGRAM,AGRA_02152_AGRAM,AGRA_02153_AGRAM,AGRA_02154_AGRAM,AGRA_02155_AGRAM,AGRA_02156_AGRAM,AGRA_02173_AGRAM,AGRA_02174_AGRAM,AGRA_02175_AGRAM,AGRA_02176_AGRAM,AGRA_02177_AGRAM,AGRA_02180_AGRAM,AGRA_02181_AGRAM,AGRA_02236_AGRAM,AGRA_02342_AGRAM,AGRA_02343_AGRAM,AGRA_02345_AGRAM,AGRA_02347_AGRAM,AGRA_023…
50	.	.	.	.	.	PA-936885897_PAME,Pm000483_PMUM,Pm001050_PMUM,Pm001214_PMUM,Pm001382_PMUM,Pm001486_PMUM,Pm001535_PMUM,Pm001536_PMUM,Pm001557_PMUM,Pm001558_PMUM,Pm001559_PMUM,Pm001617_PMUM,Pm001664_PMUM,Pm001699_PMUM,Pm001732_PMUM,Pm001849_PMUM,Pm001884_PMUM,Pm001955_PMUM,Pm002945_PMUM,Pm003651_PMUM,Pm004587_PMUM,Pm005610_PMUM,Pm006496_PMUM,Pm006867_PMUM,Pm007247_PMUM,Pm007276_PMUM,Pm007301_PMUM,Pm007302_PMUM,Pm0…
51	.	.	.	.	.	ChrSy.fgenesh.mRNA.12_OSA,ChrSy.fgenesh.mRNA.22_OSA,ChrSy.fgenesh.mRNA.55_OSA,ChrSy.fgenesh.mRNA.62_OSA,ChrSy.fgenesh.mRNA.72_OSA,ChrSy.fgenesh.mRNA.77_OSA,ChrUn.fgenesh.mRNA.11_OSA,ChrUn.fgenesh.mRNA.5_OSA,ChrUn.fgenesh.mRNA.88_OSA,GSMUA_AchrUn_randomP11040_001_MAC,Lchi00509_LCH,Lchi02159_LCH,Lchi02452_LCH,Lchi03536_LCH,Lchi03628_LCH,Lchi03682_LCH,Lchi04126_LCH,Lchi04377_LCH,Lchi04385_LCH,Lchi04…
52	.	.	.	.	.	AGRA_04518_AGRAM,AGRA_05255_AGRAM,AGRA_05256_AGRAM,AGRA_07233_AGRAM,AGRA_07234_AGRAM,AGRA_08486_AGRAM,AGRA_10668_AGRAM,AGRA_13503_AGRAM,AGRA_13504_AGRAM,AGRA_16119_AGRAM,AGRA_17012_AGRAM,AGRA_17753_AGRAM,AGRA_19297_AGRAM,AT1G21850.1_ATHA,AT1G21860.1_ATHA,AT1G41830.1_ATHA,AT1G55560.1_ATHA,AT1G55570.1_ATHA,AT1G75790.1_ATHA,AT1G76160.1_ATHA,AT2G23630.1_ATHA,AT3G13390.1_ATHA,AT3G13400.1_ATHA,AT4G1242…
53	.	.	.	.	.	AGRA_03903_AGRAM,AGRA_05182_AGRAM,AGRA_07330_AGRAM,AGRA_09261_AGRAM,AGRA_10030_AGRAM,AGRA_10952_AGRAM,AGRA_17292_AGRAM,AGRA_19555_AGRAM,AGRA_19722_AGRAM,AT1G04160.1_ATHA,AT1G04600.1_ATHA,AT1G08730.1_ATHA,AT1G17580.1_ATHA,AT1G50360.1_ATHA,AT1G54560.1_ATHA,AT2G20290.1_ATHA,AT2G31900.1_ATHA,AT2G33240.1_ATHA,AT3G19960.2_ATHA,AT3G58160.1_ATHA,AT4G27370.1_ATHA,AT4G28710.1_ATHA,AT4G33200.1_ATHA,AT5G2049…
54	.	.	.	.	.	AGRA_11802_AGRAM,AGRA_11806_AGRAM,AGRA_11807_AGRAM,AGRA_11808_AGRAM,AGRA_18512_AGRAM,AGRA_18865_AGRAM,AGRA_18870_AGRAM,AT3G46530.1_ATHA,AT3G46710.1_ATHA,AT3G46730.1_ATHA,Aqcoe1G175500.2.p_ACO,Aqcoe1G176200.1.p_ACO,Aqcoe1G253200.1.p_ACO,Aqcoe3G358000.1.p_ACO,Aqcoe3G358100.1.p_ACO,Aqcoe3G358200.1.p_ACO,CD-2835761033_CDEM,CD-2835775493_CDEM,CD-2835779726_CDEM,CD-2835779741_CDEM,CD-2835786356_CDEM,CD…
55	.	.	.	.	.	AGRA_12722_AGRAM,AGRA_12723_AGRAM,AGRA_14268_AGRAM,AGRA_14270_AGRAM,AGRA_14943_AGRAM,AGRA_14944_AGRAM,AGRA_14945_AGRAM,AGRA_14946_AGRAM,AGRA_14948_AGRAM,AT3G14610.1_ATHA,AT3G14620.1_ATHA,AT3G14630.1_ATHA,AT3G14640.1_ATHA,AT3G14650.1_ATHA,AT3G14660.1_ATHA,AT3G14680.1_ATHA,AT3G14690.1_ATHA,Aqcoe1G386800.1.p_ACO,Aqcoe2G430300.1.p_ACO,Aqcoe3G173700.1.p_ACO,Aqcoe4G097900.1.p_ACO,Aqcoe4G098000.1.p_ACO,…
56	.	.	.	.	.	AGRA_01527_AGRAM,AGRA_08014_AGRAM,AGRA_08554_AGRAM,AGRA_10087_AGRAM,AGRA_13372_AGRAM,AGRA_14359_AGRAM,AGRA_16301_AGRAM,AGRA_16695_AGRAM,AGRA_18042_AGRAM,AGRA_22532_AGRAM,AGRA_22564_AGRAM,AGRA_22927_AGRAM,Aqcoe1G320800.1.p_ACO,Aqcoe6G169100.1.p_ACO,KMZ58336.1_ZMARI,KMZ58917.1_ZMARI,KMZ61494.1_ZMARI,KMZ65627.1_ZMARI,KMZ67557.1_ZMARI,KMZ68775.1_ZMARI,KMZ70636.1_ZMARI,KMZ71805.1_ZMARI,KMZ72896.1_ZMAR…
57	.	.	.	.	.	AGRA_09013_AGRAM,AT5G60900.1_ATHA,Aqcoe3G225300.1.p_ACO,Aqcoe3G225500.1.p_ACO,Aqcoe3G225600.1.p_ACO,Aqcoe3G235100.1.p_ACO,Aqcoe3G235200.1.p_ACO,Aqcoe4G309700.1.p_ACO,GSMUA_Achr3P19280_001_MAC,GSMUA_Achr9P20150_001_MAC,GSMUA_Achr9P27650_001_MAC,GSMUA_AchrUn_randomP18620_001_MAC,GSVIVT01001399001_VVIN,GSVIVT01001679001_VVIN,GSVIVT01017953001_VVIN,GSVIVT01025346001_VVIN,GSVIVT01025347001_VVIN,GSVIVT…
58	.	.	.	.	.	AGRA_00025_AGRAM,AGRA_01403_AGRAM,AGRA_02126_AGRAM,AGRA_05797_AGRAM,AGRA_08892_AGRAM,AGRA_10151_AGRAM,AGRA_10551_AGRAM,AGRA_11241_AGRAM,AGRA_12991_AGRAM,AGRA_13022_AGRAM,AGRA_21707_AGRAM,AT1G13210.1_ATHA,AT1G17500.1_ATHA,AT1G26130.2_ATHA,AT1G54280.1_ATHA,AT1G59820.1_ATHA,AT1G68710.1_ATHA,AT1G72700.1_ATHA,AT3G13900.1_ATHA,AT3G25610.1_ATHA,AT3G27870.1_ATHA,AT5G04930.1_ATHA,AT5G44240.1_ATHA,Aqcoe1G3…
59	.	.	.	.	.	AGRA_00614_AGRAM,AGRA_00919_AGRAM,AGRA_03709_AGRAM,AGRA_05908_AGRAM,AGRA_09214_AGRAM,AGRA_09589_AGRAM,AGRA_10077_AGRAM,AGRA_15600_AGRAM,AGRA_16326_AGRAM,AGRA_19886_AGRAM,AGRA_22078_AGRAM,AT1G01120.1_ATHA,AT1G04220.1_ATHA,AT1G19440.1_ATHA,AT1G25450.1_ATHA,AT1G68530.1_ATHA,AT2G15090.1_ATHA,AT2G16280.1_ATHA,AT2G26250.1_ATHA,AT2G26640.1_ATHA,AT2G46720.1_ATHA,AT3G10280.1_ATHA,AT3G52160.1_ATHA,AT4G3425…
60	.	.	.	.	.	AGRA_01690_AGRAM,AGRA_01691_AGRAM,AGRA_04438_AGRAM,AGRA_04622_AGRAM,AGRA_05565_AGRAM,AGRA_06167_AGRAM,AGRA_14394_AGRAM,AGRA_16434_AGRAM,AGRA_18201_AGRAM,ChrUn.fgenesh.mRNA.3_OSA,LOC_Os07g15070.1_OSA,Lchi02401_LCH,Lchi03226_LCH,Lchi05351_LCH,Lchi05484_LCH,Lchi06631_LCH,Lchi06682_LCH,Lchi06684_LCH,Lchi06687_LCH,Lchi07193_LCH,Lchi07614_LCH,Lchi07617_LCH,Lchi07721_LCH,Lchi09958_LCH,Lchi10029_LCH,Lchi…
61	.	.	.	.	.	AGRA_12090_AGRAM,AGRA_18697_AGRAM,AT3G01050.1_ATHA,AT5G15460.2_ATHA,Aqcoe3G358700.1.p_ACO,CD-2835756482_CDEM,CD-2835760022_CDEM,GSVIVT01011498001_VVIN,GSVIVT01018480001_VVIN,LOC_Os03g31290.1_OSA,Lchi00512_LCH,Lchi04431_LCH,Lchi04462_LCH,Lchi04528_LCH,Lchi05284_LCH,Lchi05420_LCH,Lchi05557_LCH,Lchi05714_LCH,Lchi05802_LCH,Lchi05899_LCH,Lchi06143_LCH,Lchi06690_LCH,Lchi07246_LCH,Lchi07816_LCH,Lchi0784…
62	.	.	.	.	.	GSVIVT01011820001_VVIN,Lchi00357_LCH,Lchi00361_LCH,Lchi00730_LCH,Lchi00782_LCH,Lchi01201_LCH,Lchi01291_LCH,Lchi01611_LCH,Lchi01612_LCH,Lchi02160_LCH,Lchi02178_LCH,Lchi02982_LCH,Lchi03164_LCH,Lchi04051_LCH,Lchi04375_LCH,Lchi04560_LCH,Lchi04868_LCH,Lchi05160_LCH,Lchi05412_LCH,Lchi05416_LCH,Lchi05654_LCH,Lchi06483_LCH,Lchi06565_LCH,Lchi06597_LCH,Lchi06635_LCH,Lchi06711_LCH,Lchi07233_LCH,Lchi07687_LC…
63	.	.	.	.	.	AGRA_03377_AGRAM,AGRA_11819_AGRAM,AGRA_13261_AGRAM,AGRA_13999_AGRAM,AGRA_14000_AGRAM,AGRA_14126_AGRAM,AGRA_16892_AGRAM,AGRA_18795_AGRAM,AGRA_21802_AGRAM,AGRA_22557_AGRAM,AT1G10010.1_ATHA,AT1G44100.1_ATHA,AT1G58360.1_ATHA,AT1G77380.1_ATHA,AT5G09220.1_ATHA,AT5G23810.1_ATHA,AT5G49630.1_ATHA,AT5G63850.1_ATHA,Aqcoe1546s0001.1.p_ACO,Aqcoe1G215300.1.p_ACO,Aqcoe1G381700.1.p_ACO,Aqcoe3G187600.1.p_ACO,Aqco…
64	.	.	.	.	.	AGRA_21464_AGRAM,AT1G45616.1_ATHA,AT1G47890.1_ATHA,AT1G71390.1_ATHA,AT1G71400.1_ATHA,AT2G15042.1_ATHA,AT2G15080.2_ATHA,AT2G25440.1_ATHA,AT2G32660.1_ATHA,AT2G32680.1_ATHA,AT2G33020.1_ATHA,AT2G33050.1_ATHA,AT2G33060.1_ATHA,AT2G33080.1_ATHA,AT3G05360.1_ATHA,AT3G05370.1_ATHA,AT3G05650.1_ATHA,AT3G05660.1_ATHA,AT3G11010.1_ATHA,AT3G11080.1_ATHA,AT3G23010.1_ATHA,AT3G23110.1_ATHA,AT3G23120.1_ATHA,AT3G2490…
65	.	.	.	.	.	Aqcoe0012s0001.1.p_ACO,Aqcoe0012s0002.1.p_ACO,Aqcoe0313s0001.1.p_ACO,Aqcoe0603s0001.1.p_ACO,Aqcoe3G246100.1.p_ACO,Aqcoe4G073800.1.p_ACO,Aqcoe4G073900.1.p_ACO,Aqcoe4G075200.2.p_ACO,Aqcoe4G075300.1.p_ACO,Aqcoe4G075600.1.p_ACO,Aqcoe4G075700.1.p_ACO,Aqcoe4G104700.1.p_ACO,Aqcoe4G105000.2.p_ACO,Aqcoe4G105200.1.p_ACO,Aqcoe4G113600.1.p_ACO,Aqcoe4G116800.1.p_ACO,Aqcoe4G118300.1.p_ACO,Aqcoe4G118800.1.p_ACO…
66	.	.	.	.	.	AGRA_01911_AGRAM,AGRA_11526_AGRAM,AGRA_13694_AGRAM,AGRA_15507_AGRAM,AGRA_19085_AGRAM,AGRA_22109_AGRAM,AT1G27770.1_ATHA,AT2G22950.1_ATHA,AT2G41560.1_ATHA,AT3G21180.1_ATHA,AT3G22910.1_ATHA,AT3G57330.1_ATHA,AT3G63380.1_ATHA,AT4G29900.1_ATHA,AT4G37640.1_ATHA,AT5G53010.1_ATHA,AT5G57110.2_ATHA,Aqcoe2G027400.1.p_ACO,Aqcoe2G354000.2.p_ACO,Aqcoe5G046300.1.p_ACO,Aqcoe6G281400.1.p_ACO,Aqcoe7G262000.6.p_ACO,…
67	.	.	.	.	.	AGRA_12301_AGRAM,AGRA_17986_AGRAM,AGRA_17988_AGRAM,AGRA_17989_AGRAM,AGRA_17990_AGRAM,AGRA_17991_AGRAM,AGRA_17994_AGRAM,AGRA_17995_AGRAM,AGRA_21020_AGRAM,AGRA_21090_AGRAM,AT1G11610.2_ATHA,AT2G30750.1_ATHA,AT2G30770.1_ATHA,AT3G48270.1_ATHA,AT3G48280.1_ATHA,AT3G48290.2_ATHA,AT3G48300.1_ATHA,AT3G48310.1_ATHA,AT3G48320.1_ATHA,AT4G13290.1_ATHA,AT4G13310.1_ATHA,AT4G20240.1_ATHA,AT5G24950.1_ATHA,AT5G2496…
68	.	.	.	.	.	AGRA_04951_AGRAM,AGRA_05236_AGRAM,AGRA_05534_AGRAM,AGRA_05538_AGRAM,AGRA_06074_AGRAM,AGRA_09034_AGRAM,AGRA_13971_AGRAM,AGRA_19675_AGRAM,AGRA_19700_AGRAM,AT1G04150.1_ATHA,AT1G22610.1_ATHA,AT1G51570.1_ATHA,AT1G74720.1_ATHA,AT3G03680.1_ATHA,AT3G57880.1_ATHA,AT3G61300.1_ATHA,AT4G00700.1_ATHA,AT4G11610.1_ATHA,AT4G20080.1_ATHA,AT5G06850.1_ATHA,AT5G12970.1_ATHA,AT5G17980.1_ATHA,AT5G48060.1_ATHA,Aqcoe1G0…
69	.	.	.	.	.	AGRA_11745_AGRAM,AGRA_12675_AGRAM,AGRA_12747_AGRAM,AGRA_12748_AGRAM,AGRA_14671_AGRAM,AGRA_15843_AGRAM,AGRA_17119_AGRAM,AGRA_19402_AGRAM,AT1G05570.1_ATHA,AT1G06490.1_ATHA,AT2G13680.1_ATHA,AT2G31960.2_ATHA,AT2G36850.1_ATHA,AT3G07160.1_ATHA,AT3G14570.1_ATHA,AT3G59100.1_ATHA,AT4G03550.1_ATHA,AT4G04970.1_ATHA,AT5G13000.1_ATHA,AT5G36870.1_ATHA,Aqcoe1G199000.1.p_ACO,Aqcoe1G266700.1.p_ACO,Aqcoe2G005400.1…
70	.	.	.	.	.	AGRA_00511_AGRAM,AGRA_02893_AGRAM,AGRA_03075_AGRAM,AGRA_03076_AGRAM,AGRA_03991_AGRAM,AGRA_05489_AGRAM,AGRA_08982_AGRAM,AGRA_12175_AGRAM,AGRA_21364_AGRAM,AGRA_21559_AGRAM,AGRA_21560_AGRAM,AT1G05580.1_ATHA,AT1G06970.1_ATHA,AT1G64170.1_ATHA,AT2G13620.1_ATHA,AT2G30240.1_ATHA,AT2G31910.1_ATHA,AT3G17630.1_ATHA,AT3G53720.1_ATHA,AT4G23700.1_ATHA,AT5G41610.1_ATHA,Aqcoe1G076400.1.p_ACO,Aqcoe1G147600.1.p_AC…
71	.	.	.	.	.	AGRA_10542_AGRAM,AGRA_11907_AGRAM,AGRA_12534_AGRAM,AGRA_12535_AGRAM,AGRA_12536_AGRAM,AGRA_12537_AGRAM,AGRA_12538_AGRAM,AGRA_14645_AGRAM,AGRA_21022_AGRAM,AT1G55850.1_ATHA,AT4G23990.1_ATHA,AT4G24000.1_ATHA,AT4G24010.1_ATHA,Aqcoe0009s0010.1.p_ACO,Aqcoe0009s0021.1.p_ACO,Aqcoe0016s0006.1.p_ACO,Aqcoe0016s0009.1.p_ACO,Aqcoe0035s0004.1.p_ACO,Aqcoe1G175800.1.p_ACO,Aqcoe4G233700.1.p_ACO,Aqcoe4G305400.1.p_A…
72	.	.	.	.	.	AGRA_06076_AGRAM,AGRA_10035_AGRAM,AGRA_19784_AGRAM,AGRA_19814_AGRAM,AGRA_19815_AGRAM,AGRA_19816_AGRAM,AGRA_19818_AGRAM,AGRA_19819_AGRAM,AGRA_19834_AGRAM,AGRA_19835_AGRAM,AGRA_19836_AGRAM,AGRA_19837_AGRAM,AGRA_19838_AGRAM,AGRA_19839_AGRAM,AGRA_19840_AGRAM,AGRA_19841_AGRAM,AGRA_19842_AGRAM,AGRA_19843_AGRAM,AGRA_19844_AGRAM,AGRA_19845_AGRAM,AGRA_19846_AGRAM,AGRA_19851_AGRAM,AGRA_19858_AGRAM,AT1G1230…
73	.	.	.	.	.	ChrUn.fgenesh.mRNA.44_OSA,LOC_Os01g19710.1_OSA,LOC_Os01g20170.1_OSA,LOC_Os01g22140.1_OSA,LOC_Os01g24130.1_OSA,LOC_Os01g24150.1_OSA,LOC_Os01g24170.1_OSA,LOC_Os01g24200.1_OSA,LOC_Os01g24270.1_OSA,LOC_Os01g24420.1_OSA,LOC_Os01g24890.1_OSA,LOC_Os01g25060.1_OSA,LOC_Os01g27660.1_OSA,LOC_Os01g29850.1_OSA,LOC_Os01g31960.1_OSA,LOC_Os01g33609.1_OSA,LOC_Os01g35210.1_OSA,LOC_Os01g46100.1_OSA,LOC_Os01g55470.1…
74	.	.	.	.	.	Aqcoe3G182600.1.p_ACO,Pm000307_PMUM,Pm000577_PMUM,Pm000755_PMUM,Pm000935_PMUM,Pm001052_PMUM,Pm001117_PMUM,Pm001182_PMUM,Pm001310_PMUM,Pm001406_PMUM,Pm001539_PMUM,Pm001605_PMUM,Pm001678_PMUM,Pm001679_PMUM,Pm001689_PMUM,Pm001739_PMUM,Pm001743_PMUM,Pm001871_PMUM,Pm001877_PMUM,Pm002013_PMUM,Pm002273_PMUM,Pm002412_PMUM,Pm002690_PMUM,Pm003685_PMUM,Pm003736_PMUM,Pm003803_PMUM,Pm003944_PMUM,Pm004001_PMUM…
75	.	.	.	.	.	AGRA_01124_AGRAM,AGRA_07855_AGRAM,AGRA_08928_AGRAM,AGRA_11326_AGRAM,AGRA_11651_AGRAM,AGRA_11951_AGRAM,AGRA_12615_AGRAM,AGRA_15338_AGRAM,AGRA_18985_AGRAM,AT1G34210.1_ATHA,AT1G60800.1_ATHA,AT1G71830.1_ATHA,AT2G13790.1_ATHA,AT2G13800.1_ATHA,AT2G23950.1_ATHA,AT3G25560.3_ATHA,AT4G30520.1_ATHA,AT4G33430.2_ATHA,AT5G10290.1_ATHA,AT5G16000.1_ATHA,AT5G45780.1_ATHA,AT5G63710.1_ATHA,AT5G65240.2_ATHA,Aqcoe3G0…
76	.	.	.	.	.	AGRA_00501_AGRAM,AGRA_01040_AGRAM,AGRA_01041_AGRAM,AGRA_01065_AGRAM,AGRA_02255_AGRAM,AGRA_09710_AGRAM,AGRA_12445_AGRAM,AGRA_12491_AGRAM,AGRA_14612_AGRAM,AGRA_15906_AGRAM,AGRA_17554_AGRAM,AT1G14830.1_ATHA,AT1G14840.1_ATHA,AT1G24764.1_ATHA,AT1G68060.1_ATHA,AT2G01730.1_ATHA,AT2G01750.2_ATHA,AT2G44590.3_ATHA,AT3G60190.1_ATHA,AT3G61760.1_ATHA,AT5G42080.1_ATHA,Aqcoe1G046200.1.p_ACO,Aqcoe3G007800.1.p_AC…
77	.	.	.	.	.	AGRA_01535_AGRAM,AGRA_02039_AGRAM,AGRA_06347_AGRAM,AGRA_12063_AGRAM,AGRA_12398_AGRAM,AGRA_14212_AGRAM,AGRA_14578_AGRAM,AGRA_18744_AGRAM,AGRA_22700_AGRAM,AT1G03740.1_ATHA,AT1G09600.1_ATHA,AT1G18670.1_ATHA,AT1G33770.1_ATHA,AT1G53050.1_ATHA,AT1G54610.2_ATHA,AT1G57700.1_ATHA,AT1G71530.1_ATHA,AT1G74330.1_ATHA,AT3G01085.1_ATHA,AT3G05050.1_ATHA,AT4G10010.1_ATHA,AT4G22940.1_ATHA,AT5G39420.1_ATHA,AT5G4429…
78	.	.	.	.	.	AGRA_05164_AGRAM,AGRA_07212_AGRAM,AGRA_07213_AGRAM,AGRA_09551_AGRAM,AGRA_17433_AGRAM,AGRA_20011_AGRAM,AGRA_21631_AGRAM,AT1G62200.1_ATHA,AT2G02020.1_ATHA,AT2G02040.1_ATHA,AT2G40460.1_ATHA,AT3G54140.1_ATHA,AT5G01180.1_ATHA,AT5G46040.1_ATHA,AT5G46050.1_ATHA,Aqcoe1G083500.1.p_ACO,Aqcoe1G397500.1.p_ACO,Aqcoe1G455700.1.p_ACO,Aqcoe2G103900.1.p_ACO,Aqcoe2G104000.1.p_ACO,Aqcoe2G255800.1.p_ACO,Aqcoe2G38070…
79	.	.	.	.	.	AGRA_04770_AGRAM,AGRA_07787_AGRAM,AGRA_08714_AGRAM,AGRA_15702_AGRAM,AGRA_16538_AGRAM,AGRA_16661_AGRAM,AGRA_17404_AGRAM,AGRA_17543_AGRAM,AGRA_17936_AGRAM,AGRA_19102_AGRAM,AGRA_21264_AGRAM,AT1G06710.1_ATHA,AT1G26850.1_ATHA,AT1G31850.3_ATHA,AT1G33170.1_ATHA,AT2G43200.1_ATHA,AT2G45750.1_ATHA,AT4G00750.1_ATHA,AT4G10440.1_ATHA,AT4G18030.1_ATHA,AT4G19120.2_ATHA,Aqcoe2G314600.1.p_ACO,Aqcoe3G079800.1.p_AC…
80	.	.	.	.	.	AGRA_11915_AGRAM,AGRA_11917_AGRAM,AGRA_13109_AGRAM,AGRA_13586_AGRAM,AGRA_13587_AGRAM,AGRA_16419_AGRAM,AGRA_18025_AGRAM,AGRA_18027_AGRAM,AGRA_18946_AGRAM,AGRA_18947_AGRAM,AGRA_22375_AGRAM,AT1G09930.1_ATHA,AT4G10770.1_ATHA,AT4G16370.1_ATHA,AT4G26590.1_ATHA,AT4G27730.1_ATHA,AT5G53510.1_ATHA,AT5G53520.1_ATHA,AT5G55930.1_ATHA,AT5G64410.1_ATHA,Aqcoe1G374100.1.p_ACO,Aqcoe3G368400.1.p_ACO,Aqcoe4G078000.1…
81	.	.	.	.	.	AGRA_00642_AGRAM,AGRA_05672_AGRAM,AGRA_08728_AGRAM,AGRA_08834_AGRAM,AGRA_10961_AGRAM,AGRA_21221_AGRAM,AT1G17420.1_ATHA,AT1G55020.1_ATHA,AT1G67560.1_ATHA,AT1G72520.1_ATHA,AT3G22400.1_ATHA,AT3G45140.1_ATHA,Aqcoe1G020000.1.p_ACO,Aqcoe1G020100.1.p_ACO,Aqcoe1G020200.1.p_ACO,Aqcoe1G020300.1.p_ACO,Aqcoe1G020400.1.p_ACO,Aqcoe2G341800.1.p_ACO,Aqcoe5G057200.1.p_ACO,Aqcoe5G370000.1.p_ACO,Aqcoe5G377600.1.p_A…
82	.	.	.	.	.	Lchi00370_LCH,Lchi00409_LCH,Lchi00456_LCH,Lchi00792_LCH,Lchi00824_LCH,Lchi00829_LCH,Lchi00893_LCH,Lchi00923_LCH,Lchi00986_LCH,Lchi01625_LCH,Lchi01716_LCH,Lchi01950_LCH,Lchi02682_LCH,Lchi02699_LCH,Lchi03063_LCH,Lchi03152_LCH,Lchi03169_LCH,Lchi03306_LCH,Lchi03451_LCH,Lchi03509_LCH,Lchi03511_LCH,Lchi03979_LCH,Lchi04379_LCH,Lchi04439_LCH,Lchi04549_LCH,Lchi04667_LCH,Lchi04747_LCH,Lchi04751_LCH,Lchi049…
83	.	.	.	.	.	Lchi01042_LCH,Lchi01070_LCH,Lchi03117_LCH,Lchi03127_LCH,Lchi03253_LCH,Lchi03362_LCH,Lchi03388_LCH,Lchi04507_LCH,Lchi05066_LCH,Lchi05503_LCH,Lchi06523_LCH,Lchi06567_LCH,Lchi07036_LCH,Lchi07793_LCH,Lchi07842_LCH,Lchi07867_LCH,Lchi08069_LCH,Lchi08298_LCH,Lchi08522_LCH,Lchi08652_LCH,Lchi08655_LCH,Lchi09249_LCH,Lchi09339_LCH,Lchi09570_LCH,Lchi09853_LCH,Lchi10282_LCH,Lchi11077_LCH,Lchi11182_LCH,Lchi119…
84	.	.	.	.	.	AGRA_03776_AGRAM,AGRA_03780_AGRAM,AGRA_03783_AGRAM,AGRA_04927_AGRAM,AGRA_04928_AGRAM,AGRA_04929_AGRAM,AGRA_04930_AGRAM,AGRA_04932_AGRAM,AGRA_04935_AGRAM,AGRA_04936_AGRAM,AGRA_15053_AGRAM,AT2G34930.1_ATHA,Aqcoe0189s0002.1.p_ACO,Aqcoe2G077100.1.p_ACO,Aqcoe3G127800.1.p_ACO,Aqcoe3G128000.1.p_ACO,Aqcoe4G070800.1.p_ACO,Aqcoe4G140400.1.p_ACO,Aqcoe5G077500.1.p_ACO,Aqcoe5G077900.1.p_ACO,Aqcoe5G078000.1.p_…
85	.	.	.	.	.	Pm001263_PMUM,Pm001668_PMUM,Pm001669_PMUM,Pm001686_PMUM,Pm001750_PMUM,Pm001751_PMUM,Pm001781_PMUM,Pm001804_PMUM,Pm001812_PMUM,Pm002043_PMUM,Pm002071_PMUM,Pm002169_PMUM,Pm004155_PMUM,Pm006031_PMUM,Pm006851_PMUM,Pm007072_PMUM,Pm007089_PMUM,Pm007093_PMUM,Pm007184_PMUM,Pm007185_PMUM,Pm007262_PMUM,Pm007263_PMUM,Pm007264_PMUM,Pm007288_PMUM,Pm007371_PMUM,Pm007475_PMUM,Pm007483_PMUM,Pm007508_PMUM,Pm00752…
86	.	.	.	.	.	AGRA_01689_AGRAM,AGRA_01806_AGRAM,AGRA_08479_AGRAM,AGRA_10340_AGRAM,AGRA_11916_AGRAM,AGRA_20547_AGRAM,Lchi04915_LCH,Lchi06629_LCH,Lchi07359_LCH,Lchi07673_LCH,Lchi07745_LCH,Lchi07756_LCH,Lchi07818_LCH,Lchi09400_LCH,Lchi09417_LCH,Lchi09432_LCH,Lchi09457_LCH,Lchi09496_LCH,Lchi10038_LCH,Lchi10202_LCH,Lchi10407_LCH,Lchi10607_LCH,Lchi10905_LCH,Lchi10906_LCH,Lchi11301_LCH,Lchi11557_LCH,Lchi12378_LCH,Lch…
87	.	.	.	.	.	LOC_Os02g46920.1_OSA,Pm001078_PMUM,Pm001446_PMUM,Pm001729_PMUM,Pm001761_PMUM,Pm001770_PMUM,Pm001933_PMUM,Pm001957_PMUM,Pm002099_PMUM,Pm002172_PMUM,Pm002173_PMUM,Pm004682_PMUM,Pm004891_PMUM,Pm006856_PMUM,Pm006932_PMUM,Pm007237_PMUM,Pm007328_PMUM,Pm007331_PMUM,Pm007453_PMUM,Pm007479_PMUM,Pm007480_PMUM,Pm007599_PMUM,Pm007659_PMUM,Pm007660_PMUM,Pm008074_PMUM,Pm011429_PMUM,Pm011944_PMUM,Pm011957_PMUM,…
88	.	.	.	.	.	AGRA_00821_AGRAM,AGRA_04430_AGRAM,AGRA_07971_AGRAM,AGRA_09451_AGRAM,AGRA_10760_AGRAM,AGRA_15779_AGRAM,AGRA_16348_AGRAM,AGRA_17934_AGRAM,AT1G05230.1_ATHA,AT1G17920.1_ATHA,AT1G34650.1_ATHA,AT1G73360.1_ATHA,AT1G79840.2_ATHA,AT2G32370.1_ATHA,AT3G03260.1_ATHA,AT3G61150.1_ATHA,AT4G00730.1_ATHA,AT4G04890.1_ATHA,AT4G17710.1_ATHA,AT4G21750.1_ATHA,AT5G17320.1_ATHA,AT5G46880.1_ATHA,AT5G52170.1_ATHA,Aqcoe1G3…
89	.	.	.	.	.	AGRA_01168_AGRAM,AGRA_01169_AGRAM,AGRA_05988_AGRAM,AGRA_05989_AGRAM,AGRA_07893_AGRAM,AGRA_08913_AGRAM,AGRA_09318_AGRAM,AT1G22150.1_ATHA,AT1G23090.1_ATHA,AT1G77990.1_ATHA,AT1G78000.1_ATHA,AT3G15990.1_ATHA,AT3G51895.1_ATHA,AT4G02700.1_ATHA,AT4G08620.1_ATHA,AT5G10180.1_ATHA,AT5G19600.1_ATHA,Aqcoe2G351200.1.p_ACO,Aqcoe3G013800.1.p_ACO,Aqcoe5G049400.1.p_ACO,Aqcoe6G059800.6.p_ACO,Aqcoe7G188600.1.p_ACO,…
90	.	.	.	.	.	AGRA_07913_AGRAM,AGRA_11553_AGRAM,AGRA_15450_AGRAM,AGRA_17643_AGRAM,AGRA_18299_AGRAM,AT1G17260.1_ATHA,AT1G80660.1_ATHA,AT2G07560.1_ATHA,AT2G18960.1_ATHA,AT2G24520.1_ATHA,AT3G42640.1_ATHA,AT3G47950.1_ATHA,AT3G60330.1_ATHA,AT4G11730.1_ATHA,AT4G30190.2_ATHA,AT5G57350.1_ATHA,AT5G62670.1_ATHA,Aqcoe3G094300.1.p_ACO,Aqcoe3G269300.1.p_ACO,Aqcoe7G309700.1.p_ACO,Aqcoe7G366100.1.p_ACO,Aqcoe7G443000.1.p_ACO,…
91	.	.	.	.	.	AGRA_05928_AGRAM,AGRA_12047_AGRAM,AGRA_12055_AGRAM,AGRA_17151_AGRAM,AGRA_19386_AGRAM,AGRA_19429_AGRAM,AGRA_19749_AGRAM,AGRA_19750_AGRAM,AGRA_19751_AGRAM,AGRA_19912_AGRAM,AGRA_22345_AGRAM,AGRA_22347_AGRAM,AT1G31280.1_ATHA,AT1G31290.1_ATHA,AT1G48410.2_ATHA,AT1G69440.1_ATHA,AT2G27880.1_ATHA,AT5G43810.2_ATHA,Aqcoe1G170900.1.p_ACO,Aqcoe2G159700.1.p_ACO,Aqcoe3G009200.1.p_ACO,Aqcoe3G351300.1.p_ACO,Aqcoe…
92	.	.	.	.	.	AGRA_10570_AGRAM,AGRA_10571_AGRAM,AGRA_10761_AGRAM,AGRA_10767_AGRAM,Aqcoe0009s0007.1.p_ACO,Aqcoe0009s0019.1.p_ACO,Aqcoe0009s0026.1.p_ACO,Aqcoe0009s0027.1.p_ACO,Aqcoe0014s0009.1.p_ACO,Aqcoe0014s0010.1.p_ACO,Aqcoe0016s0014.1.p_ACO,Aqcoe0035s0001.1.p_ACO,Aqcoe0035s0003.1.p_ACO,Aqcoe0086s0004.1.p_ACO,Aqcoe0086s0005.1.p_ACO,Aqcoe2G127000.2.p_ACO,Aqcoe3G293200.1.p_ACO,Aqcoe3G297600.1.p_ACO,Aqcoe4G08330…
93	.	.	.	.	.	AGRA_11913_AGRAM,AGRA_14601_AGRAM,AGRA_15996_AGRAM,AGRA_17636_AGRAM,AGRA_18944_AGRAM,AGRA_20928_AGRAM,AGRA_23265_AGRAM,AT1G16440.1_ATHA,AT1G79250.2_ATHA,AT2G36350.1_ATHA,AT2G44830.1_ATHA,AT3G12690.2_ATHA,AT3G27580.1_ATHA,AT3G52890.1_ATHA,AT4G26610.1_ATHA,AT5G03640.1_ATHA,AT5G40030.1_ATHA,AT5G47750.1_ATHA,AT5G55910.1_ATHA,Aqcoe1G156900.4.p_ACO,Aqcoe1G452500.1.p_ACO,Aqcoe2G131100.1.p_ACO,Aqcoe3G145…
94	.	.	.	.	.	AT1G11620.1_ATHA,AT1G11810.1_ATHA,AT1G12170.1_ATHA,AT1G12190.1_ATHA,AT1G24800.1_ATHA,AT1G24881.1_ATHA,AT1G25055.1_ATHA,AT1G25141.1_ATHA,AT1G25150.1_ATHA,AT1G25211.1_ATHA,AT1G31510.1_ATHA,AT1G32140.1_ATHA,AT1G32430.1_ATHA,AT1G47390.1_ATHA,AT1G50470.1_ATHA,AT1G51290.1_ATHA,AT1G51320.1_ATHA,AT1G53325.1_ATHA,AT1G54550.1_ATHA,AT1G58090.1_ATHA,AT1G59630.1_ATHA,AT1G59680.1_ATHA,AT1G62270.1_ATHA,AT1G6599…
95	.	.	.	.	.	AGRA_00180_AGRAM,AGRA_02278_AGRAM,AGRA_04939_AGRAM,AGRA_04940_AGRAM,AGRA_07608_AGRAM,AGRA_10471_AGRAM,AGRA_20052_AGRAM,AT1G20010.1_ATHA,AT1G75780.1_ATHA,AT2G29550.1_ATHA,AT4G20890.1_ATHA,AT5G12250.1_ATHA,AT5G23860.1_ATHA,AT5G44340.1_ATHA,AT5G62690.1_ATHA,AT5G62700.1_ATHA,Aqcoe1G090000.1.p_ACO,Aqcoe1G173300.1.p_ACO,Aqcoe2G055200.1.p_ACO,Aqcoe2G055300.1.p_ACO,Aqcoe3G000700.1.p_ACO,Aqcoe3G411000.1.p…
96	.	.	.	.	.	AGRA_03643_AGRAM,AGRA_05828_AGRAM,AGRA_11696_AGRAM,AGRA_11697_AGRAM,AGRA_14097_AGRAM,AGRA_16980_AGRAM,AGRA_16981_AGRAM,AGRA_17880_AGRAM,AGRA_21023_AGRAM,AT1G52570.1_ATHA,AT1G55180.1_ATHA,AT2G42010.1_ATHA,AT3G15730.1_ATHA,AT4G00240.1_ATHA,AT4G11830.2_ATHA,AT4G11840.1_ATHA,AT4G11850.1_ATHA,AT4G35790.1_ATHA,AT5G25370.1_ATHA,Aqcoe1G164700.1.p_ACO,Aqcoe1G164800.1.p_ACO,Aqcoe6G002000.1.p_ACO,Aqcoe6G241…
97	.	.	.	.	.	AGRA_01523_AGRAM,AGRA_05319_AGRAM,AGRA_06329_AGRAM,AGRA_07166_AGRAM,AGRA_10740_AGRAM,AGRA_20454_AGRAM,AGRA_20740_AGRAM,AT1G07870.2_ATHA,AT2G28590.1_ATHA,AT3G07070.1_ATHA,AT3G20530.1_ATHA,AT3G24790.1_ATHA,AT5G02800.1_ATHA,AT5G13160.1_ATHA,AT5G18610.2_ATHA,Aqcoe1G276100.1.p_ACO,Aqcoe1G484000.1.p_ACO,Aqcoe2G168000.1.p_ACO,Aqcoe5G007800.1.p_ACO,Aqcoe5G081700.1.p_ACO,Aqcoe5G345500.1.p_ACO,CD-283573947…
98	.	.	.	.	.	AT1G29179.1_ATHA,AT1G29180.1_ATHA,AT1G34480.1_ATHA,AT1G35610.1_ATHA,AT1G44020.1_ATHA,AT1G44030.1_ATHA,AT1G44050.1_ATHA,AT1G45243.1_ATHA,AT1G50190.1_ATHA,AT1G53340.1_ATHA,AT1G55380.1_ATHA,AT1G55390.1_ATHA,AT1G55420.1_ATHA,AT1G55430.1_ATHA,AT1G55440.1_ATHA,AT1G55700.1_ATHA,AT1G58037.1_ATHA,AT1G61710.1_ATHA,AT1G61840.1_ATHA,AT1G62030.1_ATHA,AT1G65180.1_ATHA,AT1G66440.1_ATHA,AT1G66450.1_ATHA,AT1G6915…
99	.	.	.	.	.	Lchi00426_LCH,Lchi00926_LCH,Lchi03384_LCH,Lchi03844_LCH,Lchi04715_LCH,Lchi05342_LCH,Lchi05356_LCH,Lchi05446_LCH,Lchi05801_LCH,Lchi05867_LCH,Lchi06309_LCH,Lchi06613_LCH,Lchi07752_LCH,Lchi08207_LCH,Lchi08502_LCH,Lchi08676_LCH,Lchi09257_LCH,Lchi09283_LCH,Lchi09341_LCH,Lchi09951_LCH,Lchi10066_LCH,Lchi10189_LCH,Lchi10206_LCH,Lchi10422_LCH,Lchi10464_LCH,Lchi10680_LCH,Lchi10843_LCH,Lchi10982_LCH,Lchi112…
100	.	.	.	.	.	scaffold00004.254_ATR,scaffold00004.274_ATR,scaffold00004.275_ATR,scaffold00005.28_ATR,scaffold00005.29_ATR,scaffold00008.126_ATR,scaffold00008.131_ATR,scaffold00008.199_ATR,scaffold00008.200_ATR,scaffold00008.205_ATR,scaffold00008.232_ATR,scaffold00009.141_ATR,scaffold00014.109_ATR,scaffold00014.110_ATR,scaffold00014.79_ATR,scaffold00015.14_ATR,scaffold00015.15_ATR,scaffold00020.46_ATR,scaffold0…
101	.	.	.	.	.	AGRA_02127_AGRAM,AGRA_02739_AGRAM,AGRA_05430_AGRAM,AGRA_08682_AGRAM,AGRA_12349_AGRAM,AGRA_14744_AGRAM,AGRA_18625_AGRAM,AT1G26370.1_ATHA,AT1G27900.1_ATHA,AT1G32490.1_ATHA,AT2G35340.1_ATHA,AT2G47250.1_ATHA,AT3G26560.1_ATHA,AT3G62310.1_ATHA,AT4G16680.1_ATHA,AT4G18465.1_ATHA,AT5G13010.1_ATHA,Aqcoe1G061700.1.p_ACO,Aqcoe1G267800.2.p_ACO,Aqcoe2G017900.1.p_ACO,Aqcoe2G266800.1.p_ACO,Aqcoe3G247200.1.p_ACO,…
102	.	.	.	.	.	ChrSy.fgenesh.mRNA.78_OSA,ChrUn.fgenesh.mRNA.10_OSA,LOC_Os01g27410.1_OSA,LOC_Os01g31460.1_OSA,LOC_Os01g64510.1_OSA,LOC_Os02g25800.1_OSA,LOC_Os03g20060.1_OSA,LOC_Os03g28380.1_OSA,LOC_Os03g32560.1_OSA,LOC_Os03g32690.1_OSA,LOC_Os03g32850.1_OSA,LOC_Os03g33030.1_OSA,LOC_Os03g33220.1_OSA,LOC_Os03g33690.1_OSA,LOC_Os03g33770.1_OSA,LOC_Os03g34270.1_OSA,LOC_Os03g35380.1_OSA,LOC_Os03g35570.1_OSA,LOC_Os03g38…
103	.	.	.	.	.	GSVIVT01011453001_VVIN,Lchi00081_LCH,Lchi00355_LCH,Lchi01878_LCH,Lchi02029_LCH,Lchi02053_LCH,Lchi02379_LCH,Lchi02423_LCH,Lchi02476_LCH,Lchi02975_LCH,Lchi03116_LCH,Lchi03465_LCH,Lchi03723_LCH,Lchi03873_LCH,Lchi03910_LCH,Lchi04081_LCH,Lchi05217_LCH,Lchi05347_LCH,Lchi05386_LCH,Lchi05831_LCH,Lchi06041_LCH,Lchi06198_LCH,Lchi06219_LCH,Lchi06658_LCH,Lchi07379_LCH,Lchi07531_LCH,Lchi07618_LCH,Lchi07676_LC…
104	.	.	.	.	.	AGRA_00313_AGRAM,AGRA_01106_AGRAM,AGRA_01108_AGRAM,AGRA_01109_AGRAM,AGRA_01110_AGRAM,AGRA_01781_AGRAM,AGRA_04608_AGRAM,AGRA_07836_AGRAM,AGRA_13598_AGRAM,AGRA_15601_AGRAM,AT1G02640.1_ATHA,AT1G78060.1_ATHA,AT3G19620.1_ATHA,AT5G09700.1_ATHA,AT5G09730.1_ATHA,AT5G10560.1_ATHA,AT5G49360.1_ATHA,AT5G64570.1_ATHA,Aqcoe0765s0001.1.p_ACO,Aqcoe1G113500.1.p_ACO,Aqcoe2G277200.1.p_ACO,Aqcoe4G091400.1.p_ACO,Aqco…
105	.	.	.	.	.	AGRA_17197_AGRAM,AGRA_17198_AGRAM,AGRA_19461_AGRAM,AGRA_19462_AGRAM,AT1G17240.1_ATHA,AT1G17250.1_ATHA,AT1G72300.1_ATHA,AT2G02220.1_ATHA,AT5G53890.1_ATHA,Aqcoe1G258300.1.p_ACO,Aqcoe3G430900.1.p_ACO,Aqcoe4G143000.1.p_ACO,Aqcoe4G143100.1.p_ACO,Aqcoe4G143300.1.p_ACO,Aqcoe4G143400.1.p_ACO,CD-2835738521_CDEM,CD-2835744368_CDEM,CD-2835776234_CDEM,GSMUA_Achr1P02020_001_MAC,GSMUA_Achr2P13880_001_MAC,GSMUA…
106	.	.	.	.	.	AGRA_07073_AGRAM,AGRA_14829_AGRAM,AGRA_15373_AGRAM,AGRA_17492_AGRAM,AGRA_21183_AGRAM,AT1G01340.2_ATHA,AT1G15990.1_ATHA,AT1G19780.1_ATHA,AT2G23980.1_ATHA,AT2G24610.1_ATHA,AT2G28260.1_ATHA,AT2G46430.2_ATHA,AT2G46440.1_ATHA,AT2G46450.1_ATHA,AT3G48010.1_ATHA,AT4G01010.1_ATHA,AT4G30360.1_ATHA,AT4G30560.1_ATHA,AT5G14870.1_ATHA,AT5G53130.1_ATHA,AT5G57940.2_ATHA,Aqcoe1G141400.3.p_ACO,Aqcoe1G195300.1.p_AC…
107	.	.	.	.	.	Lchi04797_LCH,RWR76149.1_CKAN,RWR76266.1_CKAN,RWR76268.1_CKAN,RWR86259.1_CKAN,RWR91144.1_CKAN,scaffold00001.596_ATR,scaffold00001.63_ATR,scaffold00002.158_ATR,scaffold00004.226_ATR,scaffold00004.26_ATR,scaffold00004.276_ATR,scaffold00006.310_ATR,scaffold00010.366_ATR,scaffold00011.88_ATR,scaffold00012.242_ATR,scaffold00013.124_ATR,scaffold00013.216_ATR,scaffold00014.15_ATR,scaffold00015.70_ATR,sc…
108	.	.	.	.	.	AGRA_01361_AGRAM,AGRA_10223_AGRAM,AGRA_21673_AGRAM,AGRA_21677_AGRAM,AT2G24210.1_ATHA,AT3G25810.1_ATHA,AT3G25820.1_ATHA,AT3G25830.1_ATHA,AT4G16730.1_ATHA,AT4G16740.1_ATHA,Aqcoe0905s0001.1.p_ACO,Aqcoe1G139700.1.p_ACO,Aqcoe1G370000.1.p_ACO,Aqcoe1G370200.1.p_ACO,Aqcoe1G371100.1.p_ACO,Aqcoe1G371200.1.p_ACO,Aqcoe4G103900.1.p_ACO,Aqcoe4G129400.1.p_ACO,Aqcoe4G129600.1.p_ACO,Aqcoe4G227600.1.p_ACO,Aqcoe4G2…
109	.	.	.	.	.	AGRA_07157_AGRAM,AGRA_07158_AGRAM,AGRA_07165_AGRAM,AGRA_09817_AGRAM,AGRA_09818_AGRAM,AGRA_22508_AGRAM,AGRA_22510_AGRAM,AGRA_22641_AGRAM,AT5G23960.1_ATHA,Aqcoe4G067000.1.p_ACO,Aqcoe4G125200.1.p_ACO,Aqcoe4G127600.1.p_ACO,Aqcoe4G128100.1.p_ACO,Aqcoe4G237300.1.p_ACO,Aqcoe4G248400.1.p_ACO,Aqcoe4G273200.1.p_ACO,Aqcoe4G298300.1.p_ACO,Aqcoe5G393700.1.p_ACO,Aqcoe5G394600.1.p_ACO,GSMUA_Achr7P19200_001_MAC,…
110	.	.	.	.	.	AGRA_16251_AGRAM,AGRA_20084_AGRAM,AGRA_20085_AGRAM,AGRA_20479_AGRAM,AT3G46840.1_ATHA,AT3G46850.1_ATHA,AT4G00230.1_ATHA,AT4G15040.1_ATHA,AT5G03620.1_ATHA,AT5G58820.1_ATHA,AT5G58830.1_ATHA,AT5G58840.1_ATHA,AT5G59090.1_ATHA,AT5G59100.1_ATHA,AT5G59120.1_ATHA,AT5G59130.1_ATHA,AT5G59190.1_ATHA,Aqcoe1G094600.1.p_ACO,Aqcoe1G094800.1.p_ACO,Aqcoe1G094900.1.p_ACO,Aqcoe1G125300.1.p_ACO,Aqcoe4G235100.1.p_ACO,…
111	.	.	.	.	.	AGRA_16425_AGRAM,AGRA_17243_AGRAM,AGRA_20753_AGRAM,AT1G48370.1_ATHA,AT1G65730.1_ATHA,AT3G17650.1_ATHA,AT3G27020.1_ATHA,AT4G24120.1_ATHA,AT5G24380.1_ATHA,AT5G41000.1_ATHA,AT5G53550.2_ATHA,Aqcoe1G434700.1.p_ACO,Aqcoe2G077500.1.p_ACO,Aqcoe2G091900.1.p_ACO,Aqcoe3G182200.1.p_ACO,Aqcoe3G248600.1.p_ACO,Aqcoe3G435800.1.p_ACO,Aqcoe3G436000.1.p_ACO,Aqcoe4G083900.1.p_ACO,Aqcoe5G461900.1.p_ACO,CD-2835761129_…
112	.	.	.	.	.	AGRA_18984_AGRAM,AT1G19160.1_ATHA,AT1G23037.1_ATHA,AT1G26510.1_ATHA,AT1G26515.1_ATHA,AT1G30780.1_ATHA,AT1G30790.1_ATHA,AT1G30920.1_ATHA,AT1G30925.1_ATHA,AT1G30930.1_ATHA,AT1G31000.1_ATHA,AT1G31080.1_ATHA,AT1G31090.1_ATHA,AT1G31163.1_ATHA,AT1G32420.1_ATHA,AT1G32660.1_ATHA,AT1G33010.1_ATHA,AT1G33020.1_ATHA,AT1G43005.1_ATHA,AT1G46840.1_ATHA,AT1G46912.1_ATHA,AT1G46984.1_ATHA,AT1G47300.1_ATHA,AT1G4734…
113	.	.	.	.	.	AGRA_00435_AGRAM,AGRA_02817_AGRAM,AGRA_12699_AGRAM,AGRA_13896_AGRAM,AGRA_14288_AGRAM,AGRA_15131_AGRAM,AGRA_16564_AGRAM,AGRA_22275_AGRAM,AT1G01540.2_ATHA,AT1G09440.1_ATHA,AT1G56720.2_ATHA,AT2G42960.1_ATHA,AT3G17420.1_ATHA,AT3G59110.1_ATHA,AT4G01330.2_ATHA,AT4G02630.1_ATHA,AT4G34500.1_ATHA,AT5G18500.1_ATHA,Aqcoe1G199900.2.p_ACO,Aqcoe2G252000.2.p_ACO,Aqcoe5G148000.2.p_ACO,Aqcoe5G193300.1.p_ACO,Aqcoe…
114	.	.	.	.	.	AGRA_00859_AGRAM,AGRA_00927_AGRAM,AGRA_07480_AGRAM,AGRA_09506_AGRAM,AGRA_09507_AGRAM,AGRA_09508_AGRAM,AGRA_09596_AGRAM,AGRA_09600_AGRAM,AT2G26560.1_ATHA,AT4G37060.2_ATHA,AT4G37070.2_ATHA,Aqcoe1G045900.3.p_ACO,Aqcoe4G235500.1.p_ACO,Aqcoe5G411300.1.p_ACO,Aqcoe6G146600.1.p_ACO,Aqcoe6G146700.1.p_ACO,Aqcoe6G146800.1.p_ACO,Aqcoe6G146900.1.p_ACO,Aqcoe6G147000.1.p_ACO,Aqcoe6G151700.1.p_ACO,Aqcoe6G151800.…
115	.	.	.	.	.	Pm001184_PMUM,Pm001355_PMUM,Pm001357_PMUM,Pm001371_PMUM,Pm001708_PMUM,Pm001778_PMUM,Pm002017_PMUM,Pm002046_PMUM,Pm002117_PMUM,Pm002262_PMUM,Pm004151_PMUM,Pm004345_PMUM,Pm004887_PMUM,Pm006379_PMUM,Pm006546_PMUM,Pm006547_PMUM,Pm006925_PMUM,Pm006937_PMUM,Pm006938_PMUM,Pm007268_PMUM,Pm007269_PMUM,Pm007517_PMUM,Pm007561_PMUM,Pm007680_PMUM,Pm007719_PMUM,Pm008792_PMUM,Pm008794_PMUM,Pm010651_PMUM,Pm01065…
116	.	.	.	.	.	AGRA_09529_AGRAM,AGRA_13478_AGRAM,AGRA_21910_AGRAM,AGRA_21911_AGRAM,AT3G25180.1_ATHA,AT4G31940.1_ATHA,AT4G31950.1_ATHA,AT4G31970.1_ATHA,Aqcoe2G038300.1.p_ACO,Aqcoe2G038400.1.p_ACO,Aqcoe2G038500.1.p_ACO,Aqcoe2G038600.1.p_ACO,Aqcoe2G038700.1.p_ACO,Aqcoe4G135200.1.p_ACO,Aqcoe4G241300.1.p_ACO,Aqcoe5G170500.1.p_ACO,Aqcoe5G170600.1.p_ACO,Aqcoe5G170700.1.p_ACO,Aqcoe5G170800.1.p_ACO,Aqcoe6G101800.1.p_ACO…
117	.	.	.	.	.	AGRA_11051_AGRAM,AGRA_11052_AGRAM,AGRA_11053_AGRAM,AGRA_11054_AGRAM,AGRA_12789_AGRAM,AGRA_12790_AGRAM,AGRA_12793_AGRAM,AGRA_12798_AGRAM,AGRA_12863_AGRAM,AGRA_12866_AGRAM,AGRA_12867_AGRAM,AT1G66910.1_ATHA,AT1G66920.2_ATHA,AT1G66930.1_ATHA,AT1G67000.1_ATHA,AT1G70250.1_ATHA,AT4G18250.1_ATHA,AT5G38240.1_ATHA,AT5G38250.1_ATHA,AT5G38260.1_ATHA,AT5G38280.1_ATHA,AT5G39020.1_ATHA,AT5G39030.1_ATHA,Aqcoe008…
118	.	.	.	.	.	AGRA_10133_AGRAM,AGRA_12425_AGRAM,AGRA_13108_AGRAM,AGRA_13110_AGRAM,AGRA_22501_AGRAM,scaffold00001.124_ATR,scaffold00001.125_ATR,scaffold00001.336_ATR,scaffold00001.583_ATR,scaffold00003.155_ATR,scaffold00006.219_ATR,scaffold00007.115_ATR,scaffold00010.412_ATR,scaffold00010.99_ATR,scaffold00011.48_ATR,scaffold00011.49_ATR,scaffold00013.144_ATR,scaffold00015.71_ATR,scaffold00016.184_ATR,scaffold00…
119	.	.	.	.	.	Aqcoe1G230100.1.p_ACO,Aqcoe1G276500.1.p_ACO,Aqcoe1G280700.1.p_ACO,Aqcoe1G380700.1.p_ACO,Aqcoe1G380800.1.p_ACO,Aqcoe1G385400.1.p_ACO,Aqcoe1G385600.1.p_ACO,Aqcoe1G385800.1.p_ACO,Aqcoe1G385900.1.p_ACO,Aqcoe1G386000.1.p_ACO,Aqcoe1G386100.1.p_ACO,Aqcoe1G386200.1.p_ACO,Aqcoe1G386300.1.p_ACO,Aqcoe1G386500.1.p_ACO,Aqcoe1G394400.1.p_ACO,Aqcoe2G126900.1.p_ACO,Aqcoe4G200700.1.p_ACO,Aqcoe4G204300.1.p_ACO,Aqc…
120	.	.	.	.	.	AGRA_01759_AGRAM,AGRA_09813_AGRAM,AGRA_11602_AGRAM,AGRA_11604_AGRAM,AGRA_17341_AGRAM,AGRA_19602_AGRAM,AT1G17840.1_ATHA,AT1G51460.1_ATHA,AT1G51500.1_ATHA,AT3G21090.1_ATHA,Aqcoe1G024900.1.p_ACO,Aqcoe1G025100.1.p_ACO,Aqcoe3G444200.1.p_ACO,Aqcoe6G079200.1.p_ACO,Aqcoe6G079300.1.p_ACO,Aqcoe6G079400.1.p_ACO,CD-2835749006_CDEM,CD-2835749633_CDEM,CD-2835759812_CDEM,CD-2835759815_CDEM,CD-2835760265_CDEM,CD…
121	.	.	.	.	.	AGRA_09703_AGRAM,AGRA_12525_AGRAM,AGRA_14395_AGRAM,AGRA_15371_AGRAM,AGRA_17473_AGRAM,AGRA_19026_AGRAM,AT1G06410.1_ATHA,AT1G23870.1_ATHA,AT1G60140.1_ATHA,AT1G68020.2_ATHA,AT1G70290.1_ATHA,AT2G18700.1_ATHA,AT4G17770.1_ATHA,Aqcoe3G114000.2.p_ACO,Aqcoe3G165200.3.p_ACO,Aqcoe3G299400.2.p_ACO,Aqcoe3G415600.1.p_ACO,Aqcoe4G028600.2.p_ACO,Aqcoe5G337500.1.p_ACO,CD-2835742970_CDEM,CD-2835755783_CDEM,CD-28357…
122	.	.	.	.	.	AGRA_11531_AGRAM,AGRA_16520_AGRAM,AGRA_17121_AGRAM,AGRA_19111_AGRAM,AGRA_19403_AGRAM,AT1G49240.1_ATHA,AT2G37620.2_ATHA,AT2G42090.1_ATHA,AT2G42100.1_ATHA,AT2G42170.1_ATHA,AT3G12110.1_ATHA,AT3G18780.2_ATHA,AT3G46520.1_ATHA,AT3G53750.1_ATHA,AT5G09810.1_ATHA,AT5G59370.1_ATHA,Aqcoe1G462200.1.p_ACO,Aqcoe2G005900.1.p_ACO,Aqcoe5G246400.1.p_ACO,CD-2835746027_CDEM,CD-2835760862_CDEM,CD-2835761204_CDEM,CD-2…
123	.	.	.	.	.	AGRA_12593_AGRAM,AT3G29785.1_ATHA,Lchi00292_LCH,Lchi00438_LCH,Lchi00569_LCH,Lchi01601_LCH,Lchi01818_LCH,Lchi02407_LCH,Lchi02449_LCH,Lchi02533_LCH,Lchi03194_LCH,Lchi03563_LCH,Lchi03603_LCH,Lchi03653_LCH,Lchi04207_LCH,Lchi04579_LCH,Lchi04642_LCH,Lchi04663_LCH,Lchi05016_LCH,Lchi05279_LCH,Lchi05292_LCH,Lchi05752_LCH,Lchi05768_LCH,Lchi05900_LCH,Lchi08708_LCH,Lchi09644_LCH,Lchi09723_LCH,Lchi09756_LCH,L…
124	.	.	.	.	.	AGRA_00409_AGRAM,AGRA_02783_AGRAM,AGRA_11312_AGRAM,AGRA_12614_AGRAM,AGRA_14142_AGRAM,AGRA_16353_AGRAM,AT1G06390.1_ATHA,AT1G09840.4_ATHA,AT1G57870.3_ATHA,AT2G30980.1_ATHA,AT3G05840.1_ATHA,AT3G61160.2_ATHA,AT4G00720.1_ATHA,AT4G18710.1_ATHA,AT5G14640.1_ATHA,AT5G26751.1_ATHA,Aqcoe1G221700.1.p_ACO,Aqcoe2G260000.1.p_ACO,Aqcoe3G124300.1.p_ACO,Aqcoe4G036400.1.p_ACO,Aqcoe7G043900.1.p_ACO,CD-2835762158_CDE…
125	.	.	.	.	.	AGRA_00423_AGRAM,AGRA_00818_AGRAM,AGRA_00943_AGRAM,AGRA_01036_AGRAM,AGRA_01061_AGRAM,AGRA_01235_AGRAM,AGRA_01287_AGRAM,AGRA_01314_AGRAM,AGRA_01323_AGRAM,AGRA_01351_AGRAM,AGRA_01370_AGRAM,AGRA_01630_AGRAM,AGRA_01638_AGRAM,AGRA_01681_AGRAM,AGRA_01736_AGRAM,AGRA_01778_AGRAM,AGRA_01932_AGRAM,AGRA_02032_AGRAM,AGRA_02045_AGRAM,AGRA_02104_AGRAM,AGRA_03361_AGRAM,AGRA_03363_AGRAM,AGRA_03434_AGRAM,AGRA_034…
126	.	.	.	.	.	AGRA_06446_AGRAM,AGRA_06545_AGRAM,AGRA_08031_AGRAM,AGRA_12072_AGRAM,AGRA_12088_AGRAM,AGRA_15247_AGRAM,AGRA_20574_AGRAM,AGRA_20682_AGRAM,AT1G74310.1_ATHA,AT2G25140.1_ATHA,AT3G48870.1_ATHA,AT4G14670.1_ATHA,AT5G15450.1_ATHA,AT5G50920.1_ATHA,AT5G51070.1_ATHA,Aqcoe2G219400.1.p_ACO,Aqcoe3G055800.1.p_ACO,Aqcoe3G205900.1.p_ACO,Aqcoe5G310300.1.p_ACO,Aqcoe5G339300.1.p_ACO,Aqcoe5G339600.1.p_ACO,Aqcoe5G33970…
127	.	.	.	.	.	AGRA_12610_AGRAM,AGRA_13823_AGRAM,AGRA_14457_AGRAM,AGRA_18235_AGRAM,AGRA_19046_AGRAM,AGRA_21940_AGRAM,AGRA_22231_AGRAM,AT1G10540.1_ATHA,AT1G49960.1_ATHA,AT1G60030.1_ATHA,AT1G65550.1_ATHA,AT2G05760.1_ATHA,AT2G26510.1_ATHA,AT2G34190.1_ATHA,AT5G25420.1_ATHA,AT5G49990.1_ATHA,AT5G62890.3_ATHA,Aqcoe1G221900.1.p_ACO,Aqcoe1G340500.1.p_ACO,Aqcoe3G109300.1.p_ACO,Aqcoe3G303600.1.p_ACO,Aqcoe4G298400.1.p_ACO,…
128	.	.	.	.	.	AGRA_02764_AGRAM,AGRA_05623_AGRAM,AGRA_11348_AGRAM,AGRA_11834_AGRAM,AGRA_21105_AGRAM,AGRA_22052_AGRAM,AT1G55740.1_ATHA,AT3G57520.1_ATHA,AT4G01970.1_ATHA,AT5G20250.4_ATHA,AT5G40390.1_ATHA,Aqcoe1G348900.1.p_ACO,Aqcoe1G376800.1.p_ACO,Aqcoe2G020700.3.p_ACO,Aqcoe3G127200.1.p_ACO,Aqcoe5G306600.1.p_ACO,Aqcoe5G389500.1.p_ACO,Aqcoe6G109400.1.p_ACO,Aqcoe7G381900.1.p_ACO,CD-2835745487_CDEM,CD-2835751166_CDE…
129	.	.	.	.	.	Lchi00277_LCH,Lchi00753_LCH,Lchi01050_LCH,Lchi02226_LCH,Lchi02484_LCH,Lchi02663_LCH,Lchi03111_LCH,Lchi03335_LCH,Lchi04170_LCH,Lchi04645_LCH,Lchi04696_LCH,Lchi05232_LCH,Lchi05385_LCH,Lchi05391_LCH,Lchi05923_LCH,Lchi06267_LCH,Lchi06837_LCH,Lchi06898_LCH,Lchi06901_LCH,Lchi07063_LCH,Lchi08028_LCH,Lchi09322_LCH,Lchi09396_LCH,Lchi09511_LCH,Lchi10081_LCH,Lchi10112_LCH,Lchi10418_LCH,Lchi10497_LCH,Lchi108…
130	.	.	.	.	.	Lchi02694_LCH,Lchi03300_LCH,Lchi05277_LCH,Lchi05322_LCH,Lchi05698_LCH,Lchi05744_LCH,Lchi05766_LCH,Lchi05774_LCH,Lchi05842_LCH,Lchi05872_LCH,Lchi06484_LCH,Lchi06674_LCH,Lchi07407_LCH,Lchi07647_LCH,Lchi08666_LCH,Lchi08930_LCH,Lchi09364_LCH,Lchi09494_LCH,Lchi09563_LCH,Lchi10059_LCH,Lchi10199_LCH,Lchi10485_LCH,Lchi10540_LCH,Lchi10666_LCH,Lchi10991_LCH,Lchi12298_LCH,Lchi12334_LCH,Lchi12347_LCH,Lchi123…
131	.	.	.	.	.	AGRA_00388_AGRAM,AGRA_02231_AGRAM,AGRA_02730_AGRAM,AGRA_13932_AGRAM,AGRA_14022_AGRAM,AGRA_16834_AGRAM,AGRA_19160_AGRAM,AT1G22650.1_ATHA,AT1G35580.1_ATHA,AT1G56560.1_ATHA,AT1G72000.1_ATHA,AT3G05820.1_ATHA,AT3G06500.1_ATHA,AT4G09510.1_ATHA,AT4G34860.1_ATHA,AT5G22510.1_ATHA,Aqcoe2G130400.3.p_ACO,Aqcoe2G263500.1.p_ACO,Aqcoe4G139200.2.p_ACO,Aqcoe5G267700.1.p_ACO,Aqcoe5G270200.1.p_ACO,CD-2835754481_CDE…
132	.	.	.	.	.	AGRA_01066_AGRAM,AGRA_02969_AGRAM,AGRA_05936_AGRAM,AGRA_09728_AGRAM,AGRA_12185_AGRAM,AGRA_14879_AGRAM,AGRA_21740_AGRAM,AT1G48480.1_ATHA,AT1G64210.1_ATHA,AT2G26730.1_ATHA,AT3G02880.1_ATHA,AT3G08680.2_ATHA,AT3G17840.1_ATHA,AT4G23740.1_ATHA,AT5G05160.1_ATHA,AT5G16590.1_ATHA,AT5G24100.1_ATHA,AT5G53320.1_ATHA,AT5G58300.2_ATHA,Aqcoe1G499700.5.p_ACO,Aqcoe3G005900.1.p_ACO,Aqcoe3G416100.1.p_ACO,Aqcoe5G443…
133	.	.	.	.	.	AGRA_00601_AGRAM,AGRA_02460_AGRAM,AGRA_06409_AGRAM,AGRA_09196_AGRAM,AGRA_10164_AGRAM,AGRA_14934_AGRAM,AGRA_20591_AGRAM,AT1G09090.2_ATHA,AT1G19230.2_ATHA,AT1G64060.1_ATHA,AT3G45810.1_ATHA,AT4G11230.1_ATHA,AT4G25090.1_ATHA,AT5G07390.1_ATHA,AT5G47910.1_ATHA,AT5G51060.1_ATHA,AT5G60010.1_ATHA,Aqcoe2G090100.1.p_ACO,Aqcoe3G372000.1.p_ACO,Aqcoe5G083800.1.p_ACO,Aqcoe5G319800.1.p_ACO,Aqcoe5G438000.1.p_ACO,…
134	.	.	.	.	.	AGRA_11383_AGRAM,AGRA_11384_AGRAM,AGRA_11801_AGRAM,AGRA_13134_AGRAM,AGRA_13137_AGRAM,AGRA_18782_AGRAM,AT1G19650.1_ATHA,AT1G55690.1_ATHA,AT1G75370.2_ATHA,AT2G16380.1_ATHA,AT2G18180.1_ATHA,AT2G21520.2_ATHA,AT2G21540.1_ATHA,AT3G24840.1_ATHA,AT4G34580.1_ATHA,AT4G36490.1_ATHA,AT4G39170.1_ATHA,AT4G39180.1_ATHA,AT5G56160.1_ATHA,Aqcoe1G383600.1.p_ACO,Aqcoe2G397900.4.p_ACO,Aqcoe5G174900.4.p_ACO,Aqcoe5G175…
135	.	.	.	.	.	AGRA_04431_AGRAM,AGRA_10948_AGRAM,AT1G06630.1_ATHA,AT1G21990.1_ATHA,AT1G47920.1_ATHA,AT1G48390.1_ATHA,AT1G48400.1_ATHA,AT1G52650.1_ATHA,AT1G56610.1_ATHA,AT1G58310.1_ATHA,AT1G64540.1_ATHA,AT2G14070.1_ATHA,AT2G29910.1_ATHA,AT2G29930.1_ATHA,AT2G33796.1_ATHA,AT2G42720.1_ATHA,AT2G42730.1_ATHA,AT3G03030.1_ATHA,AT3G03040.1_ATHA,AT3G42770.1_ATHA,AT3G44060.1_ATHA,AT3G44080.1_ATHA,AT3G44090.1_ATHA,AT3G4418…
136	.	.	.	.	.	AGRA_13772_AGRAM,AGRA_22161_AGRAM,AGRA_22164_AGRAM,AGRA_22165_AGRAM,AT1G66540.1_ATHA,AT2G23190.1_ATHA,AT2G23220.1_ATHA,AT3G28740.1_ATHA,AT4G37310.1_ATHA,AT4G37320.1_ATHA,AT4G37330.1_ATHA,AT4G37340.1_ATHA,AT4G37360.1_ATHA,AT4G37370.1_ATHA,AT4G37400.1_ATHA,AT4G37410.1_ATHA,AT4G37430.1_ATHA,AT5G10600.1_ATHA,AT5G10610.1_ATHA,AT5G36220.1_ATHA,AT5G57220.1_ATHA,Aqcoe2G218000.1.p_ACO,Aqcoe4G009700.1.p_AC…
137	.	.	.	.	.	AGRA_00735_AGRAM,AGRA_01853_AGRAM,AGRA_02396_AGRAM,AGRA_05133_AGRAM,AGRA_09338_AGRAM,AGRA_09369_AGRAM,AT1G10900.1_ATHA,AT1G21980.1_ATHA,AT1G60890.2_ATHA,AT1G77740.1_ATHA,AT2G26420.1_ATHA,AT2G41210.1_ATHA,AT3G07960.1_ATHA,AT3G09920.1_ATHA,AT3G56960.1_ATHA,Aqcoe1G042300.1.p_ACO,Aqcoe2G040900.1.p_ACO,Aqcoe2G213000.3.p_ACO,Aqcoe5G281000.1.p_ACO,Aqcoe6G020500.1.p_ACO,CD-2835739397_CDEM,CD-2835740321_C…
138	.	.	.	.	.	AGRA_00254_AGRAM,AGRA_00872_AGRAM,AGRA_02568_AGRAM,AGRA_14185_AGRAM,AGRA_14186_AGRAM,AGRA_16131_AGRAM,AGRA_16256_AGRAM,AGRA_19075_AGRAM,AT1G02800.1_ATHA,AT1G22880.1_ATHA,AT1G23210.1_ATHA,AT1G70710.1_ATHA,AT1G71380.1_ATHA,AT4G02290.1_ATHA,AT4G39000.1_ATHA,AT4G39010.1_ATHA,Aqcoe3G005500.1.p_ACO,Aqcoe5G092200.1.p_ACO,Aqcoe5G179100.1.p_ACO,Aqcoe5G314500.1.p_ACO,Aqcoe5G468500.1.p_ACO,Aqcoe7G076800.1.p…
139	.	.	.	.	.	Lchi01017_LCH,Lchi03738_LCH,Lchi04138_LCH,Lchi04442_LCH,Lchi04458_LCH,Lchi04610_LCH,Lchi04652_LCH,Lchi04710_LCH,Lchi04765_LCH,Lchi05018_LCH,Lchi07393_LCH,Lchi07845_LCH,Lchi07925_LCH,Lchi08738_LCH,Lchi08774_LCH,Lchi08889_LCH,Lchi09965_LCH,Lchi10061_LCH,Lchi10295_LCH,Lchi10684_LCH,Lchi10873_LCH,Lchi11022_LCH,Lchi11024_LCH,Lchi11049_LCH,Lchi11243_LCH,Lchi11265_LCH,Lchi12226_LCH,Lchi12551_LCH,Lchi126…
140	.	.	.	.	.	AGRA_01843_AGRAM,AGRA_02388_AGRAM,AGRA_04746_AGRAM,AGRA_08251_AGRAM,AGRA_13856_AGRAM,AGRA_16808_AGRAM,AGRA_19418_AGRAM,AGRA_23087_AGRAM,AT1G65920.1_ATHA,AT1G69710.1_ATHA,AT1G76950.1_ATHA,AT3G23270.1_ATHA,AT3G47660.1_ATHA,AT4G14368.1_ATHA,AT5G12350.1_ATHA,AT5G19420.2_ATHA,AT5G42140.1_ATHA,Aqcoe2G038200.1.p_ACO,Aqcoe3G334600.1.p_ACO,Aqcoe3G424600.1.p_ACO,Aqcoe5G025100.1.p_ACO,Aqcoe5G244000.1.p_ACO,…
141	.	.	.	.	.	AGRA_03743_AGRAM,AGRA_05951_AGRAM,AGRA_08646_AGRAM,AGRA_10007_AGRAM,AGRA_19762_AGRAM,AT1G13460.1_ATHA,AT3G09880.1_ATHA,AT3G21650.1_ATHA,AT3G26020.4_ATHA,AT3G26030.1_ATHA,AT3G54930.1_ATHA,AT4G15415.2_ATHA,AT5G03470.1_ATHA,AT5G25510.1_ATHA,Aqcoe1G129800.1.p_ACO,Aqcoe1G343200.1.p_ACO,Aqcoe2G209600.1.p_ACO,Aqcoe5G376000.2.p_ACO,Aqcoe7G195900.1.p_ACO,CD-2835739244_CDEM,CD-2835745670_CDEM,CD-2835748436…
142	.	.	.	.	.	AGRA_07122_AGRAM,AGRA_17029_AGRAM,AGRA_19305_AGRAM,AGRA_19307_AGRAM,AT1G29420.1_ATHA,AT1G29430.1_ATHA,AT1G29440.1_ATHA,AT1G29450.1_ATHA,AT1G29460.1_ATHA,AT1G29490.1_ATHA,AT1G29500.1_ATHA,AT1G29510.1_ATHA,AT5G27780.1_ATHA,Aqcoe6G192900.1.p_ACO,Aqcoe6G196600.1.p_ACO,Aqcoe6G197000.1.p_ACO,Aqcoe6G197100.1.p_ACO,Aqcoe6G197300.1.p_ACO,CD-2835738311_CDEM,CD-2835738320_CDEM,CD-2835738326_CDEM,CD-28357383…
143	.	.	.	.	.	LOC_Os01g21240.1_OSA,LOC_Os01g23380.1_OSA,LOC_Os01g24820.1_OSA,LOC_Os01g41890.1_OSA,LOC_Os02g17304.1_OSA,LOC_Os02g18510.1_OSA,LOC_Os02g19890.1_OSA,LOC_Os02g35210.1_OSA,LOC_Os03g46550.1_OSA,LOC_Os05g15040.1_OSA,LOC_Os05g40150.1_OSA,LOC_Os06g06850.1_OSA,LOC_Os06g06860.1_OSA,LOC_Os06g33360.1_OSA,LOC_Os07g19320.1_OSA,LOC_Os07g26430.1_OSA,LOC_Os07g27370.1_OSA,LOC_Os08g01580.1_OSA,LOC_Os08g05440.1_OSA,…
144	.	.	.	.	.	AGRA_01325_AGRAM,AGRA_02999_AGRAM,AGRA_10337_AGRAM,AGRA_13801_AGRAM,AGRA_13802_AGRAM,AGRA_21691_AGRAM,AGRA_22111_AGRAM,AT1G30900.1_ATHA,AT2G14720.2_ATHA,AT2G14740.2_ATHA,AT2G30290.2_ATHA,AT2G34940.1_ATHA,AT3G52850.1_ATHA,AT4G20110.2_ATHA,AT4G33830.1_ATHA,AT4G33840.1_ATHA,AT4G33860.1_ATHA,Aqcoe1G147100.1.p_ACO,Aqcoe1G159400.1.p_ACO,Aqcoe2G259500.1.p_ACO,Aqcoe5G364700.1.p_ACO,Aqcoe6G284800.1.p_ACO,…
145	.	.	.	.	.	AGRA_03284_AGRAM,AGRA_03439_AGRAM,AGRA_05346_AGRAM,AGRA_07125_AGRAM,AGRA_08002_AGRAM,AGRA_08216_AGRAM,AT1G03930.1_ATHA,AT1G04440.1_ATHA,AT1G72710.1_ATHA,AT2G19470.1_ATHA,AT3G23340.1_ATHA,AT4G14340.1_ATHA,AT4G26100.1_ATHA,AT4G28540.1_ATHA,AT4G28860.1_ATHA,AT4G28880.1_ATHA,AT5G43320.1_ATHA,AT5G44100.1_ATHA,AT5G57015.1_ATHA,Aqcoe2G377800.1.p_ACO,Aqcoe5G023200.1.p_ACO,Aqcoe7G124000.1.p_ACO,Aqcoe7G163…
146	.	.	.	.	.	AGRA_01194_AGRAM,AGRA_07510_AGRAM,AGRA_07511_AGRAM,AGRA_14695_AGRAM,AGRA_14697_AGRAM,AGRA_14698_AGRAM,AGRA_14702_AGRAM,AGRA_14703_AGRAM,AGRA_20109_AGRAM,CD-2835767240_CDEM,GSMUA_Achr3P31340_001_MAC,GSMUA_Achr4P15040_001_MAC,GSMUA_Achr8P02440_001_MAC,GSMUA_Achr8P02480_001_MAC,GSVIVT01009410001_VVIN,GSVIVT01009412001_VVIN,GSVIVT01009413001_VVIN,GSVIVT01009414001_VVIN,GSVIVT01009415001_VVIN,GSVIVT01…
147	.	.	.	.	.	AGRA_04692_AGRAM,AGRA_05051_AGRAM,AGRA_05052_AGRAM,AGRA_05053_AGRAM,AGRA_14870_AGRAM,AGRA_21716_AGRAM,AT1G20860.1_ATHA,AT1G76430.1_ATHA,AT2G32830.1_ATHA,AT2G38940.1_ATHA,AT3G54700.1_ATHA,AT5G43340.1_ATHA,AT5G43350.1_ATHA,AT5G43360.1_ATHA,AT5G43370.2_ATHA,Aqcoe2G029400.1.p_ACO,Aqcoe2G075000.1.p_ACO,Aqcoe2G372300.2.p_ACO,Aqcoe5G026500.1.p_ACO,Aqcoe5G026600.1.p_ACO,Aqcoe5G026700.1.p_ACO,Aqcoe5G44550…
148	.	.	.	.	.	AGRA_00314_AGRAM,AGRA_02649_AGRAM,AGRA_17056_AGRAM,AGRA_17057_AGRAM,AGRA_17058_AGRAM,AGRA_17163_AGRAM,AGRA_17247_AGRAM,AGRA_19439_AGRAM,AGRA_19516_AGRAM,AT1G20560.1_ATHA,AT1G21530.2_ATHA,AT1G21540.1_ATHA,AT1G65880.1_ATHA,AT1G65890.1_ATHA,AT1G66120.1_ATHA,AT1G68270.1_ATHA,AT1G75960.1_ATHA,AT1G76290.1_ATHA,AT1G77240.1_ATHA,AT2G17650.1_ATHA,AT3G16910.1_ATHA,AT5G16340.1_ATHA,AT5G16370.1_ATHA,Aqcoe2G2…
149	.	.	.	.	.	AGRA_08286_AGRAM,AGRA_08392_AGRAM,AGRA_11710_AGRAM,AGRA_11805_AGRAM,AGRA_15218_AGRAM,AGRA_15274_AGRAM,AGRA_18784_AGRAM,AGRA_18785_AGRAM,AT1G55130.1_ATHA,AT2G24170.1_ATHA,AT3G13772.1_ATHA,AT4G12650.1_ATHA,AT5G10840.1_ATHA,AT5G25100.2_ATHA,AT5G35160.2_ATHA,Aqcoe3G045300.1.p_ACO,Aqcoe7G357400.1.p_ACO,Aqcoe7G367700.1.p_ACO,Aqcoe7G367800.1.p_ACO,Aqcoe7G428300.1.p_ACO,CD-2835740504_CDEM,CD-2835766250_C…
150	.	.	.	.	.	AGRA_10871_AGRAM,AGRA_13758_AGRAM,AGRA_20636_AGRAM,AGRA_22149_AGRAM,AT1G23160.1_ATHA,AT1G28130.1_ATHA,AT1G48660.1_ATHA,AT1G48670.1_ATHA,AT1G59500.1_ATHA,AT2G14960.1_ATHA,AT2G23170.1_ATHA,AT2G47750.1_ATHA,AT4G27260.1_ATHA,AT4G37390.1_ATHA,AT5G13320.1_ATHA,AT5G13350.1_ATHA,AT5G13360.3_ATHA,AT5G13370.1_ATHA,AT5G13380.1_ATHA,AT5G51470.1_ATHA,AT5G54510.1_ATHA,Aqcoe2G298100.1.p_ACO,Aqcoe4G269800.1.p_AC…
151	.	.	.	.	.	AGRA_16840_AGRAM,AT2G16600.1_ATHA,AT2G21130.1_ATHA,AT4G34870.1_ATHA,AT4G38740.1_ATHA,Aqcoe1G487300.2.p_ACO,CD-2835809210_CDEM,GSMUA_Achr3P12630_001_MAC,KMZ56118.1_ZMARI,KMZ64190.1_ZMARI,LOC_Os02g02890.1_OSA,Lchi00080_LCH,Lchi00387_LCH,Lchi00806_LCH,Lchi02324_LCH,Lchi02696_LCH,Lchi02739_LCH,Lchi02845_LCH,Lchi03148_LCH,Lchi03452_LCH,Lchi03963_LCH,Lchi04009_LCH,Lchi04612_LCH,Lchi05729_LCH,Lchi06549_…
152	.	.	.	.	.	ChrSy.fgenesh.mRNA.4_OSA,ChrSy.fgenesh.mRNA.52_OSA,ChrSy.fgenesh.mRNA.53_OSA,ChrSy.fgenesh.mRNA.70_OSA,LOC_Os01g15934.1_OSA,LOC_Os01g17310.1_OSA,LOC_Os01g29110.1_OSA,LOC_Os01g30950.1_OSA,LOC_Os01g31010.1_OSA,LOC_Os01g31040.1_OSA,LOC_Os01g36800.1_OSA,LOC_Os01g56410.1_OSA,LOC_Os01g69000.1_OSA,LOC_Os02g04820.1_OSA,LOC_Os02g16280.1_OSA,LOC_Os02g18230.1_OSA,LOC_Os02g21980.1_OSA,LOC_Os02g23990.1_OSA,LO…
153	.	.	.	.	.	AGRA_08908_AGRAM,AGRA_12352_AGRAM,AGRA_12353_AGRAM,AGRA_14662_AGRAM,AGRA_21486_AGRAM,AGRA_21488_AGRAM,AT3G51770.2_ATHA,AT4G02680.1_ATHA,AT5G53480.1_ATHA,AT5G58550.1_ATHA,Aqcoe1G147300.1.p_ACO,Aqcoe2G015300.1.p_ACO,Aqcoe5G048000.1.p_ACO,Aqcoe5G463800.1.p_ACO,Aqcoe5G466600.1.p_ACO,Aqcoe6G176600.1.p_ACO,Aqcoe7G006300.1.p_ACO,CD-2835763229_CDEM,CD-2835764927_CDEM,CD-2835773213_CDEM,CD-2835773216_CDEM…
154	.	.	.	.	.	AGRA_00612_AGRAM,AGRA_01474_AGRAM,AGRA_09212_AGRAM,AGRA_10123_AGRAM,AGRA_11470_AGRAM,AGRA_15573_AGRAM,AGRA_17192_AGRAM,AGRA_19457_AGRAM,AT1G19220.1_ATHA,AT1G30330.2_ATHA,AT5G20730.1_ATHA,AT5G37020.1_ATHA,Aqcoe1G185500.1.p_ACO,Aqcoe3G431200.1.p_ACO,Aqcoe7G284000.1.p_ACO,CD-2835737852_CDEM,CD-2835737855_CDEM,CD-2835738530_CDEM,CD-2835744359_CDEM,CD-2835748205_CDEM,CD-2835785546_CDEM,CD-2835795386_C…
155	.	.	.	.	.	AGRA_00827_AGRAM,AGRA_00836_AGRAM,AGRA_01941_AGRAM,AGRA_06269_AGRAM,AGRA_09458_AGRAM,AGRA_09478_AGRAM,AGRA_18581_AGRAM,AGRA_22463_AGRAM,AT1G14690.2_ATHA,AT1G14720.1_ATHA,AT1G27920.1_ATHA,AT2G01850.1_ATHA,AT2G01910.1_ATHA,AT2G38720.1_ATHA,AT4G26760.1_ATHA,AT5G55230.2_ATHA,Aqcoe1G008800.1.p_ACO,Aqcoe1G334800.1.p_ACO,Aqcoe3G096400.1.p_ACO,Aqcoe3G407400.1.p_ACO,Aqcoe4G288200.1.p_ACO,CD-2835770306_CDE…
156	.	.	.	.	.	AGRA_05445_AGRAM,AGRA_08511_AGRAM,AGRA_08946_AGRAM,AGRA_08948_AGRAM,AGRA_13437_AGRAM,AGRA_13445_AGRAM,AGRA_19250_AGRAM,AT1G12950.1_ATHA,AT1G23300.1_ATHA,AT1G47530.1_ATHA,AT3G26590.1_ATHA,AT4G00350.1_ATHA,AT4G25640.2_ATHA,AT5G38030.1_ATHA,Aqcoe3G225000.1.p_ACO,Aqcoe5G109400.1.p_ACO,Aqcoe5G200600.1.p_ACO,Aqcoe5G200700.1.p_ACO,Aqcoe5G402100.1.p_ACO,Aqcoe5G402200.2.p_ACO,Aqcoe5G402300.1.p_ACO,Aqcoe5G…
157	.	.	.	.	.	AGRA_00885_AGRAM,AGRA_09919_AGRAM,AGRA_09920_AGRAM,AGRA_20008_AGRAM,AGRA_21511_AGRAM,AT3G47000.1_ATHA,AT3G47010.1_ATHA,AT3G47040.2_ATHA,AT3G47050.1_ATHA,AT3G62710.1_ATHA,AT5G04885.1_ATHA,AT5G20940.1_ATHA,AT5G20950.1_ATHA,Aqcoe1G068600.1.p_ACO,Aqcoe1G068800.1.p_ACO,Aqcoe1G069000.5.p_ACO,Aqcoe1G069100.1.p_ACO,Aqcoe1G069200.1.p_ACO,Aqcoe1G069400.2.p_ACO,Aqcoe1G083100.1.p_ACO,CD-2835741233_CDEM,CD-28…
158	.	.	.	.	.	AGRA_04182_AGRAM,AGRA_07610_AGRAM,AGRA_15862_AGRAM,AGRA_17036_AGRAM,AGRA_19315_AGRAM,AGRA_20039_AGRAM,AT1G01740.1_ATHA,AT1G50990.1_ATHA,AT1G63500.1_ATHA,AT2G17090.1_ATHA,AT3G09240.1_ATHA,AT3G54030.1_ATHA,AT4G00710.1_ATHA,AT4G35230.1_ATHA,AT5G01060.1_ATHA,AT5G41260.1_ATHA,AT5G46570.1_ATHA,AT5G59010.1_ATHA,Aqcoe1G091800.1.p_ACO,Aqcoe3G237800.1.p_ACO,Aqcoe5G123700.1.p_ACO,Aqcoe5G194600.1.p_ACO,Aqcoe…
159	.	.	.	.	.	AGRA_04254_AGRAM,AGRA_09899_AGRAM,AGRA_13983_AGRAM,AGRA_15630_AGRAM,AGRA_17355_AGRAM,AGRA_18967_AGRAM,AT1G31770.1_ATHA,AT1G71960.1_ATHA,AT3G13220.1_ATHA,AT3G25620.2_ATHA,AT3G52310.1_ATHA,AT4G27420.1_ATHA,AT5G06530.1_ATHA,Aqcoe1G073500.1.p_ACO,Aqcoe1G259600.1.p_ACO,Aqcoe1G320600.1.p_ACO,Aqcoe3G390700.1.p_ACO,Aqcoe3G403800.1.p_ACO,Aqcoe6G016200.1.p_ACO,Aqcoe6G168100.1.p_ACO,Aqcoe7G098000.1.p_ACO,CD…
160	.	.	.	.	.	AGRA_08276_AGRAM,AGRA_08386_AGRAM,AGRA_13289_AGRAM,AGRA_13978_AGRAM,AT1G22900.1_ATHA,AT1G55210.2_ATHA,AT1G58170.1_ATHA,AT1G65870.1_ATHA,AT2G21100.1_ATHA,AT3G13650.1_ATHA,AT3G13662.1_ATHA,AT5G42500.1_ATHA,AT5G42510.1_ATHA,AT5G49040.1_ATHA,Aqcoe0403s0001.1.p_ACO,Aqcoe0403s0002.1.p_ACO,Aqcoe1G007000.1.p_ACO,Aqcoe1G007200.1.p_ACO,Aqcoe2G031800.1.p_ACO,Aqcoe2G031900.1.p_ACO,Aqcoe4G087900.1.p_ACO,Aqcoe…
161	.	.	.	.	.	AGRA_11873_AGRAM,AGRA_13320_AGRAM,AGRA_16572_AGRAM,AGRA_16869_AGRAM,AGRA_18495_AGRAM,AGRA_18753_AGRAM,AGRA_19140_AGRAM,AGRA_19191_AGRAM,AT2G04030.1_ATHA,AT3G07770.1_ATHA,AT4G24190.2_ATHA,AT5G52640.1_ATHA,AT5G56000.1_ATHA,AT5G56010.1_ATHA,AT5G56030.2_ATHA,Aqcoe1G130700.1.p_ACO,Aqcoe1G234100.1.p_ACO,Aqcoe1G269100.1.p_ACO,Aqcoe1G306600.1.p_ACO,Aqcoe3G266400.1.p_ACO,Aqcoe3G381400.1.p_ACO,Aqcoe6G21220…
162	.	.	.	.	.	AGRA_05158_AGRAM,AGRA_05166_AGRAM,AGRA_07347_AGRAM,AGRA_07354_AGRAM,AGRA_08593_AGRAM,AGRA_21125_AGRAM,AT1G04680.1_ATHA,AT1G67750.1_ATHA,AT3G07010.1_ATHA,AT3G24230.1_ATHA,AT3G24670.1_ATHA,AT3G27400.1_ATHA,AT3G53190.1_ATHA,AT3G54920.1_ATHA,AT4G13210.2_ATHA,AT4G13710.1_ATHA,AT4G24780.1_ATHA,AT5G04310.1_ATHA,AT5G48900.1_ATHA,AT5G63180.1_ATHA,Aqcoe1G129400.1.p_ACO,Aqcoe2G209700.1.p_ACO,Aqcoe2G209800.1…
163	.	.	.	.	.	Aqcoe0016s0002.1.p_ACO,Aqcoe1G354300.1.p_ACO,Aqcoe2G033000.1.p_ACO,Aqcoe2G075600.1.p_ACO,Aqcoe2G139500.1.p_ACO,Aqcoe2G139600.1.p_ACO,Aqcoe3G211900.1.p_ACO,Aqcoe3G393200.1.p_ACO,Aqcoe4G045600.3.p_ACO,Aqcoe4G045900.1.p_ACO,Aqcoe4G046100.1.p_ACO,Aqcoe4G047200.1.p_ACO,Aqcoe4G051700.1.p_ACO,Aqcoe4G051900.1.p_ACO,Aqcoe4G195100.1.p_ACO,Aqcoe4G207400.1.p_ACO,Aqcoe4G314200.1.p_ACO,Aqcoe5G118900.1.p_ACO,Aq…
164	.	.	.	.	.	Lchi01898_LCH,Lchi06079_LCH,Lchi06596_LCH,Lchi07658_LCH,Lchi07718_LCH,Lchi07731_LCH,Lchi07732_LCH,Lchi07757_LCH,Lchi07806_LCH,Lchi08648_LCH,Lchi08650_LCH,Lchi08764_LCH,Lchi08894_LCH,Lchi09390_LCH,Lchi09401_LCH,Lchi09460_LCH,Lchi11335_LCH,Lchi12126_LCH,Lchi14106_LCH,Lchi14404_LCH,Lchi14462_LCH,Lchi14473_LCH,Lchi14476_LCH,Lchi14836_LCH,Lchi14850_LCH,Lchi15301_LCH,Lchi15675_LCH,Lchi16121_LCH,Lchi169…
165	.	.	.	.	.	Pm001583_PMUM,Pm001640_PMUM,Pm001731_PMUM,Pm001745_PMUM,Pm001747_PMUM,Pm001911_PMUM,Pm001956_PMUM,Pm002946_PMUM,Pm002950_PMUM,Pm002951_PMUM,Pm006213_PMUM,Pm006784_PMUM,Pm007118_PMUM,Pm007272_PMUM,Pm007300_PMUM,Pm007327_PMUM,Pm007419_PMUM,Pm007741_PMUM,Pm008566_PMUM,Pm008606_PMUM,Pm010478_PMUM,Pm011125_PMUM,Pm011972_PMUM,Pm011974_PMUM,Pm012081_PMUM,Pm012234_PMUM,Pm012235_PMUM,Pm012339_PMUM,Pm01234…
166	.	.	.	.	.	AGRA_00556_AGRAM,AGRA_04270_AGRAM,AGRA_09148_AGRAM,AGRA_11449_AGRAM,AGRA_12038_AGRAM,AGRA_14976_AGRAM,AGRA_18346_AGRAM,AT1G11130.1_ATHA,AT1G53730.2_ATHA,AT1G78980.1_ATHA,AT2G20850.1_ATHA,AT3G13065.1_ATHA,AT3G14350.1_ATHA,AT4G03390.1_ATHA,AT4G22130.1_ATHA,Aqcoe1G324400.2.p_ACO,Aqcoe3G204700.1.p_ACO,Aqcoe4G158500.1.p_ACO,Aqcoe4G220300.1.p_ACO,Aqcoe7G238800.1.p_ACO,Aqcoe7G442800.1.p_ACO,CD-283576937…
167	.	.	.	.	.	AGRA_00564_AGRAM,AGRA_02573_AGRAM,AGRA_02826_AGRAM,AT2G26450.1_ATHA,AT2G47030.1_ATHA,AT2G47040.1_ATHA,AT3G05610.1_ATHA,AT3G06830.1_ATHA,AT3G62170.1_ATHA,AT4G33230.1_ATHA,AT5G27870.1_ATHA,AT5G49180.1_ATHA,Aqcoe2G214000.1.p_ACO,Aqcoe4G240400.1.p_ACO,Aqcoe5G091900.1.p_ACO,Aqcoe5G092000.1.p_ACO,Aqcoe5G292500.1.p_ACO,Aqcoe5G292700.1.p_ACO,Aqcoe6G242000.1.p_ACO,Aqcoe6G242100.1.p_ACO,Aqcoe7G442000.1.p_A…
168	.	.	.	.	.	AGRA_01145_AGRAM,AGRA_01149_AGRAM,AGRA_01189_AGRAM,AGRA_01211_AGRAM,AGRA_01231_AGRAM,AGRA_01415_AGRAM,AGRA_01417_AGRAM,AGRA_01509_AGRAM,AGRA_01668_AGRAM,AGRA_01701_AGRAM,AGRA_03414_AGRAM,AGRA_03490_AGRAM,AGRA_03498_AGRAM,AGRA_03589_AGRAM,AGRA_03620_AGRAM,AGRA_04595_AGRAM,AGRA_04666_AGRAM,AGRA_04668_AGRAM,AGRA_04681_AGRAM,AGRA_04683_AGRAM,AGRA_04788_AGRAM,AGRA_05001_AGRAM,AGRA_06162_AGRAM,AGRA_064…
169	.	.	.	.	.	AGRA_03238_AGRAM,AGRA_03997_AGRAM,AGRA_11586_AGRAM,AGRA_15429_AGRAM,AGRA_17144_AGRAM,AGRA_19421_AGRAM,AGRA_20285_AGRAM,AT1G07660.1_ATHA,AT1G07820.1_ATHA,AT2G28740.1_ATHA,AT3G45930.1_ATHA,AT3G46320.1_ATHA,AT3G53730.1_ATHA,AT5G59690.1_ATHA,AT5G59970.1_ATHA,Aqcoe1G451600.1.p_ACO,Aqcoe1G480100.1.p_ACO,Aqcoe1G485800.1.p_ACO,Aqcoe3G420700.1.p_ACO,Aqcoe3G420800.1.p_ACO,Aqcoe3G423600.1.p_ACO,Aqcoe7G32190…
170	.	.	.	.	.	AGRA_03832_AGRAM,AGRA_06020_AGRAM,AGRA_09016_AGRAM,AGRA_09145_AGRAM,AGRA_11438_AGRAM,AT1G64760.2_ATHA,AT2G19440.1_ATHA,AT3G04010.1_ATHA,AT3G24330.1_ATHA,AT4G31140.1_ATHA,AT5G18220.1_ATHA,AT5G20870.1_ATHA,AT5G58090.1_ATHA,AT5G64790.1_ATHA,Aqcoe1G061400.1.p_ACO,Aqcoe2G061500.1.p_ACO,Aqcoe2G061800.1.p_ACO,Aqcoe5G183000.1.p_ACO,Aqcoe5G224900.1.p_ACO,Aqcoe5G255400.1.p_ACO,Aqcoe5G257000.1.p_ACO,Aqcoe7G…
171	.	.	.	.	.	AGRA_09796_AGRAM,AGRA_13507_AGRAM,AGRA_17594_AGRAM,AGRA_21942_AGRAM,AGRA_22923_AGRAM,AT1G10940.2_ATHA,AT1G60940.2_ATHA,AT1G78290.2_ATHA,AT2G23030.1_ATHA,AT3G50500.2_ATHA,AT4G33950.1_ATHA,AT4G40010.1_ATHA,AT5G08590.1_ATHA,AT5G63650.1_ATHA,AT5G66880.1_ATHA,Aqcoe3G244400.1.p_ACO,Aqcoe3G244500.1.p_ACO,Aqcoe4G072200.1.p_ACO,Aqcoe5G190800.1.p_ACO,Aqcoe5G206800.1.p_ACO,Aqcoe5G299000.1.p_ACO,Aqcoe6G07840…
172	.	.	.	.	.	AGRA_00773_AGRAM,AGRA_04493_AGRAM,AGRA_09356_AGRAM,AGRA_10681_AGRAM,AGRA_13244_AGRAM,AGRA_16304_AGRAM,AT1G05170.2_ATHA,AT1G11730.1_ATHA,AT1G22015.1_ATHA,AT1G32930.1_ATHA,AT1G33430.2_ATHA,AT1G77810.1_ATHA,AT2G32430.1_ATHA,AT4G26940.1_ATHA,Aqcoe1G232100.1.p_ACO,Aqcoe4G195900.1.p_ACO,Aqcoe5G274700.1.p_ACO,Aqcoe5G470500.1.p_ACO,Aqcoe6G002800.1.p_ACO,CD-2835756965_CDEM,CD-2835763799_CDEM,CD-2835784874…
173	.	.	.	.	.	AGRA_04319_AGRAM,AGRA_05022_AGRAM,AGRA_10904_AGRAM,AT2G19130.1_ATHA,AT4G00340.1_ATHA,Aqcoe3G156900.1.p_ACO,Aqcoe4G097500.1.p_ACO,Aqcoe4G097600.1.p_ACO,Aqcoe4G099000.1.p_ACO,Aqcoe4G303000.1.p_ACO,Aqcoe4G303600.1.p_ACO,Aqcoe5G354800.1.p_ACO,Aqcoe5G354900.1.p_ACO,Aqcoe5G355000.1.p_ACO,Aqcoe5G434000.1.p_ACO,CD-2835820850_CDEM,GSMUA_Achr1P26260_001_MAC,GSMUA_Achr9P00400_001_MAC,GSVIVT01014328001_VVIN,…
174	.	.	.	.	.	AGRA_05200_AGRAM,AGRA_06438_AGRAM,AGRA_06439_AGRAM,AGRA_06551_AGRAM,AGRA_06552_AGRAM,AGRA_07316_AGRAM,AGRA_20628_AGRAM,AT5G13930.1_ATHA,Aqcoe2G118400.1.p_ACO,Aqcoe2G387500.1.p_ACO,Aqcoe3G357100.1.p_ACO,Aqcoe5G334300.1.p_ACO,CD-2835746381_CDEM,CD-2835773120_CDEM,CD-2835779393_CDEM,CD-2835803981_CDEM,GSMUA_Achr10P12200_001_MAC,GSMUA_Achr10P12260_001_MAC,GSMUA_Achr11P26230_001_MAC,GSMUA_Achr6P08170_…
175	.	.	.	.	.	AGRA_08271_AGRAM,AGRA_08379_AGRAM,AGRA_11623_AGRAM,AGRA_13391_AGRAM,AGRA_15376_AGRAM,AGRA_20996_AGRAM,AT2G24630.1_ATHA,AT2G32000.1_ATHA,AT3G07330.1_ATHA,AT3G28180.1_ATHA,AT4G07960.1_ATHA,AT4G31590.1_ATHA,Aqcoe2G414900.1.p_ACO,Aqcoe2G416100.1.p_ACO,Aqcoe3G303500.1.p_ACO,Aqcoe5G095100.1.p_ACO,Aqcoe6G313600.1.p_ACO,Aqcoe7G334400.1.p_ACO,CD-2835769088_CDEM,CD-2835777680_CDEM,CD-2835785093_CDEM,CD-283…
176	.	.	.	.	.	AGRA_03851_AGRAM,AGRA_03852_AGRAM,AGRA_03854_AGRAM,AGRA_03858_AGRAM,AGRA_03863_AGRAM,AGRA_03865_AGRAM,AGRA_06063_AGRAM,AGRA_06129_AGRAM,AT1G12210.1_ATHA,AT1G12220.2_ATHA,AT1G12280.1_ATHA,AT1G12290.1_ATHA,AT1G15890.1_ATHA,AT1G51480.1_ATHA,AT1G61180.2_ATHA,AT1G61190.1_ATHA,AT1G61300.1_ATHA,AT1G61310.1_ATHA,AT1G62630.1_ATHA,AT1G63350.1_ATHA,AT1G63360.1_ATHA,AT4G10780.1_ATHA,AT4G26090.1_ATHA,AT5G0540…
177	.	.	.	.	.	AT1G19260.1_ATHA,AT1G41920.1_ATHA,AT2G06541.1_ATHA,AT3G29450.1_ATHA,AT3G29763.1_ATHA,AT3G29765.1_ATHA,AT4G09660.1_ATHA,Aqcoe1G208400.1.p_ACO,Aqcoe1G287900.1.p_ACO,Aqcoe1G343700.1.p_ACO,Aqcoe1G373800.1.p_ACO,Aqcoe1G390600.1.p_ACO,Aqcoe2G000100.1.p_ACO,Aqcoe2G138900.1.p_ACO,Aqcoe2G164400.1.p_ACO,Aqcoe2G175300.1.p_ACO,Aqcoe2G227100.1.p_ACO,Aqcoe3G097700.1.p_ACO,Aqcoe3G161600.1.p_ACO,Aqcoe3G161800.1.…
178	.	.	.	.	.	Lchi00553_LCH,Lchi02765_LCH,Lchi04729_LCH,Lchi05884_LCH,Lchi07422_LCH,Lchi07441_LCH,Lchi07444_LCH,Lchi07776_LCH,Lchi08772_LCH,Lchi09521_LCH,Lchi10063_LCH,Lchi10455_LCH,Lchi10553_LCH,Lchi10723_LCH,Lchi10875_LCH,Lchi10881_LCH,Lchi11292_LCH,Lchi12171_LCH,Lchi12195_LCH,Lchi13178_LCH,Lchi13314_LCH,Lchi13552_LCH,Lchi13610_LCH,Lchi14513_LCH,Lchi14672_LCH,Lchi14721_LCH,Lchi14895_LCH,Lchi15036_LCH,Lchi154…
179	.	.	.	.	.	AGRA_01074_AGRAM,AGRA_02271_AGRAM,AGRA_08922_AGRAM,AGRA_11224_AGRAM,AGRA_15500_AGRAM,AT1G23080.1_ATHA,AT1G70940.1_ATHA,AT1G73590.1_ATHA,AT1G77110.1_ATHA,AT2G01420.2_ATHA,AT5G57090.1_ATHA,Aqcoe1G048900.1.p_ACO,Aqcoe3G003200.1.p_ACO,Aqcoe3G016800.1.p_ACO,Aqcoe7G304900.1.p_ACO,CD-2835738683_CDEM,CD-2835761630_CDEM,CD-2835783851_CDEM,CD-2835785036_CDEM,CD-2835788249_CDEM,CD-2835795980_CDEM,CD-2835798…
180	.	.	.	.	.	AGRA_01199_AGRAM,AT1G01980.1_ATHA,AT1G11770.1_ATHA,AT1G26380.1_ATHA,AT1G26390.1_ATHA,AT1G26400.1_ATHA,AT1G26410.1_ATHA,AT1G26420.1_ATHA,AT1G30700.1_ATHA,AT1G30710.1_ATHA,AT1G30720.1_ATHA,AT1G30730.1_ATHA,AT1G30740.1_ATHA,AT1G30760.1_ATHA,AT1G34575.1_ATHA,AT2G34790.1_ATHA,AT4G20800.1_ATHA,AT4G20820.1_ATHA,AT4G20830.1_ATHA,AT4G20840.1_ATHA,AT4G20860.1_ATHA,AT5G44360.1_ATHA,AT5G44380.1_ATHA,AT5G4439…
181	.	.	.	.	.	AGRA_03586_AGRAM,AGRA_05193_AGRAM,AGRA_05938_AGRAM,AGRA_07322_AGRAM,AGRA_07945_AGRAM,AGRA_22269_AGRAM,AT1G04180.1_ATHA,AT1G04610.1_ATHA,AT2G33230.1_ATHA,AT4G13260.1_ATHA,AT4G28720.1_ATHA,AT4G32540.1_ATHA,AT5G11320.1_ATHA,AT5G25620.2_ATHA,AT5G43890.1_ATHA,Aqcoe5G009000.1.p_ACO,Aqcoe5G196400.1.p_ACO,Aqcoe6G114000.1.p_ACO,Aqcoe7G179100.1.p_ACO,Aqcoe7G200400.1.p_ACO,Aqcoe7G399500.1.p_ACO,CD-283574055…
182	.	.	.	.	.	AGRA_10052_AGRAM,AGRA_16638_AGRAM,AGRA_18088_AGRAM,AGRA_18829_AGRAM,AGRA_19353_AGRAM,AGRA_19859_AGRAM,AT1G06780.2_ATHA,AT2G30575.1_ATHA,AT2G46480.1_ATHA,AT3G61130.1_ATHA,AT4G38270.1_ATHA,AT5G47780.1_ATHA,Aqcoe1G375000.1.p_ACO,Aqcoe5G039700.1.p_ACO,Aqcoe6G175800.1.p_ACO,Aqcoe7G054300.1.p_ACO,CD-2835763166_CDEM,CD-2835771245_CDEM,CD-2835773849_CDEM,CD-2835776087_CDEM,CD-2835781130_CDEM,CD-283578750…
183	.	.	.	.	.	AGRA_11219_AGRAM,AGRA_12715_AGRAM,AGRA_12977_AGRAM,AT1G18150.1_ATHA,AT1G53510.1_ATHA,AT1G73670.1_ATHA,AT2G01450.4_ATHA,AT2G42880.1_ATHA,AT3G14720.1_ATHA,AT3G18040.1_ATHA,AT5G19010.1_ATHA,Aqcoe1G207400.1.p_ACO,Aqcoe2G327900.2.p_ACO,Aqcoe3G014700.1.p_ACO,CD-2835747716_CDEM,CD-2835751886_CDEM,CD-2835755324_CDEM,CD-2835760421_CDEM,CD-2835769592_CDEM,CD-2835781328_CDEM,CD-2835785012_CDEM,CD-2835797555…
184	.	.	.	.	.	AGRA_13556_AGRAM,AGRA_13557_AGRAM,AGRA_13558_AGRAM,AGRA_13559_AGRAM,AGRA_13578_AGRAM,AGRA_13580_AGRAM,AGRA_13582_AGRAM,AGRA_21993_AGRAM,AGRA_21994_AGRAM,AGRA_21995_AGRAM,AGRA_21997_AGRAM,AT5G10530.1_ATHA,AT5G65600.1_ATHA,Aqcoe3G309400.1.p_ACO,Aqcoe4G260400.1.p_ACO,Aqcoe4G260500.1.p_ACO,Aqcoe5G284600.1.p_ACO,Aqcoe5G284700.1.p_ACO,Aqcoe6G070000.1.p_ACO,Aqcoe6G070100.1.p_ACO,Aqcoe6G070200.1.p_ACO,Aq…
185	.	.	.	.	.	AGRA_18395_AGRAM,AGRA_18438_AGRAM,AGRA_18474_AGRAM,AGRA_18476_AGRAM,AGRA_18477_AGRAM,AGRA_18481_AGRAM,AT1G13420.1_ATHA,AT1G13430.1_ATHA,AT1G18590.1_ATHA,AT1G28170.1_ATHA,AT1G74090.1_ATHA,AT1G74100.1_ATHA,AT2G03750.1_ATHA,AT2G14920.1_ATHA,AT2G27570.1_ATHA,AT3G45070.1_ATHA,AT3G45080.1_ATHA,AT4G26280.1_ATHA,AT5G07000.1_ATHA,AT5G07010.1_ATHA,AT5G43690.1_ATHA,Aqcoe2G055000.1.p_ACO,Aqcoe3G376500.1.p_AC…
186	.	.	.	.	.	AGRA_02593_AGRAM,AGRA_15170_AGRAM,AGRA_15740_AGRAM,AGRA_17430_AGRAM,AGRA_22301_AGRAM,AGRA_22302_AGRAM,AT1G15750.4_ATHA,AT1G80490.2_ATHA,AT3G15880.2_ATHA,AT3G16830.1_ATHA,AT5G27030.2_ATHA,Aqcoe0035s0002.1.p_ACO,Aqcoe3G209100.1.p_ACO,Aqcoe5G094100.1.p_ACO,Aqcoe7G375700.2.p_ACO,Aqcoe7G384200.1.p_ACO,CD-2835745175_CDEM,CD-2835750116_CDEM,CD-2835750443_CDEM,CD-2835766556_CDEM,CD-2835770828_CDEM,CD-283…
187	.	.	.	.	.	AGRA_03150_AGRAM,AGRA_12221_AGRAM,AGRA_14827_AGRAM,AGRA_17250_AGRAM,AGRA_18194_AGRAM,AGRA_22336_AGRAM,AT1G48930.1_ATHA,AT1G64390.1_ATHA,AT2G32990.1_ATHA,AT2G44540.1_ATHA,AT2G44550.1_ATHA,AT2G44560.1_ATHA,AT2G44570.1_ATHA,AT4G11050.1_ATHA,Aqcoe1G340800.1.p_ACO,Aqcoe2G251600.1.p_ACO,Aqcoe3G301400.1.p_ACO,Aqcoe3G435100.1.p_ACO,Aqcoe5G445900.1.p_ACO,Aqcoe5G446100.1.p_ACO,Aqcoe5G446200.1.p_ACO,Aqcoe5G…
188	.	.	.	.	.	AGRA_13952_AGRAM,AGRA_13953_AGRAM,AGRA_13954_AGRAM,AT1G33720.1_ATHA,AT1G33730.1_ATHA,AT2G45550.1_ATHA,AT2G45560.1_ATHA,AT2G45570.1_ATHA,AT2G45580.1_ATHA,AT3G61040.1_ATHA,Aqcoe3G358600.1.p_ACO,Aqcoe3G417300.1.p_ACO,Aqcoe3G417400.1.p_ACO,Aqcoe3G417500.1.p_ACO,Aqcoe4G069900.1.p_ACO,Aqcoe4G070100.1.p_ACO,Aqcoe4G070300.1.p_ACO,Aqcoe4G114000.1.p_ACO,Aqcoe4G117700.1.p_ACO,GSVIVT01013045001_VVIN,GSVIVT01…
189	.	.	.	.	.	AGRA_06380_AGRAM,AGRA_12462_AGRAM,AGRA_12504_AGRAM,AGRA_13238_AGRAM,AGRA_14643_AGRAM,AGRA_20677_AGRAM,AT1G34170.3_ATHA,AT1G34310.1_ATHA,AT1G34390.1_ATHA,AT1G34410.1_ATHA,AT1G35240.1_ATHA,AT1G35520.1_ATHA,AT1G35540.1_ATHA,AT1G59750.3_ATHA,AT2G46530.3_ATHA,AT3G61830.1_ATHA,AT4G23980.1_ATHA,AT5G62000.1_ATHA,Aqcoe2G315700.1.p_ACO,Aqcoe5G074300.1.p_ACO,Aqcoe5G216900.1.p_ACO,Aqcoe5G338800.1.p_ACO,Aqcoe…
190	.	.	.	.	.	AGRA_16795_AGRAM,AT2G21210.1_ATHA,AT4G34770.1_ATHA,AT4G34800.1_ATHA,AT4G34810.1_ATHA,AT4G38840.1_ATHA,Aqcoe5G228100.1.p_ACO,Aqcoe5G228200.1.p_ACO,Aqcoe5G228300.1.p_ACO,Aqcoe5G228400.1.p_ACO,Aqcoe5G228500.1.p_ACO,Aqcoe5G228600.1.p_ACO,Aqcoe5G228900.1.p_ACO,Aqcoe5G229100.1.p_ACO,Aqcoe5G229800.1.p_ACO,Aqcoe5G230100.1.p_ACO,Aqcoe6G170200.1.p_ACO,Aqcoe6G170300.1.p_ACO,Aqcoe6G178000.1.p_ACO,CD-28357853…
191	.	.	.	.	.	KMZ56101.1_ZMARI,KMZ56110.1_ZMARI,KMZ56334.1_ZMARI,KMZ56422.1_ZMARI,KMZ56519.1_ZMARI,KMZ56932.1_ZMARI,KMZ57426.1_ZMARI,KMZ58340.1_ZMARI,KMZ58393.1_ZMARI,KMZ58568.1_ZMARI,KMZ58717.1_ZMARI,KMZ58817.1_ZMARI,KMZ58873.1_ZMARI,KMZ59495.1_ZMARI,KMZ59519.1_ZMARI,KMZ59665.1_ZMARI,KMZ59815.1_ZMARI,KMZ59938.1_ZMARI,KMZ59983.1_ZMARI,KMZ60140.1_ZMARI,KMZ60674.1_ZMARI,KMZ60980.1_ZMARI,KMZ61128.1_ZMARI,KMZ61294…
192	.	.	.	.	.	KMZ56325.1_ZMARI,KMZ56701.1_ZMARI,KMZ56828.1_ZMARI,KMZ57180.1_ZMARI,KMZ57319.1_ZMARI,KMZ57573.1_ZMARI,KMZ57619.1_ZMARI,KMZ57911.1_ZMARI,KMZ57923.1_ZMARI,KMZ58159.1_ZMARI,KMZ58188.1_ZMARI,KMZ58431.1_ZMARI,KMZ58809.1_ZMARI,KMZ58814.1_ZMARI,KMZ58866.1_ZMARI,KMZ59570.1_ZMARI,KMZ59581.1_ZMARI,KMZ59816.1_ZMARI,KMZ60003.1_ZMARI,KMZ60004.1_ZMARI,KMZ60049.1_ZMARI,KMZ61025.1_ZMARI,KMZ61201.1_ZMARI,KMZ61539…
193	.	.	.	.	.	Lchi00454_LCH,Lchi01499_LCH,Lchi03722_LCH,Lchi04093_LCH,Lchi04430_LCH,Lchi05068_LCH,Lchi07748_LCH,Lchi07765_LCH,Lchi08864_LCH,Lchi09376_LCH,Lchi09437_LCH,Lchi09442_LCH,Lchi09512_LCH,Lchi09534_LCH,Lchi09618_LCH,Lchi10290_LCH,Lchi11263_LCH,Lchi13601_LCH,Lchi13877_LCH,Lchi14436_LCH,Lchi14827_LCH,Lchi15677_LCH,Lchi15750_LCH,Lchi16931_LCH,Lchi16951_LCH,Lchi17263_LCH,Lchi18144_LCH,Lchi18170_LCH,Lchi193…
194	.	.	.	.	.	AGRA_00598_AGRAM,AGRA_03827_AGRAM,AGRA_05072_AGRAM,AGRA_06015_AGRAM,AGRA_09564_AGRAM,AGRA_11784_AGRAM,AGRA_13149_AGRAM,AGRA_16370_AGRAM,AGRA_20546_AGRAM,AT1G55610.2_ATHA,AT2G01950.1_ATHA,AT3G13380.1_ATHA,AT4G39400.1_ATHA,AT5G07280.1_ATHA,Aqcoe1G136700.1.p_ACO,Aqcoe2G426800.1.p_ACO,Aqcoe3G410600.1.p_ACO,Aqcoe6G044500.1.p_ACO,Aqcoe7G042600.1.p_ACO,CD-2835762962_CDEM,CD-2835764354_CDEM,CD-2835776132…
195	.	.	.	.	.	AGRA_03379_AGRAM,AGRA_08081_AGRAM,AGRA_13329_AGRAM,AGRA_16673_AGRAM,AGRA_17939_AGRAM,AGRA_21794_AGRAM,AT1G58340.1_ATHA,AT2G38510.1_ATHA,AT4G23030.1_ATHA,AT4G29140.1_ATHA,AT5G19700.1_ATHA,AT5G52050.1_ATHA,Aqcoe1G401600.1.p_ACO,Aqcoe6G064800.1.p_ACO,Aqcoe6G142400.1.p_ACO,Aqcoe7G047100.1.p_ACO,Aqcoe7G151900.1.p_ACO,CD-2835757463_CDEM,CD-2835781727_CDEM,CD-2835787709_CDEM,GSMUA_Achr10P14020_001_MAC,G…
196	.	.	.	.	.	Pm001449_PMUM,Pm001499_PMUM,Pm001611_PMUM,Pm001612_PMUM,Pm001991_PMUM,Pm002177_PMUM,Pm002178_PMUM,Pm002781_PMUM,Pm002997_PMUM,Pm004606_PMUM,Pm006126_PMUM,Pm006763_PMUM,Pm007117_PMUM,Pm007153_PMUM,Pm007551_PMUM,Pm007552_PMUM,Pm007928_PMUM,Pm007929_PMUM,Pm008121_PMUM,Pm008407_PMUM,Pm008408_PMUM,Pm009599_PMUM,Pm011971_PMUM,Pm012114_PMUM,Pm012122_PMUM,Pm012123_PMUM,Pm012284_PMUM,Pm012416_PMUM,Pm01242…
197	.	.	.	.	.	AGRA_00587_AGRAM,AGRA_02567_AGRAM,AGRA_09185_AGRAM,AGRA_17152_AGRAM,AGRA_19430_AGRAM,AT1G73370.1_ATHA,AT3G43190.1_ATHA,AT4G02280.1_ATHA,AT5G20830.1_ATHA,AT5G37180.1_ATHA,AT5G49190.1_ATHA,Aqcoe0323s0001.1.p_ACO,Aqcoe2G299800.1.p_ACO,Aqcoe3G425200.1.p_ACO,Aqcoe7G438900.1.p_ACO,CD-2835766130_CDEM,CD-2835766133_CDEM,CD-2835782048_CDEM,CD-2835783548_CDEM,CD-2835786848_CDEM,CD-2835790802_CDEM,CD-283579…
198	.	.	.	.	.	AGRA_02102_AGRAM,AGRA_10915_AGRAM,AGRA_12559_AGRAM,AGRA_17269_AGRAM,AGRA_19534_AGRAM,AGRA_20959_AGRAM,AT1G09060.3_ATHA,AT1G11950.1_ATHA,AT1G62310.1_ATHA,AT3G07610.3_ATHA,AT4G00990.1_ATHA,AT4G21430.1_ATHA,Aqcoe0011s0001.1.p_ACO,Aqcoe1814s0001.1.p_ACO,Aqcoe1G300400.1.p_ACO,Aqcoe3G007700.1.p_ACO,Aqcoe3G157100.1.p_ACO,Aqcoe3G210900.2.p_ACO,Aqcoe3G438600.1.p_ACO,Aqcoe3G438700.2.p_ACO,Aqcoe4G062100.1.p…
199	.	.	.	.	.	AGRA_03311_AGRAM,AGRA_13588_AGRAM,AGRA_13961_AGRAM,AGRA_20902_AGRAM,AGRA_22004_AGRAM,AT1G22020.1_ATHA,AT1G36370.1_ATHA,AT4G13890.1_ATHA,AT4G13930.1_ATHA,AT4G32520.1_ATHA,AT4G37930.1_ATHA,AT5G26780.3_ATHA,Aqcoe1G205800.1.p_ACO,Aqcoe2G405000.1.p_ACO,Aqcoe6G016600.1.p_ACO,Aqcoe6G069100.1.p_ACO,CD-2835741947_CDEM,CD-2835748085_CDEM,CD-2835754679_CDEM,CD-2835765533_CDEM,CD-2835779003_CDEM,CD-283578321…
200	.	.	.	.	.	AGRA_13378_AGRAM,AGRA_16560_AGRAM,AGRA_21832_AGRAM,AT1G01480.1_ATHA,AT2G22810.1_ATHA,AT3G49700.1_ATHA,AT3G61510.1_ATHA,AT4G08040.1_ATHA,AT4G11280.1_ATHA,AT4G26200.1_ATHA,AT4G37770.1_ATHA,AT5G65800.1_ATHA,Aqcoe4G063300.1.p_ACO,Aqcoe4G064800.1.p_ACO,Aqcoe5G437500.1.p_ACO,Aqcoe5G437600.1.p_ACO,Aqcoe6G315300.1.p_ACO,Aqcoe7G133600.1.p_ACO,CD-2835768218_CDEM,CD-2835800552_CDEM,GSMUA_Achr10P27570_001_MA…
201	.	.	.	.	.	AGRA_13572_AGRAM,AGRA_13573_AGRAM,AGRA_13574_AGRAM,AGRA_13575_AGRAM,AGRA_13576_AGRAM,AT2G21730.1_ATHA,AT2G21890.1_ATHA,AT4G37970.1_ATHA,AT4G37980.1_ATHA,AT4G37990.1_ATHA,AT4G39330.1_ATHA,Aqcoe2G329300.1.p_ACO,Aqcoe2G329400.1.p_ACO,Aqcoe5G250600.1.p_ACO,Aqcoe5G250700.1.p_ACO,Aqcoe6G071100.1.p_ACO,Aqcoe6G071400.1.p_ACO,CD-2835749444_CDEM,CD-2835749447_CDEM,CD-2835789356_CDEM,GSMUA_Achr7P07160_001_M…
202	.	.	.	.	.	AGRA_00166_AGRAM,AGRA_01011_AGRAM,AGRA_02268_AGRAM,AGRA_16509_AGRAM,AT1G49580.1_ATHA,AT2G41140.1_ATHA,AT2G46700.1_ATHA,AT3G19100.1_ATHA,AT3G49370.1_ATHA,AT3G50530.2_ATHA,AT3G56760.1_ATHA,AT5G24430.1_ATHA,Aqcoe1G047400.1.p_ACO,Aqcoe2G048500.1.p_ACO,Aqcoe6G151200.1.p_ACO,Aqcoe7G001800.1.p_ACO,CD-2835756026_CDEM,CD-2835759245_CDEM,CD-2835761150_CDEM,CD-2835771923_CDEM,CD-2835785813_CDEM,CD-283579304…
203	.	.	.	.	.	AGRA_00692_AGRAM,AGRA_05382_AGRAM,AGRA_07082_AGRAM,AGRA_09307_AGRAM,AGRA_12051_AGRAM,AT2G37040.1_ATHA,AT3G10340.1_ATHA,AT3G53260.1_ATHA,AT5G04230.2_ATHA,Aqcoe1G140100.1.p_ACO,Aqcoe2G144500.1.p_ACO,CD-2835738518_CDEM,CD-2835744353_CDEM,CD-2835752054_CDEM,CD-2835765707_CDEM,CD-2835790688_CDEM,CD-2835790694_CDEM,CD-2835792389_CDEM,CD-2835792395_CDEM,CD-2835802220_CDEM,CD-2835806798_CDEM,GSMUA_Achr11…
204	.	.	.	.	.	AGRA_01021_AGRAM,AT1G19610.1_ATHA,AT3G17150.1_ATHA,AT3G17152.1_ATHA,Aqcoe5G159800.1.p_ACO,Aqcoe6G125200.1.p_ACO,Aqcoe6G125300.1.p_ACO,GSMUA_Achr11P13540_001_MAC,LOC_Os07g42790.1_OSA,LOC_Os09g15680.1_OSA,Lchi00187_LCH,Lchi00916_LCH,Lchi01457_LCH,Lchi02282_LCH,Lchi02472_LCH,Lchi04473_LCH,Lchi05419_LCH,Lchi05422_LCH,Lchi05423_LCH,Lchi05425_LCH,Lchi06723_LCH,Lchi06845_LCH,Lchi07611_LCH,Lchi07675_LCH,…
205	.	.	.	.	.	AGRA_00618_AGRAM,AGRA_01433_AGRAM,AGRA_08501_AGRAM,AGRA_20934_AGRAM,AT1G16760.1_ATHA,AT1G17540.1_ATHA,AT1G72760.1_ATHA,AT1G78940.2_ATHA,AT2G07020.1_ATHA,AT2G24370.1_ATHA,AT3G20200.1_ATHA,AT4G31230.1_ATHA,AT5G12000.1_ATHA,AT5G26150.1_ATHA,AT5G35380.1_ATHA,Aqcoe7G122400.1.p_ACO,Aqcoe7G240700.1.p_ACO,Aqcoe7G422600.1.p_ACO,CD-2835737843_CDEM,CD-2835752537_CDEM,CD-2835762755_CDEM,CD-2835767864_CDEM,CD…
206	.	.	.	.	.	AGRA_02617_AGRAM,AGRA_18349_AGRAM,AT1G09170.1_ATHA,AT1G18410.1_ATHA,AT1G63640.1_ATHA,AT1G73860.1_ATHA,AT2G47500.1_ATHA,AT3G10310.1_ATHA,AT3G44730.1_ATHA,AT5G27000.1_ATHA,AT5G41310.1_ATHA,Aqcoe1G377400.1.p_ACO,Aqcoe2G023400.1.p_ACO,Aqcoe2G283500.1.p_ACO,Aqcoe7G034400.2.p_ACO,CD-2835747563_CDEM,CD-2835764195_CDEM,CD-2835767204_CDEM,CD-2835775652_CDEM,CD-2835809708_CDEM,CD-2835811907_CDEM,GSMUA_Achr…
207	.	.	.	.	.	AGRA_07070_AGRAM,AGRA_10140_AGRAM,AGRA_13462_AGRAM,AGRA_14061_AGRAM,AT1G30440.1_ATHA,AT3G44820.1_ATHA,AT3G50840.1_ATHA,AT5G03250.1_ATHA,AT5G13600.1_ATHA,AT5G66560.1_ATHA,Aqcoe1G141500.1.p_ACO,Aqcoe1G184900.1.p_ACO,Aqcoe1G344000.1.p_ACO,Aqcoe2G184800.1.p_ACO,Aqcoe5G204200.1.p_ACO,CD-2835752039_CDEM,CD-2835764810_CDEM,CD-2835765164_CDEM,CD-2835789557_CDEM,CD-2835795356_CDEM,CD-2835824501_CDEM,CD-28…
208	.	.	.	.	.	Lchi02470_LCH,Lchi02728_LCH,Lchi04469_LCH,Lchi05281_LCH,Lchi07126_LCH,Lchi07621_LCH,Lchi08192_LCH,Lchi09450_LCH,Lchi10013_LCH,Lchi11235_LCH,Lchi12191_LCH,Lchi12810_LCH,Lchi13669_LCH,Lchi15099_LCH,Lchi16313_LCH,Lchi16939_LCH,Lchi16942_LCH,Lchi16947_LCH,Lchi17926_LCH,Lchi19419_LCH,Lchi20213_LCH,Lchi20583_LCH,Lchi20722_LCH,Lchi20833_LCH,Lchi20986_LCH,Lchi21031_LCH,Lchi21249_LCH,Lchi21468_LCH,Lchi214…
209	.	.	.	.	.	AGRA_00963_AGRAM,AGRA_04148_AGRAM,AGRA_04149_AGRAM,AGRA_04641_AGRAM,AGRA_14935_AGRAM,AGRA_20093_AGRAM,AT1G64040.1_ATHA,AT2G29400.1_ATHA,AT2G39840.1_ATHA,AT3G46820.1_ATHA,AT4G11240.1_ATHA,AT5G43380.1_ATHA,AT5G59160.1_ATHA,Aqcoe1G096000.1.p_ACO,Aqcoe2G072300.1.p_ACO,Aqcoe5G026300.1.p_ACO,Aqcoe5G436900.1.p_ACO,Aqcoe7G023200.1.p_ACO,CD-2835756119_CDEM,CD-2835758699_CDEM,CD-2835767237_CDEM,CD-28357711…
210	.	.	.	.	.	AGRA_03114_AGRAM,AGRA_15144_AGRAM,AGRA_16742_AGRAM,AGRA_22585_AGRAM,AT1G19430.1_ATHA,AT1G29470.2_ATHA,AT2G34300.1_ATHA,AT2G40280.1_ATHA,AT3G51070.1_ATHA,AT3G56080.1_ATHA,AT5G64030.1_ATHA,Aqcoe1G152800.1.p_ACO,Aqcoe5G263800.1.p_ACO,Aqcoe6G029700.1.p_ACO,Aqcoe6G119300.1.p_ACO,Aqcoe6G257500.1.p_ACO,CD-2835741443_CDEM,CD-2835747428_CDEM,CD-2835764720_CDEM,CD-2835777482_CDEM,CD-2835781655_CDEM,CD-2835…
211	.	.	.	.	.	AGRA_05660_AGRAM,AGRA_13626_AGRAM,AGRA_14171_AGRAM,AGRA_20833_AGRAM,AT3G27170.1_ATHA,AT5G26240.1_ATHA,AT5G33280.1_ATHA,AT5G40890.1_ATHA,AT5G49890.1_ATHA,Aqcoe2G340700.1.p_ACO,Aqcoe5G361300.1.p_ACO,Aqcoe7G224800.1.p_ACO,Aqcoe7G244300.1.p_ACO,CD-2835755075_CDEM,CD-2835780515_CDEM,CD-2835782861_CDEM,CD-2835793808_CDEM,CD-2835806504_CDEM,CD-2835806522_CDEM,ChrSy.fgenesh.mRNA.37_OSA,GSMUA_Achr1P26050_…
212	.	.	.	.	.	KMZ56100.1_ZMARI,KMZ56109.1_ZMARI,KMZ56333.1_ZMARI,KMZ56477.1_ZMARI,KMZ56518.1_ZMARI,KMZ56547.1_ZMARI,KMZ56548.1_ZMARI,KMZ56930.1_ZMARI,KMZ56931.1_ZMARI,KMZ56977.1_ZMARI,KMZ57434.1_ZMARI,KMZ57625.1_ZMARI,KMZ57679.1_ZMARI,KMZ58567.1_ZMARI,KMZ58718.1_ZMARI,KMZ58819.1_ZMARI,KMZ59494.1_ZMARI,KMZ59518.1_ZMARI,KMZ59666.1_ZMARI,KMZ59936.1_ZMARI,KMZ60155.1_ZMARI,KMZ60532.1_ZMARI,KMZ60651.1_ZMARI,KMZ60673…
213	.	.	.	.	.	AGRA_00341_AGRAM,AGRA_00342_AGRAM,AGRA_00343_AGRAM,AGRA_00344_AGRAM,AGRA_00346_AGRAM,AGRA_01419_AGRAM,AGRA_02230_AGRAM,AGRA_02657_AGRAM,AGRA_02658_AGRAM,AGRA_02693_AGRAM,AGRA_02696_AGRAM,AGRA_02699_AGRAM,AGRA_03880_AGRAM,AGRA_05682_AGRAM,AGRA_05717_AGRAM,AGRA_05742_AGRAM,AGRA_09353_AGRAM,AGRA_10783_AGRAM,AGRA_13614_AGRAM,AGRA_18872_AGRAM,AGRA_18874_AGRAM,Aqcoe1G191600.1.p_ACO,Aqcoe1G191800.1.p_AC…
214	.	.	.	.	.	AGRA_07341_AGRAM,AGRA_08140_AGRAM,AGRA_12290_AGRAM,AGRA_12295_AGRAM,AGRA_12297_AGRAM,AGRA_12298_AGRAM,AGRA_12299_AGRAM,AGRA_12302_AGRAM,AGRA_12303_AGRAM,AGRA_12335_AGRAM,AGRA_14712_AGRAM,AGRA_14725_AGRAM,AGRA_19949_AGRAM,Aqcoe1G247300.1.p_ACO,Aqcoe1G247400.1.p_ACO,Aqcoe1G249300.1.p_ACO,Aqcoe1G249400.1.p_ACO,Aqcoe4G221300.1.p_ACO,GSMUA_Achr1P01400_001_MAC,GSMUA_Achr4P16570_001_MAC,GSVIVT0102063500…
215	.	.	.	.	.	AGRA_11452_AGRAM,AGRA_15585_AGRAM,AT1G66960.1_ATHA,AT1G78500.1_ATHA,AT1G78950.1_ATHA,AT1G78955.1_ATHA,AT1G78960.1_ATHA,AT1G78970.2_ATHA,AT2G07050.1_ATHA,AT3G29255.1_ATHA,AT3G45130.1_ATHA,AT4G15340.1_ATHA,AT4G15370.1_ATHA,AT5G36150.1_ATHA,AT5G42600.1_ATHA,AT5G48010.2_ATHA,Aqcoe0158s0002.1.p_ACO,Aqcoe1G164000.4.p_ACO,Aqcoe4G169400.1.p_ACO,Aqcoe4G171400.1.p_ACO,Aqcoe4G218700.1.p_ACO,Aqcoe4G282200.1.…
216	.	.	.	.	.	AGRA_15104_AGRAM,AGRA_15105_AGRAM,AGRA_15106_AGRAM,AT2G16120.1_ATHA,AT2G16130.1_ATHA,AT2G18480.1_ATHA,AT3G18830.1_ATHA,AT4G36670.1_ATHA,Aqcoe6G114600.1.p_ACO,Aqcoe6G114900.1.p_ACO,Aqcoe6G115000.1.p_ACO,Aqcoe6G115200.1.p_ACO,Aqcoe7G178000.2.p_ACO,CD-2835751265_CDEM,CD-2835786509_CDEM,CD-2835809810_CDEM,CD-2835823133_CDEM,GSMUA_Achr1P22710_001_MAC,GSMUA_Achr4P14000_001_MAC,GSMUA_Achr7P25940_001_MAC…
217	.	.	.	.	.	AGRA_20324_AGRAM,AT3G09110.1_ATHA,AT3G09120.1_ATHA,AT3G09140.1_ATHA,AT5G01120.1_ATHA,AT5G01130.1_ATHA,AT5G01140.1_ATHA,AT5G01150.1_ATHA,AT5G37320.1_ATHA,AT5G43240.3_ATHA,Aqcoe1G088300.1.p_ACO,Aqcoe1G088800.1.p_ACO,Aqcoe1G089700.1.p_ACO,Aqcoe4G119200.1.p_ACO,Aqcoe5G056600.1.p_ACO,Aqcoe5G056800.1.p_ACO,GSMUA_Achr3P01260_001_MAC,GSVIVT01010772001_VVIN,GSVIVT01010776001_VVIN,GSVIVT01020931001_VVIN,LO…
218	.	.	.	.	.	GSMUA_Achr11P13710_001_MAC,GSMUA_Achr4P18770_001_MAC,GSMUA_Achr8P17550_001_MAC,GSMUA_AchrUn_randomP14380_001_MAC,LOC_Os02g56290.1_OSA,LOC_Os06g42650.1_OSA,LOC_Os12g23400.1_OSA,LOC_Os12g26020.1_OSA,Lchi00435_LCH,Lchi03035_LCH,Lchi03581_LCH,Lchi05317_LCH,Lchi07185_LCH,Lchi07264_LCH,Lchi09524_LCH,Lchi09829_LCH,Lchi09953_LCH,Lchi10330_LCH,Lchi10340_LCH,Lchi10935_LCH,Lchi11236_LCH,Lchi12279_LCH,Lchi14…
219	.	.	.	.	.	AGRA_00841_AGRAM,AGRA_06181_AGRAM,AGRA_09487_AGRAM,AGRA_23106_AGRAM,AT1G24650.1_ATHA,AT1G66150.1_ATHA,AT2G01820.1_ATHA,AT3G23750.1_ATHA,Aqcoe1G079700.1.p_ACO,Aqcoe2G403300.1.p_ACO,Aqcoe3G409300.1.p_ACO,CD-2835772799_CDEM,CD-2835778133_CDEM,CD-2835780311_CDEM,CD-2835783758_CDEM,CD-2835796100_CDEM,CD-2835798500_CDEM,CD-2835798503_CDEM,CD-2835807419_CDEM,CD-2835824465_CDEM,CD-2835824468_CDEM,GSMUA_A…
220	.	.	.	.	.	AGRA_04737_AGRAM,AGRA_05710_AGRAM,AGRA_08862_AGRAM,AGRA_13339_AGRAM,AGRA_21081_AGRAM,AT1G04820.1_ATHA,AT1G50010.1_ATHA,AT1G64740.1_ATHA,AT4G14960.2_ATHA,AT5G19770.1_ATHA,AT5G19780.1_ATHA,Aqcoe1G056100.1.p_ACO,Aqcoe2G057100.1.p_ACO,Aqcoe3G080900.1.p_ACO,Aqcoe3G084800.1.p_ACO,Aqcoe3G333200.1.p_ACO,Aqcoe6G159000.1.p_ACO,CD-2835769037_CDEM,CD-2835773528_CDEM,CD-2835777644_CDEM,CD-2835781943_CDEM,CD-2…
221	.	.	.	.	.	scaffold00001.560_ATR,scaffold00004.207_ATR,scaffold00004.208_ATR,scaffold00006.104_ATR,scaffold00006.105_ATR,scaffold00006.32_ATR,scaffold00006.38_ATR,scaffold00006.70_ATR,scaffold00008.201_ATR,scaffold00008.229_ATR,scaffold00008.230_ATR,scaffold00008.234_ATR,scaffold00014.103_ATR,scaffold00014.140_ATR,scaffold00014.142_ATR,scaffold00014.143_ATR,scaffold00014.53_ATR,scaffold00015.92_ATR,scaffold…
222	.	.	.	.	.	AGRA_00581_AGRAM,AGRA_00917_AGRAM,AGRA_09169_AGRAM,AGRA_09584_AGRAM,AGRA_13183_AGRAM,AGRA_13963_AGRAM,AT1G34260.1_ATHA,AT1G71010.1_ATHA,AT3G14270.1_ATHA,AT4G33240.1_ATHA,Aqcoe3G018000.1.p_ACO,Aqcoe5G272300.1.p_ACO,Aqcoe7G102000.1.p_ACO,Aqcoe7G441200.1.p_ACO,CD-2835783566_CDEM,CD-2835791597_CDEM,CD-2835794267_CDEM,CD-2835794270_CDEM,CD-2835798827_CDEM,CD-2835799145_CDEM,CD-2835805568_CDEM,GSMUA_Ac…
223	.	.	.	.	.	AGRA_00980_AGRAM,AGRA_01558_AGRAM,AGRA_02033_AGRAM,AGRA_04299_AGRAM,AGRA_06362_AGRAM,AGRA_09655_AGRAM,AGRA_10941_AGRAM,AGRA_20701_AGRAM,AT1G12820.1_ATHA,AT3G26810.1_ATHA,AT3G62980.1_ATHA,AT4G03190.1_ATHA,AT4G24390.1_ATHA,AT5G49980.1_ATHA,Aqcoe1G427000.1.p_ACO,Aqcoe2G310400.1.p_ACO,Aqcoe4G260000.1.p_ACO,Aqcoe5G072500.1.p_ACO,Aqcoe5G163900.1.p_ACO,Aqcoe5G341400.1.p_ACO,Aqcoe6G157200.1.p_ACO,CD-2835…
224	.	.	.	.	.	AGRA_01383_AGRAM,AGRA_03952_AGRAM,AGRA_08237_AGRAM,AGRA_08241_AGRAM,AGRA_13420_AGRAM,AGRA_13421_AGRAM,AGRA_13422_AGRAM,AGRA_21860_AGRAM,AGRA_21861_AGRAM,AGRA_21862_AGRAM,AT1G33540.1_ATHA,AT1G73270.1_ATHA,AT1G73280.1_ATHA,AT1G73290.1_ATHA,AT1G73300.1_ATHA,AT1G73310.1_ATHA,AT2G22920.2_ATHA,AT2G22970.3_ATHA,AT2G22980.4_ATHA,AT2G22990.3_ATHA,AT2G23000.1_ATHA,AT2G23010.2_ATHA,AT3G10450.1_ATHA,AT3G1220…
225	.	.	.	.	.	AGRA_02735_AGRAM,AGRA_13458_AGRAM,AGRA_13459_AGRAM,AGRA_14821_AGRAM,AT1G47550.2_ATHA,AT1G47560.1_ATHA,AT1G49430.1_ATHA,AT1G64400.1_ATHA,AT2G47240.2_ATHA,AT4G11030.1_ATHA,AT4G23850.1_ATHA,Aqcoe2G266300.2.p_ACO,Aqcoe5G203600.1.p_ACO,Aqcoe5G458500.1.p_ACO,Aqcoe6G104400.1.p_ACO,Aqcoe6G104500.2.p_ACO,Aqcoe7G012300.2.p_ACO,CD-2835764231_CDEM,CD-2835764801_CDEM,CD-2835775688_CDEM,CD-2835778913_CDEM,CD-2…
226	.	.	.	.	.	AGRA_03836_AGRAM,AGRA_03837_AGRAM,AGRA_03839_AGRAM,AGRA_03841_AGRAM,AGRA_06029_AGRAM,AT1G47620.1_ATHA,AT1G57750.1_ATHA,AT1G65340.1_ATHA,AT2G21910.1_ATHA,AT2G23180.1_ATHA,AT4G32170.1_ATHA,AT4G39480.1_ATHA,AT4G39490.1_ATHA,AT4G39500.1_ATHA,AT4G39510.1_ATHA,AT5G02900.1_ATHA,AT5G52320.1_ATHA,Aqcoe1G225000.1.p_ACO,Aqcoe4G015500.1.p_ACO,Aqcoe4G015600.1.p_ACO,Aqcoe4G015700.1.p_ACO,Aqcoe4G015800.1.p_ACO,…
227	.	.	.	.	.	Pm001242_PMUM,Pm001601_PMUM,Pm001602_PMUM,Pm001684_PMUM,Pm001820_PMUM,Pm002014_PMUM,Pm002065_PMUM,Pm003095_PMUM,Pm007265_PMUM,Pm007291_PMUM,Pm007298_PMUM,Pm007299_PMUM,Pm008200_PMUM,Pm008281_PMUM,Pm008742_PMUM,Pm008791_PMUM,Pm008991_PMUM,Pm010663_PMUM,Pm010838_PMUM,Pm011155_PMUM,Pm011684_PMUM,Pm012113_PMUM,Pm012221_PMUM,Pm012337_PMUM,Pm012385_PMUM,Pm012444_PMUM,Pm012451_PMUM,Pm012705_PMUM,Pm01270…
228	.	.	.	.	.	AGRA_01005_AGRAM,AGRA_04454_AGRAM,AGRA_06197_AGRAM,AGRA_12093_AGRAM,AGRA_12095_AGRAM,AGRA_18672_AGRAM,AGRA_18691_AGRAM,AGRA_18693_AGRAM,AGRA_18695_AGRAM,AGRA_18696_AGRAM,AGRA_19783_AGRAM,GSMUA_Achr10P07050_001_MAC,GSMUA_Achr10P07080_001_MAC,GSMUA_Achr10P07100_001_MAC,GSMUA_Achr10P07120_001_MAC,GSMUA_Achr10P07130_001_MAC,GSMUA_Achr10P07140_001_MAC,GSMUA_Achr10P07150_001_MAC,GSMUA_Achr11P07440_001_…
229	.	.	.	.	.	AGRA_01122_AGRAM,AGRA_07852_AGRAM,AGRA_07853_AGRAM,AGRA_07854_AGRAM,AT1G03940.1_ATHA,AT3G29590.1_ATHA,AT3G29635.1_ATHA,AT3G29670.1_ATHA,AT3G29680.1_ATHA,AT5G39050.1_ATHA,AT5G39080.1_ATHA,AT5G39090.1_ATHA,AT5G61160.1_ATHA,Aqcoe1G182800.1.p_ACO,Aqcoe1G182900.1.p_ACO,Aqcoe1G305000.1.p_ACO,Aqcoe1G305200.1.p_ACO,Aqcoe2G375700.1.p_ACO,Aqcoe5G119000.1.p_ACO,Aqcoe5G384100.1.p_ACO,Aqcoe6G290900.1.p_ACO,Aq…
230	.	.	.	.	.	AGRA_08574_AGRAM,AGRA_08575_AGRAM,AT3G01680.1_ATHA,Aqcoe3G137400.1.p_ACO,Aqcoe4G137100.1.p_ACO,Aqcoe5G316600.1.p_ACO,Aqcoe5G388100.1.p_ACO,Aqcoe5G388300.1.p_ACO,Aqcoe5G388400.1.p_ACO,Aqcoe5G389100.1.p_ACO,CD-2835770150_CDEM,CD-2835795125_CDEM,GSMUA_Achr6P06730_001_MAC,GSMUA_Achr9P02000_001_MAC,GSMUA_AchrUn_randomP11840_001_MAC,GSVIVT01000576001_VVIN,GSVIVT01000577001_VVIN,GSVIVT01000578001_VVIN,G…
231	.	.	.	.	.	AGRA_09414_AGRAM,AGRA_17139_AGRAM,AGRA_18263_AGRAM,AGRA_19414_AGRAM,AGRA_19416_AGRAM,AGRA_19417_AGRAM,AGRA_22353_AGRAM,AT1G19190.1_ATHA,AT1G49640.1_ATHA,AT1G49650.1_ATHA,AT1G49660.1_ATHA,AT2G03550.1_ATHA,AT3G48690.1_ATHA,AT3G48700.1_ATHA,Aqcoe4G288300.1.p_ACO,Aqcoe5G156400.1.p_ACO,Aqcoe5G156500.1.p_ACO,Aqcoe5G156900.1.p_ACO,Aqcoe6G145700.1.p_ACO,Aqcoe6G146400.1.p_ACO,Aqcoe6G146500.1.p_ACO,Aqcoe6G…
232	.	.	.	.	.	AGRA_11837_AGRAM,AGRA_11841_AGRAM,AGRA_11848_AGRAM,AGRA_18843_AGRAM,AGRA_18844_AGRAM,AGRA_18845_AGRAM,AGRA_18846_AGRAM,AGRA_18847_AGRAM,AGRA_18848_AGRAM,AT3G07600.1_ATHA,AT3G20180.1_ATHA,AT4G05030.1_ATHA,AT5G48290.1_ATHA,Aqcoe0021s0004.1.p_ACO,Aqcoe0026s0002.1.p_ACO,Aqcoe0555s0001.1.p_ACO,Aqcoe1707s0001.1.p_ACO,Aqcoe4G142500.1.p_ACO,Aqcoe4G142600.1.p_ACO,Aqcoe4G142700.1.p_ACO,Aqcoe4G142900.1.p_AC…
233	.	.	.	.	.	LOC_Os01g15080.1_OSA,LOC_Os01g21730.1_OSA,LOC_Os01g24160.1_OSA,LOC_Os01g38200.1_OSA,LOC_Os01g54760.1_OSA,LOC_Os02g05290.1_OSA,LOC_Os02g14030.1_OSA,LOC_Os02g14750.1_OSA,LOC_Os02g15210.1_OSA,LOC_Os02g15420.1_OSA,LOC_Os02g20180.1_OSA,LOC_Os02g32720.1_OSA,LOC_Os02g34620.1_OSA,LOC_Os02g54850.1_OSA,LOC_Os03g10330.1_OSA,LOC_Os03g16490.1_OSA,LOC_Os03g27470.1_OSA,LOC_Os03g29370.1_OSA,LOC_Os03g29710.1_OSA,…
234	.	.	.	.	.	AGRA_01190_AGRAM,AGRA_03247_AGRAM,AGRA_05334_AGRAM,AGRA_07144_AGRAM,AGRA_08343_AGRAM,AGRA_08446_AGRAM,AT1G03920.1_ATHA,AT1G30640.1_ATHA,AT2G19400.1_ATHA,AT2G20470.1_ATHA,AT3G23310.1_ATHA,AT4G14350.1_ATHA,AT4G33080.1_ATHA,AT5G09890.2_ATHA,Aqcoe2G377100.2.p_ACO,Aqcoe5G023300.1.p_ACO,Aqcoe5G151800.1.p_ACO,Aqcoe7G122200.1.p_ACO,CD-2835742358_CDEM,CD-2835767624_CDEM,CD-2835799367_CDEM,CD-2835802412_CD…
235	.	.	.	.	.	AGRA_02141_AGRAM,AGRA_10105_AGRAM,AT2G29420.1_ATHA,AT2G29440.1_ATHA,AT2G29450.1_ATHA,AT2G29460.1_ATHA,AT2G29470.1_ATHA,AT2G29480.1_ATHA,AT2G29490.1_ATHA,AT3G09270.1_ATHA,Aqcoe4G049900.1.p_ACO,Aqcoe4G050400.1.p_ACO,Aqcoe4G050500.2.p_ACO,Aqcoe4G050600.1.p_ACO,Aqcoe4G050700.1.p_ACO,Aqcoe6G072400.1.p_ACO,Aqcoe7G402800.1.p_ACO,Aqcoe7G402900.1.p_ACO,GSMUA_Achr5P07710_001_MAC,GSVIVT01008013001_VVIN,GSVI…
236	.	.	.	.	.	AGRA_05825_AGRAM,AGRA_07680_AGRAM,AGRA_09705_AGRAM,AGRA_18278_AGRAM,AT1G14790.1_ATHA,AT3G49500.1_ATHA,AT4G11130.1_ATHA,Aqcoe3G300000.1.p_ACO,Aqcoe3G414400.1.p_ACO,Aqcoe3G414800.3.p_ACO,Aqcoe3G415100.1.p_ACO,Aqcoe4G176400.1.p_ACO,Aqcoe4G176500.1.p_ACO,Aqcoe5G431300.1.p_ACO,Aqcoe5G431400.1.p_ACO,Aqcoe6G285700.1.p_ACO,Aqcoe7G388500.1.p_ACO,CD-2835749366_CDEM,CD-2835761417_CDEM,CD-2835780431_CDEM,GSM…
237	.	.	.	.	.	scaffold00003.26_ATR,scaffold00004.245_ATR,scaffold00005.2_ATR,scaffold00005.89_ATR,scaffold00006.59_ATR,scaffold00006.61_ATR,scaffold00014.56_ATR,scaffold00014.94_ATR,scaffold00015.103_ATR,scaffold00015.29_ATR,scaffold00015.60_ATR,scaffold00015.66_ATR,scaffold00018.159_ATR,scaffold00026.107_ATR,scaffold00026.54_ATR,scaffold00027.19_ATR,scaffold00027.34_ATR,scaffold00027.37_ATR,scaffold00027.52_A…
238	.	.	.	.	.	AGRA_00510_AGRAM,AGRA_02050_AGRAM,AGRA_11827_AGRAM,AGRA_13144_AGRAM,AGRA_18806_AGRAM,AT1G27680.1_ATHA,AT2G21590.1_ATHA,AT4G39210.1_ATHA,AT5G19220.1_ATHA,AT5G48300.1_ATHA,Aqcoe1G375500.1.p_ACO,Aqcoe2G336200.1.p_ACO,Aqcoe5G289800.1.p_ACO,Aqcoe6G124800.1.p_ACO,CD-2835768890_CDEM,CD-2835775841_CDEM,CD-2835778442_CDEM,CD-2835786581_CDEM,CD-2835791945_CDEM,CD-2835798761_CDEM,CD-2835800495_CDEM,CD-28358…
239	.	.	.	.	.	AGRA_01275_AGRAM,AGRA_03409_AGRAM,AGRA_05066_AGRAM,AGRA_07485_AGRAM,AGRA_08032_AGRAM,AGRA_11959_AGRAM,AT1G26230.1_ATHA,AT1G55490.2_ATHA,AT2G28000.1_ATHA,AT3G13470.1_ATHA,AT5G18820.1_ATHA,AT5G56500.1_ATHA,Aqcoe1G137100.1.p_ACO,Aqcoe1G164200.1.p_ACO,Aqcoe2G143400.1.p_ACO,Aqcoe3G072100.1.p_ACO,Aqcoe7G412200.1.p_ACO,CD-2835756173_CDEM,CD-2835766304_CDEM,CD-2835779555_CDEM,CD-2835790643_CDEM,CD-283580…
240	.	.	.	.	.	AGRA_03180_AGRAM,AGRA_11698_AGRAM,AGRA_12128_AGRAM,AGRA_15321_AGRAM,AGRA_20529_AGRAM,AT2G24000.1_ATHA,AT2G24010.1_ATHA,AT2G35770.1_ATHA,AT2G35780.1_ATHA,AT3G02110.1_ATHA,AT3G07990.1_ATHA,AT4G30610.1_ATHA,AT4G30810.1_ATHA,Aqcoe1G495500.1.p_ACO,Aqcoe2G178200.1.p_ACO,Aqcoe3G371100.1.p_ACO,Aqcoe7G220300.1.p_ACO,Aqcoe7G350800.1.p_ACO,Aqcoe7G355800.1.p_ACO,CD-2835740510_CDEM,CD-2835741032_CDEM,CD-28357…
241	.	.	.	.	.	AGRA_04176_AGRAM,AGRA_08512_AGRAM,AGRA_08515_AGRAM,AGRA_08517_AGRAM,AGRA_21126_AGRAM,AGRA_21239_AGRAM,AGRA_21240_AGRAM,AGRA_21241_AGRAM,GSVIVT01023203001_VVIN,GSVIVT01023207001_VVIN,GSVIVT01023210001_VVIN,Lchi25284_LCH,Lchi25286_LCH,Lchi25288_LCH,Pm022800_PMUM,RWR71919.1_CKAN,RWR71920.1_CKAN,RWR71934.1_CKAN,RWR71935.1_CKAN,RWR71974.1_CKAN,RWR71975.1_CKAN,RWR71980.1_CKAN,RWR71981.1_CKAN,RWR71982.1…
242	.	.	.	.	.	AGRA_05898_AGRAM,AGRA_10981_AGRAM,AGRA_13187_AGRAM,AT2G25600.1_ATHA,AT2G26650.1_ATHA,AT4G18290.1_ATHA,AT4G22200.1_ATHA,AT4G32500.1_ATHA,AT5G46240.1_ATHA,Aqcoe4G001400.1.p_ACO,Aqcoe5G272500.1.p_ACO,Aqcoe5G272700.1.p_ACO,Aqcoe7G211100.1.p_ACO,Aqcoe7G355400.1.p_ACO,CD-2835783137_CDEM,CD-2835791603_CDEM,CD-2835810269_CDEM,GSMUA_Achr10P27890_001_MAC,GSMUA_Achr2P09100_001_MAC,GSMUA_Achr3P20680_001_MAC,…
243	.	.	.	.	.	AGRA_06205_AGRAM,AGRA_11646_AGRAM,AGRA_15345_AGRAM,AGRA_16164_AGRAM,AGRA_20896_AGRAM,AT1G02000.1_ATHA,AT2G45310.1_ATHA,AT3G23820.1_ATHA,AT4G00110.1_ATHA,AT4G12250.1_ATHA,AT4G30440.1_ATHA,Aqcoe2G405800.1.p_ACO,Aqcoe4G152800.1.p_ACO,Aqcoe7G072500.1.p_ACO,Aqcoe7G340800.1.p_ACO,CD-2835757556_CDEM,CD-2835761036_CDEM,CD-2835762503_CDEM,CD-2835766907_CDEM,CD-2835773513_CDEM,CD-2835780326_CDEM,CD-2835780…
244	.	.	.	.	.	Aqcoe1G011100.1.p_ACO,Aqcoe1G153100.1.p_ACO,Aqcoe1G153200.1.p_ACO,Aqcoe1G157800.1.p_ACO,Aqcoe1G157900.1.p_ACO,Aqcoe1G158000.1.p_ACO,Aqcoe1G179600.1.p_ACO,Aqcoe1G179900.1.p_ACO,Aqcoe1G182700.1.p_ACO,Aqcoe1G194000.1.p_ACO,Aqcoe1G194400.1.p_ACO,Aqcoe1G194500.1.p_ACO,Aqcoe1G194600.1.p_ACO,Aqcoe1G194700.1.p_ACO,Aqcoe1G195500.1.p_ACO,Aqcoe1G195600.1.p_ACO,Aqcoe1G195800.1.p_ACO,Aqcoe1G195900.1.p_ACO,Aqc…
245	.	.	.	.	.	Aqcoe1G081300.1.p_ACO,Aqcoe1G238200.1.p_ACO,Aqcoe6G266000.1.p_ACO,CD-2835753014_CDEM,CD-2835825056_CDEM,Lchi02244_LCH,Lchi03207_LCH,Lchi03707_LCH,Lchi03860_LCH,Lchi04166_LCH,Lchi04465_LCH,Lchi06425_LCH,Lchi06437_LCH,Lchi07726_LCH,Lchi10114_LCH,Lchi10327_LCH,Lchi13102_LCH,Lchi13275_LCH,Lchi13276_LCH,Lchi13621_LCH,Lchi14533_LCH,Lchi14694_LCH,Lchi15377_LCH,Lchi17805_LCH,Lchi19285_LCH,Lchi20604_LCH,L…
246	.	.	.	.	.	AGRA_00207_AGRAM,AGRA_02479_AGRAM,AGRA_14924_AGRAM,AT1G02890.1_ATHA,AT1G62130.1_ATHA,AT1G64110.2_ATHA,AT4G02480.1_ATHA,AT4G24860.1_ATHA,AT4G28000.1_ATHA,AT5G52882.1_ATHA,Aqcoe2G296900.1.p_ACO,Aqcoe5G085400.1.p_ACO,Aqcoe6G232600.1.p_ACO,Aqcoe6G232800.1.p_ACO,Aqcoe7G020000.1.p_ACO,CD-2835755081_CDEM,CD-2835755084_CDEM,CD-2835755291_CDEM,CD-2835781286_CDEM,CD-2835823463_CDEM,GSMUA_Achr11P05650_001_M…
247	.	.	.	.	.	AGRA_10273_AGRAM,AGRA_10275_AGRAM,AGRA_10344_AGRAM,AT1G07240.1_ATHA,AT1G07250.1_ATHA,AT1G07260.1_ATHA,AT2G29710.1_ATHA,AT2G29730.1_ATHA,AT2G29740.1_ATHA,AT2G29750.1_ATHA,AT3G21750.1_ATHA,AT3G21760.1_ATHA,AT3G21780.1_ATHA,AT3G21790.1_ATHA,AT3G21800.1_ATHA,AT4G15260.1_ATHA,AT4G15280.1_ATHA,Aqcoe4G135000.1.p_ACO,Aqcoe4G135100.1.p_ACO,Aqcoe4G273300.1.p_ACO,Aqcoe7G439300.1.p_ACO,CD-2835801776_CDEM,GSM…
248	.	.	.	.	.	AGRA_17044_AGRAM,AGRA_17045_AGRAM,AGRA_19322_AGRAM,AT2G17070.1_ATHA,AT2G17080.1_ATHA,AT2G17680.1_ATHA,AT4G35200.1_ATHA,AT4G35210.1_ATHA,AT4G35690.1_ATHA,AT4G35710.1_ATHA,Aqcoe5G123900.1.p_ACO,Aqcoe5G124200.1.p_ACO,Aqcoe5G124300.1.p_ACO,Aqcoe5G124400.1.p_ACO,Aqcoe5G124500.1.p_ACO,Aqcoe6G182900.1.p_ACO,Aqcoe6G183000.1.p_ACO,Aqcoe6G183100.1.p_ACO,Aqcoe6G183200.1.p_ACO,Aqcoe6G191700.1.p_ACO,Aqcoe6G19…
249	.	.	.	.	.	Lchi04420_LCH,Lchi05335_LCH,Lchi06513_LCH,Lchi06679_LCH,Lchi07711_LCH,Lchi07777_LCH,Lchi09504_LCH,Lchi10016_LCH,Lchi10030_LCH,Lchi10035_LCH,Lchi10037_LCH,Lchi10630_LCH,Lchi11248_LCH,Lchi11526_LCH,Lchi11545_LCH,Lchi11558_LCH,Lchi13625_LCH,Lchi14843_LCH,Lchi15061_LCH,Lchi15670_LCH,Lchi15756_LCH,Lchi16408_LCH,Lchi17255_LCH,Lchi17258_LCH,Lchi17276_LCH,Lchi18130_LCH,Lchi19426_LCH,Lchi20501_LCH,Lchi208…
250	.	.	.	.	.	AGRA_01887_AGRAM,AGRA_03378_AGRAM,AGRA_08084_AGRAM,AGRA_16816_AGRAM,AT1G47840.1_ATHA,AT1G50460.1_ATHA,AT2G19860.1_ATHA,AT3G20040.1_ATHA,AT4G29130.1_ATHA,Aqcoe2G028900.1.p_ACO,Aqcoe5G208800.1.p_ACO,Aqcoe7G151800.1.p_ACO,Aqcoe7G420900.1.p_ACO,CD-2835774617_CDEM,CD-2835776735_CDEM,CD-2835793796_CDEM,CD-2835803897_CDEM,CD-2835819377_CDEM,GSMUA_Achr11P05990_001_MAC,GSMUA_Achr1P11390_001_MAC,GSMUA_Achr…
251	.	.	.	.	.	AGRA_02916_AGRAM,AGRA_14263_AGRAM,AGRA_21786_AGRAM,AGRA_22632_AGRAM,AT1G79620.1_ATHA,AT5G49750.1_ATHA,AT5G49760.1_ATHA,AT5G49770.1_ATHA,AT5G49780.1_ATHA,Aqcoe2G067800.1.p_ACO,Aqcoe2G067900.1.p_ACO,CD-2835748088_CDEM,CD-2835765863_CDEM,CD-2835783212_CDEM,CD-2835783413_CDEM,CD-2835790163_CDEM,CD-2835821921_CDEM,CD-2835821924_CDEM,GSMUA_Achr10P01690_001_MAC,GSMUA_Achr3P09570_001_MAC,GSMUA_Achr3P0958…
252	.	.	.	.	.	AGRA_04810_AGRAM,AGRA_07384_AGRAM,AGRA_07757_AGRAM,AGRA_07760_AGRAM,AGRA_14050_AGRAM,AGRA_23313_AGRAM,AT1G23480.2_ATHA,AT1G24070.1_ATHA,AT2G35650.1_ATHA,AT3G56000.1_ATHA,AT4G13410.1_ATHA,AT4G16590.1_ATHA,AT5G03760.1_ATHA,AT5G16190.1_ATHA,AT5G22740.1_ATHA,Aqcoe1G112200.1.p_ACO,Aqcoe1G133700.1.p_ACO,Aqcoe2G219000.1.p_ACO,Aqcoe2G219100.1.p_ACO,CD-2835740267_CDEM,CD-2835762389_CDEM,CD-2835768554_CDEM…
253	.	.	.	.	.	AGRA_07380_AGRAM,AGRA_09588_AGRAM,AT1G23030.1_ATHA,AT1G71020.1_ATHA,AT2G28830.1_ATHA,AT3G46510.1_ATHA,AT3G54850.1_ATHA,AT5G42340.1_ATHA,Aqcoe1G134600.1.p_ACO,Aqcoe1G464000.1.p_ACO,Aqcoe2G203300.1.p_ACO,Aqcoe3G410500.1.p_ACO,Aqcoe5G122200.1.p_ACO,Aqcoe6G182600.1.p_ACO,CD-2835752951_CDEM,CD-2835759155_CDEM,CD-2835763043_CDEM,CD-2835766973_CDEM,CD-2835780572_CDEM,CD-2835784904_CDEM,CD-2835805574_CDE…
254	.	.	.	.	.	AGRA_11766_AGRAM,AGRA_11769_AGRAM,AGRA_14773_AGRAM,AGRA_14775_AGRAM,AT5G45890.1_ATHA,Aqcoe1G144900.1.p_ACO,Aqcoe1G229500.1.p_ACO,Aqcoe1G352500.1.p_ACO,Aqcoe2G016600.1.p_ACO,Aqcoe2G016700.1.p_ACO,Aqcoe2G016800.1.p_ACO,Aqcoe3G042700.1.p_ACO,Aqcoe3G042800.1.p_ACO,Aqcoe3G148700.1.p_ACO,Aqcoe3G359500.1.p_ACO,Aqcoe4G052700.1.p_ACO,Aqcoe4G145200.1.p_ACO,Aqcoe7G350300.1.p_ACO,GSVIVT01020693001_VVIN,GSVIV…
255	.	.	.	.	.	AGRA_19148_AGRAM,AGRA_19150_AGRAM,AGRA_19151_AGRAM,AGRA_19152_AGRAM,AGRA_19153_AGRAM,AT1G64900.1_ATHA,AT1G64930.1_ATHA,AT1G64940.1_ATHA,AT1G64950.1_ATHA,AT2G12190.1_ATHA,AT3G03470.1_ATHA,AT5G61320.1_ATHA,Aqcoe1G115200.1.p_ACO,Aqcoe7G262500.1.p_ACO,CD-2835763406_CDEM,CD-2835763412_CDEM,CD-2835763418_CDEM,CD-2835801647_CDEM,GSMUA_Achr7P06590_001_MAC,GSMUA_AchrUn_randomP05100_001_MAC,GSVIVT010242780…
256	.	.	.	.	.	AGRA_00509_AGRAM,AGRA_02890_AGRAM,AGRA_02891_AGRAM,AGRA_11394_AGRAM,AT3G10890.1_ATHA,AT5G66460.1_ATHA,AT5G66470.1_ATHA,Aqcoe2G236300.1.p_ACO,Aqcoe4G208400.1.p_ACO,Aqcoe5G089800.1.p_ACO,Aqcoe5G232400.1.p_ACO,Aqcoe5G247000.1.p_ACO,Aqcoe5G247100.1.p_ACO,Aqcoe5G247200.1.p_ACO,Aqcoe6G124700.1.p_ACO,Aqcoe7G303100.1.p_ACO,CD-2835788498_CDEM,CD-2835798758_CDEM,GSMUA_Achr3P12210_001_MAC,GSMUA_Achr4P02940_…
257	.	.	.	.	.	AGRA_02547_AGRAM,AGRA_02945_AGRAM,AGRA_09523_AGRAM,AGRA_11743_AGRAM,AGRA_15241_AGRAM,AGRA_21762_AGRAM,AT2G24290.1_ATHA,AT4G20780.1_ATHA,AT4G30996.1_ATHA,AT5G44460.1_ATHA,Aqcoe1G016400.1.p_ACO,Aqcoe7G295600.1.p_ACO,CD-2835764105_CDEM,GSMUA_Achr8P01570_001_MAC,GSMUA_AchrUn_randomP18840_001_MAC,GSVIVT01003726001_VVIN,GSVIVT01029852001_VVIN,KMZ57798.1_ZMARI,KMZ60915.1_ZMARI,KMZ74060.1_ZMARI,KMZ74065.…
258	.	.	.	.	.	AGRA_03706_AGRAM,AGRA_08935_AGRAM,AGRA_08940_AGRAM,AGRA_08945_AGRAM,AGRA_22213_AGRAM,AGRA_22214_AGRAM,AT2G36750.1_ATHA,AT2G36760.1_ATHA,AT2G36770.1_ATHA,AT2G36780.1_ATHA,AT2G36790.1_ATHA,AT2G36800.1_ATHA,AT3G53150.1_ATHA,AT3G53160.1_ATHA,Aqcoe1G123400.1.p_ACO,Aqcoe1G123500.1.p_ACO,Aqcoe1G123600.1.p_ACO,CD-2835806186_CDEM,GSMUA_Achr10P20850_001_MAC,GSMUA_Achr10P28390_001_MAC,GSMUA_Achr1P20730_001_…
259	.	.	.	.	.	AGRA_04089_AGRAM,AGRA_05070_AGRAM,AGRA_15548_AGRAM,AGRA_20162_AGRAM,AT2G29140.1_ATHA,AT2G29190.1_ATHA,AT2G29200.1_ATHA,AT3G10360.1_ATHA,AT3G20250.1_ATHA,AT4G25880.1_ATHA,Aqcoe1G104900.1.p_ACO,Aqcoe1G136900.1.p_ACO,Aqcoe2G226100.1.p_ACO,Aqcoe7G290200.1.p_ACO,CD-2835744773_CDEM,CD-2835760580_CDEM,CD-2835767060_CDEM,CD-2835780446_CDEM,GSMUA_Achr10P03380_001_MAC,GSMUA_Achr10P26660_001_MAC,GSMUA_Achr1…
260	.	.	.	.	.	AGRA_13921_AGRAM,AGRA_14592_AGRAM,AGRA_19279_AGRAM,AGRA_19902_AGRAM,AGRA_22911_AGRAM,AT2G38290.1_ATHA,Aqcoe2G087500.1.p_ACO,Aqcoe2G355000.1.p_ACO,Aqcoe5G045700.1.p_ACO,Aqcoe5G045800.1.p_ACO,Aqcoe5G277600.1.p_ACO,Aqcoe6G226500.1.p_ACO,Aqcoe7G215200.1.p_ACO,CD-2835760220_CDEM,CD-2835788216_CDEM,GSMUA_Achr10P15940_001_MAC,GSMUA_Achr1P14200_001_MAC,GSMUA_Achr3P22380_001_MAC,GSMUA_Achr4P18810_001_MAC,…
261	.	.	.	.	.	AGRA_00219_AGRAM,AGRA_00220_AGRAM,AGRA_00221_AGRAM,AGRA_20567_AGRAM,AT1G02850.4_ATHA,AT1G45191.1_ATHA,AT1G60090.1_ATHA,AT1G60260.1_ATHA,AT1G60270.1_ATHA,AT3G62740.1_ATHA,AT3G62750.1_ATHA,AT4G22100.1_ATHA,AT4G27820.1_ATHA,AT4G27830.1_ATHA,Aqcoe1188s0001.1.p_ACO,Aqcoe2G294300.1.p_ACO,Aqcoe2G294500.1.p_ACO,Aqcoe2G294600.1.p_ACO,Aqcoe2G294700.1.p_ACO,Aqcoe2G294800.1.p_ACO,Aqcoe2G294900.1.p_ACO,Aqcoe2…
262	.	.	.	.	.	AGRA_01924_AGRAM,AGRA_01926_AGRAM,AGRA_02332_AGRAM,AGRA_02333_AGRAM,AGRA_02334_AGRAM,AT3G57240.1_ATHA,AT3G57270.1_ATHA,AT4G16260.1_ATHA,Aqcoe1G281300.1.p_ACO,Aqcoe2G027600.1.p_ACO,Aqcoe2G027700.1.p_ACO,Aqcoe2G027800.1.p_ACO,Aqcoe2G028000.1.p_ACO,CD-2835792623_CDEM,GSMUA_Achr10P01250_001_MAC,GSMUA_Achr3P08030_001_MAC,GSMUA_Achr8P22040_001_MAC,GSMUA_Achr8P22450_001_MAC,GSVIVT01031542001_VVIN,GSVIVT…
263	.	.	.	.	.	AGRA_02430_AGRAM,AGRA_11563_AGRAM,AGRA_15468_AGRAM,AGRA_19961_AGRAM,AT2G29890.3_ATHA,AT2G41740.1_ATHA,AT3G57410.1_ATHA,AT4G30160.2_ATHA,AT5G57320.1_ATHA,Aqcoe1G425300.1.p_ACO,Aqcoe2G016100.2.p_ACO,Aqcoe7G316600.1.p_ACO,CD-2835753842_CDEM,CD-2835774842_CDEM,CD-2835779087_CDEM,CD-2835789620_CDEM,CD-2835799316_CDEM,GSMUA_Achr10P02150_001_MAC,GSMUA_Achr10P02160_001_MAC,GSMUA_Achr11P06140_001_MAC,GSMU…
264	.	.	.	.	.	AGRA_05736_AGRAM,AGRA_17189_AGRAM,AGRA_19449_AGRAM,AT1G65780.1_ATHA,AT1G65810.1_ATHA,AT4G05540.1_ATHA,AT5G37030.1_ATHA,AT5G37140.1_ATHA,AT5G37150.1_ATHA,AT5G37160.1_ATHA,AT5G52090.1_ATHA,Aqcoe3G246200.1.p_ACO,Aqcoe3G375700.1.p_ACO,Aqcoe3G376700.1.p_ACO,Aqcoe3G376800.1.p_ACO,Aqcoe3G376900.3.p_ACO,Aqcoe3G377000.1.p_ACO,Aqcoe7G083500.2.p_ACO,CD-2835749132_CDEM,CD-2835769382_CDEM,GSMUA_Achr4P25450_00…
265	.	.	.	.	.	AGRA_08653_AGRAM,AGRA_21194_AGRAM,AT1G24400.1_ATHA,AT1G25530.1_ATHA,AT1G48640.1_ATHA,AT1G61270.1_ATHA,AT1G67640.1_ATHA,AT1G71680.1_ATHA,AT3G01760.1_ATHA,AT5G40780.1_ATHA,Aqcoe3G044900.1.p_ACO,Aqcoe3G187700.1.p_ACO,Aqcoe3G187800.1.p_ACO,Aqcoe5G373200.1.p_ACO,Aqcoe5G373300.1.p_ACO,Aqcoe5G373400.1.p_ACO,Aqcoe5G373500.1.p_ACO,CD-2835747206_CDEM,CD-2835752771_CDEM,CD-2835778262_CDEM,CD-2835778289_CDEM…
266	.	.	.	.	.	AGRA_12598_AGRAM,AGRA_14439_AGRAM,AGRA_16592_AGRAM,AGRA_19159_AGRAM,AGRA_20486_AGRAM,AT1G01560.2_ATHA,AT1G07880.2_ATHA,AT2G43790.1_ATHA,AT2G46070.1_ATHA,AT3G45640.1_ATHA,AT3G59790.1_ATHA,AT4G01370.1_ATHA,AT4G11330.1_ATHA,Aqcoe1G154900.1.p_ACO,Aqcoe1G484900.1.p_ACO,Aqcoe1G488300.1.p_ACO,Aqcoe2G167100.1.p_ACO,Aqcoe5G433800.1.p_ACO,CD-2835750620_CDEM,CD-2835768368_CDEM,CD-2835768833_CDEM,CD-28357785…
267	.	.	.	.	.	AGRA_16155_AGRAM,AGRA_17804_AGRAM,AGRA_17806_AGRAM,AT4G12300.1_ATHA,AT4G12310.1_ATHA,AT4G12320.1_ATHA,AT4G12330.1_ATHA,AT4G22690.1_ATHA,AT4G22710.1_ATHA,AT5G44620.1_ATHA,Aqcoe1G211600.1.p_ACO,Aqcoe1G235500.1.p_ACO,Aqcoe3G240800.1.p_ACO,Aqcoe3G240900.1.p_ACO,Aqcoe4G237200.1.p_ACO,Aqcoe4G249700.1.p_ACO,Aqcoe4G249900.1.p_ACO,Aqcoe4G266200.1.p_ACO,Aqcoe4G266400.1.p_ACO,Aqcoe4G299600.1.p_ACO,Aqcoe5G43…
268	.	.	.	.	.	KMZ56832.1_ZMARI,KMZ56833.1_ZMARI,KMZ57429.1_ZMARI,KMZ57617.1_ZMARI,KMZ57662.1_ZMARI,KMZ58749.1_ZMARI,KMZ58750.1_ZMARI,KMZ58783.1_ZMARI,KMZ58982.1_ZMARI,KMZ59004.1_ZMARI,KMZ59554.1_ZMARI,KMZ60006.1_ZMARI,KMZ61135.1_ZMARI,KMZ61700.1_ZMARI,KMZ62135.1_ZMARI,KMZ62268.1_ZMARI,KMZ62498.1_ZMARI,KMZ62935.1_ZMARI,KMZ62936.1_ZMARI,KMZ62954.1_ZMARI,KMZ63597.1_ZMARI,KMZ63782.1_ZMARI,KMZ63783.1_ZMARI,KMZ63786…
269	.	.	.	.	.	LOC_Os01g20060.1_OSA,LOC_Os01g21550.1_OSA,LOC_Os01g25080.1_OSA,LOC_Os01g25940.1_OSA,LOC_Os01g31090.1_OSA,LOC_Os01g31310.1_OSA,LOC_Os01g35810.1_OSA,LOC_Os01g38310.1_OSA,LOC_Os02g04360.1_OSA,LOC_Os02g24470.1_OSA,LOC_Os02g29800.1_OSA,LOC_Os03g33400.1_OSA,LOC_Os04g05250.1_OSA,LOC_Os04g06950.1_OSA,LOC_Os04g10600.1_OSA,LOC_Os04g13770.1_OSA,LOC_Os04g19030.1_OSA,LOC_Os04g19050.1_OSA,LOC_Os04g23660.1_OSA,…
270	.	.	.	.	.	Lchi00134_LCH,Lchi00479_LCH,Lchi00830_LCH,Lchi02036_LCH,Lchi02966_LCH,Lchi03324_LCH,Lchi03341_LCH,Lchi03622_LCH,Lchi03747_LCH,Lchi03990_LCH,Lchi05417_LCH,Lchi05476_LCH,Lchi05481_LCH,Lchi06153_LCH,Lchi06224_LCH,Lchi09789_LCH,Lchi09851_LCH,Lchi10386_LCH,Lchi10706_LCH,Lchi10838_LCH,Lchi10903_LCH,Lchi10987_LCH,Lchi11371_LCH,Lchi11623_LCH,Lchi11730_LCH,Lchi12267_LCH,Lchi13006_LCH,Lchi14495_LCH,Lchi156…
271	.	.	.	.	.	Lchi03810_LCH,Lchi04498_LCH,Lchi04705_LCH,Lchi05506_LCH,Lchi05775_LCH,Lchi05791_LCH,Lchi07769_LCH,Lchi08692_LCH,Lchi09340_LCH,Lchi10057_LCH,Lchi10147_LCH,Lchi10393_LCH,Lchi10618_LCH,Lchi11290_LCH,Lchi12640_LCH,Lchi12813_LCH,Lchi14204_LCH,Lchi15065_LCH,Lchi15139_LCH,Lchi15185_LCH,Lchi15726_LCH,Lchi16927_LCH,Lchi17829_LCH,Lchi18162_LCH,Lchi18462_LCH,Lchi18474_LCH,Lchi18635_LCH,Lchi19356_LCH,Lchi195…
272	.	.	.	.	.	AGRA_05281_AGRAM,AGRA_09932_AGRAM,AGRA_11164_AGRAM,AGRA_22926_AGRAM,AT1G48650.2_ATHA,AT1G58050.1_ATHA,AT1G58060.1_ATHA,AT2G01130.1_ATHA,AT2G35920.1_ATHA,AT5G04895.1_ATHA,Aqcoe1G066400.1.p_ACO,Aqcoe1G078000.1.p_ACO,Aqcoe3G021300.1.p_ACO,Aqcoe3G405200.1.p_ACO,Aqcoe6G013700.1.p_ACO,CD-2835753941_CDEM,CD-2835765671_CDEM,CD-2835768572_CDEM,CD-2835796397_CDEM,GSMUA_Achr3P20920_001_MAC,GSMUA_Achr4P07530…
273	.	.	.	.	.	AT1G05080.1_ATHA,AT1G19410.1_ATHA,AT1G22000.1_ATHA,AT1G26890.1_ATHA,AT1G32375.1_ATHA,AT1G50980.1_ATHA,AT1G51055.1_ATHA,AT1G55030.1_ATHA,AT1G55660.1_ATHA,AT2G04230.1_ATHA,AT2G26860.1_ATHA,AT3G10750.1_ATHA,AT3G26920.1_ATHA,AT3G26922.1_ATHA,AT3G26930.1_ATHA,AT3G49020.1_ATHA,AT3G49030.1_ATHA,AT3G49040.1_ATHA,AT3G49480.1_ATHA,AT3G50710.1_ATHA,AT3G51530.1_ATHA,AT3G52670.1_ATHA,AT3G52680.2_ATHA,AT3G5269…
274	.	.	.	.	.	Lchi04457_LCH,Lchi05433_LCH,Lchi07876_LCH,Lchi08890_LCH,Lchi09495_LCH,Lchi10072_LCH,Lchi11207_LCH,Lchi11277_LCH,Lchi12325_LCH,Lchi13692_LCH,Lchi15438_LCH,Lchi16017_LCH,Lchi16093_LCH,Lchi16279_LCH,Lchi16699_LCH,Lchi17249_LCH,Lchi17535_LCH,Lchi18545_LCH,Lchi19566_LCH,Lchi20024_LCH,Lchi20742_LCH,Lchi21544_LCH,Lchi21943_LCH,Lchi22822_LCH,Lchi22851_LCH,Lchi23203_LCH,Lchi23307_LCH,Lchi23610_LCH,Lchi237…
275	.	.	.	.	.	AGRA_00905_AGRAM,AGRA_08063_AGRAM,AGRA_09526_AGRAM,AGRA_09974_AGRAM,AT2G25760.2_ATHA,AT3G03940.1_ATHA,AT3G13670.1_ATHA,AT5G18190.1_ATHA,Aqcoe1G016000.1.p_ACO,Aqcoe2G009900.1.p_ACO,Aqcoe2G060200.1.p_ACO,Aqcoe7G156600.1.p_ACO,Aqcoe7G398200.1.p_ACO,CD-2835741185_CDEM,CD-2835742880_CDEM,CD-2835755675_CDEM,CD-2835767201_CDEM,CD-2835776711_CDEM,CD-2835781709_CDEM,CD-2835785972_CDEM,CD-2835802532_CDEM,G…
276	.	.	.	.	.	AGRA_01382_AGRAM,AGRA_01466_AGRAM,AGRA_01590_AGRAM,AGRA_01620_AGRAM,AGRA_01644_AGRAM,AGRA_01672_AGRAM,AGRA_01703_AGRAM,AGRA_01716_AGRAM,AGRA_02697_AGRAM,AGRA_03491_AGRAM,AGRA_03500_AGRAM,AGRA_03506_AGRAM,AGRA_03597_AGRAM,AGRA_03617_AGRAM,AGRA_03624_AGRAM,AGRA_04612_AGRAM,AGRA_04671_AGRAM,AGRA_04701_AGRAM,AGRA_04714_AGRAM,AGRA_04734_AGRAM,AGRA_04748_AGRAM,AGRA_06160_AGRAM,AGRA_06465_AGRAM,AGRA_066…
277	.	.	.	.	.	AGRA_07646_AGRAM,AGRA_17102_AGRAM,AGRA_19384_AGRAM,AT1G11310.1_ATHA,AT1G42560.1_ATHA,AT1G61560.1_ATHA,AT2G17430.1_ATHA,AT2G17480.1_ATHA,AT2G33670.1_ATHA,AT2G39200.1_ATHA,AT5G65970.1_ATHA,Aqcoe1G495700.1.p_ACO,Aqcoe2G136100.1.p_ACO,Aqcoe5G115700.1.p_ACO,Aqcoe6G167600.1.p_ACO,Aqcoe6G168800.1.p_ACO,CD-2835757139_CDEM,CD-2835760844_CDEM,CD-2835786722_CDEM,GSMUA_Achr11P01440_001_MAC,GSMUA_Achr11P22340…
278	.	.	.	.	.	AGRA_09704_AGRAM,AGRA_12413_AGRAM,AGRA_13256_AGRAM,AGRA_20963_AGRAM,AT1G14780.1_ATHA,AT1G28380.1_ATHA,AT4G24290.2_ATHA,Aqcoe3G415700.1.p_ACO,Aqcoe4G090900.1.p_ACO,Aqcoe5G003200.1.p_ACO,Aqcoe7G423500.1.p_ACO,CD-2835739787_CDEM,CD-2835777359_CDEM,CD-2835783776_CDEM,CD-2835795026_CDEM,CD-2835796082_CDEM,GSMUA_Achr3P07550_001_MAC,GSMUA_Achr6P12070_001_MAC,GSMUA_Achr7P25100_001_MAC,GSMUA_Achr8P29320_0…
279	.	.	.	.	.	AGRA_01467_AGRAM,AGRA_04312_AGRAM,AGRA_07277_AGRAM,AGRA_10547_AGRAM,AT2G20340.1_ATHA,AT4G28680.2_ATHA,Aqcoe4G002600.1.p_ACO,Aqcoe4G264300.1.p_ACO,Aqcoe5G011800.1.p_ACO,CD-2835750755_CDEM,CD-2835750761_CDEM,CD-2835771251_CDEM,CD-2835771260_CDEM,CD-2835794336_CDEM,CD-2835798260_CDEM,GSMUA_Achr10P28740_001_MAC,GSMUA_Achr11P17220_001_MAC,GSMUA_Achr7P07930_001_MAC,GSVIVT01021569001_VVIN,GSVIVT01021573…
280	.	.	.	.	.	AGRA_01786_AGRAM,AGRA_03400_AGRAM,AGRA_04656_AGRAM,AGRA_06099_AGRAM,AGRA_06665_AGRAM,AGRA_08471_AGRAM,AGRA_10169_AGRAM,AGRA_14239_AGRAM,AGRA_18376_AGRAM,AGRA_19873_AGRAM,AGRA_20713_AGRAM,AT5G33406.1_ATHA,GSMUA_Achr10P00430_001_MAC,GSVIVT01012413001_VVIN,LOC_Os01g52430.1_OSA,RWR72076.1_CKAN,RWR72991.1_CKAN,RWR73185.1_CKAN,RWR73216.1_CKAN,RWR75319.1_CKAN,RWR75320.1_CKAN,RWR76133.1_CKAN,RWR76134.1_C…
281	.	.	.	.	.	AGRA_03849_AGRAM,AGRA_06040_AGRAM,AGRA_08687_AGRAM,AGRA_09949_AGRAM,AGRA_21230_AGRAM,AT1G14390.1_ATHA,AT2G02780.1_ATHA,AT3G03770.1_ATHA,AT5G14210.1_ATHA,AT5G63410.1_ATHA,Aqcoe1G064200.1.p_ACO,Aqcoe3G087200.1.p_ACO,Aqcoe3G191200.1.p_ACO,Aqcoe3G330200.1.p_ACO,Aqcoe5G365400.1.p_ACO,CD-2835739217_CDEM,CD-2835741191_CDEM,CD-2835752906_CDEM,CD-2835764537_CDEM,CD-2835808022_CDEM,GSMUA_Achr10P27400_001_M…
282	.	.	.	.	.	AGRA_07996_AGRAM,AGRA_13423_AGRAM,AGRA_13424_AGRAM,AGRA_16369_AGRAM,AGRA_21863_AGRAM,AT1G32300.1_ATHA,AT2G46740.1_ATHA,AT2G46750.1_ATHA,AT2G46760.1_ATHA,AT5G11540.1_ATHA,AT5G56490.1_ATHA,Aqcoe2G039100.1.p_ACO,Aqcoe7G407200.1.p_ACO,CD-2835762890_CDEM,CD-2835811763_CDEM,CD-2835811868_CDEM,GSMUA_Achr2P08660_001_MAC,GSMUA_Achr2P08670_001_MAC,GSMUA_Achr2P08680_001_MAC,GSMUA_Achr2P08690_001_MAC,GSMUA_A…
283	.	.	.	.	.	AGRA_14037_AGRAM,AGRA_23289_AGRAM,AGRA_23290_AGRAM,AT1G43800.1_ATHA,AT2G43710.1_ATHA,AT3G02610.1_ATHA,AT3G02620.1_ATHA,AT3G02630.1_ATHA,AT5G16230.1_ATHA,AT5G16240.1_ATHA,Aqcoe2G436100.1.p_ACO,CD-2835747503_CDEM,CD-2835752729_CDEM,CD-2835765347_CDEM,CD-2835807830_CDEM,GSMUA_Achr5P25160_001_MAC,GSMUA_Achr7P03060_001_MAC,GSMUA_Achr7P22860_001_MAC,GSMUA_Achr8P08750_001_MAC,GSMUA_Achr8P32640_001_MAC,G…
284	.	.	.	.	.	Lchi01388_LCH,Lchi01821_LCH,Lchi03178_LCH,Lchi04459_LCH,Lchi07396_LCH,Lchi09040_LCH,Lchi09506_LCH,Lchi10086_LCH,Lchi10095_LCH,Lchi10250_LCH,Lchi10995_LCH,Lchi11230_LCH,Lchi11891_LCH,Lchi12793_LCH,Lchi13301_LCH,Lchi13390_LCH,Lchi13594_LCH,Lchi14772_LCH,Lchi15251_LCH,Lchi15725_LCH,Lchi15973_LCH,Lchi16039_LCH,Lchi17092_LCH,Lchi17709_LCH,Lchi18305_LCH,Lchi19766_LCH,Lchi19938_LCH,Lchi21192_LCH,Lchi213…
285	.	.	.	.	.	AGRA_01146_AGRAM,AGRA_01576_AGRAM,AGRA_01651_AGRAM,AGRA_01652_AGRAM,AGRA_01664_AGRAM,AGRA_01667_AGRAM,AGRA_03535_AGRAM,AGRA_03541_AGRAM,AGRA_03603_AGRAM,AGRA_04529_AGRAM,AGRA_04624_AGRAM,AGRA_04657_AGRAM,AGRA_04686_AGRAM,AGRA_04691_AGRAM,AGRA_04695_AGRAM,AGRA_04697_AGRAM,AGRA_04698_AGRAM,AGRA_06468_AGRAM,AGRA_06522_AGRAM,AGRA_06658_AGRAM,AGRA_06659_AGRAM,AGRA_06663_AGRAM,AGRA_08252_AGRAM,AGRA_082…
286	.	.	.	.	.	AGRA_01409_AGRAM,AGRA_03399_AGRAM,AGRA_05399_AGRAM,AGRA_07057_AGRAM,AGRA_08046_AGRAM,AT1G30490.1_ATHA,AT1G52150.2_ATHA,AT2G34710.1_ATHA,AT4G32880.1_ATHA,AT5G60690.1_ATHA,Aqcoe1G143700.1.p_ACO,Aqcoe1G178700.1.p_ACO,Aqcoe7G157600.3.p_ACO,CD-2835753326_CDEM,CD-2835795368_CDEM,CD-2835803633_CDEM,CD-2835819614_CDEM,GSMUA_Achr2P13050_001_MAC,GSMUA_Achr4P28360_001_MAC,GSMUA_Achr4P31660_001_MAC,GSMUA_Ach…
287	.	.	.	.	.	AGRA_02690_AGRAM,AGRA_13069_AGRAM,AGRA_13070_AGRAM,AGRA_13071_AGRAM,AGRA_13072_AGRAM,AGRA_13076_AGRAM,AGRA_13077_AGRAM,AGRA_13079_AGRAM,AGRA_13080_AGRAM,AGRA_13085_AGRAM,AT1G19090.1_ATHA,AT1G70520.1_ATHA,AT1G70530.1_ATHA,AT4G28670.1_ATHA,AT5G40380.1_ATHA,Aqcoe3G149200.1.p_ACO,Aqcoe3G149500.3.p_ACO,Aqcoe3G279700.1.p_ACO,Aqcoe3G279800.1.p_ACO,Aqcoe3G280000.1.p_ACO,CD-2835751148_CDEM,CD-2835761846_C…
288	.	.	.	.	.	AGRA_11291_AGRAM,AGRA_13021_AGRAM,AGRA_15341_AGRAM,AGRA_16436_AGRAM,AT1G70430.1_ATHA,AT1G79640.1_ATHA,AT4G10730.1_ATHA,AT4G24100.1_ATHA,AT5G14720.1_ATHA,Aqcoe2G237800.1.p_ACO,Aqcoe2G238900.1.p_ACO,Aqcoe2G239200.1.p_ACO,Aqcoe3G087400.1.p_ACO,Aqcoe3G096900.1.p_ACO,Aqcoe3G097800.1.p_ACO,Aqcoe3G122300.1.p_ACO,Aqcoe3G289800.4.p_ACO,Aqcoe3G327400.1.p_ACO,Aqcoe7G003200.1.p_ACO,Aqcoe7G253800.1.p_ACO,CD-2…
289	.	.	.	.	.	Pm001380_PMUM,Pm001399_PMUM,Pm001520_PMUM,Pm001701_PMUM,Pm001853_PMUM,Pm001971_PMUM,Pm002176_PMUM,Pm003202_PMUM,Pm006125_PMUM,Pm007081_PMUM,Pm007244_PMUM,Pm007245_PMUM,Pm007370_PMUM,Pm007531_PMUM,Pm007855_PMUM,Pm009600_PMUM,Pm010249_PMUM,Pm010836_PMUM,Pm012002_PMUM,Pm012124_PMUM,Pm012125_PMUM,Pm012430_PMUM,Pm012665_PMUM,Pm012671_PMUM,Pm013949_PMUM,Pm013950_PMUM,Pm014099_PMUM,Pm014111_PMUM,Pm01644…
290	.	.	.	.	.	AGRA_00257_AGRAM,AGRA_00565_AGRAM,AGRA_02570_AGRAM,AGRA_02571_AGRAM,AGRA_02572_AGRAM,AGRA_09151_AGRAM,AT1G02810.1_ATHA,AT2G47550.1_ATHA,AT3G10720.2_ATHA,AT4G02330.1_ATHA,AT5G04970.1_ATHA,Aqcoe2G299200.1.p_ACO,Aqcoe2G299300.1.p_ACO,Aqcoe2G299400.1.p_ACO,Aqcoe5G092100.1.p_ACO,Aqcoe6G092200.1.p_ACO,Aqcoe6G092300.1.p_ACO,CD-2835748271_CDEM,GSMUA_Achr11P05420_001_MAC,GSMUA_Achr11P20560_001_MAC,GSMUA_A…
291	.	.	.	.	.	AGRA_00588_AGRAM,AGRA_11002_AGRAM,AGRA_12802_AGRAM,AGRA_16759_AGRAM,AGRA_18286_AGRAM,AT1G18370.1_ATHA,AT2G21300.1_ATHA,AT3G43210.1_ATHA,AT3G51150.2_ATHA,AT4G24170.1_ATHA,AT4G38950.2_ATHA,AT5G66310.1_ATHA,Aqcoe3G026400.1.p_ACO,Aqcoe5G178000.1.p_ACO,Aqcoe6G247900.1.p_ACO,Aqcoe7G439100.1.p_ACO,CD-2835743270_CDEM,CD-2835804965_CDEM,CD-2835809273_CDEM,CD-2835810947_CDEM,GSMUA_Achr1P07780_001_MAC,GSMUA…
292	.	.	.	.	.	AGRA_01043_AGRAM,AGRA_02436_AGRAM,AGRA_09711_AGRAM,AGRA_19517_AGRAM,AT1G48470.1_ATHA,AT1G66200.3_ATHA,AT3G17820.1_ATHA,AT5G16570.1_ATHA,AT5G35630.1_ATHA,AT5G37600.1_ATHA,Aqcoe2G320700.1.p_ACO,Aqcoe3G008800.1.p_ACO,Aqcoe3G435500.1.p_ACO,Aqcoe5G063200.1.p_ACO,CD-2835742985_CDEM,CD-2835755795_CDEM,CD-2835761435_CDEM,CD-2835775571_CDEM,CD-2835792260_CDEM,GSMUA_Achr1P15140_001_MAC,GSMUA_Achr1P22290_00…
293	.	.	.	.	.	AGRA_06135_AGRAM,AGRA_13538_AGRAM,AGRA_23304_AGRAM,AT2G27810.1_ATHA,AT2G36490.1_ATHA,AT3G10010.1_ATHA,AT4G34060.1_ATHA,AT4G38050.1_ATHA,AT5G04560.2_ATHA,Aqcoe1G110500.1.p_ACO,Aqcoe1G111100.1.p_ACO,Aqcoe5G167200.1.p_ACO,CD-2835756128_CDEM,CD-2835764852_CDEM,CD-2835765218_CDEM,CD-2835771719_CDEM,CD-2835775094_CDEM,CD-2835775097_CDEM,CD-2835776924_CDEM,GSMUA_Achr10P10180_001_MAC,GSMUA_Achr10P11160_0…
294	.	.	.	.	.	AGRA_07923_AGRAM,AGRA_07924_AGRAM,AGRA_07925_AGRAM,AGRA_12652_AGRAM,AGRA_12654_AGRAM,AT1G10360.1_ATHA,AT1G10370.1_ATHA,Aqcoe3G320600.1.p_ACO,Aqcoe3G320700.1.p_ACO,Aqcoe3G320800.1.p_ACO,Aqcoe3G320900.1.p_ACO,Aqcoe3G321000.1.p_ACO,Aqcoe3G321100.1.p_ACO,CD-2835757667_CDEM,CD-2835766784_CDEM,GSMUA_Achr1P03800_001_MAC,GSMUA_Achr1P25560_001_MAC,GSMUA_Achr5P10340_001_MAC,GSMUA_Achr5P10350_001_MAC,GSMUA_…
295	.	.	.	.	.	AGRA_11594_AGRAM,AGRA_15413_AGRAM,AGRA_15414_AGRAM,AGRA_15415_AGRAM,AT2G18750.1_ATHA,AT2G24300.2_ATHA,AT4G25800.2_ATHA,AT4G31000.1_ATHA,AT5G10690.1_ATHA,AT5G57580.1_ATHA,AT5G57590.1_ATHA,Aqcoe7G257600.1.p_ACO,Aqcoe7G325600.1.p_ACO,Aqcoe7G326900.1.p_ACO,Aqcoe7G327000.1.p_ACO,CD-2835753476_CDEM,CD-2835795269_CDEM,CD-2835795272_CDEM,GSMUA_Achr11P08160_001_MAC,GSMUA_Achr1P23440_001_MAC,GSMUA_Achr4P02…
296	.	.	.	.	.	AGRA_20332_AGRAM,AGRA_20334_AGRAM,AGRA_21086_AGRAM,AT3G12520.1_ATHA,AT3G53570.2_ATHA,AT4G24740.1_ATHA,AT4G32660.1_ATHA,AT5G13550.1_ATHA,Aqcoe1G475000.1.p_ACO,Aqcoe1G475700.1.p_ACO,Aqcoe5G393200.1.p_ACO,Aqcoe7G182500.1.p_ACO,CD-2835759584_CDEM,CD-2835765824_CDEM,CD-2835770489_CDEM,CD-2835771041_CDEM,CD-2835794996_CDEM,CD-2835800600_CDEM,GSMUA_Achr11P26590_001_MAC,GSMUA_Achr2P16170_001_MAC,GSMUA_Ac…
297	.	.	.	.	.	Aqcoe1G002400.1.p_ACO,Aqcoe1G173100.1.p_ACO,Aqcoe1G224900.1.p_ACO,Aqcoe1G225600.1.p_ACO,Aqcoe1G256000.1.p_ACO,Aqcoe1G272000.1.p_ACO,Aqcoe1G313100.1.p_ACO,Aqcoe1G328600.1.p_ACO,Aqcoe1G350800.1.p_ACO,Aqcoe1G360400.1.p_ACO,Aqcoe1G378500.1.p_ACO,Aqcoe1G410900.1.p_ACO,Aqcoe2G071400.1.p_ACO,Aqcoe2G112600.1.p_ACO,Aqcoe2G128500.1.p_ACO,Aqcoe2G129000.1.p_ACO,Aqcoe2G144800.1.p_ACO,Aqcoe2G211200.1.p_ACO,Aqc…
298	.	.	.	.	.	Lchi03355_LCH,Lchi03839_LCH,Lchi05276_LCH,Lchi05776_LCH,Lchi07744_LCH,Lchi07771_LCH,Lchi08415_LCH,Lchi09291_LCH,Lchi10249_LCH,Lchi10288_LCH,Lchi10702_LCH,Lchi11035_LCH,Lchi11930_LCH,Lchi13085_LCH,Lchi14885_LCH,Lchi14964_LCH,Lchi15032_LCH,Lchi15107_LCH,Lchi15118_LCH,Lchi15399_LCH,Lchi15404_LCH,Lchi15771_LCH,Lchi15945_LCH,Lchi16072_LCH,Lchi16357_LCH,Lchi17094_LCH,Lchi17165_LCH,Lchi17849_LCH,Lchi183…
299	.	.	.	.	.	Pm000643_PMUM,Pm001376_PMUM,Pm001377_PMUM,Pm001379_PMUM,Pm001769_PMUM,Pm001861_PMUM,Pm001893_PMUM,Pm001932_PMUM,Pm002884_PMUM,Pm003201_PMUM,Pm004156_PMUM,Pm007082_PMUM,Pm007246_PMUM,Pm007532_PMUM,Pm007533_PMUM,Pm007685_PMUM,Pm007686_PMUM,Pm007869_PMUM,Pm010710_PMUM,Pm010837_PMUM,Pm012154_PMUM,Pm012155_PMUM,Pm013909_PMUM,Pm013951_PMUM,Pm013952_PMUM,Pm014061_PMUM,Pm014062_PMUM,Pm014132_PMUM,Pm01439…
300	.	.	.	.	.	AGRA_00734_AGRAM,AGRA_08590_AGRAM,AGRA_09337_AGRAM,AGRA_16106_AGRAM,AT1G13170.2_ATHA,AT2G31020.1_ATHA,AT2G31030.1_ATHA,AT4G08180.1_ATHA,AT4G12460.1_ATHA,AT4G22540.1_ATHA,Aqcoe5G279500.1.p_ACO,Aqcoe5G384500.1.p_ACO,Aqcoe6G016400.1.p_ACO,Aqcoe7G080100.1.p_ACO,CD-2835752819_CDEM,CD-2835757595_CDEM,CD-2835763748_CDEM,CD-2835766862_CDEM,CD-2835805514_CDEM,CD-2835807923_CDEM,GSMUA_Achr10P19570_001_MAC,…
301	.	.	.	.	.	AGRA_01450_AGRAM,AGRA_01504_AGRAM,AGRA_01687_AGRAM,AGRA_01749_AGRAM,AGRA_01814_AGRAM,AGRA_02009_AGRAM,AGRA_03569_AGRAM,AGRA_03585_AGRAM,AGRA_03595_AGRAM,AGRA_03606_AGRAM,AGRA_03907_AGRAM,AGRA_04119_AGRAM,AGRA_04563_AGRAM,AGRA_08289_AGRAM,AGRA_08464_AGRAM,AGRA_10078_AGRAM,AGRA_10079_AGRAM,AGRA_10241_AGRAM,AGRA_10403_AGRAM,AGRA_10404_AGRAM,AGRA_12340_AGRAM,AGRA_12659_AGRAM,AGRA_14159_AGRAM,AGRA_141…
302	.	.	.	.	.	AGRA_01614_AGRAM,AGRA_02049_AGRAM,AGRA_02439_AGRAM,AGRA_04547_AGRAM,AGRA_06536_AGRAM,AGRA_10331_AGRAM,AGRA_14447_AGRAM,AGRA_16279_AGRAM,AGRA_17921_AGRAM,AGRA_20881_AGRAM,AGRA_22933_AGRAM,AT2G04865.1_ATHA,GSVIVT01006780001_VVIN,GSVIVT01026490001_VVIN,LOC_Os02g45500.1_OSA,LOC_Os06g27380.1_OSA,LOC_Os07g13460.1_OSA,LOC_Os08g19190.1_OSA,LOC_Os11g40630.1_OSA,PA-936912957_PAME,PA-936920676_PAME,Pm012354…
303	.	.	.	.	.	AGRA_03335_AGRAM,AGRA_06314_AGRAM,AGRA_18483_AGRAM,AGRA_20749_AGRAM,AGRA_22385_AGRAM,AT1G69040.2_ATHA,AT2G03730.1_ATHA,AT3G01990.1_ATHA,Aqcoe3G163900.1.p_ACO,Aqcoe3G164200.1.p_ACO,Aqcoe3G376400.1.p_ACO,Aqcoe5G347800.1.p_ACO,CD-2835773762_CDEM,CD-2835773771_CDEM,CD-2835800843_CDEM,CD-2835805343_CDEM,CD-2835813464_CDEM,CD-2835823373_CDEM,CD-2835824573_CDEM,GSMUA_Achr10P11810_001_MAC,GSMUA_Achr10P11…
304	.	.	.	.	.	AGRA_05679_AGRAM,AGRA_17808_AGRAM,AGRA_17809_AGRAM,AT1G31670.1_ATHA,AT1G31690.1_ATHA,AT1G31710.1_ATHA,AT1G62810.1_ATHA,AT3G43670.1_ATHA,AT4G12270.1_ATHA,AT4G12280.1_ATHA,AT4G12290.1_ATHA,AT4G14940.1_ATHA,Aqcoe2G343300.1.p_ACO,Aqcoe2G343400.1.p_ACO,Aqcoe7G073200.1.p_ACO,Aqcoe7G073300.1.p_ACO,Aqcoe7G073400.1.p_ACO,CD-2835762485_CDEM,CD-2835780659_CDEM,GSMUA_Achr1P19790_001_MAC,GSMUA_Achr8P03320_001…
305	.	.	.	.	.	AGRA_10179_AGRAM,AGRA_22690_AGRAM,AT1G09400.1_ATHA,AT1G76680.2_ATHA,AT1G76690.1_ATHA,Aqcoe2G376300.1.p_ACO,Aqcoe2G376400.1.p_ACO,Aqcoe2G376500.1.p_ACO,Aqcoe2G376600.1.p_ACO,Aqcoe2G376700.1.p_ACO,Aqcoe2G376800.1.p_ACO,Aqcoe4G239500.1.p_ACO,CD-2835780533_CDEM,CD-2835788870_CDEM,CD-2835794516_CDEM,ChrSy.fgenesh.mRNA.69_OSA,GSMUA_Achr2P20800_001_MAC,GSVIVT01025923001_VVIN,GSVIVT01025924001_VVIN,GSVIV…
306	.	.	.	.	.	AGRA_11810_AGRAM,AT1G10920.2_ATHA,AT1G50180.1_ATHA,AT1G53350.1_ATHA,AT1G58390.1_ATHA,AT1G58400.1_ATHA,AT1G58410.1_ATHA,AT1G58602.1_ATHA,AT1G58807.1_ATHA,AT1G58848.2_ATHA,AT1G59124.1_ATHA,AT1G59218.2_ATHA,AT1G59620.1_ATHA,AT1G59780.1_ATHA,AT5G35450.1_ATHA,AT5G43470.1_ATHA,AT5G48620.1_ATHA,Aqcoe0031s0004.1.p_ACO,Aqcoe1G176100.1.p_ACO,Aqcoe4G021400.1.p_ACO,Aqcoe4G021500.1.p_ACO,Aqcoe4G021600.1.p_ACO…
307	.	.	.	.	.	AGRA_13361_AGRAM,AGRA_13363_AGRAM,AGRA_13364_AGRAM,AGRA_13365_AGRAM,AGRA_13367_AGRAM,AGRA_13368_AGRAM,AGRA_13369_AGRAM,AT1G50060.1_ATHA,AT2G14580.1_ATHA,AT2G14610.1_ATHA,AT3G19690.1_ATHA,AT4G33710.1_ATHA,AT4G33720.1_ATHA,AT5G26130.1_ATHA,Aqcoe0064s0001.1.p_ACO,Aqcoe1G440200.1.p_ACO,Aqcoe1G440400.1.p_ACO,Aqcoe1G440500.1.p_ACO,Aqcoe1G440800.1.p_ACO,Aqcoe6G318300.1.p_ACO,CD-2835806180_CDEM,CD-283580…
308	.	.	.	.	.	Lchi02834_LCH,Lchi04137_LCH,Lchi04441_LCH,Lchi05457_LCH,Lchi06556_LCH,Lchi06648_LCH,Lchi07074_LCH,Lchi09319_LCH,Lchi09454_LCH,Lchi09981_LCH,Lchi10243_LCH,Lchi10830_LCH,Lchi11080_LCH,Lchi11215_LCH,Lchi11256_LCH,Lchi11979_LCH,Lchi12337_LCH,Lchi12340_LCH,Lchi13559_LCH,Lchi15064_LCH,Lchi15066_LCH,Lchi15367_LCH,Lchi15854_LCH,Lchi16387_LCH,Lchi16517_LCH,Lchi17610_LCH,Lchi17775_LCH,Lchi17802_LCH,Lchi178…
309	.	.	.	.	.	AGRA_00373_AGRAM,AGRA_02881_AGRAM,AGRA_14282_AGRAM,AGRA_18448_AGRAM,AT1G09570.1_ATHA,AT2G18790.1_ATHA,AT4G16250.1_ATHA,AT4G18130.1_ATHA,AT5G35840.1_ATHA,Aqcoe1G205900.1.p_ACO,Aqcoe4G016500.1.p_ACO,Aqcoe4G247600.1.p_ACO,Aqcoe4G247900.1.p_ACO,Aqcoe4G312000.1.p_ACO,Aqcoe5G289400.1.p_ACO,Aqcoe6G045100.1.p_ACO,CD-2835755660_CDEM,CD-2835756377_CDEM,CD-2835770567_CDEM,CD-2835790940_CDEM,CD-2835797573_CD…
310	.	.	.	.	.	AGRA_01420_AGRAM,AGRA_16259_AGRAM,AGRA_16299_AGRAM,AGRA_17900_AGRAM,AGRA_17901_AGRAM,AGRA_17903_AGRAM,AGRA_17907_AGRAM,AT5G54160.1_ATHA,Aqcoe2G285200.1.p_ACO,Aqcoe5G014700.1.p_ACO,Aqcoe5G014800.1.p_ACO,Aqcoe5G015200.1.p_ACO,Aqcoe5G015700.1.p_ACO,Aqcoe5G015900.1.p_ACO,Aqcoe6G282000.1.p_ACO,Aqcoe7G148200.1.p_ACO,Aqcoe7G154400.1.p_ACO,Aqcoe7G278100.1.p_ACO,CD-2835740114_CDEM,CD-2835793097_CDEM,GSMUA…
311	.	.	.	.	.	AGRA_01825_AGRAM,AGRA_01826_AGRAM,AGRA_04231_AGRAM,AGRA_15829_AGRAM,AGRA_19959_AGRAM,AGRA_20772_AGRAM,AT1G07230.1_ATHA,AT2G26870.1_ATHA,AT3G03520.1_ATHA,AT3G03530.1_ATHA,AT3G03540.1_ATHA,AT3G48610.1_ATHA,Aqcoe1G425100.1.p_ACO,Aqcoe2G041500.1.p_ACO,Aqcoe3G198400.1.p_ACO,Aqcoe3G223700.1.p_ACO,CD-2835755348_CDEM,CD-2835773729_CDEM,CD-2835779252_CDEM,CD-2835781349_CDEM,GSMUA_Achr10P00180_001_MAC,GSMU…
312	.	.	.	.	.	AGRA_03418_AGRAM,AGRA_08024_AGRAM,AGRA_16044_AGRAM,AGRA_17671_AGRAM,AT4G16745.2_ATHA,AT4G32790.1_ATHA,AT5G19670.1_ATHA,AT5G25820.1_ATHA,AT5G37000.1_ATHA,Aqcoe5G407200.3.p_ACO,Aqcoe6G227800.1.p_ACO,Aqcoe7G160200.1.p_ACO,Aqcoe7G160300.1.p_ACO,Aqcoe7G160400.1.p_ACO,Aqcoe7G412500.1.p_ACO,CD-2835754085_CDEM,CD-2835767174_CDEM,CD-2835776453_CDEM,GSMUA_Achr1P12110_001_MAC,GSMUA_Achr1P20600_001_MAC,GSMUA…
313	.	.	.	.	.	AGRA_06230_AGRAM,AGRA_09883_AGRAM,AGRA_16343_AGRAM,AGRA_19640_AGRAM,AT1G32850.1_ATHA,AT2G40930.1_ATHA,AT4G10570.1_ATHA,AT4G10590.2_ATHA,AT5G22030.1_ATHA,Aqcoe1G074400.1.p_ACO,Aqcoe4G236200.1.p_ACO,Aqcoe7G000600.6.p_ACO,Aqcoe7G289400.1.p_ACO,CD-2835741260_CDEM,CD-2835757328_CDEM,CD-2835788681_CDEM,CD-2835799061_CDEM,CD-2835826196_CDEM,GSMUA_Achr10P28840_001_MAC,GSMUA_Achr3P15080_001_MAC,GSMUA_Achr…
314	.	.	.	.	.	AGRA_06388_AGRAM,AGRA_12702_AGRAM,AGRA_14283_AGRAM,AGRA_20665_AGRAM,AT1G29400.2_ATHA,AT2G42890.1_ATHA,AT4G18120.2_ATHA,AT5G07290.1_ATHA,AT5G61960.2_ATHA,Aqcoe1G206000.1.p_ACO,Aqcoe3G205100.1.p_ACO,Aqcoe5G325800.3.p_ACO,CD-2835746363_CDEM,CD-2835769778_CDEM,CD-2835797570_CDEM,CD-2835798593_CDEM,CD-2835804827_CDEM,GSMUA_Achr10P12130_001_MAC,GSMUA_Achr10P15230_001_MAC,GSMUA_Achr10P18340_001_MAC,GSMU…
315	.	.	.	.	.	AGRA_10017_AGRAM,AGRA_15222_AGRAM,AGRA_16288_AGRAM,AGRA_20564_AGRAM,AGRA_21807_AGRAM,AT1G01040.2_ATHA,AT3G03300.1_ATHA,AT3G43920.2_ATHA,AT5G20320.1_ATHA,Aqcoe2G139000.1.p_ACO,Aqcoe3G371500.1.p_ACO,Aqcoe5G472300.1.p_ACO,Aqcoe7G366900.1.p_ACO,Aqcoe7G432400.1.p_ACO,CD-2835741902_CDEM,CD-2835794591_CDEM,CD-2835804926_CDEM,CD-2835807476_CDEM,GSMUA_Achr10P28110_001_MAC,GSMUA_Achr5P10880_001_MAC,GSMUA_A…
316	.	.	.	.	.	Lchi01364_LCH,Lchi01890_LCH,Lchi02095_LCH,Lchi02303_LCH,Lchi03732_LCH,Lchi04516_LCH,Lchi05527_LCH,Lchi05881_LCH,Lchi05883_LCH,Lchi06081_LCH,Lchi07794_LCH,Lchi08200_LCH,Lchi08306_LCH,Lchi08752_LCH,Lchi09076_LCH,Lchi09182_LCH,Lchi09276_LCH,Lchi10136_LCH,Lchi10271_LCH,Lchi10925_LCH,Lchi11849_LCH,Lchi12359_LCH,Lchi13520_LCH,Lchi14707_LCH,Lchi15278_LCH,Lchi15316_LCH,Lchi16033_LCH,Lchi16230_LCH,Lchi166…
317	.	.	.	.	.	AGRA_00863_AGRAM,AGRA_02849_AGRAM,AGRA_09582_AGRAM,AGRA_15097_AGRAM,AT1G18270.3_ATHA,AT1G45160.2_ATHA,AT1G48490.1_ATHA,AT3G17850.1_ATHA,AT5G62310.1_ATHA,Aqcoe3G005700.1.p_ACO,Aqcoe3G006600.1.p_ACO,Aqcoe5G196900.1.p_ACO,Aqcoe7G074200.1.p_ACO,CD-2835766901_CDEM,CD-2835783827_CDEM,CD-2835796007_CDEM,CD-2835801284_CDEM,CD-2835806873_CDEM,CD-2835813074_CDEM,GSMUA_Achr10P26890_001_MAC,GSMUA_Achr10P2690…
318	.	.	.	.	.	AGRA_01112_AGRAM,AGRA_17176_AGRAM,AGRA_20032_AGRAM,AGRA_20033_AGRAM,AGRA_20067_AGRAM,AGRA_20068_AGRAM,AGRA_21024_AGRAM,AT1G53540.1_ATHA,AT3G46230.1_ATHA,AT5G59720.1_ATHA,Aqcoe1G144400.1.p_ACO,Aqcoe1G320100.1.p_ACO,Aqcoe1G357500.1.p_ACO,Aqcoe3G231900.1.p_ACO,Aqcoe3G238900.1.p_ACO,Aqcoe3G239000.1.p_ACO,CD-2835742763_CDEM,CD-2835744752_CDEM,CD-2835756104_CDEM,CD-2835775367_CDEM,GSMUA_Achr1P21160_001…
319	.	.	.	.	.	AGRA_01566_AGRAM,AGRA_02023_AGRAM,AGRA_02443_AGRAM,AGRA_18508_AGRAM,AT3G05030.1_ATHA,AT3G06370.1_ATHA,AT5G27150.1_ATHA,AT5G55470.1_ATHA,Aqcoe1G310600.1.p_ACO,Aqcoe2G314900.1.p_ACO,Aqcoe4G280600.1.p_ACO,Aqcoe5G073200.1.p_ACO,CD-2835770990_CDEM,CD-2835822077_CDEM,GSMUA_Achr10P05380_001_MAC,GSMUA_Achr11P20360_001_MAC,GSMUA_Achr2P01560_001_MAC,GSMUA_Achr2P01860_001_MAC,GSMUA_Achr3P23840_001_MAC,GSMUA…
320	.	.	.	.	.	AGRA_01921_AGRAM,AGRA_02330_AGRAM,AGRA_19782_AGRAM,AT1G75450.1_ATHA,AT2G41510.1_ATHA,AT3G63440.1_ATHA,AT5G56970.1_ATHA,Aqcoe1G038400.1.p_ACO,Aqcoe2G024800.1.p_ACO,Aqcoe5G182600.1.p_ACO,Aqcoe6G130600.1.p_ACO,CD-2835749708_CDEM,CD-2835750125_CDEM,CD-2835776180_CDEM,CD-2835788819_CDEM,CD-2835801020_CDEM,GSMUA_Achr10P28080_001_MAC,GSMUA_Achr2P16770_001_MAC,GSMUA_Achr3P08760_001_MAC,GSMUA_Achr3P26290_…
321	.	.	.	.	.	AGRA_03356_AGRAM,AGRA_08120_AGRAM,AGRA_18842_AGRAM,AT4G26270.1_ATHA,AT4G29220.1_ATHA,AT4G32840.1_ATHA,AT5G47810.1_ATHA,AT5G56630.1_ATHA,AT5G61580.1_ATHA,Aqcoe4G195000.1.p_ACO,Aqcoe7G144600.1.p_ACO,CD-2835737570_CDEM,CD-2835784970_CDEM,CD-2835796859_CDEM,CD-2835809654_CDEM,GSMUA_Achr1P04940_001_MAC,GSMUA_Achr2P16600_001_MAC,GSMUA_Achr4P01040_001_MAC,GSMUA_Achr4P08240_001_MAC,GSMUA_Achr4P15420_001_…
322	.	.	.	.	.	AGRA_04080_AGRAM,AGRA_04081_AGRAM,AGRA_11728_AGRAM,AGRA_12061_AGRAM,AT1G31810.1_ATHA,AT2G25050.2_ATHA,AT3G32400.1_ATHA,AT5G07740.1_ATHA,AT5G07770.1_ATHA,AT5G58160.1_ATHA,Aqcoe1G022900.1.p_ACO,Aqcoe2G065600.1.p_ACO,Aqcoe3G352300.1.p_ACO,CD-2835740486_CDEM,CD-2835746885_CDEM,CD-2835824510_CDEM,CD-2835824513_CDEM,GSMUA_Achr3P04690_001_MAC,GSMUA_Achr3P13420_001_MAC,GSMUA_Achr3P13430_001_MAC,GSMUA_Ach…
323	.	.	.	.	.	AGRA_04221_AGRAM,AGRA_16865_AGRAM,AGRA_19979_AGRAM,AGRA_22979_AGRAM,AT1G77690.1_ATHA,AT2G21050.1_ATHA,AT2G38120.1_ATHA,AT5G01240.1_ATHA,Aqcoe1G427700.6.p_ACO,Aqcoe2G099600.1.p_ACO,Aqcoe6G211400.1.p_ACO,CD-2835779240_CDEM,CD-2835785651_CDEM,CD-2835789491_CDEM,CD-2835791516_CDEM,GSMUA_Achr11P24130_001_MAC,GSMUA_Achr11P24200_001_MAC,GSMUA_Achr5P11410_001_MAC,GSMUA_Achr5P28850_001_MAC,GSMUA_Achr6P256…
324	.	.	.	.	.	AGRA_05484_AGRAM,AGRA_09139_AGRAM,AGRA_17853_AGRAM,AT1G01960.1_ATHA,AT3G43300.1_ATHA,AT3G60860.1_ATHA,AT4G35380.1_ATHA,AT4G38200.1_ATHA,Aqcoe6G286100.1.p_ACO,Aqcoe6G286200.1.p_ACO,Aqcoe6G321300.1.p_ACO,Aqcoe7G064600.1.p_ACO,CD-2835743918_CDEM,CD-2835743921_CDEM,CD-2835749834_CDEM,CD-2835768095_CDEM,CD-2835774503_CDEM,CD-2835774506_CDEM,CD-2835788438_CDEM,CD-2835790859_CDEM,CD-2835793889_CDEM,CD-2…
325	.	.	.	.	.	AGRA_08223_AGRAM,AGRA_08224_AGRAM,AGRA_17241_AGRAM,AGRA_19510_AGRAM,AT1G51380.1_ATHA,AT1G54270.1_ATHA,AT1G72730.1_ATHA,AT3G13920.2_ATHA,AT3G19760.1_ATHA,Aqcoe1G169400.1.p_ACO,Aqcoe2G357800.1.p_ACO,Aqcoe4G005500.1.p_ACO,Aqcoe5G335300.1.p_ACO,Aqcoe7G123300.1.p_ACO,Aqcoe7G426500.1.p_ACO,CD-2835768632_CDEM,CD-2835768638_CDEM,CD-2835796382_CDEM,CD-2835812219_CDEM,GSMUA_Achr10P30980_001_MAC,GSMUA_Achr2…
326	.	.	.	.	.	AGRA_08795_AGRAM,AGRA_21379_AGRAM,AGRA_21380_AGRAM,AGRA_21381_AGRAM,AGRA_21382_AGRAM,AT1G05650.1_ATHA,AT1G05660.1_ATHA,AT2G43870.1_ATHA,AT2G43890.1_ATHA,AT3G59850.1_ATHA,Aqcoe5G249100.1.p_ACO,Aqcoe5G249800.1.p_ACO,Aqcoe5G418800.1.p_ACO,Aqcoe6G035200.1.p_ACO,Aqcoe6G035300.1.p_ACO,Aqcoe7G099700.1.p_ACO,Aqcoe7G361800.1.p_ACO,GSMUA_Achr11P11210_001_MAC,GSVIVT01038241001_VVIN,GSVIVT01038243001_VVIN,KM…
327	.	.	.	.	.	AGRA_15646_AGRAM,AGRA_15647_AGRAM,AGRA_17372_AGRAM,AT3G03480.1_ATHA,AT5G17540.1_ATHA,Aqcoe0161s0001.2.p_ACO,Aqcoe0440s0002.1.p_ACO,Aqcoe1G276700.1.p_ACO,Aqcoe4G041000.1.p_ACO,Aqcoe4G041100.1.p_ACO,Aqcoe4G041200.1.p_ACO,Aqcoe4G041300.1.p_ACO,Aqcoe4G041400.1.p_ACO,Aqcoe4G041700.1.p_ACO,Aqcoe4G041800.1.p_ACO,Aqcoe4G042300.1.p_ACO,Aqcoe4G071100.1.p_ACO,Aqcoe4G213900.1.p_ACO,Aqcoe4G225600.1.p_ACO,Aqco…
328	.	.	.	.	.	Lchi00576_LCH,Lchi01062_LCH,Lchi02492_LCH,Lchi02808_LCH,Lchi04695_LCH,Lchi06038_LCH,Lchi06168_LCH,Lchi07154_LCH,Lchi07282_LCH,Lchi08331_LCH,Lchi08748_LCH,Lchi10157_LCH,Lchi10195_LCH,Lchi10314_LCH,Lchi10637_LCH,Lchi10676_LCH,Lchi12249_LCH,Lchi13384_LCH,Lchi13394_LCH,Lchi13395_LCH,Lchi13524_LCH,Lchi13793_LCH,Lchi14662_LCH,Lchi15209_LCH,Lchi15323_LCH,Lchi15363_LCH,Lchi15888_LCH,Lchi16204_LCH,Lchi171…
329	.	.	.	.	.	AGRA_00004_AGRAM,AGRA_07715_AGRAM,AGRA_11883_AGRAM,AGRA_18903_AGRAM,AT1G14020.1_ATHA,AT2G03280.2_ATHA,AT3G02250.1_ATHA,AT5G15740.1_ATHA,Aqcoe3G068000.2.p_ACO,Aqcoe3G349000.1.p_ACO,Aqcoe3G378300.1.p_ACO,CD-2835741719_CDEM,CD-2835745625_CDEM,CD-2835757151_CDEM,CD-2835787322_CDEM,CD-2835790025_CDEM,GSMUA_Achr10P31350_001_MAC,GSMUA_Achr11P25050_001_MAC,GSMUA_Achr3P10660_001_MAC,GSMUA_Achr4P09700_001_…
330	.	.	.	.	.	AGRA_02769_AGRAM,AGRA_05283_AGRAM,AGRA_07197_AGRAM,AGRA_22202_AGRAM,AT1G27460.1_ATHA,AT2G43040.1_ATHA,AT4G28600.1_ATHA,Aqcoe5G020300.1.p_ACO,Aqcoe5G036700.1.p_ACO,Aqcoe6G277800.3.p_ACO,CD-2835763736_CDEM,CD-2835771830_CDEM,CD-2835777749_CDEM,CD-2835811157_CDEM,GSMUA_Achr11P02620_001_MAC,GSMUA_Achr1P15990_001_MAC,GSMUA_Achr1P18430_001_MAC,GSMUA_Achr8P12530_001_MAC,GSMUA_Achr8P30980_001_MAC,GSVIVT0…
331	.	.	.	.	.	AGRA_03177_AGRAM,AGRA_20531_AGRAM,AGRA_20539_AGRAM,AGRA_20541_AGRAM,AGRA_20543_AGRAM,AGRA_20544_AGRAM,AT2G40116.1_ATHA,AT3G08510.1_ATHA,AT3G55940.1_ATHA,AT4G38530.1_ATHA,AT5G58670.1_ATHA,AT5G58690.1_ATHA,AT5G58700.1_ATHA,Aqcoe1G420100.1.p_ACO,Aqcoe1G420200.1.p_ACO,Aqcoe2G094400.1.p_ACO,Aqcoe2G094500.1.p_ACO,CD-2835739763_CDEM,CD-2835775517_CDEM,CD-2835777344_CDEM,CD-2835804998_CDEM,GSMUA_Achr10P2…
332	.	.	.	.	.	AGRA_04543_AGRAM,AGRA_10642_AGRAM,AGRA_15535_AGRAM,AGRA_15957_AGRAM,AGRA_18401_AGRAM,AT1G30600.1_ATHA,AT1G62340.1_ATHA,AT2G19170.1_ATHA,AT4G20430.1_ATHA,AT4G30020.1_ATHA,AT5G44530.1_ATHA,Aqcoe1G183000.1.p_ACO,Aqcoe1G342500.1.p_ACO,Aqcoe2G106600.1.p_ACO,Aqcoe3G243300.1.p_ACO,Aqcoe7G293700.2.p_ACO,CD-2835752342_CDEM,CD-2835752345_CDEM,CD-2835752579_CDEM,CD-2835753242_CDEM,CD-2835753245_CDEM,CD-2835…
333	.	.	.	.	.	AGRA_05040_AGRAM,AGRA_05041_AGRAM,AGRA_05042_AGRAM,AGRA_07520_AGRAM,AT1G03400.1_ATHA,AT1G03410.1_ATHA,AT1G04350.1_ATHA,AT1G04380.1_ATHA,AT1G06620.1_ATHA,AT1G06640.1_ATHA,AT1G06645.1_ATHA,AT1G06650.2_ATHA,AT2G25450.1_ATHA,AT2G30830.1_ATHA,AT2G30840.1_ATHA,AT3G61400.1_ATHA,AT5G43440.1_ATHA,AT5G43450.1_ATHA,AT5G59530.1_ATHA,AT5G59540.1_ATHA,Aqcoe0023s0001.1.p_ACO,Aqcoe0023s0002.1.p_ACO,Aqcoe1G212300…
334	.	.	.	.	.	AGRA_11676_AGRAM,AGRA_11686_AGRAM,AGRA_15290_AGRAM,AGRA_21229_AGRAM,AT1G68990.2_ATHA,AT2G24050.1_ATHA,AT2G24120.1_ATHA,AT5G15700.2_ATHA,AT5G57870.1_ATHA,Aqcoe4G184400.1.p_ACO,Aqcoe4G242300.1.p_ACO,Aqcoe7G220000.2.p_ACO,Aqcoe7G353000.1.p_ACO,Aqcoe7G360300.1.p_ACO,CD-2835745649_CDEM,CD-2835782723_CDEM,CD-2835806414_CDEM,GSMUA_Achr1P15880_001_MAC,GSMUA_Achr3P28120_001_MAC,GSMUA_Achr4P12750_001_MAC,G…
335	.	.	.	.	.	AGRA_13147_AGRAM,AT1G22540.1_ATHA,AT1G22550.1_ATHA,AT1G22570.1_ATHA,AT1G72120.1_ATHA,AT1G72125.1_ATHA,AT1G72130.1_ATHA,AT1G72140.1_ATHA,AT3G54450.1_ATHA,Aqcoe1G309100.1.p_ACO,Aqcoe6G006500.1.p_ACO,CD-2835777248_CDEM,CD-2835779510_CDEM,CD-2835781046_CDEM,GSMUA_Achr1P28220_001_MAC,GSMUA_Achr9P00410_001_MAC,GSVIVT01013493001_VVIN,GSVIVT01026058001_VVIN,GSVIVT01026059001_VVIN,GSVIVT01026064001_VVIN,G…
336	.	.	.	.	.	AGRA_19764_AGRAM,AGRA_22044_AGRAM,AT1G52940.1_ATHA,AT1G56360.1_ATHA,AT2G16430.2_ATHA,AT2G18130.1_ATHA,AT2G27190.1_ATHA,AT3G46120.1_ATHA,AT4G36350.1_ATHA,AT5G34850.1_ATHA,Aqcoe6G312700.1.p_ACO,Aqcoe6G312800.1.p_ACO,Aqcoe6G313000.1.p_ACO,Aqcoe7G377700.1.p_ACO,CD-2835756065_CDEM,CD-2835763088_CDEM,GSMUA_Achr1P26030_001_MAC,GSMUA_Achr3P13260_001_MAC,GSMUA_Achr4P17700_001_MAC,GSMUA_Achr4P22380_001_MAC…
337	.	.	.	.	.	AGRA_20261_AGRAM,AGRA_21157_AGRAM,AGRA_21160_AGRAM,AT1G24430.1_ATHA,AT3G26040.1_ATHA,Aqcoe0014s0001.1.p_ACO,Aqcoe1G250300.1.p_ACO,Aqcoe1G462400.1.p_ACO,Aqcoe3G131500.1.p_ACO,Aqcoe3G131600.1.p_ACO,Aqcoe3G182400.1.p_ACO,Aqcoe4G016600.1.p_ACO,Aqcoe4G153000.1.p_ACO,Aqcoe4G214200.1.p_ACO,Aqcoe4G214900.1.p_ACO,Aqcoe4G218100.1.p_ACO,Aqcoe4G238400.1.p_ACO,Aqcoe4G245700.1.p_ACO,Aqcoe6G248400.1.p_ACO,Aqcoe…
338	.	.	.	.	.	Aqcoe1G200600.1.p_ACO,Pm000302_PMUM,Pm001091_PMUM,Pm001220_PMUM,Pm001465_PMUM,Pm001580_PMUM,Pm002460_PMUM,Pm003740_PMUM,Pm003742_PMUM,Pm006704_PMUM,Pm007141_PMUM,Pm007342_PMUM,Pm007350_PMUM,Pm007392_PMUM,Pm007578_PMUM,Pm007694_PMUM,Pm007840_PMUM,Pm008179_PMUM,Pm008550_PMUM,Pm008783_PMUM,Pm009264_PMUM,Pm011350_PMUM,Pm011551_PMUM,Pm011587_PMUM,Pm011943_PMUM,Pm012463_PMUM,Pm012545_PMUM,Pm013581_PMUM…
339	.	.	.	.	.	Aqcoe1G233200.1.p_ACO,Aqcoe1G290500.2.p_ACO,Aqcoe1G497800.1.p_ACO,Aqcoe1G498200.1.p_ACO,Aqcoe1G502800.1.p_ACO,Aqcoe1G503200.1.p_ACO,Aqcoe1G503600.1.p_ACO,Aqcoe2G061000.1.p_ACO,Aqcoe2G063500.1.p_ACO,Aqcoe2G063600.1.p_ACO,Aqcoe2G063700.1.p_ACO,Aqcoe2G063800.1.p_ACO,Aqcoe2G064000.2.p_ACO,Aqcoe3G108600.1.p_ACO,Aqcoe3G287500.1.p_ACO,Aqcoe3G348000.1.p_ACO,Aqcoe3G354100.1.p_ACO,Aqcoe3G354200.1.p_ACO,Aqc…
340	.	.	.	.	.	AGRA_01039_AGRAM,AGRA_01214_AGRAM,AGRA_01331_AGRAM,AGRA_01350_AGRAM,AGRA_01510_AGRAM,AGRA_01662_AGRAM,AGRA_01831_AGRAM,AGRA_02078_AGRAM,AGRA_03436_AGRAM,AGRA_03655_AGRAM,AGRA_03774_AGRAM,AGRA_03775_AGRAM,AGRA_03777_AGRAM,AGRA_03782_AGRAM,AGRA_03793_AGRAM,AGRA_03969_AGRAM,AGRA_04390_AGRAM,AGRA_04398_AGRAM,AGRA_04501_AGRAM,AGRA_04618_AGRAM,AGRA_05849_AGRAM,AGRA_06079_AGRAM,AGRA_06113_AGRAM,AGRA_071…
341	.	.	.	.	.	AGRA_01056_AGRAM,AGRA_01241_AGRAM,AGRA_14397_AGRAM,AGRA_16544_AGRAM,AGRA_16726_AGRAM,KMZ56089.1_ZMARI,KMZ56090.1_ZMARI,KMZ57950.1_ZMARI,KMZ58139.1_ZMARI,KMZ58145.1_ZMARI,KMZ58811.1_ZMARI,KMZ58953.1_ZMARI,KMZ59252.1_ZMARI,KMZ59411.1_ZMARI,KMZ60111.1_ZMARI,KMZ62208.1_ZMARI,KMZ62738.1_ZMARI,KMZ63470.1_ZMARI,KMZ63668.1_ZMARI,KMZ64282.1_ZMARI,KMZ64352.1_ZMARI,KMZ64665.1_ZMARI,KMZ64693.1_ZMARI,KMZ64867…
342	.	.	.	.	.	AGRA_06148_AGRAM,AGRA_06151_AGRAM,AGRA_06153_AGRAM,AGRA_06157_AGRAM,AGRA_06159_AGRAM,AGRA_06164_AGRAM,AGRA_10316_AGRAM,AGRA_15717_AGRAM,AGRA_17418_AGRAM,AT4G33260.1_ATHA,AT4G33270.1_ATHA,AT5G26900.1_ATHA,AT5G27080.1_ATHA,AT5G27570.1_ATHA,AT5G27945.1_ATHA,Aqcoe3G153700.1.p_ACO,Aqcoe3G211400.1.p_ACO,CD-2835803657_CDEM,CD-2835819584_CDEM,CD-2835822038_CDEM,GSMUA_Achr11P23470_001_MAC,GSMUA_Achr5P1802…
343	.	.	.	.	.	AGRA_07999_AGRAM,AGRA_16463_AGRAM,AGRA_18185_AGRAM,AGRA_22951_AGRAM,AT1G14430.1_ATHA,AT1G19900.1_ATHA,AT1G67290.1_ATHA,AT1G75620.1_ATHA,AT3G57620.1_ATHA,AT5G19580.1_ATHA,Aqcoe2G241800.1.p_ACO,Aqcoe3G326000.1.p_ACO,Aqcoe4G197200.1.p_ACO,Aqcoe6G245300.1.p_ACO,Aqcoe7G407000.1.p_ACO,CD-2835772097_CDEM,CD-2835776651_CDEM,GSMUA_Achr1P08100_001_MAC,GSMUA_Achr3P13870_001_MAC,GSMUA_Achr6P25610_001_MAC,GSM…
344	.	.	.	.	.	AGRA_09294_AGRAM,AGRA_16988_AGRAM,AT1G53470.1_ATHA,AT1G78610.1_ATHA,AT2G17000.1_ATHA,AT2G17010.1_ATHA,AT3G14810.1_ATHA,AT5G12080.3_ATHA,AT5G19520.1_ATHA,Aqcoe4G255400.1.p_ACO,Aqcoe5G127200.1.p_ACO,Aqcoe6G227300.1.p_ACO,Aqcoe7G115200.1.p_ACO,CD-2835738269_CDEM,CD-2835792407_CDEM,CD-2835809051_CDEM,GSMUA_Achr10P07340_001_MAC,GSMUA_Achr11P01220_001_MAC,GSMUA_Achr7P12140_001_MAC,GSMUA_Achr7P12150_001…
345	.	.	.	.	.	AGRA_15883_AGRAM,AGRA_15884_AGRAM,AGRA_15885_AGRAM,AGRA_15886_AGRAM,AGRA_17535_AGRAM,AGRA_17536_AGRAM,AGRA_17537_AGRAM,AGRA_17538_AGRAM,AGRA_21095_AGRAM,AT1G17010.1_ATHA,AT1G17020.1_ATHA,AT1G78550.1_ATHA,AT4G25300.1_ATHA,AT4G25310.1_ATHA,Aqcoe3G241000.1.p_ACO,Aqcoe3G241100.1.p_ACO,Aqcoe4G018400.1.p_ACO,Aqcoe4G018500.1.p_ACO,Aqcoe4G018800.1.p_ACO,Aqcoe4G043900.1.p_ACO,Aqcoe4G044100.1.p_ACO,GSMUA_A…
346	.	.	.	.	.	AGRA_00607_AGRAM,AGRA_09198_AGRAM,AGRA_12455_AGRAM,AGRA_12460_AGRAM,AGRA_12503_AGRAM,AGRA_15805_AGRAM,AGRA_17486_AGRAM,AT1G74960.2_ATHA,AT5G46290.3_ATHA,Aqcoe1G195100.1.p_ACO,Aqcoe5G460100.1.p_ACO,Aqcoe6G060500.1.p_ACO,Aqcoe7G431900.1.p_ACO,CD-2835758486_CDEM,CD-2835779138_CDEM,CD-2835791852_CDEM,CD-2835799259_CDEM,GSMUA_Achr10P17410_001_MAC,GSMUA_Achr3P01950_001_MAC,GSMUA_Achr3P05890_001_MAC,GSM…
347	.	.	.	.	.	AGRA_00869_AGRAM,AGRA_05734_AGRAM,AGRA_10184_AGRAM,AT1G11820.2_ATHA,AT1G66250.1_ATHA,AT2G01630.1_ATHA,AT3G13560.3_ATHA,Aqcoe1G051500.1.p_ACO,Aqcoe1G229900.1.p_ACO,Aqcoe2G051200.1.p_ACO,Aqcoe2G079100.1.p_ACO,Aqcoe3G007600.1.p_ACO,CD-2835756926_CDEM,CD-2835782114_CDEM,CD-2835783821_CDEM,CD-2835790118_CDEM,CD-2835796022_CDEM,CD-2835803423_CDEM,CD-2835813092_CDEM,GSMUA_Achr11P09510_001_MAC,GSMUA_Achr…
348	.	.	.	.	.	AGRA_01269_AGRAM,AGRA_09462_AGRAM,AGRA_19373_AGRAM,AGRA_22504_AGRAM,AGRA_22505_AGRAM,AT3G02100.1_ATHA,Aqcoe3G362100.1.p_ACO,Aqcoe3G362200.1.p_ACO,Aqcoe3G362900.1.p_ACO,Aqcoe3G363000.1.p_ACO,Aqcoe3G363100.1.p_ACO,Aqcoe3G363200.1.p_ACO,GSMUA_Achr4P32770_001_MAC,GSVIVT01012978001_VVIN,GSVIVT01032930001_VVIN,LOC_Os03g55010.1_OSA,LOC_Os03g55030.1_OSA,LOC_Os03g55040.1_OSA,LOC_Os03g55050.1_OSA,LOC_Os10g…
349	.	.	.	.	.	AGRA_02010_AGRAM,AGRA_02086_AGRAM,AGRA_15751_AGRAM,AT1G11960.1_ATHA,AT1G32090.1_ATHA,AT1G62320.1_ATHA,AT3G21620.1_ATHA,AT4G02900.1_ATHA,AT4G04340.3_ATHA,AT4G15430.1_ATHA,AT4G22120.6_ATHA,Aqcoe0041s0005.1.p_ACO,Aqcoe1G300500.1.p_ACO,Aqcoe3G212100.1.p_ACO,Aqcoe4G222400.2.p_ACO,CD-2835738680_CDEM,CD-2835747965_CDEM,CD-2835761717_CDEM,CD-2835766544_CDEM,GSMUA_Achr1P11900_001_MAC,GSMUA_Achr3P24810_001…
350	.	.	.	.	.	AGRA_02689_AGRAM,AGRA_08822_AGRAM,AGRA_21280_AGRAM,AT1G05960.2_ATHA,AT2G41830.1_ATHA,AT5G21080.1_ATHA,AT5G26850.2_ATHA,Aqcoe2G017800.1.p_ACO,Aqcoe2G430400.4.p_ACO,Aqcoe5G383000.1.p_ACO,CD-2835747113_CDEM,CD-2835779924_CDEM,CD-2835803903_CDEM,CD-2835819371_CDEM,GSMUA_Achr11P20750_001_MAC,GSMUA_Achr3P05950_001_MAC,GSMUA_Achr3P21550_001_MAC,GSMUA_Achr5P24120_001_MAC,GSMUA_Achr6P03700_001_MAC,GSMUA_A…
351	.	.	.	.	.	AGRA_03928_AGRAM,AGRA_06154_AGRAM,AGRA_16707_AGRAM,AT1G12570.1_ATHA,AT1G72970.1_ATHA,AT3G56060.1_ATHA,AT5G51930.1_ATHA,AT5G51950.1_ATHA,Aqcoe7G051100.1.p_ACO,Aqcoe7G427000.1.p_ACO,CD-2835787745_CDEM,CD-2835823220_CDEM,GSMUA_Achr2P08450_001_MAC,GSMUA_Achr3P32320_001_MAC,GSMUA_Achr4P27210_001_MAC,GSMUA_Achr5P03310_001_MAC,GSMUA_Achr8P00040_001_MAC,GSVIVT01010648001_VVIN,GSVIVT01010650001_VVIN,GSVIV…
352	.	.	.	.	.	AGRA_04926_AGRAM,AGRA_07621_AGRAM,AGRA_07622_AGRAM,AGRA_07623_AGRAM,AT1G63420.1_ATHA,AT2G45830.1_ATHA,AT2G45840.1_ATHA,AT3G48980.1_ATHA,AT3G61270.1_ATHA,AT3G61280.1_ATHA,AT3G61290.1_ATHA,AT5G23850.1_ATHA,Aqcoe5G428800.1.p_ACO,CD-2835793229_CDEM,GSMUA_Achr1P06810_001_MAC,GSMUA_Achr2P03920_001_MAC,GSMUA_Achr2P03930_001_MAC,GSMUA_Achr2P03940_001_MAC,GSMUA_Achr4P05440_001_MAC,GSMUA_Achr4P11970_001_MA…
353	.	.	.	.	.	AGRA_10080_AGRAM,AGRA_10083_AGRAM,AGRA_19890_AGRAM,AGRA_19893_AGRAM,AGRA_21805_AGRAM,AT3G22960.1_ATHA,AT5G28840.1_ATHA,Aqcoe2G355700.1.p_ACO,Aqcoe5G045000.1.p_ACO,Aqcoe6G160400.1.p_ACO,CD-2835748538_CDEM,CD-2835763205_CDEM,CD-2835782213_CDEM,CD-2835811526_CDEM,GSMUA_Achr2P17520_001_MAC,GSMUA_Achr2P17530_001_MAC,GSMUA_Achr3P25350_001_MAC,GSMUA_Achr4P21110_001_MAC,GSMUA_Achr4P28510_001_MAC,GSMUA_Ac…
354	.	.	.	.	.	AGRA_12579_AGRAM,AGRA_12990_AGRAM,AT1G53310.3_ATHA,AT1G68750.1_ATHA,AT2G42600.1_ATHA,AT3G14940.1_ATHA,Aqcoe1G226300.2.p_ACO,Aqcoe3G053800.1.p_ACO,Aqcoe3G391100.1.p_ACO,Aqcoe4G003100.1.p_ACO,Aqcoe4G046500.1.p_ACO,CD-2835755153_CDEM,CD-2835762119_CDEM,CD-2835769619_CDEM,CD-2835772526_CDEM,CD-2835826583_CDEM,GSMUA_Achr10P25410_001_MAC,GSMUA_Achr1P20720_001_MAC,GSMUA_Achr4P08030_001_MAC,GSMUA_Achr6P1…
355	.	.	.	.	.	AT1G07390.3_ATHA,AT1G54470.2_ATHA,AT1G58190.2_ATHA,AT1G74170.1_ATHA,AT1G74180.1_ATHA,AT1G74190.1_ATHA,AT2G25470.1_ATHA,AT3G53240.1_ATHA,AT5G49290.1_ATHA,Aqcoe4G144400.1.p_ACO,Aqcoe4G144600.1.p_ACO,Aqcoe4G145000.1.p_ACO,Aqcoe7G374400.1.p_ACO,Aqcoe7G376700.1.p_ACO,GSVIVT01012819001_VVIN,GSVIVT01013974001_VVIN,GSVIVT01015972001_VVIN,GSVIVT01016019001_VVIN,GSVIVT01017385001_VVIN,GSVIVT01017390001_VVI…
356	.	.	.	.	.	Lchi00300_LCH,Lchi02006_LCH,Lchi04111_LCH,Lchi04122_LCH,Lchi07643_LCH,Lchi07715_LCH,Lchi07760_LCH,Lchi09556_LCH,Lchi10621_LCH,Lchi11219_LCH,Lchi11536_LCH,Lchi11582_LCH,Lchi12198_LCH,Lchi13606_LCH,Lchi13807_LCH,Lchi14479_LCH,Lchi16933_LCH,Lchi17262_LCH,Lchi18167_LCH,Lchi18176_LCH,Lchi18748_LCH,Lchi19362_LCH,Lchi19642_LCH,Lchi21011_LCH,Lchi21262_LCH,Lchi21520_LCH,Lchi21529_LCH,Lchi22295_LCH,Lchi223…
357	.	.	.	.	.	AGRA_01605_AGRAM,AGRA_01995_AGRAM,AT1G54730.2_ATHA,AT2G48020.2_ATHA,AT3G05150.1_ATHA,AT5G18840.1_ATHA,Aqcoe2G319500.1.p_ACO,Aqcoe2G321200.1.p_ACO,Aqcoe2G321300.1.p_ACO,Aqcoe5G067100.1.p_ACO,CD-2835755309_CDEM,GSMUA_Achr10P01380_001_MAC,GSMUA_Achr8P21810_001_MAC,GSMUA_Achr9P17450_001_MAC,GSVIVT01011047001_VVIN,GSVIVT01017836001_VVIN,GSVIVT01017844001_VVIN,GSVIVT01017845001_VVIN,GSVIVT01022022001_V…
358	.	.	.	.	.	AGRA_01833_AGRAM,AGRA_12145_AGRAM,AGRA_14781_AGRAM,AGRA_22592_AGRAM,AT1G53270.1_ATHA,AT2G13610.1_ATHA,AT4G25750.1_ATHA,AT5G19410.1_ATHA,AT5G52860.1_ATHA,Aqcoe2G041300.1.p_ACO,Aqcoe4G051000.1.p_ACO,Aqcoe6G028100.1.p_ACO,Aqcoe7G020800.1.p_ACO,CD-2835747443_CDEM,CD-2835777485_CDEM,CD-2835781289_CDEM,CD-2835781658_CDEM,GSMUA_Achr2P06780_001_MAC,GSMUA_Achr6P05760_001_MAC,GSMUA_Achr8P32630_001_MAC,GSMU…
359	.	.	.	.	.	AGRA_03008_AGRAM,AGRA_03009_AGRAM,AGRA_21663_AGRAM,AGRA_21664_AGRAM,AT2G15050.1_ATHA,AT2G38530.1_ATHA,AT2G38540.1_ATHA,AT3G51590.1_ATHA,AT3G51600.1_ATHA,AT5G59310.1_ATHA,AT5G59320.1_ATHA,Aqcoe1G403100.1.p_ACO,Aqcoe1G403300.1.p_ACO,Aqcoe1G403600.1.p_ACO,Aqcoe1G403700.1.p_ACO,Aqcoe1G403900.1.p_ACO,Aqcoe1G404100.1.p_ACO,Aqcoe1G404200.1.p_ACO,Aqcoe1G415500.1.p_ACO,Aqcoe1G462000.1.p_ACO,Aqcoe1G464500.…
360	.	.	.	.	.	AGRA_03042_AGRAM,AGRA_03043_AGRAM,AGRA_03044_AGRAM,AT5G58390.1_ATHA,AT5G58400.1_ATHA,Aqcoe1G271400.1.p_ACO,Aqcoe2G227900.1.p_ACO,Aqcoe2G228000.1.p_ACO,Aqcoe3G289300.1.p_ACO,Aqcoe3G289400.1.p_ACO,Aqcoe3G289700.1.p_ACO,Aqcoe3G291500.1.p_ACO,Aqcoe3G291700.1.p_ACO,Aqcoe5G222600.1.p_ACO,CD-2835743834_CDEM,CD-2835773951_CDEM,CD-2835773954_CDEM,CD-2835779831_CDEM,CD-2835779834_CDEM,CD-2835779837_CDEM,GS…
361	.	.	.	.	.	AGRA_03407_AGRAM,AGRA_05270_AGRAM,AGRA_07207_AGRAM,AGRA_08033_AGRAM,AT1G04470.1_ATHA,AT2G20010.2_ATHA,AT2G25800.1_ATHA,AT2G33420.1_ATHA,Aqcoe2G381000.1.p_ACO,Aqcoe2G382800.1.p_ACO,Aqcoe7G159500.1.p_ACO,Aqcoe7G411800.1.p_ACO,CD-2835751643_CDEM,CD-2835767177_CDEM,CD-2835788879_CDEM,CD-2835802568_CDEM,CD-2835809735_CDEM,CD-2835819305_CDEM,GSMUA_Achr1P03530_001_MAC,GSMUA_Achr1P10950_001_MAC,GSMUA_Ach…
362	.	.	.	.	.	AGRA_09470_AGRAM,AGRA_12089_AGRAM,AGRA_13612_AGRAM,AGRA_18704_AGRAM,AT5G07830.1_ATHA,AT5G34940.2_ATHA,AT5G61250.2_ATHA,Aqcoe3G358400.1.p_ACO,Aqcoe3G358500.1.p_ACO,Aqcoe6G303000.1.p_ACO,CD-2835756485_CDEM,CD-2835760019_CDEM,CD-2835782519_CDEM,CD-2835806264_CDEM,GSMUA_Achr3P19920_001_MAC,GSMUA_Achr4P00610_001_MAC,GSMUA_Achr4P32620_001_MAC,GSMUA_Achr5P01650_001_MAC,GSMUA_Achr7P17860_001_MAC,GSVIVT01…
363	.	.	.	.	.	AGRA_11508_AGRAM,AGRA_11650_AGRAM,AGRA_13648_AGRAM,AGRA_14419_AGRAM,AT1G14910.1_ATHA,AT2G01600.1_ATHA,AT4G25940.1_ATHA,AT5G35200.1_ATHA,AT5G57200.1_ATHA,Aqcoe3G416700.1.p_ACO,Aqcoe5G404200.1.p_ACO,Aqcoe7G296600.1.p_ACO,Aqcoe7G341400.2.p_ACO,CD-2835768473_CDEM,CD-2835775538_CDEM,GSMUA_Achr1P15690_001_MAC,GSMUA_Achr3P05590_001_MAC,GSMUA_Achr4P05920_001_MAC,GSMUA_Achr4P13420_001_MAC,GSMUA_Achr4P2066…
364	.	.	.	.	.	AGRA_12119_AGRAM,AGRA_14245_AGRAM,AGRA_14247_AGRAM,AGRA_15633_AGRAM,AGRA_15634_AGRAM,AGRA_17090_AGRAM,AGRA_17358_AGRAM,AGRA_17359_AGRAM,AGRA_18358_AGRAM,AT2G27110.1_ATHA,AT4G38170.1_ATHA,AT4G38180.1_ATHA,Aqcoe1G330100.1.p_ACO,Aqcoe3G359300.1.p_ACO,Aqcoe4G105500.2.p_ACO,Aqcoe5G112700.1.p_ACO,Aqcoe5G112900.1.p_ACO,Aqcoe6G325100.1.p_ACO,CD-2835800051_CDEM,CD-2835821198_CDEM,CD-2835822611_CDEM,GSVIVT…
365	.	.	.	.	.	AGRA_14755_AGRAM,AGRA_14758_AGRAM,AGRA_14761_AGRAM,AT1G28570.1_ATHA,AT1G28580.1_ATHA,AT1G28590.1_ATHA,AT1G28600.1_ATHA,AT1G28610.2_ATHA,AT1G28640.1_ATHA,AT1G28650.1_ATHA,AT1G28660.1_ATHA,AT1G28670.1_ATHA,AT1G31550.2_ATHA,AT2G27360.1_ATHA,AT5G45910.1_ATHA,Aqcoe1G283300.1.p_ACO,Aqcoe1G283600.1.p_ACO,Aqcoe4G058400.1.p_ACO,GSMUA_Achr10P14360_001_MAC,GSMUA_Achr1P24780_001_MAC,GSMUA_Achr3P25190_001_MAC…
366	.	.	.	.	.	AGRA_00802_AGRAM,AGRA_02618_AGRAM,AGRA_09431_AGRAM,AGRA_10989_AGRAM,AT1G09160.1_ATHA,AT1G47380.1_ATHA,AT1G68410.2_ATHA,Aqcoe2G283600.1.p_ACO,Aqcoe3G027600.1.p_ACO,Aqcoe5G154500.1.p_ACO,CD-2835739865_CDEM,CD-2835740723_CDEM,CD-2835764192_CDEM,CD-2835770798_CDEM,CD-2835778511_CDEM,CD-2835822299_CDEM,GSMUA_Achr10P25160_001_MAC,GSMUA_Achr5P23020_001_MAC,GSMUA_Achr7P12980_001_MAC,GSMUA_Achr8P10420_001…
367	.	.	.	.	.	AGRA_00839_AGRAM,AGRA_06296_AGRAM,AGRA_09482_AGRAM,AGRA_18494_AGRAM,AGRA_20769_AGRAM,AT1G27320.1_ATHA,AT2G01830.2_ATHA,AT5G35750.1_ATHA,Aqcoe1G387600.1.p_ACO,Aqcoe3G409100.1.p_ACO,Aqcoe5G353400.1.p_ACO,CD-2835742946_CDEM,CD-2835755756_CDEM,CD-2835765932_CDEM,CD-2835773684_CDEM,CD-2835773735_CDEM,CD-2835791216_CDEM,GSMUA_Achr10P25970_001_MAC,GSMUA_Achr1P22740_001_MAC,GSMUA_Achr4P15980_001_MAC,GSMU…
368	.	.	.	.	.	AGRA_01497_AGRAM,AGRA_05153_AGRAM,AGRA_07335_AGRAM,AGRA_07359_AGRAM,AGRA_09116_AGRAM,AT1G30100.1_ATHA,AT1G78390.1_ATHA,AT3G14440.1_ATHA,AT3G24220.1_ATHA,AT4G18350.1_ATHA,Aqcoe4G000100.1.p_ACO,CD-2835744089_CDEM,CD-2835752282_CDEM,CD-2835768188_CDEM,CD-2835772676_CDEM,CD-2835798206_CDEM,CD-2835800405_CDEM,CD-2835805412_CDEM,CD-2835810203_CDEM,CD-2835810206_CDEM,GSMUA_Achr2P12950_001_MAC,GSMUA_Achr…
369	.	.	.	.	.	AGRA_01575_AGRAM,AGRA_04574_AGRAM,AGRA_12589_AGRAM,AGRA_20400_AGRAM,Aqcoe2G241300.1.p_ACO,ChrSy.fgenesh.mRNA.36_OSA,ChrUn.fgenesh.mRNA.16_OSA,ChrUn.fgenesh.mRNA.42_OSA,KMZ56702.1_ZMARI,KMZ58160.1_ZMARI,KMZ58812.1_ZMARI,KMZ58867.1_ZMARI,KMZ58935.1_ZMARI,KMZ58956.1_ZMARI,KMZ59593.1_ZMARI,KMZ59669.1_ZMARI,KMZ59777.1_ZMARI,KMZ59782.1_ZMARI,KMZ62430.1_ZMARI,KMZ63804.1_ZMARI,KMZ63888.1_ZMARI,KMZ64509.1…
370	.	.	.	.	.	AGRA_01834_AGRAM,AGRA_02306_AGRAM,AGRA_02399_AGRAM,AGRA_19861_AGRAM,AT1G05520.1_ATHA,AT2G21630.1_ATHA,AT3G23660.2_ATHA,AT4G14160.1_ATHA,AT5G43670.1_ATHA,Aqcoe2G361900.1.p_ACO,Aqcoe2G428000.1.p_ACO,Aqcoe3G208900.1.p_ACO,CD-2835745214_CDEM,CD-2835766523_CDEM,CD-2835778124_CDEM,CD-2835780305_CDEM,CD-2835819050_CDEM,GSMUA_Achr10P04950_001_MAC,GSMUA_Achr1P25630_001_MAC,GSMUA_Achr4P11140_001_MAC,GSMUA_…
371	.	.	.	.	.	AGRA_03548_AGRAM,AGRA_13426_AGRAM,AGRA_18023_AGRAM,AGRA_20385_AGRAM,AT1G07670.1_ATHA,AT1G07810.1_ATHA,AT1G10130.1_ATHA,AT4G00900.1_ATHA,Aqcoe1G479900.1.p_ACO,Aqcoe2G171700.1.p_ACO,Aqcoe5G468300.1.p_ACO,Aqcoe6G272600.1.p_ACO,CD-2835759608_CDEM,CD-2835771065_CDEM,CD-2835789926_CDEM,GSMUA_Achr10P13400_001_MAC,GSMUA_Achr1P04000_001_MAC,GSMUA_Achr2P16100_001_MAC,GSMUA_Achr3P17740_001_MAC,GSMUA_Achr6P1…
372	.	.	.	.	.	AGRA_03612_AGRAM,AGRA_06472_AGRAM,AGRA_12466_AGRAM,AGRA_13659_AGRAM,AGRA_22913_AGRAM,GSMUA_Achr5P03160_001_MAC,GSMUA_AchrUn_randomP29070_001_MAC,KMZ70767.1_ZMARI,Lchi02346_LCH,Lchi03248_LCH,Lchi04052_LCH,Lchi04786_LCH,Lchi04961_LCH,Lchi05541_LCH,Lchi07646_LCH,Lchi10503_LCH,Lchi10891_LCH,Lchi11037_LCH,Lchi11038_LCH,Lchi11135_LCH,Lchi11759_LCH,Lchi12134_LCH,Lchi12135_LCH,Lchi13307_LCH,Lchi13308_LCH…
373	.	.	.	.	.	AGRA_06253_AGRAM,AGRA_15934_AGRAM,AT1G48090.1_ATHA,AT4G17140.3_ATHA,Aqcoe2G260100.1.p_ACO,Aqcoe2G260200.1.p_ACO,Aqcoe3G249100.1.p_ACO,Aqcoe3G259400.1.p_ACO,Aqcoe4G186100.1.p_ACO,CD-2835775745_CDEM,CD-2835775748_CDEM,CD-2835775751_CDEM,CD-2835782144_CDEM,CD-2835782147_CDEM,CD-2835782300_CDEM,GSMUA_Achr8P14890_001_MAC,GSMUA_Achr8P14900_001_MAC,GSMUA_Achr8P14920_001_MAC,GSMUA_Achr9P07460_001_MAC,GSM…
374	.	.	.	.	.	AGRA_13678_AGRAM,AGRA_13679_AGRAM,AT5G07850.1_ATHA,AT5G07860.1_ATHA,AT5G07870.1_ATHA,AT5G42830.1_ATHA,Aqcoe1G025600.1.p_ACO,Aqcoe1G341900.1.p_ACO,Aqcoe4G242100.1.p_ACO,Aqcoe4G249400.1.p_ACO,Aqcoe4G249500.1.p_ACO,Aqcoe4G278400.1.p_ACO,Aqcoe6G134500.1.p_ACO,Aqcoe6G134800.1.p_ACO,Aqcoe6G135000.1.p_ACO,Aqcoe6G135300.1.p_ACO,Aqcoe6G135400.1.p_ACO,Aqcoe6G242800.1.p_ACO,CD-2835789434_CDEM,GSMUA_Achr5P06…
375	.	.	.	.	.	AGRA_16961_AGRAM,AGRA_19251_AGRAM,AGRA_20438_AGRAM,AT3G12620.1_ATHA,AT3G51370.1_ATHA,AT3G55050.2_ATHA,AT4G38520.1_ATHA,AT5G66080.1_ATHA,Aqcoe1G482500.2.p_ACO,Aqcoe2G269100.1.p_ACO,Aqcoe6G200300.1.p_ACO,Aqcoe6G285900.1.p_ACO,CD-2835738236_CDEM,CD-2835780248_CDEM,CD-2835796262_CDEM,CD-2835809093_CDEM,GSMUA_Achr10P13320_001_MAC,GSMUA_Achr1P26350_001_MAC,GSMUA_Achr3P00610_001_MAC,GSMUA_Achr3P26820_00…
376	.	.	.	.	.	AT1G05675.1_ATHA,AT1G05680.1_ATHA,AT2G31750.1_ATHA,AT2G31790.1_ATHA,AT2G43820.1_ATHA,AT2G43840.2_ATHA,Aqcoe3G281800.1.p_ACO,Aqcoe3G282200.1.p_ACO,CD-2835769004_CDEM,CD-2835783467_CDEM,CD-2835787418_CDEM,CD-2835821324_CDEM,CD-2835821327_CDEM,GSMUA_Achr11P08920_001_MAC,GSMUA_Achr4P17780_001_MAC,GSVIVT01005733001_VVIN,GSVIVT01005737001_VVIN,GSVIVT01038200001_VVIN,GSVIVT01038204001_VVIN,GSVIVT0103820…
377	.	.	.	.	.	AGRA_00882_AGRAM,AGRA_00883_AGRAM,AGRA_09558_AGRAM,AGRA_18099_AGRAM,AT1G73450.1_ATHA,AT1G73460.1_ATHA,AT2G40120.1_ATHA,AT3G17712.2_ATHA,AT3G17740.1_ATHA,AT3G17750.1_ATHA,Aqcoe1G419500.1.p_ACO,Aqcoe3G411700.1.p_ACO,Aqcoe3G412100.1.p_ACO,CD-2835742904_CDEM,CD-2835755717_CDEM,CD-2835772985_CDEM,CD-2835783695_CDEM,CD-2835792326_CDEM,CD-2835796166_CDEM,CD-2835805418_CDEM,GSMUA_Achr10P03070_001_MAC,GSM…
378	.	.	.	.	.	AGRA_01528_AGRAM,AGRA_03811_AGRAM,AGRA_06001_AGRAM,AGRA_21416_AGRAM,AT1G13980.1_ATHA,AT2G25730.2_ATHA,AT5G19610.1_ATHA,AT5G39500.1_ATHA,Aqcoe1G413300.1.p_ACO,Aqcoe2G111800.1.p_ACO,Aqcoe5G207200.1.p_ACO,Aqcoe6G027300.1.p_ACO,Aqcoe7G394800.1.p_ACO,CD-2835740657_CDEM,CD-2835740660_CDEM,CD-2835767234_CDEM,CD-2835797975_CDEM,CD-2835801194_CDEM,GSMUA_Achr1P23070_001_MAC,GSMUA_Achr3P20610_001_MAC,GSMUA_…
379	.	.	.	.	.	AGRA_03370_AGRAM,AGRA_03372_AGRAM,AGRA_08100_AGRAM,AGRA_08101_AGRAM,AT2G19760.1_ATHA,AT2G19770.1_ATHA,AT4G29340.1_ATHA,AT4G29350.1_ATHA,AT5G56600.1_ATHA,Aqcoe2G240600.1.p_ACO,Aqcoe7G145400.1.p_ACO,CD-2835771323_CDEM,CD-2835778502_CDEM,GSMUA_Achr10P13990_001_MAC,GSMUA_Achr1P04950_001_MAC,GSMUA_Achr1P11580_001_MAC,GSMUA_Achr2P19390_001_MAC,GSMUA_Achr3P17580_001_MAC,GSMUA_Achr4P01030_001_MAC,GSMUA_A…
380	.	.	.	.	.	AGRA_03731_AGRAM,AGRA_05298_AGRAM,AGRA_05940_AGRAM,AGRA_07192_AGRAM,AT2G32700.7_ATHA,AT4G32551.2_ATHA,Aqcoe5G007900.1.p_ACO,Aqcoe7G200300.1.p_ACO,Aqcoe7G397900.1.p_ACO,CD-2835760097_CDEM,CD-2835760637_CDEM,CD-2835771824_CDEM,GSMUA_Achr11P06870_001_MAC,GSMUA_Achr1P03540_001_MAC,GSMUA_Achr1P11750_001_MAC,GSMUA_Achr5P10160_001_MAC,GSMUA_Achr6P01660_001_MAC,GSMUA_Achr7P08490_001_MAC,GSMUA_AchrUn_rand…
381	.	.	.	.	.	AGRA_04472_AGRAM,AGRA_09749_AGRAM,AGRA_09751_AGRAM,AGRA_09752_AGRAM,AGRA_10711_AGRAM,AT1G07920.1_ATHA,AT1G07930.1_ATHA,AT1G07940.2_ATHA,AT5G60390.1_ATHA,Aqcoe1G492200.1.p_ACO,Aqcoe2G303600.1.p_ACO,Aqcoe2G367600.1.p_ACO,Aqcoe6G062600.1.p_ACO,Aqcoe6G065900.1.p_ACO,CD-2835756698_CDEM,CD-2835756710_CDEM,CD-2835756716_CDEM,CD-2835757775_CDEM,CD-2835757787_CDEM,CD-2835799757_CDEM,GSMUA_Achr10P03250_001…
382	.	.	.	.	.	AGRA_07552_AGRAM,AGRA_11362_AGRAM,AGRA_13112_AGRAM,AGRA_23263_AGRAM,AT3G44680.1_ATHA,AT4G38130.1_ATHA,AT5G35600.1_ATHA,AT5G63110.1_ATHA,Aqcoe1G452700.1.p_ACO,Aqcoe5G403600.1.p_ACO,Aqcoe6G258300.1.p_ACO,Aqcoe7G245700.2.p_ACO,CD-2835750572_CDEM,CD-2835761918_CDEM,CD-2835785615_CDEM,GSMUA_Achr1P14440_001_MAC,GSMUA_Achr2P06520_001_MAC,GSMUA_Achr2P19590_001_MAC,GSMUA_Achr5P06320_001_MAC,GSMUA_Achr6P17…
383	.	.	.	.	.	AGRA_08791_AGRAM,AGRA_08793_AGRAM,AGRA_21373_AGRAM,AGRA_21375_AGRAM,AT1G26320.1_ATHA,AT3G03080.1_ATHA,AT5G16960.1_ATHA,AT5G16970.1_ATHA,AT5G16990.1_ATHA,AT5G17000.1_ATHA,AT5G37940.1_ATHA,AT5G37980.1_ATHA,AT5G38000.1_ATHA,Aqcoe2G437800.1.p_ACO,Aqcoe2G438000.1.p_ACO,Aqcoe6G281900.1.p_ACO,Aqcoe7G154200.1.p_ACO,Aqcoe7G154900.1.p_ACO,CD-2835796943_CDEM,CD-2835807842_CDEM,GSMUA_Achr5P17090_001_MAC,GSMU…
384	.	.	.	.	.	AGRA_11388_AGRAM,AGRA_11390_AGRAM,AGRA_13141_AGRAM,AT2G14060.1_ATHA,AT3G11480.1_ATHA,AT3G21950.1_ATHA,AT5G04370.2_ATHA,AT5G04380.1_ATHA,AT5G38020.1_ATHA,AT5G66430.1_ATHA,Aqcoe1G289400.1.p_ACO,Aqcoe1G289500.1.p_ACO,Aqcoe1G290800.1.p_ACO,Aqcoe5G422800.1.p_ACO,Aqcoe6G125800.2.p_ACO,Aqcoe6G125900.1.p_ACO,Aqcoe6G126000.1.p_ACO,Aqcoe6G126100.1.p_ACO,Aqcoe6G126200.1.p_ACO,Aqcoe6G169300.1.p_ACO,CD-283576…
385	.	.	.	.	.	AGRA_16454_AGRAM,AGRA_17985_AGRAM,AGRA_18683_AGRAM,AGRA_20814_AGRAM,AT1G01190.1_ATHA,AT1G13710.1_ATHA,AT1G74110.1_ATHA,AT2G46660.1_ATHA,AT3G61880.2_ATHA,Aqcoe3G367800.1.p_ACO,Aqcoe5G358100.1.p_ACO,Aqcoe7G368000.1.p_ACO,CD-2835740036_CDEM,CD-2835741068_CDEM,CD-2835756020_CDEM,CD-2835762917_CDEM,CD-2835800225_CDEM,CD-2835826244_CDEM,GSMUA_Achr10P07620_001_MAC,GSMUA_Achr11P07080_001_MAC,GSMUA_Achr1P…
386	.	.	.	.	.	Aqcoe1G339800.1.p_ACO,GSMUA_Achr2P18180_001_MAC,GSVIVT01001213001_VVIN,GSVIVT01001892001_VVIN,GSVIVT01003459001_VVIN,GSVIVT01003463001_VVIN,GSVIVT01003464001_VVIN,GSVIVT01003646001_VVIN,GSVIVT01003648001_VVIN,GSVIVT01005243001_VVIN,GSVIVT01005246001_VVIN,GSVIVT01005250001_VVIN,GSVIVT01005252001_VVIN,GSVIVT01017537001_VVIN,GSVIVT01019314001_VVIN,Lchi13281_LCH,Lchi13289_LCH,Lchi21867_LCH,Lchi23101_…
387	.	.	.	.	.	Lchi02397_LCH,Lchi02445_LCH,Lchi04096_LCH,Lchi04433_LCH,Lchi05263_LCH,Lchi06664_LCH,Lchi07447_LCH,Lchi08044_LCH,Lchi08117_LCH,Lchi09961_LCH,Lchi09992_LCH,Lchi10235_LCH,Lchi12203_LCH,Lchi12592_LCH,Lchi12689_LCH,Lchi15796_LCH,Lchi16004_LCH,Lchi17272_LCH,Lchi17449_LCH,Lchi17666_LCH,Lchi18594_LCH,Lchi18638_LCH,Lchi20189_LCH,Lchi20299_LCH,Lchi20717_LCH,Lchi21093_LCH,Lchi22262_LCH,Lchi22473_LCH,Lchi225…
388	.	.	.	.	.	AGRA_00457_AGRAM,AGRA_02843_AGRAM,AGRA_14324_AGRAM,AT1G11910.1_ATHA,AT1G62290.2_ATHA,AT4G04460.1_ATHA,Aqcoe1G294200.1.p_ACO,Aqcoe2G246500.4.p_ACO,Aqcoe4G211100.1.p_ACO,CD-2835747977_CDEM,CD-2835747980_CDEM,CD-2835761720_CDEM,CD-2835761723_CDEM,GSMUA_Achr10P15280_001_MAC,GSMUA_Achr1P25090_001_MAC,GSMUA_Achr1P27310_001_MAC,GSMUA_Achr3P31140_001_MAC,GSMUA_Achr4P01230_001_MAC,GSMUA_Achr7P25520_001_MA…
389	.	.	.	.	.	AGRA_01345_AGRAM,AGRA_10245_AGRAM,AGRA_10246_AGRAM,AT1G31180.1_ATHA,AT1G80560.1_ATHA,AT5G08560.2_ATHA,AT5G14200.1_ATHA,AT5G43920.1_ATHA,Aqcoe1G175700.1.p_ACO,Aqcoe4G004600.1.p_ACO,Aqcoe5G009100.1.p_ACO,Aqcoe6G292200.3.p_ACO,CD-2835752348_CDEM,CD-2835752516_CDEM,CD-2835753239_CDEM,CD-2835768908_CDEM,CD-2835808565_CDEM,CD-2835811328_CDEM,CD-2835819143_CDEM,GSMUA_Achr6P19960_001_MAC,GSMUA_Achr8P0709…
390	.	.	.	.	.	AGRA_02476_AGRAM,AGRA_09255_AGRAM,AGRA_19176_AGRAM,AT2G16640.1_ATHA,AT3G16620.1_ATHA,AT4G02510.1_ATHA,AT5G20300.2_ATHA,Aqcoe2G297100.1.p_ACO,Aqcoe6G209300.1.p_ACO,Aqcoe6G257200.1.p_ACO,CD-2835738116_CDEM,CD-2835781178_CDEM,CD-2835792848_CDEM,CD-2835809198_CDEM,GSMUA_Achr11P16630_001_MAC,GSMUA_Achr1P09910_001_MAC,GSMUA_Achr6P20360_001_MAC,GSMUA_Achr8P19440_001_MAC,GSMUA_Achr9P31000_001_MAC,GSMUA_A…
391	.	.	.	.	.	AGRA_04068_AGRAM,AGRA_20181_AGRAM,AT1G07520.1_ATHA,AT1G07530.1_ATHA,AT2G29060.1_ATHA,AT2G29065.1_ATHA,AT2G37650.1_ATHA,Aqcoe1G108600.3.p_ACO,CD-2835744788_CDEM,CD-2835759503_CDEM,CD-2835767048_CDEM,CD-2835787634_CDEM,CD-2835821120_CDEM,CD-2835822668_CDEM,GSMUA_Achr10P02440_001_MAC,GSMUA_Achr10P22610_001_MAC,GSMUA_Achr5P08320_001_MAC,GSMUA_Achr6P34090_001_MAC,GSMUA_Achr7P15080_001_MAC,GSMUA_Achr8P…
392	.	.	.	.	.	AGRA_05316_AGRAM,AGRA_05317_AGRAM,AGRA_07168_AGRAM,AT1G80110.1_ATHA,AT2G02230.1_ATHA,AT2G02240.1_ATHA,AT2G02250.1_ATHA,AT2G02300.1_ATHA,AT2G02310.1_ATHA,AT2G02320.1_ATHA,AT2G02340.1_ATHA,AT2G02360.1_ATHA,AT5G24560.1_ATHA,Aqcoe2G385900.1.p_ACO,Aqcoe2G386200.1.p_ACO,Aqcoe4G262600.1.p_ACO,CD-2835771794_CDEM,GSMUA_Achr1P05720_001_MAC,GSMUA_Achr1P05730_001_MAC,GSMUA_Achr1P05750_001_MAC,GSMUA_Achr1P204…
393	.	.	.	.	.	AGRA_05604_AGRAM,AGRA_16088_AGRAM,AGRA_17704_AGRAM,AGRA_17709_AGRAM,AGRA_19316_AGRAM,AT1G06430.1_ATHA,AT1G50250.1_ATHA,AT2G30950.1_ATHA,AT3G50950.1_ATHA,AT5G15250.2_ATHA,AT5G42270.1_ATHA,Aqcoe3G077900.1.p_ACO,Aqcoe4G029100.1.p_ACO,Aqcoe4G246100.1.p_ACO,Aqcoe6G191400.1.p_ACO,Aqcoe7G345700.1.p_ACO,CD-2835748433_CDEM,CD-2835763082_CDEM,CD-2835782546_CDEM,CD-2835790106_CDEM,CD-2835812363_CDEM,GSMUA_A…
394	.	.	.	.	.	AGRA_05770_AGRAM,AGRA_08896_AGRAM,AGRA_10125_AGRAM,AT1G27120.1_ATHA,AT1G74800.1_ATHA,AT4G21060.1_ATHA,AT5G62620.1_ATHA,Aqcoe3G099300.1.p_ACO,Aqcoe3G317200.1.p_ACO,Aqcoe4G001700.1.p_ACO,CD-2835750092_CDEM,CD-2835753212_CDEM,CD-2835795401_CDEM,CD-2835798476_CDEM,GSMUA_Achr10P09950_001_MAC,GSMUA_Achr11P14910_001_MAC,GSMUA_Achr4P17180_001_MAC,GSMUA_Achr6P29720_001_MAC,GSMUA_Achr6P31240_001_MAC,GSMUA_…
395	.	.	.	.	.	AGRA_06242_AGRAM,AGRA_14158_AGRAM,AGRA_20851_AGRAM,AGRA_22047_AGRAM,AT1G04920.1_ATHA,AT4G10120.1_ATHA,AT5G11110.1_ATHA,AT5G20280.1_ATHA,Aqcoe2G402400.1.p_ACO,Aqcoe5G256500.1.p_ACO,Aqcoe5G366300.1.p_ACO,Aqcoe7G378600.1.p_ACO,CD-2835739733_CDEM,CD-2835765899_CDEM,CD-2835777308_CDEM,CD-2835782858_CDEM,GSMUA_Achr4P06050_001_MAC,GSMUA_Achr4P16070_001_MAC,GSMUA_Achr6P17480_001_MAC,GSMUA_Achr9P22510_001…
396	.	.	.	.	.	AGRA_08792_AGRAM,AGRA_12042_AGRAM,AGRA_17010_AGRAM,AGRA_18316_AGRAM,AGRA_21376_AGRAM,AT1G27190.1_ATHA,AT1G69990.1_ATHA,AT3G28450.1_ATHA,AT5G48380.1_ATHA,Aqcoe2G437900.1.p_ACO,Aqcoe3G101800.1.p_ACO,Aqcoe7G331400.1.p_ACO,CD-2835769370_CDEM,CD-2835792866_CDEM,GSMUA_Achr2P05730_001_MAC,GSMUA_Achr2P05900_001_MAC,GSMUA_Achr9P08150_001_MAC,GSVIVT01004004001_VVIN,GSVIVT01006063001_VVIN,KMZ60419.1_ZMARI,K…
397	.	.	.	.	.	Lchi01510_LCH,Lchi01664_LCH,Lchi01807_LCH,Lchi04357_LCH,Lchi04525_LCH,Lchi05020_LCH,Lchi06694_LCH,Lchi09214_LCH,Lchi09332_LCH,Lchi09899_LCH,Lchi10090_LCH,Lchi10653_LCH,Lchi11523_LCH,Lchi12071_LCH,Lchi12097_LCH,Lchi13048_LCH,Lchi14450_LCH,Lchi14766_LCH,Lchi14799_LCH,Lchi16138_LCH,Lchi16287_LCH,Lchi16392_LCH,Lchi16725_LCH,Lchi17114_LCH,Lchi17240_LCH,Lchi17281_LCH,Lchi17335_LCH,Lchi17817_LCH,Lchi184…
398	.	.	.	.	.	Pm003843_PMUM,Pm003845_PMUM,Pm013252_PMUM,Pm013256_PMUM,Pm015041_PMUM,Pm015043_PMUM,Pm015175_PMUM,Pm015233_PMUM,Pm017960_PMUM,Pm017961_PMUM,Pm018063_PMUM,Pm018066_PMUM,Pm018069_PMUM,Pm018071_PMUM,Pm018774_PMUM,Pm022339_PMUM,Pm022708_PMUM,Pm022710_PMUM,Pm022915_PMUM,Pm022940_PMUM,Pm023192_PMUM,Pm023193_PMUM,Pm023397_PMUM,Pm023574_PMUM,Pm024127_PMUM,Pm024131_PMUM,Pm024516_PMUM,Pm024519_PMUM,Pm02467…
399	.	.	.	.	.	AGRA_00030_AGRAM,AGRA_17333_AGRAM,AGRA_19595_AGRAM,AT3G04050.1_ATHA,AT3G25960.1_ATHA,AT3G55650.1_ATHA,AT3G55810.1_ATHA,AT4G26390.1_ATHA,AT5G08570.1_ATHA,AT5G56350.1_ATHA,AT5G63680.1_ATHA,Aqcoe2G378700.1.p_ACO,Aqcoe3G443200.1.p_ACO,CD-2835749018_CDEM,CD-2835760274_CDEM,CD-2835769463_CDEM,CD-2835775235_CDEM,CD-2835821225_CDEM,GSMUA_Achr10P05120_001_MAC,GSMUA_Achr2P03840_001_MAC,GSMUA_Achr3P27180_00…
400	.	.	.	.	.	AGRA_00628_AGRAM,AGRA_00726_AGRAM,AGRA_02989_AGRAM,AGRA_09228_AGRAM,AT1G10980.1_ATHA,AT1G61670.1_ATHA,AT1G72480.1_ATHA,AT2G01070.1_ATHA,Aqcoe1G146300.1.p_ACO,Aqcoe5G281700.1.p_ACO,Aqcoe7G431500.1.p_ACO,CD-2835758435_CDEM,CD-2835792482_CDEM,CD-2835796607_CDEM,CD-2835821681_CDEM,GSMUA_Achr6P09960_001_MAC,GSMUA_Achr6P32440_001_MAC,GSMUA_Achr6P36090_001_MAC,GSMUA_Achr7P19870_001_MAC,GSMUA_Achr8P01720…
401	.	.	.	.	.	AGRA_00890_AGRAM,AGRA_09548_AGRAM,AGRA_09552_AGRAM,AT1G65960.2_ATHA,AT2G02000.1_ATHA,AT2G02010.1_ATHA,AT3G17760.1_ATHA,AT5G17330.1_ATHA,Aqcoe3G422600.1.p_ACO,Aqcoe3G423000.1.p_ACO,Aqcoe3G424700.1.p_ACO,Aqcoe3G425000.1.p_ACO,Aqcoe3G425100.1.p_ACO,CD-2835742892_CDEM,CD-2835742901_CDEM,CD-2835755702_CDEM,CD-2835755711_CDEM,CD-2835808976_CDEM,GSMUA_Achr4P31270_001_MAC,GSMUA_Achr7P02370_001_MAC,GSMUA_…
402	.	.	.	.	.	AGRA_02662_AGRAM,AGRA_13617_AGRAM,AGRA_22040_AGRAM,AT1G15690.1_ATHA,Aqcoe7G376400.1.p_ACO,CD-2835782093_CDEM,CD-2835782843_CDEM,CD-2835803930_CDEM,CD-2835806501_CDEM,CD-2835818756_CDEM,GSMUA_Achr1P26020_001_MAC,GSMUA_Achr2P05200_001_MAC,GSMUA_Achr3P13280_001_MAC,GSMUA_Achr3P19880_001_MAC,GSMUA_Achr5P23480_001_MAC,GSMUA_Achr6P02890_001_MAC,GSMUA_Achr6P36430_001_MAC,GSMUA_Achr7P20850_001_MAC,GSMUA_…
403	.	.	.	.	.	AGRA_03911_AGRAM,AGRA_05745_AGRAM,AGRA_06128_AGRAM,AGRA_08886_AGRAM,AT1G10430.1_ATHA,AT1G59830.1_ATHA,AT1G69960.1_ATHA,AT2G42500.1_ATHA,AT3G58500.1_ATHA,Aqcoe1G050400.1.p_ACO,Aqcoe2G053900.1.p_ACO,Aqcoe3G101200.1.p_ACO,Aqcoe3G315200.1.p_ACO,CD-2835739538_CDEM,CD-2835761522_CDEM,CD-2835809573_CDEM,GSMUA_Achr1P11730_001_MAC,GSMUA_Achr2P12450_001_MAC,GSMUA_Achr3P20430_001_MAC,GSMUA_Achr4P28610_001_M…
404	.	.	.	.	.	AGRA_05546_AGRAM,AGRA_05547_AGRAM,AGRA_08319_AGRAM,AGRA_08424_AGRAM,AGRA_09040_AGRAM,AGRA_11738_AGRAM,AGRA_11740_AGRAM,AT5G06900.1_ATHA,Aqcoe1G022100.1.p_ACO,Aqcoe4G138400.1.p_ACO,Aqcoe4G274400.1.p_ACO,Aqcoe4G274500.1.p_ACO,Aqcoe4G288700.1.p_ACO,Aqcoe4G289700.1.p_ACO,Aqcoe4G289800.1.p_ACO,Aqcoe5G144800.1.p_ACO,Aqcoe5G145000.1.p_ACO,Aqcoe5G145200.1.p_ACO,CD-2835808472_CDEM,GSMUA_Achr8P25390_001_MA…
405	.	.	.	.	.	AGRA_07219_AGRAM,AGRA_09105_AGRAM,AGRA_13401_AGRAM,AGRA_21849_AGRAM,AT1G30220.1_ATHA,AT2G35740.1_ATHA,AT3G27240.1_ATHA,AT4G16480.1_ATHA,AT5G40810.1_ATHA,Aqcoe1G391500.2.p_ACO,Aqcoe1G501900.1.p_ACO,Aqcoe2G180800.1.p_ACO,Aqcoe4G007000.2.p_ACO,Aqcoe5G068600.1.p_ACO,Aqcoe5G372200.1.p_ACO,CD-2835751658_CDEM,CD-2835753185_CDEM,CD-2835799847_CDEM,CD-2835808406_CDEM,GSMUA_Achr1P09720_001_MAC,GSMUA_Achr1P…
406	.	.	.	.	.	AGRA_10098_AGRAM,AGRA_10100_AGRAM,AGRA_10102_AGRAM,AT1G17170.1_ATHA,AT1G17180.1_ATHA,AT1G78320.1_ATHA,AT1G78340.1_ATHA,AT1G78360.1_ATHA,AT1G78370.1_ATHA,AT1G78380.1_ATHA,Aqcoe1G188100.1.p_ACO,Aqcoe1G188200.1.p_ACO,Aqcoe1G188400.1.p_ACO,CD-2835803573_CDEM,GSMUA_Achr10P08470_001_MAC,GSMUA_Achr9P26030_001_MAC,GSMUA_Achr9P26040_001_MAC,GSMUA_Achr9P26050_001_MAC,GSVIVT01038041001_VVIN,LOC_Os09g20220.1…
407	.	.	.	.	.	AGRA_11173_AGRAM,AGRA_11181_AGRAM,AGRA_11202_AGRAM,AGRA_11206_AGRAM,GSMUA_Achr1P12150_001_MAC,GSMUA_Achr1P12320_001_MAC,GSMUA_Achr3P20900_001_MAC,GSVIVT01038718001_VVIN,GSVIVT01038720001_VVIN,LOC_Os01g02300.1_OSA,LOC_Os01g02320.1_OSA,LOC_Os01g02350.1_OSA,LOC_Os01g02390.1_OSA,LOC_Os01g02410.1_OSA,LOC_Os01g02430.1_OSA,LOC_Os01g02550.1_OSA,LOC_Os01g02570.1_OSA,LOC_Os01g02580.1_OSA,LOC_Os01g02610.1_O…
408	.	.	.	.	.	AGRA_17386_AGRAM,AT1G64830.1_ATHA,AT5G33340.1_ATHA,Aqcoe3G190000.1.p_ACO,Aqcoe5G165100.1.p_ACO,Aqcoe5G453700.1.p_ACO,Aqcoe5G457300.1.p_ACO,Aqcoe5G457400.1.p_ACO,Aqcoe5G457500.1.p_ACO,Aqcoe5G457600.1.p_ACO,Aqcoe5G457700.1.p_ACO,Aqcoe5G457800.1.p_ACO,Aqcoe5G457900.1.p_ACO,Aqcoe5G458000.1.p_ACO,Aqcoe5G458100.1.p_ACO,Aqcoe5G458200.1.p_ACO,Aqcoe5G458400.1.p_ACO,CD-2835792338_CDEM,CD-2835803711_CDEM,GS…
409	.	.	.	.	.	AGRA_21457_AGRAM,AT1G50580.1_ATHA,AT1G64910.1_ATHA,AT1G64920.1_ATHA,AT2G22930.1_ATHA,AT3G29630.1_ATHA,AT4G09500.2_ATHA,AT4G27560.1_ATHA,AT4G27570.1_ATHA,AT5G53990.1_ATHA,AT5G54010.1_ATHA,AT5G54060.1_ATHA,Aqcoe1G246800.1.p_ACO,Aqcoe2G160500.1.p_ACO,Aqcoe4G066100.1.p_ACO,Aqcoe4G066200.1.p_ACO,Aqcoe4G066300.1.p_ACO,Aqcoe4G066400.1.p_ACO,Aqcoe4G066600.1.p_ACO,Aqcoe4G066700.1.p_ACO,Aqcoe4G261700.1.p_A…
410	.	.	.	.	.	AGRA_00590_AGRAM,AGRA_09186_AGRAM,AGRA_13279_AGRAM,AT1G17340.1_ATHA,AT1G22620.1_ATHA,AT3G14205.1_ATHA,AT3G43220.1_ATHA,AT5G20840.1_ATHA,Aqcoe5G367400.2.p_ACO,Aqcoe7G105400.1.p_ACO,Aqcoe7G439600.1.p_ACO,CD-2835777395_CDEM,CD-2835783542_CDEM,CD-2835798809_CDEM,GSMUA_Achr10P17380_001_MAC,GSMUA_Achr1P21830_001_MAC,GSMUA_Achr3P01910_001_MAC,GSMUA_Achr3P01930_001_MAC,GSMUA_Achr3P05820_001_MAC,GSMUA_Ach…
411	.	.	.	.	.	AGRA_00877_AGRAM,AGRA_00878_AGRAM,AGRA_00879_AGRAM,AGRA_00880_AGRAM,AGRA_00881_AGRAM,AT1G59950.1_ATHA,AT1G59960.1_ATHA,Aqcoe3G310400.1.p_ACO,Aqcoe3G310500.1.p_ACO,Aqcoe3G426600.1.p_ACO,Aqcoe3G426800.1.p_ACO,Aqcoe3G426900.1.p_ACO,CD-2835755723_CDEM,GSMUA_Achr11P09430_001_MAC,GSMUA_Achr1P22070_001_MAC,GSMUA_Achr1P22080_001_MAC,GSMUA_Achr1P22090_001_MAC,GSMUA_Achr7P12390_001_MAC,GSMUA_Achr8P16620_00…
412	.	.	.	.	.	AGRA_01378_AGRAM,AGRA_01445_AGRAM,AGRA_01446_AGRAM,AGRA_01447_AGRAM,AGRA_01448_AGRAM,AGRA_01449_AGRAM,AGRA_01451_AGRAM,AGRA_01452_AGRAM,AGRA_01453_AGRAM,AGRA_01454_AGRAM,AGRA_10129_AGRAM,AGRA_12225_AGRAM,AT3G08770.2_ATHA,AT5G01870.1_ATHA,Aqcoe1G055600.1.p_ACO,Aqcoe1G289100.1.p_ACO,Aqcoe1G289200.1.p_ACO,Aqcoe1G290300.1.p_ACO,Aqcoe1G291000.1.p_ACO,Aqcoe4G048900.1.p_ACO,Aqcoe4G049400.2.p_ACO,Aqcoe4G…
413	.	.	.	.	.	AGRA_01601_AGRAM,AGRA_01998_AGRAM,AGRA_05901_AGRAM,AGRA_13564_AGRAM,AGRA_15386_AGRAM,AT3G21500.2_ATHA,AT4G15560.1_ATHA,AT5G11380.1_ATHA,Aqcoe2G318400.1.p_ACO,Aqcoe6G089700.1.p_ACO,Aqcoe7G210800.1.p_ACO,CD-2835749456_CDEM,CD-2835822044_CDEM,GSMUA_Achr10P01400_001_MAC,GSMUA_Achr3P24940_001_MAC,GSMUA_Achr4P17600_001_MAC,GSMUA_Achr5P06150_001_MAC,GSMUA_Achr5P15060_001_MAC,GSMUA_Achr5P24730_001_MAC,GS…
414	.	.	.	.	.	AGRA_02777_AGRAM,AGRA_05899_AGRAM,AGRA_11309_AGRAM,AT1G15460.1_ATHA,AT1G74810.1_ATHA,AT2G47160.2_ATHA,AT3G06450.2_ATHA,AT3G62270.1_ATHA,AT4G32510.1_ATHA,AT5G25430.1_ATHA,Aqcoe2G258900.1.p_ACO,Aqcoe3G124400.1.p_ACO,Aqcoe7G210900.1.p_ACO,CD-2835751142_CDEM,CD-2835770627_CDEM,CD-2835822995_CDEM,GSMUA_Achr2P19680_001_MAC,GSMUA_Achr3P12750_001_MAC,GSMUA_Achr3P24480_001_MAC,GSMUA_Achr5P06140_001_MAC,GS…
415	.	.	.	.	.	AGRA_05777_AGRAM,AGRA_05816_AGRAM,AGRA_07926_AGRAM,AGRA_12402_AGRAM,AT1G53100.1_ATHA,AT3G15350.1_ATHA,AT4G27480.1_ATHA,AT5G15050.1_ATHA,AT5G39990.1_ATHA,Aqcoe1G262200.1.p_ACO,Aqcoe3G319200.1.p_ACO,Aqcoe4G099600.1.p_ACO,Aqcoe7G389600.1.p_ACO,CD-2835763700_CDEM,CD-2835768467_CDEM,CD-2835806681_CDEM,CD-2835821411_CDEM,GSMUA_Achr10P27010_001_MAC,GSMUA_Achr2P09460_001_MAC,GSMUA_Achr5P24710_001_MAC,GSM…
416	.	.	.	.	.	AGRA_06176_AGRAM,AGRA_08912_AGRAM,AT1G72960.1_ATHA,AT3G13870.1_ATHA,AT5G45160.1_ATHA,Aqcoe1G178200.1.p_ACO,Aqcoe4G293000.1.p_ACO,Aqcoe6G178100.1.p_ACO,CD-2835763241_CDEM,CD-2835766253_CDEM,CD-2835779858_CDEM,GSMUA_Achr2P08430_001_MAC,GSMUA_Achr2P08440_001_MAC,GSMUA_Achr3P25840_001_MAC,GSMUA_Achr4P08760_001_MAC,GSMUA_Achr6P29830_001_MAC,GSMUA_Achr6P29840_001_MAC,GSVIVT01001714001_VVIN,GSVIVT010017…
417	.	.	.	.	.	AGRA_06179_AGRAM,AGRA_21012_AGRAM,AGRA_21013_AGRAM,AGRA_21016_AGRAM,AT1G05530.1_ATHA,AT1G05560.1_ATHA,AT4G14090.1_ATHA,AT4G15550.1_ATHA,Aqcoe2G402900.1.p_ACO,Aqcoe2G403200.1.p_ACO,GSMUA_Achr10P28290_001_MAC,GSMUA_Achr6P05370_001_MAC,GSMUA_Achr6P05380_001_MAC,GSMUA_Achr6P05390_001_MAC,GSVIVT01031613001_VVIN,GSVIVT01031615001_VVIN,KMZ58590.1_ZMARI,KMZ60684.1_ZMARI,KMZ60685.1_ZMARI,KMZ61527.1_ZMARI,…
418	.	.	.	.	.	AGRA_08651_AGRAM,AGRA_10615_AGRAM,AGRA_21191_AGRAM,AT1G13440.1_ATHA,AT1G16300.1_ATHA,AT1G79530.1_ATHA,AT3G04120.1_ATHA,Aqcoe1G162900.1.p_ACO,Aqcoe4G205200.1.p_ACO,Aqcoe5G373800.1.p_ACO,CD-2835742526_CDEM,CD-2835749882_CDEM,CD-2835801737_CDEM,GSMUA_Achr11P08720_001_MAC,GSMUA_Achr11P11040_001_MAC,GSMUA_Achr11P19110_001_MAC,GSMUA_Achr5P25410_001_MAC,GSMUA_Achr7P03580_001_MAC,GSMUA_Achr8P33500_001_MA…
419	.	.	.	.	.	AGRA_09000_AGRAM,AGRA_15860_AGRAM,AGRA_15861_AGRAM,AGRA_17528_AGRAM,AT1G32450.1_ATHA,AT4G21680.1_ATHA,AT5G19640.1_ATHA,Aqcoe3G237900.1.p_ACO,Aqcoe7G074100.1.p_ACO,Aqcoe7G353800.2.p_ACO,CD-2835761501_CDEM,CD-2835766664_CDEM,CD-2835786101_CDEM,CD-2835797705_CDEM,CD-2835797711_CDEM,GSMUA_Achr11P17760_001_MAC,GSMUA_Achr1P06320_001_MAC,GSMUA_Achr3P18080_001_MAC,GSMUA_Achr7P17480_001_MAC,GSMUA_Achr9P20…
420	.	.	.	.	.	AGRA_11174_AGRAM,AGRA_11176_AGRAM,AGRA_11183_AGRAM,AGRA_11201_AGRAM,GSMUA_AchrUn_randomP08850_001_MAC,GSMUA_AchrUn_randomP23380_001_MAC,GSVIVT01038703001_VVIN,GSVIVT01038721001_VVIN,GSVIVT01038723001_VVIN,LOC_Os01g02290.1_OSA,LOC_Os01g02360.1_OSA,LOC_Os01g02400.1_OSA,LOC_Os01g02420.1_OSA,LOC_Os01g02440.1_OSA,LOC_Os01g02460.1_OSA,LOC_Os01g02560.1_OSA,LOC_Os01g02600.1_OSA,LOC_Os01g02690.1_OSA,LOC_O…
421	.	.	.	.	.	AGRA_15190_AGRAM,AGRA_16093_AGRAM,AGRA_17716_AGRAM,AT1G30560.1_ATHA,AT2G13100.1_ATHA,AT3G47420.1_ATHA,AT4G17550.1_ATHA,AT4G25220.1_ATHA,Aqcoe3G262700.1.p_ACO,Aqcoe5G417400.3.p_ACO,Aqcoe7G081800.1.p_ACO,Aqcoe7G371700.1.p_ACO,CD-2835757619_CDEM,CD-2835760982_CDEM,CD-2835766241_CDEM,CD-2835766748_CDEM,CD-2835766847_CDEM,CD-2835772970_CDEM,CD-2835780728_CDEM,CD-2835791906_CDEM,CD-2835795710_CDEM,GSMU…
422	.	.	.	.	.	AGRA_20141_AGRAM,AT1G07440.1_ATHA,AT1G07450.1_ATHA,AT2G29150.1_ATHA,AT2G29290.2_ATHA,AT2G29300.2_ATHA,AT2G29310.1_ATHA,AT2G29320.1_ATHA,AT2G29330.1_ATHA,AT2G29340.1_ATHA,AT2G29350.1_ATHA,AT2G29360.1_ATHA,AT2G29370.1_ATHA,AT2G30670.1_ATHA,AT5G06060.1_ATHA,Aqcoe2G231200.1.p_ACO,Aqcoe3G112500.1.p_ACO,Aqcoe3G112600.1.p_ACO,Aqcoe3G112800.1.p_ACO,Aqcoe3G112900.1.p_ACO,Aqcoe3G113000.1.p_ACO,Aqcoe3G11320…
423	.	.	.	.	.	Lchi00499_LCH,Lchi02393_LCH,Lchi04736_LCH,Lchi05743_LCH,Lchi07080_LCH,Lchi07211_LCH,Lchi07214_LCH,Lchi07692_LCH,Lchi07884_LCH,Lchi08771_LCH,Lchi10451_LCH,Lchi10486_LCH,Lchi11232_LCH,Lchi12911_LCH,Lchi15694_LCH,Lchi15988_LCH,Lchi16495_LCH,Lchi16943_LCH,Lchi17828_LCH,Lchi18899_LCH,Lchi18937_LCH,Lchi20108_LCH,Lchi20279_LCH,Lchi21932_LCH,Lchi22636_LCH,Lchi22865_LCH,Lchi23683_LCH,Lchi23728_LCH,Lchi240…
424	.	.	.	.	.	scaffold00001.535_ATR,scaffold00003.254_ATR,scaffold00003.78_ATR,scaffold00006.137_ATR,scaffold00006.188_ATR,scaffold00007.247_ATR,scaffold00009.54_ATR,scaffold00011.52_ATR,scaffold00011.54_ATR,scaffold00014.125_ATR,scaffold00016.183_ATR,scaffold00017.192_ATR,scaffold00020.29_ATR,scaffold00021.65_ATR,scaffold00023.208_ATR,scaffold00025.191_ATR,scaffold00025.192_ATR,scaffold00025.256_ATR,scaffold0…
425	.	.	.	.	.	AGRA_00046_AGRAM,AGRA_07648_AGRAM,AGRA_07649_AGRAM,AT1G01800.1_ATHA,AT2G24190.2_ATHA,AT3G61220.2_ATHA,Aqcoe5G342300.1.p_ACO,Aqcoe7G038900.1.p_ACO,Aqcoe7G039000.1.p_ACO,Aqcoe7G039100.1.p_ACO,CD-2835738821_CDEM,GSMUA_Achr10P12780_001_MAC,GSMUA_Achr5P12200_001_MAC,GSMUA_Achr5P12210_001_MAC,GSVIVT01026826001_VVIN,GSVIVT01026829001_VVIN,GSVIVT01026830001_VVIN,GSVIVT01026832001_VVIN,GSVIVT01026833001_V…
426	.	.	.	.	.	AGRA_00430_AGRAM,AGRA_02812_AGRAM,AT1G02500.2_ATHA,AT2G36880.1_ATHA,AT3G17390.1_ATHA,AT4G01850.1_ATHA,Aqcoe1G132000.1.p_ACO,Aqcoe2G255600.1.p_ACO,Aqcoe5G249400.1.p_ACO,Aqcoe5G294300.1.p_ACO,CD-2835755606_CDEM,CD-2835775775_CDEM,CD-2835778373_CDEM,CD-2835792002_CDEM,CD-2835807107_CDEM,GSMUA_Achr11P26250_001_MAC,GSMUA_Achr1P12930_001_MAC,GSMUA_Achr1P15960_001_MAC,GSMUA_Achr2P07970_001_MAC,GSMUA_Ach…
427	.	.	.	.	.	AGRA_00783_AGRAM,AGRA_09405_AGRAM,AGRA_15638_AGRAM,AGRA_20173_AGRAM,AT2G29090.1_ATHA,AT3G19270.1_ATHA,AT4G19230.2_ATHA,AT5G45340.1_ATHA,Aqcoe1G107400.1.p_ACO,Aqcoe2G223900.1.p_ACO,Aqcoe3G097600.1.p_ACO,Aqcoe3G169200.1.p_ACO,Aqcoe5G152200.1.p_ACO,Aqcoe6G141100.1.p_ACO,CD-2835766436_CDEM,CD-2835783407_CDEM,CD-2835821915_CDEM,GSMUA_Achr3P06970_001_MAC,GSMUA_Achr4P18430_001_MAC,GSMUA_Achr4P21760_001_…
428	.	.	.	.	.	AGRA_00851_AGRAM,AGRA_09496_AGRAM,AGRA_09497_AGRAM,AT3G63470.1_ATHA,Aqcoe2G023600.1.p_ACO,Aqcoe2G023700.1.p_ACO,Aqcoe4G110500.1.p_ACO,Aqcoe6G148300.1.p_ACO,Aqcoe6G148400.1.p_ACO,Aqcoe6G148700.1.p_ACO,Aqcoe6G149400.1.p_ACO,Aqcoe6G149500.1.p_ACO,Aqcoe6G149700.1.p_ACO,Aqcoe6G149900.1.p_ACO,Aqcoe6G150100.1.p_ACO,GSMUA_Achr3P06830_001_MAC,GSMUA_Achr3P09010_001_MAC,GSMUA_Achr5P05610_001_MAC,GSMUA_Achr5…
429	.	.	.	.	.	AGRA_01127_AGRAM,AGRA_02212_AGRAM,AGRA_07859_AGRAM,AGRA_10172_AGRAM,AT2G27060.1_ATHA,AT4G20940.1_ATHA,AT5G10020.1_ATHA,Aqcoe1G148400.1.p_ACO,Aqcoe6G053600.1.p_ACO,CD-2835767981_CDEM,CD-2835773009_CDEM,CD-2835806702_CDEM,CD-2835819185_CDEM,CD-2835821141_CDEM,CD-2835821150_CDEM,CD-2835822641_CDEM,GSMUA_Achr10P18970_001_MAC,GSMUA_Achr3P21380_001_MAC,GSMUA_Achr4P31710_001_MAC,GSMUA_Achr7P01020_001_MA…
430	.	.	.	.	.	AGRA_01963_AGRAM,AGRA_03437_AGRAM,AGRA_03791_AGRAM,AGRA_06081_AGRAM,AGRA_06094_AGRAM,AGRA_10189_AGRAM,AGRA_14008_AGRAM,AGRA_16345_AGRAM,Aqcoe0093s0001.1.p_ACO,Aqcoe1G094700.1.p_ACO,Aqcoe1G251600.1.p_ACO,Aqcoe1G269200.1.p_ACO,Aqcoe1G282400.1.p_ACO,Aqcoe1G286000.1.p_ACO,Aqcoe1G300700.1.p_ACO,Aqcoe1G312900.1.p_ACO,Aqcoe2G080300.1.p_ACO,Aqcoe2G104800.1.p_ACO,Aqcoe2G107400.1.p_ACO,Aqcoe2G157900.1.p_AC…
431	.	.	.	.	.	AGRA_03621_AGRAM,AGRA_05814_AGRAM,AGRA_16103_AGRAM,AGRA_17735_AGRAM,AGRA_18188_AGRAM,AT1G12110.1_ATHA,AT2G26690.1_ATHA,AT3G21670.1_ATHA,Aqcoe1G340900.1.p_ACO,Aqcoe7G092400.1.p_ACO,Aqcoe7G389900.1.p_ACO,Aqcoe7G390000.1.p_ACO,CD-2835750779_CDEM,CD-2835751598_CDEM,CD-2835757601_CDEM,CD-2835766859_CDEM,CD-2835776477_CDEM,GSMUA_Achr11P04310_001_MAC,GSMUA_Achr11P04320_001_MAC,GSMUA_Achr1P20240_001_MAC,…
432	.	.	.	.	.	AGRA_05160_AGRAM,AGRA_07353_AGRAM,AGRA_14081_AGRAM,AT1G77120.1_ATHA,Aqcoe5G241400.1.p_ACO,Aqcoe5G241500.1.p_ACO,CD-2835747500_CDEM,CD-2835747509_CDEM,CD-2835765341_CDEM,CD-2835765350_CDEM,CD-2835772865_CDEM,CD-2835800540_CDEM,CD-2835819713_CDEM,GSMUA_Achr11P07670_001_MAC,GSMUA_Achr2P08040_001_MAC,GSMUA_Achr6P18590_001_MAC,GSMUA_Achr8P29470_001_MAC,GSMUA_Achr9P08450_001_MAC,GSVIVT01010024001_VVIN,…
433	.	.	.	.	.	AGRA_05185_AGRAM,AGRA_05186_AGRAM,AGRA_05187_AGRAM,Aqcoe2G112100.1.p_ACO,GSMUA_Achr2P10660_001_MAC,GSMUA_Achr4P26680_001_MAC,GSMUA_Achr5P13320_001_MAC,GSVIVT01017327001_VVIN,GSVIVT01017329001_VVIN,GSVIVT01025225001_VVIN,GSVIVT01026883001_VVIN,GSVIVT01026884001_VVIN,GSVIVT01026885001_VVIN,GSVIVT01026886001_VVIN,GSVIVT01026887001_VVIN,LOC_Os02g42450.1_OSA,LOC_Os04g29550.1_OSA,Lchi01091_LCH,Lchi0109…
434	.	.	.	.	.	AGRA_05365_AGRAM,AGRA_05368_AGRAM,AGRA_07094_AGRAM,AT1G03880.1_ATHA,AT1G03890.1_ATHA,AT5G44120.3_ATHA,Aqcoe5G027500.1.p_ACO,Aqcoe5G027600.1.p_ACO,Aqcoe5G027700.1.p_ACO,CD-2835739049_CDEM,CD-2835802643_CDEM,CD-2835802646_CDEM,CD-2835802655_CDEM,CD-2835805127_CDEM,CD-2835805238_CDEM,CD-2835825575_CDEM,GSMUA_Achr6P16210_001_MAC,GSMUA_Achr9P10220_001_MAC,GSMUA_AchrUn_randomP19760_001_MAC,GSMUA_AchrUn…
435	.	.	.	.	.	AGRA_06381_AGRAM,AGRA_06383_AGRAM,AT3G26720.1_ATHA,AT3G26730.1_ATHA,AT5G13980.2_ATHA,AT5G66150.1_ATHA,Aqcoe5G325100.1.p_ACO,Aqcoe5G325200.1.p_ACO,Aqcoe5G325300.1.p_ACO,Aqcoe5G325400.1.p_ACO,Aqcoe6G222500.1.p_ACO,Aqcoe6G225300.1.p_ACO,CD-2835769790_CDEM,GSMUA_Achr6P20560_001_MAC,GSMUA_Achr8P00520_001_MAC,GSMUA_Achr9P01030_001_MAC,GSMUA_AchrUn_randomP14260_001_MAC,GSVIVT01008340001_VVIN,GSVIVT01008…
436	.	.	.	.	.	AGRA_06615_AGRAM,AGRA_06695_AGRAM,AGRA_06761_AGRAM,AGRA_06885_AGRAM,AGRA_06991_AGRAM,AGRA_11152_AGRAM,AGRA_12941_AGRAM,AT5G08670.1_ATHA,AT5G08680.1_ATHA,AT5G08690.1_ATHA,ATCG00480.1_ATHA,Aqcoe3G404100.1.p_ACO,Aqcoe3G404200.1.p_ACO,CD-2835751061_CDEM,CD-2835778547_CDEM,CD-2835814958_CDEM,CD-2835825713_CDEM,GSMUA_Achr1P12870_001_MAC,GSMUA_Achr1P20890_001_MAC,GSMUA_Achr3P20950_001_MAC,GSMUA_Achr3P29…
437	.	.	.	.	.	AGRA_08566_AGRAM,AGRA_14117_AGRAM,AT2G02580.1_ATHA,AT3G26290.1_ATHA,AT3G26300.1_ATHA,AT3G26310.1_ATHA,AT3G26320.1_ATHA,AT3G26330.1_ATHA,AT4G13770.1_ATHA,AT4G31500.1_ATHA,AT5G25120.1_ATHA,AT5G25130.1_ATHA,AT5G25140.1_ATHA,AT5G25180.1_ATHA,AT5G57260.1_ATHA,Aqcoe4G204600.1.p_ACO,Aqcoe4G265100.1.p_ACO,Aqcoe5G392300.1.p_ACO,Aqcoe5G392400.1.p_ACO,Aqcoe5G392800.1.p_ACO,Aqcoe6G184100.1.p_ACO,GSMUA_Achr3P…
438	.	.	.	.	.	AGRA_10141_AGRAM,AGRA_14437_AGRAM,AT1G17120.1_ATHA,AT2G34960.1_ATHA,AT4G21120.1_ATHA,Aqcoe1G184800.1.p_ACO,Aqcoe1G190600.1.p_ACO,Aqcoe4G038600.2.p_ACO,Aqcoe7G370400.1.p_ACO,CD-2835764993_CDEM,CD-2835803624_CDEM,CD-2835819629_CDEM,CD-2835819632_CDEM,GSMUA_Achr6P19840_001_MAC,GSMUA_Achr7P03400_001_MAC,GSMUA_Achr7P07960_001_MAC,GSMUA_Achr7P13940_001_MAC,GSMUA_Achr9P30420_001_MAC,GSVIVT01000682001_VV…
439	.	.	.	.	.	AGRA_11712_AGRAM,AGRA_13709_AGRAM,AGRA_15272_AGRAM,AGRA_22117_AGRAM,AT2G14820.1_ATHA,AT2G23050.1_ATHA,AT4G31820.1_ATHA,AT4G37590.1_ATHA,AT5G67440.1_ATHA,Aqcoe6G286800.1.p_ACO,Aqcoe7G357500.1.p_ACO,CD-2835751499_CDEM,CD-2835753734_CDEM,CD-2835769208_CDEM,CD-2835774749_CDEM,CD-2835777779_CDEM,CD-2835795260_CDEM,GSMUA_Achr10P11360_001_MAC,GSMUA_Achr2P13430_001_MAC,GSMUA_Achr3P04740_001_MAC,GSMUA_Ach…
440	.	.	.	.	.	AGRA_12664_AGRAM,AGRA_12665_AGRAM,AGRA_12666_AGRAM,AGRA_12668_AGRAM,AGRA_14357_AGRAM,AGRA_21168_AGRAM,AT1G11925.1_ATHA,Aqcoe0043s0001.1.p_ACO,Aqcoe0043s0002.1.p_ACO,Aqcoe4G154800.1.p_ACO,Aqcoe4G154900.1.p_ACO,Aqcoe4G180400.1.p_ACO,Aqcoe4G180500.1.p_ACO,Aqcoe4G212900.1.p_ACO,Aqcoe4G213000.1.p_ACO,Aqcoe4G213100.1.p_ACO,GSMUA_Achr10P15350_001_MAC,GSMUA_Achr5P21120_001_MAC,GSMUA_Achr5P21130_001_MAC,G…
441	.	.	.	.	.	AGRA_13206_AGRAM,AGRA_13207_AGRAM,AGRA_13208_AGRAM,AT1G17150.1_ATHA,AT1G43080.1_ATHA,AT1G43090.1_ATHA,AT1G43100.1_ATHA,AT1G78400.1_ATHA,AT2G15450.1_ATHA,AT2G15460.1_ATHA,AT2G15470.1_ATHA,AT2G26620.1_ATHA,AT2G33160.1_ATHA,AT2G40310.1_ATHA,AT4G13760.1_ATHA,Aqcoe2G218100.1.p_ACO,Aqcoe2G218700.1.p_ACO,Aqcoe4G234600.1.p_ACO,Aqcoe4G255900.1.p_ACO,Aqcoe4G278200.1.p_ACO,Aqcoe5G092500.1.p_ACO,CD-283582025…
442	.	.	.	.	.	AGRA_15110_AGRAM,AGRA_16056_AGRAM,AGRA_17678_AGRAM,AGRA_22262_AGRAM,AT1G62020.1_ATHA,AT2G21390.1_ATHA,AT4G17330.1_ATHA,Aqcoe2G236000.1.p_ACO,Aqcoe2G237300.1.p_ACO,Aqcoe2G238000.2.p_ACO,Aqcoe3G050900.1.p_ACO,Aqcoe5G181100.1.p_ACO,Aqcoe7G087500.1.p_ACO,CD-2835768020_CDEM,CD-2835794768_CDEM,CD-2835799865_CDEM,CD-2835807284_CDEM,CD-2835807302_CDEM,GSMUA_Achr1P01590_001_MAC,GSMUA_Achr1P04330_001_MAC,G…
443	.	.	.	.	.	AGRA_18399_AGRAM,AGRA_22359_AGRAM,AGRA_22360_AGRAM,AT3G02210.1_ATHA,AT3G29810.1_ATHA,AT5G15630.1_ATHA,AT5G60920.1_ATHA,Aqcoe3G063200.1.p_ACO,Aqcoe3G063300.1.p_ACO,Aqcoe3G367100.1.p_ACO,Aqcoe6G015300.1.p_ACO,CD-2835745781_CDEM,CD-2835800861_CDEM,CD-2835811652_CDEM,CD-2835820412_CDEM,GSMUA_Achr1P24500_001_MAC,GSMUA_Achr2P06240_001_MAC,GSMUA_Achr4P01440_001_MAC,GSMUA_Achr4P03210_001_MAC,GSMUA_Achr4P…
444	.	.	.	.	.	ChrSy.fgenesh.mRNA.51_OSA,LOC_Os01g23480.1_OSA,LOC_Os01g47210.1_OSA,LOC_Os01g50510.1_OSA,LOC_Os02g18220.1_OSA,LOC_Os02g18250.1_OSA,LOC_Os02g21390.1_OSA,LOC_Os03g32780.1_OSA,LOC_Os03g33920.1_OSA,LOC_Os03g45010.1_OSA,LOC_Os04g05230.1_OSA,LOC_Os04g11250.1_OSA,LOC_Os04g11270.1_OSA,LOC_Os04g13940.1_OSA,LOC_Os04g48570.1_OSA,LOC_Os05g10600.1_OSA,LOC_Os05g17210.1_OSA,LOC_Os05g17230.1_OSA,LOC_Os05g17690.1…
445	.	.	.	.	.	scaffold00004.249_ATR,scaffold00005.6_ATR,scaffold00005.7_ATR,scaffold00006.76_ATR,scaffold00008.137_ATR,scaffold00008.29_ATR,scaffold00014.133_ATR,scaffold00014.37_ATR,scaffold00014.38_ATR,scaffold00014.42_ATR,scaffold00015.57_ATR,scaffold00021.94_ATR,scaffold00026.30_ATR,scaffold00028.26_ATR,scaffold00031.19_ATR,scaffold00031.21_ATR,scaffold00031.42_ATR,scaffold00036.64_ATR,scaffold00043.32_ATR…
446	.	.	.	.	.	AGRA_00036_AGRAM,AGRA_00037_AGRAM,AT1G33080.1_ATHA,AT1G33090.1_ATHA,AT1G33100.1_ATHA,AT1G33110.1_ATHA,AT3G03620.1_ATHA,AT5G17700.1_ATHA,Aqcoe1G002600.2.p_ACO,Aqcoe1G002700.1.p_ACO,Aqcoe1G213600.1.p_ACO,CD-2835822593_CDEM,GSMUA_Achr7P21610_001_MAC,GSVIVT01029901001_VVIN,GSVIVT01029912001_VVIN,GSVIVT01029913001_VVIN,GSVIVT01029920001_VVIN,GSVIVT01029922001_VVIN,GSVIVT01029926001_VVIN,GSVIVT01029927…
447	.	.	.	.	.	AGRA_00450_AGRAM,AGRA_02839_AGRAM,AGRA_07183_AGRAM,AT1G57790.1_ATHA,Aqcoe1G200200.1.p_ACO,Aqcoe1G373900.1.p_ACO,Aqcoe1G374000.1.p_ACO,Aqcoe1G473600.1.p_ACO,Aqcoe1G473700.1.p_ACO,Aqcoe1G474100.1.p_ACO,Aqcoe1G485300.1.p_ACO,Aqcoe3G016500.1.p_ACO,Aqcoe3G297800.1.p_ACO,Aqcoe3G349800.1.p_ACO,Aqcoe5G188400.1.p_ACO,Aqcoe5G230800.1.p_ACO,Aqcoe5G387600.1.p_ACO,Aqcoe5G399400.1.p_ACO,Aqcoe5G415000.1.p_ACO,A…
448	.	.	.	.	.	AGRA_00884_AGRAM,AGRA_09559_AGRAM,AGRA_17437_AGRAM,AGRA_23218_AGRAM,AT1G08350.2_ATHA,AT1G14670.1_ATHA,AT2G01970.1_ATHA,AT5G37310.1_ATHA,Aqcoe2G142000.1.p_ACO,Aqcoe3G211200.1.p_ACO,Aqcoe3G412000.2.p_ACO,CD-2835772442_CDEM,CD-2835783698_CDEM,CD-2835821984_CDEM,GSMUA_Achr10P17760_001_MAC,GSMUA_Achr1P06230_001_MAC,GSMUA_Achr2P06720_001_MAC,GSMUA_Achr6P06000_001_MAC,GSMUA_Achr6P11420_001_MAC,GSMUA_Ach…
449	.	.	.	.	.	AGRA_04684_AGRAM,AGRA_11799_AGRAM,AGRA_18777_AGRAM,AGRA_21005_AGRAM,AT1G36070.1_ATHA,AT1G55680.1_ATHA,AT1G78070.1_ATHA,AT3G13340.2_ATHA,AT5G56190.2_ATHA,Aqcoe1G383000.1.p_ACO,Aqcoe1G383100.1.p_ACO,Aqcoe2G427800.1.p_ACO,Aqcoe5G004500.1.p_ACO,Aqcoe6G062800.2.p_ACO,CD-2835750032_CDEM,CD-2835768869_CDEM,CD-2835819107_CDEM,GSMUA_Achr10P19020_001_MAC,GSMUA_Achr10P31370_001_MAC,GSMUA_Achr5P04180_001_MAC…
450	.	.	.	.	.	AGRA_05794_AGRAM,AGRA_19925_AGRAM,CD-2835776198_CDEM,CD-2835776201_CDEM,CD-2835798488_CDEM,CD-2835804683_CDEM,CD-2835804686_CDEM,CD-2835804689_CDEM,CD-2835804692_CDEM,CD-2835813368_CDEM,GSMUA_Achr8P03170_001_MAC,GSMUA_Achr8P03180_001_MAC,GSMUA_Achr8P03190_001_MAC,GSMUA_Achr8P03200_001_MAC,GSMUA_Achr8P03210_001_MAC,GSMUA_Achr8P15170_001_MAC,LOC_Os03g47860.1_OSA,LOC_Os04g56910.1_OSA,Lchi25991_LCH,L…
451	.	.	.	.	.	AGRA_08787_AGRAM,AGRA_13698_AGRAM,AGRA_21366_AGRAM,AT2G43800.1_ATHA,AT3G25500.1_ATHA,AT5G67470.1_ATHA,Aqcoe2G437300.1.p_ACO,Aqcoe4G070200.2.p_ACO,Aqcoe4G194700.1.p_ACO,Aqcoe4G206000.1.p_ACO,Aqcoe4G206100.1.p_ACO,Aqcoe6G202300.1.p_ACO,Aqcoe6G283700.2.p_ACO,Aqcoe7G195200.1.p_ACO,CD-2835739181_CDEM,CD-2835752738_CDEM,CD-2835769184_CDEM,CD-2835777764_CDEM,CD-2835798965_CDEM,CD-2835807833_CDEM,GSMUA_A…
452	.	.	.	.	.	AGRA_09481_AGRAM,AGRA_13474_AGRAM,AGRA_17448_AGRAM,AT1G31930.1_ATHA,AT2G23460.1_ATHA,AT4G34390.1_ATHA,Aqcoe3G173800.1.p_ACO,Aqcoe5G205400.1.p_ACO,Aqcoe6G103000.2.p_ACO,CD-2835749522_CDEM,CD-2835773060_CDEM,CD-2835783749_CDEM,CD-2835789290_CDEM,CD-2835796106_CDEM,GSMUA_Achr1P22130_001_MAC,GSMUA_Achr1P23920_001_MAC,GSMUA_Achr2P13300_001_MAC,GSMUA_Achr4P32390_001_MAC,GSMUA_Achr5P01790_001_MAC,GSMUA_…
453	.	.	.	.	.	AGRA_11158_AGRAM,AGRA_12943_AGRAM,AT1G73700.1_ATHA,AT2G34360.1_ATHA,AT5G52450.1_ATHA,Aqcoe3G005300.1.p_ACO,Aqcoe3G029300.1.p_ACO,Aqcoe3G088800.1.p_ACO,GSMUA_Achr10P25360_001_MAC,GSMUA_Achr11P13300_001_MAC,GSVIVT01007649001_VVIN,GSVIVT01008369001_VVIN,GSVIVT01008370001_VVIN,GSVIVT01011800001_VVIN,GSVIVT01029131001_VVIN,GSVIVT01029132001_VVIN,GSVIVT01029136001_VVIN,GSVIVT01029142001_VVIN,KMZ62460.1…
454	.	.	.	.	.	AGRA_15043_AGRAM,AGRA_20303_AGRAM,AGRA_20429_AGRAM,AGRA_23176_AGRAM,AGRA_23180_AGRAM,AGRA_23185_AGRAM,AT2G28620.1_ATHA,AT2G36200.2_ATHA,AT2G37420.1_ATHA,AT3G45850.2_ATHA,Aqcoe1G481500.1.p_ACO,Aqcoe2G121000.1.p_ACO,Aqcoe2G177800.1.p_ACO,CD-2835744944_CDEM,CD-2835754364_CDEM,CD-2835757895_CDEM,CD-2835776999_CDEM,GSMUA_Achr10P10350_001_MAC,GSMUA_Achr2P19060_001_MAC,GSMUA_Achr6P33290_001_MAC,GSMUA_Ac…
455	.	.	.	.	.	AGRA_16861_AGRAM,AGRA_16863_AGRAM,AGRA_19184_AGRAM,AGRA_19185_AGRAM,AT1G20020.3_ATHA,AT4G34940.1_ATHA,AT4G36030.1_ATHA,AT5G66190.1_ATHA,AT5G66200.1_ATHA,Aqcoe6G210900.1.p_ACO,Aqcoe7G240300.1.p_ACO,CD-2835738122_CDEM,CD-2835746177_CDEM,CD-2835785273_CDEM,CD-2835809189_CDEM,GSMUA_Achr11P01430_001_MAC,GSMUA_Achr11P16640_001_MAC,GSMUA_Achr1P02830_001_MAC,GSMUA_Achr1P16040_001_MAC,GSMUA_Achr1P18560_00…
456	.	.	.	.	.	AGRA_19786_AGRAM,AGRA_19787_AGRAM,AGRA_19792_AGRAM,AGRA_19793_AGRAM,AT2G38870.1_ATHA,AT2G38900.2_ATHA,AT5G43580.1_ATHA,Aqcoe2G303400.1.p_ACO,Aqcoe5G034600.2.p_ACO,Aqcoe5G034700.1.p_ACO,Aqcoe5G034900.1.p_ACO,Aqcoe5G035100.1.p_ACO,CD-2835787445_CDEM,CD-2835787448_CDEM,CD-2835806657_CDEM,CD-2835813281_CDEM,GSMUA_Achr4P13610_001_MAC,GSMUA_Achr4P13620_001_MAC,GSVIVT01018137001_VVIN,GSVIVT01018139001_V…
457	.	.	.	.	.	AT1G18760.1_ATHA,AT1G18770.1_ATHA,AT1G18780.1_ATHA,AT1G21960.1_ATHA,AT2G29840.1_ATHA,AT3G13228.1_ATHA,AT5G53910.1_ATHA,Aqcoe3G051600.1.p_ACO,Aqcoe3G116700.1.p_ACO,Aqcoe3G226500.1.p_ACO,Aqcoe3G226700.1.p_ACO,Aqcoe3G227300.1.p_ACO,Aqcoe3G227400.1.p_ACO,Aqcoe3G227500.1.p_ACO,Aqcoe3G229000.1.p_ACO,Aqcoe3G229100.1.p_ACO,Aqcoe3G229200.1.p_ACO,Aqcoe3G235500.1.p_ACO,Aqcoe3G246700.1.p_ACO,Aqcoe3G330600.1.…
458	.	.	.	.	.	AGRA_00298_AGRAM,AGRA_12239_AGRAM,AGRA_14792_AGRAM,AT1G30820.1_ATHA,AT2G34890.1_ATHA,AT3G12670.1_ATHA,AT4G02120.1_ATHA,AT4G20320.1_ATHA,Aqcoe1G155900.1.p_ACO,Aqcoe2G279700.1.p_ACO,CD-2835765002_CDEM,GSMUA_Achr1P28030_001_MAC,GSMUA_Achr3P25150_001_MAC,GSMUA_Achr3P32090_001_MAC,GSMUA_Achr6P14390_001_MAC,GSMUA_Achr6P20460_001_MAC,GSMUA_Achr6P35700_001_MAC,GSMUA_Achr7P24490_001_MAC,GSMUA_Achr8P04230_…
459	.	.	.	.	.	AGRA_03133_AGRAM,AGRA_11283_AGRAM,AGRA_12261_AGRAM,AT4G33070.1_ATHA,AT5G01320.1_ATHA,AT5G01330.1_ATHA,AT5G54960.1_ATHA,Aqcoe1G283000.1.p_ACO,Aqcoe1G411000.1.p_ACO,Aqcoe2G028400.1.p_ACO,CD-2835750956_CDEM,CD-2835774056_CDEM,CD-2835783038_CDEM,CD-2835825809_CDEM,CD-2835826547_CDEM,GSMUA_Achr11P24780_001_MAC,GSMUA_Achr3P10110_001_MAC,GSMUA_Achr5P07390_001_MAC,GSMUA_Achr5P28140_001_MAC,GSMUA_AchrUn_r…
460	.	.	.	.	.	AGRA_03821_AGRAM,AGRA_06009_AGRAM,AGRA_19020_AGRAM,AT1G23800.1_ATHA,AT3G24503.1_ATHA,AT3G48000.1_ATHA,Aqcoe2G110500.1.p_ACO,Aqcoe3G117200.1.p_ACO,Aqcoe3G298300.1.p_ACO,Aqcoe4G238100.1.p_ACO,Aqcoe7G399000.1.p_ACO,CD-2835741785_CDEM,CD-2835745934_CDEM,CD-2835765776_CDEM,CD-2835806597_CDEM,GSMUA_Achr3P06170_001_MAC,GSMUA_Achr3P26460_001_MAC,GSMUA_Achr5P05290_001_MAC,GSMUA_Achr5P24920_001_MAC,GSMUA_A…
461	.	.	.	.	.	AGRA_05078_AGRAM,AGRA_07375_AGRAM,AT3G09840.1_ATHA,AT3G53230.1_ATHA,AT5G03340.1_ATHA,Aqcoe0840s0001.1.p_ACO,Aqcoe1G135100.1.p_ACO,Aqcoe2G143000.1.p_ACO,Aqcoe6G283900.1.p_ACO,Aqcoe6G289600.1.p_ACO,CD-2835751160_CDEM,CD-2835751163_CDEM,CD-2835761870_CDEM,CD-2835784850_CDEM,CD-2835785843_CDEM,CD-2835786161_CDEM,CD-2835801641_CDEM,CD-2835805685_CDEM,GSMUA_Achr3P00260_001_MAC,GSMUA_Achr4P26800_001_MAC…
462	.	.	.	.	.	AGRA_05251_AGRAM,AGRA_07247_AGRAM,AGRA_19955_AGRAM,AT1G64780.1_ATHA,AT3G24290.1_ATHA,AT3G24300.1_ATHA,AT4G13510.1_ATHA,AT4G28700.1_ATHA,Aqcoe1G424300.1.p_ACO,Aqcoe5G010700.1.p_ACO,CD-2835743372_CDEM,CD-2835744527_CDEM,CD-2835751670_CDEM,CD-2835795881_CDEM,CD-2835801995_CDEM,CD-2835822398_CDEM,GSMUA_Achr11P02430_001_MAC,GSMUA_Achr11P17230_001_MAC,GSMUA_Achr1P03510_001_MAC,GSMUA_Achr5P28890_001_MAC…
463	.	.	.	.	.	AGRA_05326_AGRAM,AGRA_05327_AGRAM,AGRA_07150_AGRAM,AGRA_12995_AGRAM,AT1G68740.1_ATHA,AT2G20420.1_ATHA,AT3G23430.1_ATHA,Aqcoe2G379800.1.p_ACO,Aqcoe2G379900.1.p_ACO,Aqcoe3G390200.1.p_ACO,CD-2835746732_CDEM,CD-2835747692_CDEM,CD-2835769625_CDEM,CD-2835769628_CDEM,CD-2835782429_CDEM,GSMUA_Achr1P20470_001_MAC,GSMUA_Achr1P20650_001_MAC,GSMUA_Achr6P36590_001_MAC,GSMUA_Achr8P19050_001_MAC,GSVIVT010120010…
464	.	.	.	.	.	AGRA_06283_AGRAM,AGRA_18405_AGRAM,AGRA_18406_AGRAM,AGRA_22364_AGRAM,AGRA_22365_AGRAM,AT3G02230.1_ATHA,AT3G08900.1_ATHA,AT5G15650.1_ATHA,AT5G50750.1_ATHA,Aqcoe3G065200.1.p_ACO,Aqcoe3G367000.1.p_ACO,Aqcoe5G350400.1.p_ACO,CD-2835773714_CDEM,CD-2835785729_CDEM,CD-2835800852_CDEM,CD-2835801260_CDEM,CD-2835824564_CDEM,GSMUA_Achr10P08160_001_MAC,GSMUA_Achr3P25300_001_MAC,GSMUA_Achr4P14450_001_MAC,GSMUA_…
465	.	.	.	.	.	AGRA_08713_AGRAM,AGRA_19064_AGRAM,AGRA_21262_AGRAM,AT1G06700.2_ATHA,AT1G18500.1_ATHA,AT1G74040.1_ATHA,AT2G30730.1_ATHA,AT2G30740.1_ATHA,AT2G43230.2_ATHA,AT3G59350.1_ATHA,AT5G23010.1_ATHA,AT5G23020.1_ATHA,Aqcoe2G018900.1.p_ACO,Aqcoe2G432200.1.p_ACO,Aqcoe7G012900.1.p_ACO,CD-2835742652_CDEM,CD-2835762038_CDEM,CD-2835805895_CDEM,GSMUA_Achr11P15030_001_MAC,GSMUA_Achr3P21520_001_MAC,GSMUA_Achr8P09490_0…
466	.	.	.	.	.	AGRA_10553_AGRAM,AGRA_18971_AGRAM,AT1G06220.2_ATHA,AT1G56070.1_ATHA,AT3G12915.2_ATHA,AT5G25230.1_ATHA,Aqcoe2G404600.2.p_ACO,Aqcoe3G015400.1.p_ACO,Aqcoe3G015800.1.p_ACO,Aqcoe4G002500.1.p_ACO,Aqcoe4G033200.1.p_ACO,Aqcoe4G181800.1.p_ACO,CD-2835772058_CDEM,CD-2835772061_CDEM,CD-2835775976_CDEM,CD-2835775991_CDEM,CD-2835795605_CDEM,CD-2835825647_CDEM,GSMUA_Achr10P21400_001_MAC,GSMUA_Achr4P01020_001_MA…
467	.	.	.	.	.	AGRA_14514_AGRAM,AGRA_14515_AGRAM,AGRA_14519_AGRAM,Aqcoe1G416000.3.p_ACO,Aqcoe1G416100.1.p_ACO,Aqcoe2G271800.1.p_ACO,Aqcoe2G274200.1.p_ACO,Aqcoe3G058900.1.p_ACO,Aqcoe3G059000.1.p_ACO,Aqcoe5G308900.1.p_ACO,Aqcoe5G438700.1.p_ACO,Aqcoe5G454000.1.p_ACO,Aqcoe7G378800.1.p_ACO,GSVIVT01014322001_VVIN,GSVIVT01017697001_VVIN,LOC_Os01g37260.2_OSA,LOC_Os03g50470.1_OSA,LOC_Os03g51270.1_OSA,LOC_Os04g36910.1_OS…
468	.	.	.	.	.	AGRA_16058_AGRAM,AGRA_17052_AGRAM,AGRA_17679_AGRAM,AGRA_19332_AGRAM,AT1G20550.1_ATHA,AT1G76270.1_ATHA,AT4G16650.1_ATHA,AT4G38390.1_ATHA,Aqcoe6G189000.1.p_ACO,Aqcoe7G087600.1.p_ACO,CD-2835746099_CDEM,CD-2835754070_CDEM,CD-2835757649_CDEM,CD-2835766808_CDEM,CD-2835785186_CDEM,GSMUA_Achr1P04270_001_MAC,GSMUA_Achr3P14740_001_MAC,GSMUA_Achr5P19070_001_MAC,GSMUA_Achr7P07030_001_MAC,GSMUA_Achr8P13270_00…
469	.	.	.	.	.	AGRA_16235_AGRAM,AT2G44890.1_ATHA,AT2G45510.1_ATHA,Aqcoe7G058600.1.p_ACO,Aqcoe7G058700.1.p_ACO,Aqcoe7G058900.1.p_ACO,Aqcoe7G061700.1.p_ACO,Aqcoe7G061900.1.p_ACO,Aqcoe7G223000.1.p_ACO,GSMUA_Achr1P03810_001_MAC,GSMUA_Achr1P03820_001_MAC,GSMUA_Achr1P03830_001_MAC,GSMUA_Achr1P08010_001_MAC,GSMUA_Achr5P10370_001_MAC,GSMUA_Achr5P10380_001_MAC,GSMUA_Achr5P10390_001_MAC,GSVIVT01018472001_VVIN,GSVIVT01018…
470	.	.	.	.	.	AGRA_21941_AGRAM,AT1G33560.1_ATHA,AT4G33300.1_ATHA,AT5G04720.1_ATHA,AT5G47280.1_ATHA,AT5G66900.1_ATHA,AT5G66910.1_ATHA,Aqcoe5G206900.1.p_ACO,GSMUA_Achr7P08250_001_MAC,GSVIVT01003555001_VVIN,GSVIVT01003562001_VVIN,GSVIVT01003563001_VVIN,GSVIVT01003565001_VVIN,GSVIVT01003566001_VVIN,GSVIVT01003568001_VVIN,GSVIVT01003571001_VVIN,GSVIVT01003572001_VVIN,GSVIVT01007143001_VVIN,GSVIVT01007144001_VVIN,GS…
471	.	.	.	.	.	LOC_Os01g12330.1_OSA,LOC_Os01g70280.1_OSA,LOC_Os01g70290.1_OSA,LOC_Os02g01790.2_OSA,LOC_Os02g01870.1_OSA,LOC_Os02g01900.1_OSA,LOC_Os02g04420.2_OSA,LOC_Os02g04610.1_OSA,LOC_Os02g04790.1_OSA,LOC_Os02g04850.1_OSA,LOC_Os02g04900.1_OSA,LOC_Os02g04990.1_OSA,LOC_Os02g05000.1_OSA,LOC_Os02g05070.1_OSA,LOC_Os02g05080.1_OSA,LOC_Os02g05120.1_OSA,LOC_Os02g05190.1_OSA,LOC_Os02g05350.1_OSA,LOC_Os02g05360.1_OSA,…
472	.	.	.	.	.	AGRA_01097_AGRAM,AGRA_03838_AGRAM,AGRA_14667_AGRAM,AGRA_18383_AGRAM,AT3G18090.1_ATHA,AT3G23780.2_ATHA,AT4G21710.1_ATHA,AT5G45140.1_ATHA,Aqcoe3G273500.1.p_ACO,Aqcoe4G108200.1.p_ACO,Aqcoe4G158300.3.p_ACO,Aqcoe5G266400.1.p_ACO,CD-2835781760_CDEM,CD-2835781763_CDEM,CD-2835783734_CDEM,CD-2835796133_CDEM,CD-2835796136_CDEM,CD-2835796760_CDEM,GSMUA_Achr1P05760_001_MAC,GSMUA_Achr8P17010_001_MAC,GSMUA_Ach…
473	.	.	.	.	.	AGRA_01154_AGRAM,AGRA_13202_AGRAM,AT1G44120.1_ATHA,AT1G77460.1_ATHA,AT2G22125.1_ATHA,Aqcoe6G026200.1.p_ACO,Aqcoe6G057900.1.p_ACO,CD-2835758129_CDEM,CD-2835759746_CDEM,CD-2835759749_CDEM,CD-2835765578_CDEM,CD-2835765581_CDEM,CD-2835791534_CDEM,CD-2835791540_CDEM,CD-2835810035_CDEM,CD-2835810038_CDEM,CD-2835810557_CDEM,CD-2835810560_CDEM,GSMUA_Achr6P25390_001_MAC,GSMUA_Achr7P17740_001_MAC,GSMUA_Ach…
474	.	.	.	.	.	AGRA_02390_AGRAM,AGRA_03091_AGRAM,AGRA_16365_AGRAM,AGRA_16366_AGRAM,AGRA_21554_AGRAM,AT1G12780.1_ATHA,AT1G63180.1_ATHA,AT1G64440.1_ATHA,AT4G10960.1_ATHA,AT4G23920.1_ATHA,Aqcoe5G215200.1.p_ACO,Aqcoe5G424500.1.p_ACO,CD-2835755237_CDEM,CD-2835781214_CDEM,GSMUA_Achr1P18740_001_MAC,GSMUA_Achr3P16370_001_MAC,GSMUA_Achr4P02670_001_MAC,GSMUA_Achr5P09200_001_MAC,GSMUA_Achr5P13620_001_MAC,GSMUA_Achr6P22620…
475	.	.	.	.	.	AGRA_03322_AGRAM,AGRA_08163_AGRAM,AGRA_13082_AGRAM,AT1G17720.1_ATHA,AT1G51690.3_ATHA,Aqcoe5G172900.1.p_ACO,Aqcoe7G133400.1.p_ACO,Aqcoe7G429900.1.p_ACO,CD-2835737618_CDEM,CD-2835761849_CDEM,CD-2835788951_CDEM,CD-2835802478_CDEM,CD-2835809618_CDEM,GSMUA_Achr2P15690_001_MAC,GSMUA_Achr2P23170_001_MAC,GSMUA_Achr4P30880_001_MAC,GSMUA_Achr5P06480_001_MAC,GSMUA_Achr6P05470_001_MAC,GSMUA_Achr7P09580_001_M…
476	.	.	.	.	.	AGRA_03581_AGRAM,AGRA_07943_AGRAM,AT5G25610.1_ATHA,Aqcoe7G179400.1.p_ACO,CD-2835809897_CDEM,GSMUA_Achr5P09400_001_MAC,GSMUA_Achr5P09420_001_MAC,GSVIVT01035693001_VVIN,KMZ56840.1_ZMARI,KMZ59892.1_ZMARI,KMZ61498.1_ZMARI,KMZ70899.1_ZMARI,KMZ73709.1_ZMARI,KMZ76013.1_ZMARI,LOC_Os01g53240.1_OSA,LOC_Os04g14990.1_OSA,LOC_Os11g06980.1_OSA,Lchi05488_LCH,Lchi08813_LCH,PA-936881562_PAME,PA-936912363_PAME,Pm0…
477	.	.	.	.	.	AGRA_03987_AGRAM,AGRA_07439_AGRAM,AGRA_20266_AGRAM,AGRA_20276_AGRAM,AT1G07790.1_ATHA,AT2G28720.1_ATHA,AT3G45980.1_ATHA,AT3G46030.1_ATHA,AT5G59910.1_ATHA,Aqcoe1G411800.1.p_ACO,Aqcoe1G412200.1.p_ACO,Aqcoe1G412400.1.p_ACO,Aqcoe1G430600.1.p_ACO,Aqcoe7G298400.1.p_ACO,CD-2835770777_CDEM,CD-2835822317_CDEM,GSMUA_Achr2P19080_001_MAC,GSMUA_Achr7P15260_001_MAC,GSVIVT01025021001_VVIN,GSVIVT01025023001_VVIN,…
478	.	.	.	.	.	AGRA_04150_AGRAM,AGRA_13441_AGRAM,AGRA_20092_AGRAM,AGRA_21865_AGRAM,AT1G19270.1_ATHA,AT2G39830.1_ATHA,AT4G36860.1_ATHA,Aqcoe1G095900.1.p_ACO,Aqcoe2G233000.1.p_ACO,Aqcoe6G108000.1.p_ACO,CD-2835742070_CDEM,CD-2835744734_CDEM,CD-2835764786_CDEM,CD-2835765137_CDEM,CD-2835770402_CDEM,CD-2835786554_CDEM,GSMUA_Achr10P02350_001_MAC,GSMUA_Achr4P23130_001_MAC,GSMUA_Achr5P07030_001_MAC,GSMUA_Achr6P28210_001…
479	.	.	.	.	.	AGRA_05720_AGRAM,AGRA_07282_AGRAM,AT1G04090.1_ATHA,AT2G44230.1_ATHA,AT2G44260.2_ATHA,AT3G01870.1_ATHA,AT3G01880.1_ATHA,AT3G04350.1_ATHA,AT5G18490.1_ATHA,AT5G43950.1_ATHA,Aqcoe1G055000.1.p_ACO,Aqcoe1G055100.1.p_ACO,Aqcoe1G055200.1.p_ACO,Aqcoe2G059700.1.p_ACO,Aqcoe2G385100.1.p_ACO,CD-2835744491_CDEM,CD-2835774710_CDEM,GSMUA_Achr1P01060_001_MAC,GSMUA_Achr2P17780_001_MAC,GSMUA_Achr4P26630_001_MAC,GSM…
480	.	.	.	.	.	AGRA_05771_AGRAM,AGRA_05772_AGRAM,AGRA_07568_AGRAM,AGRA_19991_AGRAM,AT1G01610.1_ATHA,AT2G38110.1_ATHA,AT4G00400.1_ATHA,Aqcoe1G429000.1.p_ACO,Aqcoe1G429200.1.p_ACO,Aqcoe2G100700.1.p_ACO,Aqcoe3G099400.1.p_ACO,Aqcoe7G030400.1.p_ACO,CD-2835738944_CDEM,CD-2835772301_CDEM,CD-2835813329_CDEM,GSMUA_Achr10P13830_001_MAC,GSMUA_Achr10P22440_001_MAC,GSMUA_Achr3P17610_001_MAC,GSMUA_Achr5P14930_001_MAC,GSVIVT0…
481	.	.	.	.	.	AGRA_06155_AGRAM,AGRA_12033_AGRAM,AGRA_13488_AGRAM,AGRA_13489_AGRAM,AGRA_18353_AGRAM,AGRA_21914_AGRAM,AT1G49480.1_ATHA,AT3G18990.1_ATHA,Aqcoe1G101000.1.p_ACO,Aqcoe1G196000.1.p_ACO,Aqcoe1G196200.1.p_ACO,Aqcoe2G102700.1.p_ACO,Aqcoe6G101400.1.p_ACO,CD-2835823193_CDEM,GSMUA_Achr2P07840_001_MAC,GSMUA_Achr2P09390_001_MAC,GSVIVT01009586001_VVIN,GSVIVT01031852001_VVIN,GSVIVT01031853001_VVIN,KMZ56698.1_ZM…
482	.	.	.	.	.	AGRA_07956_AGRAM,AGRA_15114_AGRAM,AT1G49270.1_ATHA,AT1G52290.1_ATHA,AT2G18470.1_ATHA,AT3G18810.1_ATHA,AT3G24540.1_ATHA,AT3G24550.1_ATHA,AT4G34440.1_ATHA,Aqcoe5G195100.1.p_ACO,Aqcoe6G116400.1.p_ACO,Aqcoe6G116500.1.p_ACO,Aqcoe7G176700.1.p_ACO,GSMUA_Achr10P01160_001_MAC,GSMUA_Achr10P22070_001_MAC,GSMUA_Achr3P15710_001_MAC,GSMUA_Achr4P03200_001_MAC,GSMUA_Achr4P10790_001_MAC,GSMUA_Achr4P32080_001_MAC,…
483	.	.	.	.	.	AGRA_11004_AGRAM,AGRA_11005_AGRAM,AGRA_12807_AGRAM,AGRA_12808_AGRAM,AT1G43666.1_ATHA,AT1G43667.1_ATHA,AT1G48750.1_ATHA,AT1G66850.1_ATHA,AT1G73780.1_ATHA,AT3G18280.1_ATHA,AT5G38160.1_ATHA,AT5G38170.1_ATHA,Aqcoe3G025700.1.p_ACO,Aqcoe3G025900.1.p_ACO,Aqcoe3G026000.1.p_ACO,CD-2835750989_CDEM,CD-2835825782_CDEM,GSMUA_Achr2P06400_001_MAC,GSMUA_Achr9P18720_001_MAC,GSMUA_Achr9P21450_001_MAC,GSVIVT0103098…
484	.	.	.	.	.	AGRA_12306_AGRAM,AGRA_12307_AGRAM,AGRA_14715_AGRAM,AGRA_14716_AGRAM,Aqcoe3G040000.1.p_ACO,Aqcoe3G040100.1.p_ACO,Aqcoe3G042000.1.p_ACO,Aqcoe3G042200.1.p_ACO,Aqcoe3G399900.1.p_ACO,Aqcoe4G255200.1.p_ACO,Aqcoe4G289000.1.p_ACO,Aqcoe7G313800.1.p_ACO,Aqcoe7G323500.1.p_ACO,GSVIVT01008261001_VVIN,GSVIVT01008262001_VVIN,GSVIVT01022205001_VVIN,GSVIVT01022207001_VVIN,Lchi05333_LCH,Lchi05334_LCH,Lchi05336_LCH…
485	.	.	.	.	.	AGRA_12628_AGRAM,AGRA_12636_AGRAM,AGRA_12638_AGRAM,Aqcoe1G361200.1.p_ACO,Aqcoe2G410600.1.p_ACO,Aqcoe3G141800.1.p_ACO,Aqcoe4G029600.1.p_ACO,Aqcoe4G029800.1.p_ACO,Aqcoe4G029900.1.p_ACO,Aqcoe4G030100.1.p_ACO,Aqcoe4G030400.1.p_ACO,Aqcoe4G030500.1.p_ACO,Aqcoe4G030600.1.p_ACO,Aqcoe4G030800.1.p_ACO,Aqcoe4G031100.1.p_ACO,Aqcoe4G034200.1.p_ACO,Aqcoe4G034300.1.p_ACO,Aqcoe4G034400.1.p_ACO,Aqcoe4G034800.1.p_…
486	.	.	.	.	.	AGRA_13283_AGRAM,AGRA_14063_AGRAM,AGRA_23325_AGRAM,AT2G36580.1_ATHA,AT3G52990.1_ATHA,Aqcoe1G115100.1.p_ACO,Aqcoe2G037700.1.p_ACO,Aqcoe2G184400.2.p_ACO,CD-2835747527_CDEM,CD-2835762410_CDEM,CD-2835765317_CDEM,CD-2835776900_CDEM,CD-2835795488_CDEM,CD-2835800987_CDEM,CD-2835803774_CDEM,CD-2835819494_CDEM,GSMUA_Achr10P15400_001_MAC,GSMUA_Achr11P12430_001_MAC,GSMUA_Achr2P20210_001_MAC,GSMUA_Achr6P1343…
487	.	.	.	.	.	AGRA_15417_AGRAM,AGRA_17454_AGRAM,AT1G51680.1_ATHA,AT1G65060.1_ATHA,AT3G21230.1_ATHA,AT3G21240.1_ATHA,Aqcoe0099s0002.1.p_ACO,Aqcoe4G203600.1.p_ACO,Aqcoe7G325200.1.p_ACO,CD-2835753797_CDEM,CD-2835774779_CDEM,CD-2835776312_CDEM,CD-2835793526_CDEM,CD-2835806303_CDEM,CD-2835808391_CDEM,GSMUA_Achr11P23450_001_MAC,GSMUA_Achr1P23450_001_MAC,GSMUA_Achr2P18040_001_MAC,GSMUA_Achr4P05820_001_MAC,GSMUA_Achr4…
488	.	.	.	.	.	AGRA_18541_AGRAM,AGRA_18542_AGRAM,AGRA_22441_AGRAM,AT1G66970.2_ATHA,AT1G66980.1_ATHA,AT3G20520.1_ATHA,AT4G26690.1_ATHA,AT5G55480.1_ATHA,AT5G58050.1_ATHA,AT5G58170.1_ATHA,Aqcoe4G279300.1.p_ACO,Aqcoe7G362100.1.p_ACO,CD-2835764102_CDEM,CD-2835820394_CDEM,GSMUA_Achr1P16520_001_MAC,GSMUA_Achr3P03920_001_MAC,GSMUA_Achr4P09430_001_MAC,GSMUA_Achr8P25690_001_MAC,GSMUA_Achr9P12610_001_MAC,GSMUA_AchrUn_rand…
489	.	.	.	.	.	AT1G19930.1_ATHA,AT1G60570.1_ATHA,AT1G61540.1_ATHA,AT1G77880.1_ATHA,AT2G03460.1_ATHA,AT2G20380.1_ATHA,AT2G44030.1_ATHA,AT2G45406.1_ATHA,AT3G06570.1_ATHA,AT3G08810.1_ATHA,AT3G09750.1_ATHA,AT3G43710.1_ATHA,AT3G46050.1_ATHA,AT4G05620.1_ATHA,AT4G11745.1_ATHA,AT4G11750.1_ATHA,AT4G11770.1_ATHA,AT4G19250.1_ATHA,AT4G19865.1_ATHA,AT4G19870.1_ATHA,AT4G23580.1_ATHA,AT4G25710.1_ATHA,AT4G29370.1_ATHA,AT4G3390…
490	.	.	.	.	.	GSVIVT01000313001_VVIN,GSVIVT01000319001_VVIN,GSVIVT01000500001_VVIN,GSVIVT01001707001_VVIN,GSVIVT01001944001_VVIN,GSVIVT01003489001_VVIN,GSVIVT01005229001_VVIN,GSVIVT01005673001_VVIN,GSVIVT01005721001_VVIN,GSVIVT01006092001_VVIN,GSVIVT01010182001_VVIN,GSVIVT01010509001_VVIN,GSVIVT01010705001_VVIN,GSVIVT01012273001_VVIN,GSVIVT01012550001_VVIN,GSVIVT01012558001_VVIN,GSVIVT01014980001_VVIN,GSVIVT01…
491	.	.	.	.	.	LOC_Os01g15250.1_OSA,LOC_Os01g25340.1_OSA,LOC_Os01g39990.1_OSA,LOC_Os01g40020.1_OSA,LOC_Os01g40030.1_OSA,LOC_Os01g40040.1_OSA,LOC_Os01g52270.1_OSA,LOC_Os01g52280.1_OSA,LOC_Os01g52290.1_OSA,LOC_Os01g52304.1_OSA,LOC_Os01g52320.1_OSA,LOC_Os01g52330.1_OSA,LOC_Os01g52340.1_OSA,LOC_Os01g52380.1_OSA,LOC_Os02g10550.1_OSA,LOC_Os02g10580.1_OSA,LOC_Os02g39884.1_OSA,LOC_Os02g41760.1_OSA,LOC_Os05g45670.1_OSA,…
492	.	.	.	.	.	AGRA_01501_AGRAM,AGRA_04750_AGRAM,AGRA_07799_AGRAM,AGRA_09121_AGRAM,AT1G26830.1_ATHA,AT1G69670.1_ATHA,AT5G46210.1_ATHA,Aqcoe1G189400.1.p_ACO,Aqcoe3G081100.1.p_ACO,Aqcoe3G335500.1.p_ACO,CD-2835758042_CDEM,CD-2835771731_CDEM,CD-2835776894_CDEM,CD-2835809966_CDEM,GSMUA_Achr2P07360_001_MAC,GSMUA_Achr4P22850_001_MAC,GSMUA_Achr7P01270_001_MAC,GSMUA_Achr7P18000_001_MAC,GSMUA_Achr8P16990_001_MAC,GSMUA_Ac…
493	.	.	.	.	.	AGRA_04055_AGRAM,AGRA_20192_AGRAM,AGRA_20193_AGRAM,AT1G13790.1_ATHA,AT1G15910.1_ATHA,AT1G80790.1_ATHA,AT3G12550.1_ATHA,AT3G48670.1_ATHA,AT4G00380.1_ATHA,AT4G01780.1_ATHA,Aqcoe1G264300.3.p_ACO,Aqcoe5G391200.1.p_ACO,Aqcoe7G207200.3.p_ACO,Aqcoe7G360600.1.p_ACO,CD-2835806669_CDEM,CD-2835821393_CDEM,CD-2835821396_CDEM,GSMUA_Achr9P03340_001_MAC,GSMUA_AchrUn_randomP18670_001_MAC,GSVIVT01010889001_VVIN,G…
494	.	.	.	.	.	AGRA_09876_AGRAM,AGRA_17665_AGRAM,AGRA_19621_AGRAM,AT3G44110.1_ATHA,AT5G22060.1_ATHA,Aqcoe1G076000.1.p_ACO,Aqcoe1G146800.1.p_ACO,Aqcoe2G068500.1.p_ACO,Aqcoe2G086600.1.p_ACO,Aqcoe3G274500.1.p_ACO,Aqcoe3G276400.1.p_ACO,Aqcoe5G406200.2.p_ACO,CD-2835748760_CDEM,CD-2835760916_CDEM,CD-2835763466_CDEM,GSMUA_Achr11P04610_001_MAC,GSMUA_Achr4P22790_001_MAC,GSMUA_Achr4P31390_001_MAC,GSMUA_Achr6P29960_001_MA…
495	.	.	.	.	.	AGRA_10018_AGRAM,AGRA_17086_AGRAM,AGRA_19369_AGRAM,AT2G17530.3_ATHA,AT3G44850.1_ATHA,AT3G53030.1_ATHA,AT4G35500.2_ATHA,AT5G22840.1_ATHA,Aqcoe1G117900.1.p_ACO,Aqcoe2G164500.1.p_ACO,Aqcoe6G172200.1.p_ACO,CD-2835738434_CDEM,CD-2835744335_CDEM,CD-2835752675_CDEM,CD-2835776195_CDEM,CD-2835801023_CDEM,CD-2835813320_CDEM,GSMUA_Achr1P02800_001_MAC,GSMUA_Achr2P11360_001_MAC,GSMUA_Achr4P11760_001_MAC,GSMUA…
496	.	.	.	.	.	AGRA_11847_AGRAM,AGRA_11854_AGRAM,AGRA_11855_AGRAM,AT1G55790.1_ATHA,AT1G55800.1_ATHA,AT5G25030.1_ATHA,AT5G56060.1_ATHA,AT5G56075.1_ATHA,Aqcoe4G209000.1.p_ACO,Aqcoe5G169500.1.p_ACO,Aqcoe7G066400.1.p_ACO,Aqcoe7G066500.1.p_ACO,Aqcoe7G066600.1.p_ACO,GSMUA_Achr3P04240_001_MAC,GSVIVT01003466001_VVIN,GSVIVT01012535001_VVIN,GSVIVT01014811001_VVIN,GSVIVT01014829001_VVIN,GSVIVT01014831001_VVIN,LOC_Os09g302…
497	.	.	.	.	.	AGRA_11963_AGRAM,AGRA_18996_AGRAM,AGRA_23024_AGRAM,AT2G14120.3_ATHA,AT4G33650.2_ATHA,AT4G38040.1_ATHA,Aqcoe5G165000.1.p_ACO,Aqcoe5G165200.1.p_ACO,Aqcoe6G089600.1.p_ACO,Aqcoe7G343600.1.p_ACO,CD-2835741962_CDEM,CD-2835765236_CDEM,CD-2835789728_CDEM,GSMUA_Achr10P29050_001_MAC,GSMUA_Achr6P21050_001_MAC,GSMUA_Achr8P08760_001_MAC,GSMUA_Achr9P01600_001_MAC,GSVIVT01003953001_VVIN,GSVIVT01012525001_VVIN,G…
498	.	.	.	.	.	AT1G56650.1_ATHA,AT1G66370.1_ATHA,AT1G66380.1_ATHA,AT1G66390.1_ATHA,Aqcoe1G362500.1.p_ACO,Aqcoe6G143300.1.p_ACO,Aqcoe6G143400.1.p_ACO,Aqcoe6G143600.1.p_ACO,Aqcoe6G143700.1.p_ACO,Aqcoe6G143800.1.p_ACO,CD-2835743066_CDEM,CD-2835761672_CDEM,CD-2835795959_CDEM,GSVIVT01022654001_VVIN,GSVIVT01022656001_VVIN,GSVIVT01022657001_VVIN,GSVIVT01022659001_VVIN,GSVIVT01022661001_VVIN,GSVIVT01022664001_VVIN,GSVI…
499	.	.	.	.	.	GSMUA_Achr6P23570_001_MAC,LOC_Os01g03240.1_OSA,LOC_Os01g09980.1_OSA,LOC_Os01g15720.1_OSA,LOC_Os01g42170.1_OSA,LOC_Os01g59040.1_OSA,LOC_Os02g16020.1_OSA,LOC_Os02g19350.1_OSA,LOC_Os03g10270.1_OSA,LOC_Os03g40460.1_OSA,LOC_Os04g17500.1_OSA,LOC_Os04g30700.1_OSA,LOC_Os04g30710.1_OSA,LOC_Os05g31350.1_OSA,LOC_Os05g32520.1_OSA,LOC_Os06g04100.1_OSA,LOC_Os06g09770.1_OSA,LOC_Os06g18164.1_OSA,LOC_Os06g21850.1…
500	.	.	.	.	.	AGRA_01162_AGRAM,AGRA_01165_AGRAM,AGRA_07891_AGRAM,AGRA_08288_AGRAM,AGRA_08394_AGRAM,AT4G39830.1_ATHA,AT5G21100.1_ATHA,AT5G21105.1_ATHA,Aqcoe3G029200.1.p_ACO,Aqcoe6G059000.1.p_ACO,Aqcoe7G108200.1.p_ACO,CD-2835737717_CDEM,CD-2835759740_CDEM,CD-2835797921_CDEM,CD-2835810554_CDEM,GSMUA_Achr10P28030_001_MAC,GSMUA_Achr5P04350_001_MAC,GSMUA_Achr7P09110_001_MAC,GSVIVT01022165001_VVIN,GSVIVT01022168001_V…
501	.	.	.	.	.	AGRA_01683_AGRAM,AGRA_09869_AGRAM,AGRA_19613_AGRAM,AT1G03445.1_ATHA,AT1G08420.1_ATHA,AT2G27210.1_ATHA,AT4G03080.1_ATHA,Aqcoe1G076900.1.p_ACO,Aqcoe2G068000.1.p_ACO,Aqcoe2G319100.1.p_ACO,CD-2835748775_CDEM,CD-2835763475_CDEM,CD-2835764153_CDEM,CD-2835775616_CDEM,CD-2835820109_CDEM,GSMUA_Achr11P25560_001_MAC,GSMUA_Achr11P25570_001_MAC,GSMUA_Achr2P12930_001_MAC,GSMUA_Achr4P22810_001_MAC,GSMUA_Achr8P0…
502	.	.	.	.	.	AGRA_02996_AGRAM,AGRA_20931_AGRAM,AGRA_21689_AGRAM,AT3G28040.1_ATHA,AT3G56370.1_ATHA,AT5G01890.1_ATHA,Aqcoe1G407600.1.p_ACO,Aqcoe2G427700.1.p_ACO,CD-2835743786_CDEM,CD-2835746822_CDEM,CD-2835754952_CDEM,CD-2835770183_CDEM,CD-2835793679_CDEM,CD-2835823949_CDEM,GSMUA_Achr5P29680_001_MAC,GSMUA_Achr6P06620_001_MAC,GSMUA_Achr6P27930_001_MAC,GSMUA_Achr6P32490_001_MAC,GSMUA_Achr9P01740_001_MAC,GSMUA_Ach…
503	.	.	.	.	.	AGRA_03240_AGRAM,AGRA_18333_AGRAM,AGRA_20390_AGRAM,AT2G37360.1_ATHA,AT2G39350.1_ATHA,AT3G53510.1_ATHA,AT3G55090.1_ATHA,AT3G55100.1_ATHA,AT3G55110.1_ATHA,AT3G55130.1_ATHA,AT5G13580.1_ATHA,Aqcoe1G480000.1.p_ACO,Aqcoe2G171200.1.p_ACO,CD-2835744938_CDEM,CD-2835757904_CDEM,CD-2835759125_CDEM,CD-2835759611_CDEM,CD-2835780605_CDEM,GSMUA_Achr5P28450_001_MAC,GSMUA_Achr6P08820_001_MAC,GSMUA_Achr6P33280_001…
504	.	.	.	.	.	AGRA_05209_AGRAM,AGRA_05329_AGRAM,AGRA_07302_AGRAM,AT1G04780.1_ATHA,AT3G04470.1_ATHA,AT3G24210.1_ATHA,Aqcoe2G387600.1.p_ACO,Aqcoe5G021000.1.p_ACO,CD-2835741422_CDEM,CD-2835751703_CDEM,CD-2835788330_CDEM,CD-2835822452_CDEM,CD-2835825272_CDEM,CD-2835825446_CDEM,GSMUA_Achr10P07890_001_MAC,GSMUA_Achr11P06880_001_MAC,GSMUA_Achr1P01140_001_MAC,GSMUA_Achr4P26640_001_MAC,GSMUA_Achr5P13140_001_MAC,KMZ6323…
505	.	.	.	.	.	AGRA_05272_AGRAM,AGRA_07204_AGRAM,AGRA_07205_AGRAM,AT1G02190.1_ATHA,AT1G02205.3_ATHA,AT2G37700.1_ATHA,Aqcoe1G207500.1.p_ACO,Aqcoe2G380900.1.p_ACO,CD-2835825209_CDEM,GSMUA_Achr11P17270_001_MAC,GSMUA_Achr11P21370_001_MAC,GSMUA_Achr1P20380_001_MAC,GSVIVT01018419001_VVIN,GSVIVT01018421001_VVIN,GSVIVT01018422001_VVIN,GSVIVT01018423001_VVIN,GSVIVT01026806001_VVIN,GSVIVT01026810001_VVIN,KMZ64135.1_ZMARI…
506	.	.	.	.	.	AGRA_05328_AGRAM,AGRA_15641_AGRAM,AGRA_15642_AGRAM,AT1G03990.1_ATHA,AT3G23410.1_ATHA,AT4G19380.1_ATHA,AT4G28570.1_ATHA,Aqcoe2G354200.1.p_ACO,Aqcoe2G379200.1.p_ACO,Aqcoe2G379700.1.p_ACO,Aqcoe6G205400.1.p_ACO,CD-2835766439_CDEM,CD-2835775073_CDEM,CD-2835788336_CDEM,GSMUA_Achr11P22730_001_MAC,GSMUA_Achr4P12430_001_MAC,GSVIVT01027855001_VVIN,GSVIVT01028371001_VVIN,GSVIVT01036891001_VVIN,KMZ66135.1_ZM…
507	.	.	.	.	.	AGRA_06451_AGRAM,AGRA_06539_AGRAM,AGRA_18626_AGRAM,AGRA_20565_AGRAM,AT1G26570.1_ATHA,AT3G29360.2_ATHA,AT5G15490.1_ATHA,AT5G39320.1_ATHA,Aqcoe3G360700.3.p_ACO,CD-2835760040_CDEM,CD-2835773543_CDEM,CD-2835782507_CDEM,CD-2835806219_CDEM,GSMUA_Achr10P18280_001_MAC,GSMUA_Achr11P09580_001_MAC,GSMUA_Achr3P18750_001_MAC,GSMUA_Achr3P30310_001_MAC,GSMUA_Achr4P03270_001_MAC,GSMUA_Achr4P07270_001_MAC,GSMUA_A…
508	.	.	.	.	.	AGRA_08582_AGRAM,AGRA_11874_AGRAM,AGRA_18891_AGRAM,AGRA_21112_AGRAM,AT3G01690.1_ATHA,AT3G30380.1_ATHA,AT4G24760.1_ATHA,AT5G14390.1_ATHA,Aqcoe3G381800.1.p_ACO,Aqcoe5G385000.1.p_ACO,CD-2835745643_CDEM,CD-2835747296_CDEM,CD-2835770156_CDEM,CD-2835780107_CDEM,CD-2835787337_CDEM,CD-2835807950_CDEM,GSMUA_Achr10P31330_001_MAC,GSMUA_Achr3P17130_001_MAC,GSMUA_Achr3P28090_001_MAC,GSMUA_Achr8P28640_001_MAC,…
509	.	.	.	.	.	AGRA_09502_AGRAM,AGRA_09503_AGRAM,Aqcoe6G267900.1.p_ACO,Aqcoe6G268000.1.p_ACO,CD-2835781061_CDEM,CD-2835796832_CDEM,CD-2835803432_CDEM,CD-2835803435_CDEM,CD-2835803438_CDEM,CD-2835805721_CDEM,CD-2835826337_CDEM,GSMUA_Achr11P05550_001_MAC,LOC_Os03g08720.1_OSA,LOC_Os10g23310.1_OSA,LOC_Os10g23820.1_OSA,LOC_Os11g42290.1_OSA,LOC_Os11g42370.1_OSA,LOC_Os12g04080.1_OSA,Lchi13475_LCH,Lchi17838_LCH,Lchi178…
510	.	.	.	.	.	AGRA_12195_AGRAM,AGRA_12401_AGRAM,AGRA_14576_AGRAM,AGRA_14868_AGRAM,AT1G53090.2_ATHA,AT2G46340.1_ATHA,AT3G15354.1_ATHA,AT4G11110.1_ATHA,Aqcoe1G262400.6.p_ACO,Aqcoe4G099800.4.p_ACO,Aqcoe5G447100.3.p_ACO,Aqcoe7G016600.1.p_ACO,CD-2835759899_CDEM,CD-2835778949_CDEM,CD-2835799439_CDEM,CD-2835806678_CDEM,CD-2835821417_CDEM,GSMUA_Achr11P12240_001_MAC,GSMUA_Achr1P13700_001_MAC,GSMUA_Achr1P28310_001_MAC,G…
511	.	.	.	.	.	AGRA_12693_AGRAM,AGRA_12694_AGRAM,AGRA_14295_AGRAM,AGRA_14297_AGRAM,AT1G29910.1_ATHA,AT1G29920.1_ATHA,AT1G29930.1_ATHA,AT2G34420.1_ATHA,AT2G34430.1_ATHA,Aqcoe1G200500.1.p_ACO,Aqcoe1G200700.1.p_ACO,Aqcoe1G200900.1.p_ACO,Aqcoe2G325600.1.p_ACO,Aqcoe4G047100.1.p_ACO,Aqcoe5G131000.1.p_ACO,CD-2835797582_CDEM,CD-2835797597_CDEM,CD-2835797600_CDEM,CD-2835804836_CDEM,GSMUA_Achr2P09300_001_MAC,KMZ60499.1_Z…
512	.	.	.	.	.	AGRA_13915_AGRAM,AGRA_13916_AGRAM,AGRA_16764_AGRAM,AT1G19910.1_ATHA,AT2G16510.1_ATHA,AT4G34720.1_ATHA,AT4G38920.1_ATHA,Aqcoe5G177200.1.p_ACO,Aqcoe5G177300.1.p_ACO,Aqcoe5G260300.1.p_ACO,Aqcoe6G023900.1.p_ACO,CD-2835754454_CDEM,CD-2835765476_CDEM,CD-2835777137_CDEM,GSMUA_Achr3P22410_001_MAC,GSMUA_Achr5P01130_001_MAC,GSMUA_Achr5P17050_001_MAC,GSMUA_Achr6P18890_001_MAC,GSMUA_Achr7P23100_001_MAC,GSMUA…
513	.	.	.	.	.	AGRA_14034_AGRAM,AGRA_18853_AGRAM,AGRA_23287_AGRAM,AT2G36460.1_ATHA,AT3G52930.1_ATHA,AT4G26520.1_ATHA,AT4G26530.2_ATHA,AT5G03690.1_ATHA,Aqcoe1G377200.1.p_ACO,Aqcoe1G456800.1.p_ACO,Aqcoe2G127900.1.p_ACO,CD-2835799919_CDEM,CD-2835811253_CDEM,GSMUA_Achr3P12000_001_MAC,GSMUA_Achr5P25490_001_MAC,GSMUA_Achr8P01230_001_MAC,GSMUA_Achr8P07620_001_MAC,GSMUA_Achr8P08990_001_MAC,GSVIVT01014837001_VVIN,GSVIVT…
514	.	.	.	.	.	AGRA_22530_AGRAM,AGRA_22533_AGRAM,AT1G19510.1_ATHA,AT1G75250.1_ATHA,AT2G21650.1_ATHA,AT4G39250.1_ATHA,Aqcoe5G189000.1.p_ACO,Aqcoe6G120300.1.p_ACO,CD-2835774302_CDEM,CD-2835783497_CDEM,CD-2835786620_CDEM,CD-2835790994_CDEM,CD-2835798734_CDEM,GSMUA_Achr10P20500_001_MAC,GSMUA_Achr2P08990_001_MAC,GSMUA_Achr2P22930_001_MAC,GSMUA_Achr2P23000_001_MAC,GSMUA_Achr4P07860_001_MAC,GSMUA_Achr4P14930_001_MAC,G…
515	.	.	.	.	.	AGRA_23173_AGRAM,AT1G55120.1_ATHA,AT2G36190.1_ATHA,AT3G13784.1_ATHA,AT3G13790.1_ATHA,AT3G52600.1_ATHA,AT5G11920.1_ATHA,Aqcoe1G439700.1.p_ACO,CD-2835772856_CDEM,CD-2835772859_CDEM,CD-2835807380_CDEM,CD-2835807383_CDEM,GSMUA_Achr4P29900_001_MAC,GSMUA_Achr6P13160_001_MAC,GSMUA_Achr6P13170_001_MAC,GSMUA_AchrUn_randomP24840_001_MAC,GSVIVT01016869001_VVIN,GSVIVT01033873001_VVIN,GSVIVT01035389001_VVIN,G…
516	.	.	.	.	.	AT1G13570.1_ATHA,Aqcoe2G363400.1.p_ACO,Aqcoe2G376000.1.p_ACO,Aqcoe3G384900.2.p_ACO,Aqcoe4G231300.1.p_ACO,Aqcoe4G301400.1.p_ACO,Aqcoe6G105400.1.p_ACO,Aqcoe6G105500.1.p_ACO,Aqcoe6G105700.1.p_ACO,Aqcoe6G105900.1.p_ACO,Aqcoe6G106000.1.p_ACO,Aqcoe6G106100.1.p_ACO,Aqcoe6G107200.1.p_ACO,Aqcoe6G107300.1.p_ACO,GSVIVT01010160001_VVIN,GSVIVT01010161001_VVIN,KMZ69007.1_ZMARI,KMZ69008.1_ZMARI,KMZ76539.1_ZMARI…
517	.	.	.	.	.	AT1G13780.1_ATHA,AT1G16930.1_ATHA,AT1G16940.1_ATHA,AT1G32020.1_ATHA,AT1G51370.1_ATHA,AT1G60400.1_ATHA,AT1G60410.1_ATHA,AT1G66290.1_ATHA,AT1G66300.1_ATHA,AT1G66310.1_ATHA,AT1G66320.1_ATHA,AT1G66640.1_ATHA,AT1G69630.1_ATHA,AT1G78730.1_ATHA,AT1G78740.1_ATHA,AT1G78750.1_ATHA,AT1G78760.1_ATHA,AT1G78840.1_ATHA,AT1G80470.1_ATHA,AT2G26030.1_ATHA,AT2G27505.1_ATHA,AT3G19085.1_ATHA,AT3G23955.2_ATHA,AT3G6071…
518	.	.	.	.	.	AT2G14378.1_ATHA,AT2G24205.1_ATHA,AT2G27315.1_ATHA,AT3G42565.1_ATHA,AT3G48675.1_ATHA,AT4G09545.1_ATHA,AT4G35165.1_ATHA,AT5G36310.1_ATHA,AT5G36320.1_ATHA,AT5G36330.1_ATHA,AT5G36340.1_ATHA,AT5G36350.1_ATHA,AT5G36360.1_ATHA,AT5G36370.1_ATHA,AT5G36380.1_ATHA,AT5G36390.1_ATHA,AT5G36400.1_ATHA,AT5G36410.1_ATHA,AT5G36420.1_ATHA,AT5G36430.1_ATHA,AT5G36440.1_ATHA,AT5G36450.1_ATHA,AT5G36460.1_ATHA,AT5G3647…
519	.	.	.	.	.	Aqcoe6G106800.1.p_ACO,Aqcoe6G106900.1.p_ACO,Aqcoe6G107000.1.p_ACO,LOC_Os01g39670.1_OSA,LOC_Os01g41250.1_OSA,LOC_Os01g41260.1_OSA,LOC_Os01g41270.1_OSA,LOC_Os01g41280.1_OSA,LOC_Os01g41290.1_OSA,LOC_Os01g41310.1_OSA,LOC_Os01g41340.1_OSA,LOC_Os01g41350.1_OSA,LOC_Os01g41360.1_OSA,LOC_Os01g41370.1_OSA,LOC_Os01g41530.1_OSA,LOC_Os01g50970.1_OSA,LOC_Os01g50990.1_OSA,LOC_Os01g52970.1_OSA,LOC_Os01g55210.1_O…
520	.	.	.	.	.	Lchi00363_LCH,Lchi00470_LCH,Lchi01020_LCH,Lchi01282_LCH,Lchi01751_LCH,Lchi03797_LCH,Lchi04021_LCH,Lchi07209_LCH,Lchi07588_LCH,Lchi08113_LCH,Lchi08503_LCH,Lchi08517_LCH,Lchi09713_LCH,Lchi10155_LCH,Lchi12468_LCH,Lchi12498_LCH,Lchi14231_LCH,Lchi15113_LCH,Lchi15274_LCH,Lchi17404_LCH,Lchi17979_LCH,Lchi18187_LCH,Lchi20158_LCH,Lchi20342_LCH,Lchi20420_LCH,Lchi21168_LCH,Lchi21210_LCH,Lchi22057_LCH,Lchi230…
521	.	.	.	.	.	scaffold00004.229_ATR,scaffold00005.131_ATR,scaffold00005.132_ATR,scaffold00006.40_ATR,scaffold00006.81_ATR,scaffold00008.176_ATR,scaffold00008.177_ATR,scaffold00008.179_ATR,scaffold00008.218_ATR,scaffold00011.45_ATR,scaffold00011.67_ATR,scaffold00017.157_ATR,scaffold00018.76_ATR,scaffold00027.95_ATR,scaffold00028.129_ATR,scaffold00028.55_ATR,scaffold00028.5_ATR,scaffold00030.146_ATR,scaffold0003…
522	.	.	.	.	.	AGRA_00141_AGRAM,AGRA_00142_AGRAM,AGRA_02238_AGRAM,AGRA_02239_AGRAM,AGRA_02240_AGRAM,AT3G43790.3_ATHA,AT5G13740.1_ATHA,AT5G13750.1_ATHA,Aqcoe2G019900.3.p_ACO,Aqcoe2G020100.1.p_ACO,Aqcoe2G020200.1.p_ACO,CD-2835738752_CDEM,GSMUA_Achr11P10360_001_MAC,GSMUA_Achr11P13630_001_MAC,GSMUA_Achr6P08500_001_MAC,GSMUA_Achr7P21470_001_MAC,GSMUA_Achr8P21610_001_MAC,GSMUA_Achr8P21650_001_MAC,GSVIVT01025827001_VV…
523	.	.	.	.	.	AGRA_00913_AGRAM,AGRA_13203_AGRAM,AGRA_19084_AGRAM,AT1G21730.1_ATHA,AT2G21380.1_ATHA,AT3G12020.2_ATHA,AT4G39050.1_ATHA,AT5G06670.1_ATHA,Aqcoe1G004400.1.p_ACO,Aqcoe6G025900.1.p_ACO,Aqcoe6G255700.1.p_ACO,CD-2835739688_CDEM,CD-2835772625_CDEM,CD-2835786797_CDEM,CD-2835790670_CDEM,CD-2835792359_CDEM,GSMUA_Achr11P03600_001_MAC,GSMUA_Achr11P11900_001_MAC,GSMUA_Achr3P07790_001_MAC,GSMUA_Achr8P11730_001_…
524	.	.	.	.	.	AGRA_00970_AGRAM,AGRA_00971_AGRAM,AT5G10420.1_ATHA,AT5G44050.1_ATHA,AT5G65380.1_ATHA,Aqcoe6G073400.1.p_ACO,Aqcoe6G073500.1.p_ACO,Aqcoe6G073600.1.p_ACO,Aqcoe6G073700.1.p_ACO,Aqcoe6G073800.1.p_ACO,CD-2835800666_CDEM,GSMUA_Achr10P24960_001_MAC,GSMUA_Achr3P21260_001_MAC,GSMUA_Achr6P04190_001_MAC,GSMUA_Achr7P11770_001_MAC,GSMUA_Achr7P12820_001_MAC,GSMUA_Achr8P18130_001_MAC,GSVIVT01009104001_VVIN,GSVIV…
525	.	.	.	.	.	AGRA_01489_AGRAM,AGRA_02059_AGRAM,AGRA_21988_AGRAM,AT1G72250.2_ATHA,AT2G22610.1_ATHA,AT5G27550.1_ATHA,Aqcoe2G339200.1.p_ACO,Aqcoe4G005600.1.p_ACO,Aqcoe5G058800.1.p_ACO,Aqcoe6G157600.1.p_ACO,CD-2835741956_CDEM,CD-2835749450_CDEM,CD-2835774455_CDEM,CD-2835789338_CDEM,GSMUA_Achr11P20120_001_MAC,GSMUA_Achr1P04040_001_MAC,GSMUA_Achr7P01130_001_MAC,GSVIVT01000050001_VVIN,GSVIVT01003948001_VVIN,GSVIVT01…
526	.	.	.	.	.	AGRA_01635_AGRAM,AGRA_02419_AGRAM,AGRA_08524_AGRAM,AGRA_16079_AGRAM,AT1G70980.1_ATHA,AT3G07420.1_ATHA,AT4G17300.1_ATHA,AT5G56680.1_ATHA,Aqcoe2G409600.1.p_ACO,Aqcoe5G215900.1.p_ACO,Aqcoe5G369600.1.p_ACO,CD-2835757628_CDEM,CD-2835762986_CDEM,CD-2835766841_CDEM,CD-2835802529_CDEM,GSMUA_Achr2P18500_001_MAC,GSMUA_Achr6P19310_001_MAC,GSMUA_Achr8P31970_001_MAC,GSMUA_AchrUn_randomP02460_001_MAC,GSVIVT010…
527	.	.	.	.	.	AGRA_02778_AGRAM,AGRA_18458_AGRAM,AGRA_20754_AGRAM,AT1G09420.2_ATHA,AT1G24280.1_ATHA,AT5G13110.1_ATHA,AT5G35790.1_ATHA,Aqcoe2G259300.1.p_ACO,Aqcoe2G263000.1.p_ACO,Aqcoe4G313000.1.p_ACO,Aqcoe5G349100.1.p_ACO,CD-2835740597_CDEM,CD-2835744266_CDEM,CD-2835773753_CDEM,CD-2835778346_CDEM,CD-2835811631_CDEM,GSMUA_Achr10P11770_001_MAC,GSMUA_Achr11P04910_001_MAC,GSMUA_Achr6P16590_001_MAC,GSMUA_Achr8P05290…
528	.	.	.	.	.	AGRA_02913_AGRAM,AGRA_08799_AGRAM,AGRA_21791_AGRAM,AT1G65610.1_ATHA,AT4G24260.1_ATHA,AT5G49720.1_ATHA,Aqcoe2G438500.1.p_ACO,Aqcoe6G000900.1.p_ACO,CD-2835778529_CDEM,CD-2835780461_CDEM,CD-2835796931_CDEM,CD-2835800297_CDEM,CD-2835823820_CDEM,GSMUA_Achr2P05670_001_MAC,GSMUA_Achr4P00750_001_MAC,GSMUA_Achr5P07510_001_MAC,GSMUA_Achr5P09920_001_MAC,GSMUA_Achr6P08120_001_MAC,GSMUA_Achr6P32370_001_MAC,GS…
529	.	.	.	.	.	AGRA_03466_AGRAM,AGRA_07973_AGRAM,AGRA_08013_AGRAM,AGRA_08015_AGRAM,AGRA_08016_AGRAM,AT3G08790.1_ATHA,AT4G32760.2_ATHA,Aqcoe7G170400.1.p_ACO,Aqcoe7G402700.1.p_ACO,Aqcoe7G412900.1.p_ACO,Aqcoe7G413100.1.p_ACO,Aqcoe7G413300.1.p_ACO,CD-2835776618_CDEM,CD-2835790277_CDEM,GSMUA_Achr10P14870_001_MAC,GSMUA_Achr2P19870_001_MAC,GSMUA_Achr5P06910_001_MAC,GSMUA_Achr9P16210_001_MAC,GSVIVT01035632001_VVIN,GSVI…
530	.	.	.	.	.	AGRA_03846_AGRAM,AGRA_06037_AGRAM,AGRA_13676_AGRAM,AGRA_22089_AGRAM,AT1G22760.1_ATHA,AT1G49760.2_ATHA,AT1G71770.2_ATHA,AT2G23350.1_ATHA,AT4G34110.1_ATHA,Aqcoe5G145800.1.p_ACO,Aqcoe5G256700.1.p_ACO,Aqcoe6G047400.1.p_ACO,Aqcoe6G134200.1.p_ACO,CD-2835741812_CDEM,CD-2835742202_CDEM,CD-2835789173_CDEM,CD-2835789902_CDEM,CD-2835802238_CDEM,GSMUA_Achr4P09890_001_MAC,GSMUA_Achr4P20270_001_MAC,GSMUA_Achr5…
531	.	.	.	.	.	AGRA_03859_AGRAM,AGRA_03860_AGRAM,AGRA_03864_AGRAM,AGRA_03866_AGRAM,AGRA_03869_AGRAM,AT3G47740.1_ATHA,AT3G47750.1_ATHA,AT3G47760.1_ATHA,AT3G47770.1_ATHA,AT3G47780.1_ATHA,AT3G47790.1_ATHA,AT5G61700.1_ATHA,AT5G61740.1_ATHA,Aqcoe3G086700.1.p_ACO,Aqcoe3G166400.1.p_ACO,Aqcoe3G426000.1.p_ACO,Aqcoe7G089400.1.p_ACO,CD-2835737678_CDEM,CD-2835809561_CDEM,GSMUA_Achr3P20510_001_MAC,GSMUA_Achr3P20520_001_MAC,…
532	.	.	.	.	.	AGRA_05586_AGRAM,AGRA_07615_AGRAM,AGRA_10608_AGRAM,AT1G63440.1_ATHA,AT5G44790.1_ATHA,Aqcoe1G163500.1.p_ACO,Aqcoe2G014100.1.p_ACO,Aqcoe4G268400.1.p_ACO,Aqcoe7G036900.1.p_ACO,CD-2835774170_CDEM,CD-2835808469_CDEM,GSMUA_Achr1P00300_001_MAC,GSMUA_Achr3P11880_001_MAC,GSMUA_Achr5P12290_001_MAC,GSMUA_Achr5P12300_001_MAC,GSMUA_Achr5P26800_001_MAC,GSMUA_Achr8P06970_001_MAC,GSVIVT01012131001_VVIN,GSVIVT010…
533	.	.	.	.	.	AGRA_06444_AGRAM,AGRA_06547_AGRAM,AGRA_15927_AGRAM,AGRA_17575_AGRAM,AGRA_20577_AGRAM,AT3G57150.1_ATHA,AT5G47040.1_ATHA,Aqcoe2G148000.1.p_ACO,Aqcoe3G258700.1.p_ACO,CD-2835746435_CDEM,CD-2835757760_CDEM,CD-2835766694_CDEM,CD-2835817865_CDEM,GSMUA_Achr11P00660_001_MAC,GSMUA_Achr11P15870_001_MAC,GSMUA_Achr1P07700_001_MAC,GSMUA_Achr2P03430_001_MAC,GSMUA_Achr8P15080_001_MAC,GSVIVT01013264001_VVIN,GSVIV…
534	.	.	.	.	.	AGRA_07078_AGRAM,AGRA_16900_AGRAM,AGRA_19208_AGRAM,AT1G20080.1_ATHA,AT2G20990.3_ATHA,AT5G04220.2_ATHA,Aqcoe1G140600.1.p_ACO,Aqcoe6G224000.1.p_ACO,CD-2835780299_CDEM,CD-2835796301_CDEM,GSMUA_Achr1P26490_001_MAC,GSMUA_Achr4P18220_001_MAC,GSMUA_Achr4P25570_001_MAC,GSMUA_AchrUn_randomP10450_001_MAC,GSMUA_AchrUn_randomP12480_001_MAC,GSVIVT01009943001_VVIN,GSVIVT01016258001_VVIN,GSVIVT01024034001_VVIN,…
535	.	.	.	.	.	AGRA_08476_AGRAM,AGRA_18560_AGRAM,AGRA_22453_AGRAM,AT2G04750.1_ATHA,AT4G26700.2_ATHA,AT5G35700.1_ATHA,AT5G48460.1_ATHA,AT5G55400.1_ATHA,Aqcoe4G196300.1.p_ACO,Aqcoe4G281200.2.p_ACO,CD-2835754928_CDEM,CD-2835793718_CDEM,CD-2835810818_CDEM,GSMUA_Achr11P10040_001_MAC,GSMUA_Achr3P03940_001_MAC,GSMUA_Achr5P25390_001_MAC,GSMUA_Achr6P03480_001_MAC,GSMUA_Achr7P16910_001_MAC,GSMUA_Achr8P01010_001_MAC,GSVIV…
536	.	.	.	.	.	AGRA_09249_AGRAM,Aqcoe2G395300.5.p_ACO,Aqcoe2G395400.1.p_ACO,Aqcoe4G009500.1.p_ACO,Aqcoe4G080200.1.p_ACO,Aqcoe4G114800.1.p_ACO,Aqcoe4G241200.1.p_ACO,Aqcoe4G241500.1.p_ACO,Aqcoe4G242000.1.p_ACO,Aqcoe4G287300.1.p_ACO,Aqcoe7G434700.1.p_ACO,Aqcoe7G435000.1.p_ACO,CD-2835796736_CDEM,CD-2835796739_CDEM,CD-2835798881_CDEM,GSMUA_Achr5P24000_001_MAC,GSMUA_Achr6P31060_001_MAC,GSMUA_Achr8P20220_001_MAC,GSMUA…
537	.	.	.	.	.	AGRA_11001_AGRAM,AT1G18390.2_ATHA,AT1G25390.1_ATHA,AT1G66880.1_ATHA,AT5G38210.1_ATHA,Aqcoe3G026900.1.p_ACO,Aqcoe3G027200.1.p_ACO,CD-2835750995_CDEM,CD-2835812063_CDEM,GSMUA_Achr1P23150_001_MAC,GSMUA_Achr2P22610_001_MAC,GSMUA_Achr4P13730_001_MAC,GSMUA_Achr9P21440_001_MAC,GSVIVT01008327001_VVIN,GSVIVT01011849001_VVIN,GSVIVT01011850001_VVIN,KMZ67423.1_ZMARI,KMZ72692.1_ZMARI,KMZ75635.1_ZMARI,LOC_Os01…
538	.	.	.	.	.	AGRA_13579_AGRAM,AT1G09880.1_ATHA,AT1G09890.1_ATHA,AT1G09910.1_ATHA,AT2G22620.1_ATHA,AT4G24430.1_ATHA,AT4G37950.1_ATHA,AT4G38030.1_ATHA,Aqcoe1G229700.1.p_ACO,Aqcoe1G272400.1.p_ACO,Aqcoe3G130300.1.p_ACO,Aqcoe5G218200.1.p_ACO,Aqcoe5G218300.1.p_ACO,Aqcoe6G070700.1.p_ACO,Aqcoe6G070800.1.p_ACO,Aqcoe6G070900.1.p_ACO,CD-2835753623_CDEM,CD-2835794030_CDEM,CD-2835794033_CDEM,CD-2835826346_CDEM,GSMUA_Achr1…
539	.	.	.	.	.	AGRA_16907_AGRAM,AGRA_19215_AGRAM,AT1G21590.1_ATHA,AT1G77280.1_ATHA,AT2G16750.1_ATHA,AT4G35030.3_ATHA,AT5G63940.1_ATHA,Aqcoe5G264200.1.p_ACO,Aqcoe6G220800.4.p_ACO,Aqcoe7G052600.1.p_ACO,CD-2835738185_CDEM,CD-2835777518_CDEM,CD-2835809123_CDEM,GSMUA_Achr11P22510_001_MAC,GSMUA_Achr1P02390_001_MAC,GSMUA_Achr4P25730_001_MAC,GSMUA_Achr5P18920_001_MAC,GSMUA_Achr6P18680_001_MAC,GSMUA_Achr6P25830_001_MAC,…
540	.	.	.	.	.	AGRA_17260_AGRAM,AGRA_19526_AGRAM,AGRA_21108_AGRAM,AT1G13140.1_ATHA,AT1G13150.1_ATHA,AT1G24540.1_ATHA,AT3G26125.1_ATHA,AT5G08250.1_ATHA,AT5G23190.1_ATHA,Aqcoe2G117500.1.p_ACO,Aqcoe3G434200.1.p_ACO,CD-2835770138_CDEM,CD-2835770147_CDEM,CD-2835795128_CDEM,GSMUA_Achr10P16690_001_MAC,GSMUA_Achr1P01940_001_MAC,GSMUA_Achr2P11390_001_MAC,GSMUA_Achr4P25410_001_MAC,GSMUA_Achr4P29440_001_MAC,GSVIVT01012056…
541	.	.	.	.	.	CD-2835743123_CDEM,CD-2835743219_CDEM,CD-2835743585_CDEM,CD-2835750140_CDEM,CD-2835750413_CDEM,CD-2835784049_CDEM,CD-2835784631_CDEM,CD-2835784808_CDEM,CD-2835804623_CDEM,CD-2835807587_CDEM,CD-2835807590_CDEM,CD-2835808751_CDEM,CD-2835812303_CDEM,CD-2835813902_CDEM,CD-2835814094_CDEM,CD-2835814247_CDEM,CD-2835814313_CDEM,CD-2835814316_CDEM,CD-2835814697_CDEM,CD-2835814898_CDEM,CD-2835814973_CDEM,…
542	.	.	.	.	.	Pm000047_PMUM,Pm000452_PMUM,Pm001485_PMUM,Pm001523_PMUM,Pm001590_PMUM,Pm001741_PMUM,Pm001892_PMUM,Pm002188_PMUM,Pm004410_PMUM,Pm006486_PMUM,Pm006830_PMUM,Pm007381_PMUM,Pm007409_PMUM,Pm007835_PMUM,Pm008603_PMUM,Pm012321_PMUM,Pm012445_PMUM,Pm012446_PMUM,Pm012447_PMUM,Pm012448_PMUM,Pm012652_PMUM,Pm013970_PMUM,Pm014744_PMUM,Pm015376_PMUM,Pm015377_PMUM,Pm016668_PMUM,Pm017053_PMUM,Pm017827_PMUM,Pm02152…
543	.	.	.	.	.	AGRA_00147_AGRAM,AGRA_02248_AGRAM,AT1G68640.1_ATHA,AT3G12250.4_ATHA,AT5G06950.3_ATHA,AT5G06960.1_ATHA,Aqcoe1G046800.1.p_ACO,Aqcoe2G043600.1.p_ACO,CD-2835759266_CDEM,CD-2835761612_CDEM,CD-2835785825_CDEM,CD-2835805625_CDEM,CD-2835821186_CDEM,CD-2835822623_CDEM,GSMUA_Achr10P00340_001_MAC,GSMUA_Achr11P25140_001_MAC,GSMUA_Achr3P25020_001_MAC,GSMUA_Achr8P05800_001_MAC,GSMUA_Achr8P21670_001_MAC,GSMUA_A…
544	.	.	.	.	.	AGRA_00182_AGRAM,AGRA_00183_AGRAM,AGRA_02452_AGRAM,AT3G62760.1_ATHA,Aqcoe0191s0001.1.p_ACO,Aqcoe2G185600.1.p_ACO,Aqcoe2G303700.2.p_ACO,Aqcoe3G195200.1.p_ACO,Aqcoe5G083300.1.p_ACO,Aqcoe6G236700.1.p_ACO,Aqcoe6G236800.1.p_ACO,Aqcoe6G237100.1.p_ACO,Aqcoe6G237300.1.p_ACO,Aqcoe6G237400.1.p_ACO,Aqcoe6G237600.1.p_ACO,Aqcoe6G296400.1.p_ACO,Aqcoe6G310300.1.p_ACO,Aqcoe6G310400.1.p_ACO,Aqcoe6G310500.2.p_ACO,…
545	.	.	.	.	.	AGRA_01076_AGRAM,AGRA_09829_AGRAM,AGRA_17596_AGRAM,AT1G22410.1_ATHA,AT4G33510.1_ATHA,AT4G39980.1_ATHA,Aqcoe5G301900.1.p_ACO,Aqcoe6G079900.1.p_ACO,CD-2835742415_CDEM,CD-2835771869_CDEM,CD-2835798428_CDEM,GSMUA_Achr10P24720_001_MAC,GSMUA_Achr10P30380_001_MAC,GSMUA_Achr1P21510_001_MAC,GSMUA_Achr4P28940_001_MAC,GSMUA_Achr7P12720_001_MAC,GSVIVT01004278001_VVIN,GSVIVT01006634001_VVIN,GSVIVT01009070001_…
546	.	.	.	.	.	AGRA_01084_AGRAM,AGRA_04280_AGRAM,AGRA_05100_AGRAM,AT1G62830.1_ATHA,AT3G10390.1_ATHA,AT3G13682.1_ATHA,Aqcoe1G132200.1.p_ACO,Aqcoe1G333000.1.p_ACO,Aqcoe6G082300.1.p_ACO,CD-2835750002_CDEM,CD-2835767699_CDEM,CD-2835782969_CDEM,CD-2835801818_CDEM,CD-2835826457_CDEM,GSMUA_Achr4P25280_001_MAC,GSMUA_Achr5P26260_001_MAC,GSMUA_Achr9P14930_001_MAC,GSVIVT01014417001_VVIN,GSVIVT01015722001_VVIN,GSVIVT010162…
547	.	.	.	.	.	AGRA_02110_AGRAM,AGRA_02111_AGRAM,AGRA_18756_AGRAM,AGRA_18757_AGRAM,AT5G10760.1_ATHA,AT5G10770.1_ATHA,Aqcoe5G135100.1.p_ACO,Aqcoe5G135200.1.p_ACO,Aqcoe5G443800.1.p_ACO,CD-2835753467_CDEM,CD-2835753470_CDEM,CD-2835753473_CDEM,CD-2835811808_CDEM,GSMUA_Achr1P19480_001_MAC,GSMUA_Achr3P04070_001_MAC,GSMUA_Achr3P11930_001_MAC,GSMUA_Achr7P16890_001_MAC,GSVIVT01036013001_VVIN,KMZ73188.1_ZMARI,LOC_Os06g40…
548	.	.	.	.	.	AGRA_03946_AGRAM,AGRA_03948_AGRAM,AGRA_13317_AGRAM,AT1G03050.1_ATHA,AT2G25430.1_ATHA,AT4G02650.1_ATHA,AT4G32285.2_ATHA,Aqcoe5G235400.1.p_ACO,Aqcoe6G036900.1.p_ACO,Aqcoe7G348000.1.p_ACO,Aqcoe7G384500.1.p_ACO,CD-2835747188_CDEM,CD-2835779084_CDEM,CD-2835780017_CDEM,CD-2835799322_CDEM,GSMUA_Achr10P04550_001_MAC,GSMUA_Achr11P09010_001_MAC,GSMUA_Achr11P24410_001_MAC,GSMUA_Achr6P18600_001_MAC,GSMUA_Ach…
549	.	.	.	.	.	AGRA_04462_AGRAM,AGRA_10726_AGRAM,AGRA_15008_AGRAM,AGRA_15009_AGRAM,AT3G20500.1_ATHA,AT3G52780.1_ATHA,AT3G52810.1_ATHA,AT3G52820.1_ATHA,Aqcoe1G448900.1.p_ACO,Aqcoe2G138500.1.p_ACO,Aqcoe4G198300.1.p_ACO,CD-2835763847_CDEM,CD-2835776954_CDEM,GSMUA_Achr11P12470_001_MAC,GSMUA_Achr6P17340_001_MAC,GSMUA_Achr6P29400_001_MAC,GSMUA_Achr9P24970_001_MAC,GSVIVT01033822001_VVIN,GSVIVT01033823001_VVIN,GSVIVT01…
550	.	.	.	.	.	AGRA_05391_AGRAM,AGRA_07069_AGRAM,AGRA_21062_AGRAM,AT1G08040.1_ATHA,AT1G13000.1_ATHA,AT1G24570.1_ATHA,AT1G67850.2_ATHA,AT2G28310.3_ATHA,AT3G26440.2_ATHA,AT3G27470.1_ATHA,Aqcoe1G141800.1.p_ACO,Aqcoe3G141500.2.p_ACO,Aqcoe5G397600.3.p_ACO,CD-2835770180_CDEM,CD-2835800939_CDEM,CD-2835808010_CDEM,CD-2835824486_CDEM,GSMUA_Achr10P16780_001_MAC,GSMUA_Achr11P08800_001_MAC,GSMUA_Achr5P25550_001_MAC,GSMUA_A…
551	.	.	.	.	.	AGRA_05786_AGRAM,AGRA_07920_AGRAM,AGRA_07921_AGRAM,AT1G18880.1_ATHA,AT1G27080.1_ATHA,AT1G69860.1_ATHA,AT1G69870.1_ATHA,AT3G47960.1_ATHA,AT5G62680.1_ATHA,Aqcoe3G323200.1.p_ACO,Aqcoe3G323300.4.p_ACO,Aqcoe3G323500.1.p_ACO,CD-2835756302_CDEM,GSMUA_Achr2P12500_001_MAC,GSMUA_Achr4P22320_001_MAC,GSMUA_Achr5P15010_001_MAC,GSMUA_Achr5P15030_001_MAC,GSMUA_Achr7P01710_001_MAC,GSVIVT01008072001_VVIN,GSVIVT01…
552	.	.	.	.	.	AGRA_06096_AGRAM,AGRA_12168_AGRAM,AGRA_14899_AGRAM,AGRA_14901_AGRAM,AGRA_14903_AGRAM,AGRA_14906_AGRAM,AGRA_16040_AGRAM,AT5G24090.1_ATHA,Aqcoe1G440700.1.p_ACO,Aqcoe3G432700.1.p_ACO,Aqcoe3G432800.1.p_ACO,Aqcoe5G441800.1.p_ACO,Aqcoe7G383000.1.p_ACO,CD-2835740285_CDEM,CD-2835740291_CDEM,CD-2835768575_CDEM,CD-2835768578_CDEM,CD-2835768611_CDEM,CD-2835785939_CDEM,CD-2835826640_CDEM,GSMUA_Achr8P32950_00…
553	.	.	.	.	.	AGRA_06250_AGRAM,AGRA_18854_AGRAM,AGRA_20838_AGRAM,AT1G55810.1_ATHA,AT3G27190.1_ATHA,AT3G27440.1_ATHA,AT4G26510.1_ATHA,AT5G40870.1_ATHA,Aqcoe1G377300.1.p_ACO,Aqcoe5G395100.1.p_ACO,Aqcoe7G013000.1.p_ACO,CD-2835745529_CDEM,CD-2835787241_CDEM,CD-2835801038_CDEM,CD-2835801704_CDEM,GSMUA_Achr4P15950_001_MAC,GSMUA_Achr5P25140_001_MAC,GSMUA_Achr8P34310_001_MAC,GSMUA_AchrUn_randomP00590_001_MAC,GSVIVT010…
554	.	.	.	.	.	AGRA_08280_AGRAM,AGRA_08387_AGRAM,AGRA_11091_AGRAM,AGRA_19832_AGRAM,AT3G18390.1_ATHA,AT3G23070.1_ATHA,AT4G14510.1_ATHA,AT4G29750.1_ATHA,Aqcoe3G401600.1.p_ACO,Aqcoe5G038400.1.p_ACO,Aqcoe7G424500.1.p_ACO,CD-2835746948_CDEM,CD-2835747836_CDEM,CD-2835788999_CDEM,CD-2835812117_CDEM,CD-2835813266_CDEM,GSMUA_Achr3P26360_001_MAC,GSMUA_Achr3P29330_001_MAC,GSVIVT01008296001_VVIN,GSVIVT01015193001_VVIN,GSVI…
555	.	.	.	.	.	AGRA_12132_AGRAM,AGRA_20818_AGRAM,AGRA_20819_AGRAM,AT1G13750.1_ATHA,AT4G24890.1_ATHA,AT5G50400.1_ATHA,Aqcoe2G221000.1.p_ACO,Aqcoe3G061200.1.p_ACO,Aqcoe5G358500.1.p_ACO,Aqcoe7G104300.1.p_ACO,CD-2835765920_CDEM,CD-2835773672_CDEM,GSMUA_Achr11P19570_001_MAC,GSMUA_Achr3P15950_001_MAC,GSMUA_Achr4P32800_001_MAC,GSVIVT01008539001_VVIN,GSVIVT01008541001_VVIN,GSVIVT01012220001_VVIN,KMZ56515.1_ZMARI,KMZ580…
556	.	.	.	.	.	AGRA_12754_AGRAM,AGRA_12755_AGRAM,AGRA_12758_AGRAM,AGRA_12759_AGRAM,AGRA_12760_AGRAM,AGRA_12761_AGRAM,AGRA_12762_AGRAM,AGRA_12763_AGRAM,AGRA_12767_AGRAM,AGRA_12768_AGRAM,AGRA_12769_AGRAM,AGRA_12772_AGRAM,AT5G46230.1_ATHA,Aqcoe1G191200.1.p_ACO,CD-2835796547_CDEM,CD-2835797405_CDEM,GSMUA_Achr10P00990_001_MAC,GSMUA_Achr10P21610_001_MAC,GSMUA_Achr7P13960_001_MAC,GSMUA_Achr7P26210_001_MAC,GSMUA_Achr7P…
557	.	.	.	.	.	AGRA_16001_AGRAM,AGRA_16002_AGRAM,AGRA_17642_AGRAM,AT4G17490.1_ATHA,AT5G47230.1_ATHA,AT5G51190.1_ATHA,AT5G61600.1_ATHA,Aqcoe2G363000.1.p_ACO,Aqcoe3G269000.1.p_ACO,Aqcoe3G269100.1.p_ACO,Aqcoe6G224300.1.p_ACO,CD-2835757697_CDEM,GSMUA_Achr1P00480_001_MAC,GSMUA_Achr1P00490_001_MAC,GSMUA_Achr2P10490_001_MAC,GSMUA_Achr7P06910_001_MAC,GSVIVT01013905001_VVIN,GSVIVT01013913001_VVIN,GSVIVT01013914001_VVIN,…
558	.	.	.	.	.	AGRA_17160_AGRAM,AGRA_19437_AGRAM,AT1G14580.2_ATHA,AT2G02070.1_ATHA,AT2G02080.1_ATHA,Aqcoe3G427600.2.p_ACO,CD-2835738506_CDEM,CD-2835746006_CDEM,CD-2835764702_CDEM,CD-2835766136_CDEM,CD-2835780923_CDEM,CD-2835781106_CDEM,GSMUA_Achr10P07180_001_MAC,GSMUA_Achr11P07460_001_MAC,GSMUA_Achr1P02080_001_MAC,GSMUA_Achr1P07110_001_MAC,GSMUA_Achr1P17940_001_MAC,GSMUA_Achr3P13990_001_MAC,GSMUA_Achr4P04310_00…
559	.	.	.	.	.	AGRA_17334_AGRAM,AGRA_19596_AGRAM,AGRA_19597_AGRAM,AT5G08370.1_ATHA,AT5G08380.1_ATHA,Aqcoe3G443300.1.p_ACO,Aqcoe3G443400.1.p_ACO,Aqcoe3G443600.1.p_ACO,CD-2835749015_CDEM,CD-2835769466_CDEM,GSMUA_Achr1P00020_001_MAC,GSMUA_Achr2P10630_001_MAC,GSMUA_Achr4P29920_001_MAC,GSMUA_Achr8P13760_001_MAC,GSMUA_Achr8P25510_001_MAC,GSVIVT01006484001_VVIN,GSVIVT01034333001_VVIN,GSVIVT01034334001_VVIN,GSVIVT01034…
560	.	.	.	.	.	AGRA_17732_AGRAM,AT1G12100.1_ATHA,AT1G62510.1_ATHA,AT2G45180.1_ATHA,AT4G12510.1_ATHA,AT4G12520.1_ATHA,Aqcoe1986s0001.1.p_ACO,Aqcoe1G034800.1.p_ACO,Aqcoe1G035200.1.p_ACO,Aqcoe1G038500.1.p_ACO,Aqcoe1G038600.1.p_ACO,Aqcoe1G041700.1.p_ACO,Aqcoe1G293500.1.p_ACO,Aqcoe2G052600.1.p_ACO,Aqcoe2G056200.1.p_ACO,Aqcoe2G185700.1.p_ACO,Aqcoe4G133000.1.p_ACO,Aqcoe4G276800.1.p_ACO,Aqcoe4G276900.1.p_ACO,Aqcoe4G310…
561	.	.	.	.	.	AGRA_18074_AGRAM,AGRA_18075_AGRAM,AT1G12740.2_ATHA,Aqcoe1G050800.1.p_ACO,Aqcoe1G050900.1.p_ACO,Aqcoe2G283400.1.p_ACO,Aqcoe4G162700.1.p_ACO,Aqcoe4G250300.1.p_ACO,Aqcoe5G245500.1.p_ACO,Aqcoe7G044900.1.p_ACO,GSMUA_Achr5P10490_001_MAC,GSMUA_Achr5P10500_001_MAC,GSVIVT01003834001_VVIN,GSVIVT01003835001_VVIN,GSVIVT01008670001_VVIN,GSVIVT01010605001_VVIN,GSVIVT01010606001_VVIN,GSVIVT01013354001_VVIN,GSVI…
562	.	.	.	.	.	ChrUn.fgenesh.mRNA.4_OSA,LOC_Os01g29507.1_OSA,LOC_Os01g40780.1_OSA,LOC_Os02g17790.1_OSA,LOC_Os02g24050.1_OSA,LOC_Os02g24880.1_OSA,LOC_Os02g25160.1_OSA,LOC_Os02g25350.1_OSA,LOC_Os03g32460.1_OSA,LOC_Os03g35894.1_OSA,LOC_Os03g38110.1_OSA,LOC_Os04g07440.1_OSA,LOC_Os04g10080.1_OSA,LOC_Os04g13080.1_OSA,LOC_Os04g18310.1_OSA,LOC_Os04g18990.1_OSA,LOC_Os05g12540.1_OSA,LOC_Os05g17400.1_OSA,LOC_Os05g20630.1_…
563	.	.	.	.	.	LOC_Os02g20590.1_OSA,LOC_Os02g20620.1_OSA,LOC_Os02g20690.1_OSA,LOC_Os02g20720.1_OSA,LOC_Os04g35310.1_OSA,LOC_Os04g35370.1_OSA,LOC_Os10g28760.1_OSA,LOC_Os10g28770.1_OSA,LOC_Os10g28780.1_OSA,LOC_Os10g28790.1_OSA,LOC_Os10g28810.1_OSA,LOC_Os10g28820.1_OSA,LOC_Os10g28860.1_OSA,LOC_Os10g28990.1_OSA,LOC_Os10g29020.1_OSA,LOC_Os10g29050.1_OSA,LOC_Os10g29100.1_OSA,LOC_Os10g29110.1_OSA,LOC_Os10g29120.1_OSA,…
564	.	.	.	.	.	AGRA_03943_AGRAM,AGRA_21383_AGRAM,AT1G05640.1_ATHA,AT1G07710.1_ATHA,AT2G31820.1_ATHA,AT5G02620.1_ATHA,AT5G60070.1_ATHA,Aqcoe1G478400.1.p_ACO,Aqcoe2G174100.1.p_ACO,Aqcoe2G438100.1.p_ACO,CD-2835739124_CDEM,CD-2835760325_CDEM,CD-2835768425_CDEM,CD-2835778520_CDEM,CD-2835796940_CDEM,GSMUA_Achr11P11220_001_MAC,GSMUA_Achr11P19300_001_MAC,GSMUA_Achr6P33230_001_MAC,GSMUA_Achr8P02120_001_MAC,GSMUA_Achr9P0…
565	.	.	.	.	.	AGRA_04414_AGRAM,AGRA_10786_AGRAM,AGRA_11763_AGRAM,AGRA_11768_AGRAM,AGRA_15212_AGRAM,AGRA_15213_AGRAM,AT1G65350.1_ATHA,AT3G09790.1_ATHA,AT4G02890.4_ATHA,AT4G05320.2_ATHA,AT5G03240.1_ATHA,AT5G20620.1_ATHA,AT5G37640.1_ATHA,Aqcoe1G120500.1.p_ACO,Aqcoe1G120700.1.p_ACO,Aqcoe1G292800.2.p_ACO,Aqcoe1G363000.1.p_ACO,Aqcoe1G364100.1.p_ACO,Aqcoe1G364300.1.p_ACO,Aqcoe3G170100.1.p_ACO,Aqcoe3G239100.1.p_ACO,Aq…
566	.	.	.	.	.	AGRA_04855_AGRAM,AGRA_07697_AGRAM,AGRA_07704_AGRAM,AT2G37670.1_ATHA,AT3G15470.1_ATHA,AT5G02430.1_ATHA,AT5G54200.1_ATHA,Aqcoe1G317300.1.p_ACO,Aqcoe3G350400.1.p_ACO,Aqcoe4G145800.1.p_ACO,CD-2835773042_CDEM,CD-2835793220_CDEM,CD-2835819224_CDEM,CD-2835822476_CDEM,CD-2835825476_CDEM,GSMUA_Achr11P01890_001_MAC,GSMUA_Achr11P22110_001_MAC,GSMUA_Achr1P00080_001_MAC,GSMUA_Achr1P17680_001_MAC,GSMUA_Achr5P1…
567	.	.	.	.	.	AGRA_04863_AGRAM,AGRA_13554_AGRAM,AGRA_13555_AGRAM,AGRA_21973_AGRAM,AT2G22590.1_ATHA,AT5G49690.1_ATHA,AT5G65550.1_ATHA,Aqcoe4G219700.1.p_ACO,Aqcoe5G141400.1.p_ACO,Aqcoe5G141500.1.p_ACO,Aqcoe5G409800.1.p_ACO,Aqcoe6G090500.1.p_ACO,Aqcoe6G090600.1.p_ACO,Aqcoe6G090700.1.p_ACO,Aqcoe6G090800.1.p_ACO,Aqcoe6G091100.1.p_ACO,Aqcoe6G091300.1.p_ACO,Aqcoe6G091400.1.p_ACO,GSMUA_Achr7P03240_001_MAC,GSMUA_Achr7P…
568	.	.	.	.	.	AGRA_05746_AGRAM,AGRA_05807_AGRAM,AGRA_08887_AGRAM,AT2G42520.1_ATHA,AT3G58510.3_ATHA,AT3G58570.1_ATHA,Aqcoe1G050300.4.p_ACO,Aqcoe2G054100.1.p_ACO,Aqcoe6G171600.1.p_ACO,Aqcoe7G275300.1.p_ACO,CD-2835739544_CDEM,CD-2835761513_CDEM,CD-2835789086_CDEM,CD-2835802346_CDEM,GSMUA_Achr4P17320_001_MAC,GSMUA_Achr5P06030_001_MAC,GSMUA_Achr5P14880_001_MAC,GSMUA_Achr6P29700_001_MAC,GSMUA_Achr8P15350_001_MAC,GSV…
569	.	.	.	.	.	AGRA_05819_AGRAM,AT3G15720.1_ATHA,AT4G35670.1_ATHA,AT5G27530.1_ATHA,AT5G44830.1_ATHA,AT5G44840.1_ATHA,Aqcoe3G217800.1.p_ACO,Aqcoe7G389200.1.p_ACO,Aqcoe7G389300.1.p_ACO,Aqcoe7G389400.1.p_ACO,CD-2835750764_CDEM,CD-2835754016_CDEM,CD-2835754019_CDEM,CD-2835754022_CDEM,CD-2835765044_CDEM,GSMUA_Achr4P06370_001_MAC,GSMUA_Achr4P13200_001_MAC,GSMUA_Achr9P22320_001_MAC,GSVIVT01017302001_VVIN,GSVIVT0101730…
570	.	.	.	.	.	AGRA_08191_AGRAM,AGRA_17761_AGRAM,AT1G62710.1_ATHA,AT2G25940.1_ATHA,AT4G32940.1_ATHA,Aqcoe7G077700.1.p_ACO,Aqcoe7G415500.1.p_ACO,CD-2835737648_CDEM,CD-2835772898_CDEM,CD-2835799004_CDEM,CD-2835809594_CDEM,GSMUA_Achr11P03760_001_MAC,GSMUA_Achr1P28140_001_MAC,GSMUA_Achr4P15760_001_MAC,GSMUA_Achr4P24670_001_MAC,GSMUA_Achr6P35740_001_MAC,GSMUA_Achr7P24250_001_MAC,GSVIVT01006037001_VVIN,GSVIVT01029564…
571	.	.	.	.	.	AGRA_10373_AGRAM,AGRA_10381_AGRAM,AT1G56190.1_ATHA,AT1G79550.2_ATHA,AT3G12780.1_ATHA,Aqcoe1G164100.1.p_ACO,Aqcoe1G164300.1.p_ACO,Aqcoe3G019700.1.p_ACO,CD-2835772076_CDEM,CD-2835774188_CDEM,CD-2835795590_CDEM,CD-2835813149_CDEM,GSMUA_Achr11P18370_001_MAC,GSMUA_Achr1P25780_001_MAC,GSMUA_Achr4P33150_001_MAC,GSMUA_Achr5P00330_001_MAC,GSMUA_Achr6P00200_001_MAC,GSMUA_Achr8P33470_001_MAC,GSVIVT010367730…
572	.	.	.	.	.	AGRA_10862_AGRAM,AGRA_18531_AGRAM,AGRA_22430_AGRAM,AT1G61680.1_ATHA,Aqcoe1G313700.1.p_ACO,Aqcoe1G370100.1.p_ACO,Aqcoe1G371400.1.p_ACO,Aqcoe1G371800.1.p_ACO,Aqcoe1G372000.1.p_ACO,GSMUA_Achr11P18660_001_MAC,GSMUA_Achr2P03420_001_MAC,GSMUA_Achr9P21010_001_MAC,GSVIVT01000410001_VVIN,GSVIVT01000414001_VVIN,GSVIVT01005217001_VVIN,GSVIVT01005221001_VVIN,GSVIVT01005268001_VVIN,GSVIVT01005271001_VVIN,GSVI…
573	.	.	.	.	.	AGRA_11278_AGRAM,AGRA_12356_AGRAM,AT1G27500.1_ATHA,AT3G27960.1_ATHA,AT4G10840.1_ATHA,Aqcoe3G120300.1.p_ACO,Aqcoe7G006700.1.p_ACO,CD-2835739313_CDEM,CD-2835747677_CDEM,CD-2835769643_CDEM,CD-2835778853_CDEM,CD-2835784841_CDEM,CD-2835799535_CDEM,GSMUA_Achr10P15110_001_MAC,GSMUA_Achr10P20360_001_MAC,GSMUA_Achr2P09630_001_MAC,GSVIVT01007760001_VVIN,GSVIVT01019602001_VVIN,GSVIVT01027175001_VVIN,GSVIVT0…
574	.	.	.	.	.	AGRA_12201_AGRAM,AGRA_14862_AGRAM,AGRA_14863_AGRAM,AGRA_14987_AGRAM,AT2G46370.4_ATHA,AT4G03400.1_ATHA,Aqcoe1G322900.1.p_ACO,Aqcoe7G015900.1.p_ACO,CD-2835755267_CDEM,CD-2835781250_CDEM,CD-2835800342_CDEM,CD-2835805820_CDEM,GSMUA_Achr1P08850_001_MAC,GSMUA_Achr3P32010_001_MAC,GSMUA_Achr4P08460_001_MAC,GSMUA_Achr4P15630_001_MAC,GSMUA_Achr8P25040_001_MAC,GSVIVT01027057001_VVIN,GSVIVT01030558001_VVIN,K…
575	.	.	.	.	.	AGRA_13028_AGRAM,AGRA_21512_AGRAM,AGRA_21513_AGRAM,AGRA_21521_AGRAM,AT2G15480.2_ATHA,AT2G15490.1_ATHA,AT4G34131.1_ATHA,AT4G34135.1_ATHA,AT4G34138.1_ATHA,Aqcoe4G049000.1.p_ACO,Aqcoe4G049500.1.p_ACO,Aqcoe6G132900.1.p_ACO,Aqcoe6G133000.1.p_ACO,Aqcoe6G133100.1.p_ACO,Aqcoe6G133200.1.p_ACO,Aqcoe6G133400.1.p_ACO,Aqcoe7G280800.1.p_ACO,CD-2835803528_CDEM,GSMUA_Achr7P25630_001_MAC,GSVIVT01009449001_VVIN,KM…
576	.	.	.	.	.	AGRA_13524_AGRAM,AGRA_21955_AGRAM,AT2G44100.1_ATHA,AT3G59920.1_ATHA,AT5G09550.1_ATHA,Aqcoe5G000200.1.p_ACO,Aqcoe5G169700.1.p_ACO,CD-2835764846_CDEM,CD-2835765203_CDEM,CD-2835783449_CDEM,CD-2835796910_CDEM,CD-2835800441_CDEM,GSMUA_Achr10P02530_001_MAC,GSMUA_Achr10P04310_001_MAC,GSMUA_Achr10P22790_001_MAC,GSMUA_Achr6P18380_001_MAC,GSMUA_Achr7P23620_001_MAC,GSMUA_Achr9P03980_001_MAC,GSVIVT0100593200…
577	.	.	.	.	.	AGRA_15004_AGRAM,AGRA_23250_AGRAM,AT3G44540.1_ATHA,AT3G44550.1_ATHA,AT3G44560.1_ATHA,AT4G33790.1_ATHA,AT5G22500.1_ATHA,Aqcoe2G134700.1.p_ACO,Aqcoe2G135400.1.p_ACO,Aqcoe2G135500.1.p_ACO,Aqcoe2G135700.1.p_ACO,Aqcoe2G135900.1.p_ACO,Aqcoe2G136000.1.p_ACO,GSMUA_Achr6P19330_001_MAC,GSMUA_Achr9P29790_001_MAC,GSMUA_Achr9P29800_001_MAC,GSMUA_Achr9P29810_001_MAC,GSMUA_Achr9P29830_001_MAC,GSVIVT01036171001_…
578	.	.	.	.	.	AGRA_18642_AGRAM,AGRA_21444_AGRAM,AT1G20960.2_ATHA,AT2G42270.1_ATHA,AT5G61140.2_ATHA,Aqcoe1G390900.1.p_ACO,Aqcoe3G251700.1.p_ACO,Aqcoe3G257300.1.p_ACO,Aqcoe3G365000.2.p_ACO,Aqcoe4G190300.1.p_ACO,Aqcoe7G345800.1.p_ACO,CD-2835748892_CDEM,CD-2835748895_CDEM,CD-2835763607_CDEM,CD-2835763610_CDEM,CD-2835824534_CDEM,CD-2835824537_CDEM,GSMUA_Achr3P29700_001_MAC,GSMUA_Achr8P28180_001_MAC,GSVIVT0100787500…
579	.	.	.	.	.	Aqcoe2G114800.1.p_ACO,Aqcoe6G218400.1.p_ACO,Aqcoe6G282200.1.p_ACO,ChrUn.fgenesh.mRNA.78_OSA,LOC_Os01g05330.1_OSA,LOC_Os01g09330.1_OSA,LOC_Os01g26960.1_OSA,LOC_Os01g54280.1_OSA,LOC_Os01g61335.1_OSA,LOC_Os01g70480.1_OSA,LOC_Os02g07860.1_OSA,LOC_Os02g18530.1_OSA,LOC_Os02g26760.1_OSA,LOC_Os02g32050.1_OSA,LOC_Os02g50870.1_OSA,LOC_Os03g25560.1_OSA,LOC_Os03g29330.1_OSA,LOC_Os03g39190.1_OSA,LOC_Os03g4116…
580	.	.	.	.	.	AGRA_00428_AGRAM,AGRA_13501_AGRAM,AGRA_19652_AGRAM,AT3G17360.1_ATHA,AT3G19050.1_ATHA,AT3G44050.1_ATHA,Aqcoe2G069400.1.p_ACO,Aqcoe2G162700.1.p_ACO,Aqcoe5G172600.1.p_ACO,Aqcoe5G296100.1.p_ACO,CD-2835741254_CDEM,CD-2835753575_CDEM,CD-2835753578_CDEM,CD-2835764831_CDEM,CD-2835775766_CDEM,CD-2835799076_CDEM,GSMUA_Achr10P08290_001_MAC,GSMUA_Achr6P23180_001_MAC,GSMUA_Achr9P26550_001_MAC,GSVIVT0101766900…
581	.	.	.	.	.	AGRA_01629_AGRAM,AGRA_04387_AGRAM,AGRA_10819_AGRAM,AT1G03380.1_ATHA,AT1G54710.1_ATHA,AT5G54730.1_ATHA,Aqcoe1G364600.1.p_ACO,Aqcoe1G364900.1.p_ACO,Aqcoe2G320400.1.p_ACO,CD-2835753062_CDEM,CD-2835791132_CDEM,CD-2835800579_CDEM,CD-2835825113_CDEM,GSMUA_Achr10P12510_001_MAC,GSMUA_Achr6P00540_001_MAC,GSMUA_Achr6P08380_001_MAC,GSMUA_Achr6P16140_001_MAC,GSMUA_Achr9P24800_001_MAC,GSVIVT01011044001_VVIN,G…
582	.	.	.	.	.	AGRA_01641_AGRAM,AGRA_01713_AGRAM,AGRA_02354_AGRAM,AGRA_03513_AGRAM,AGRA_03707_AGRAM,AGRA_07453_AGRAM,AGRA_10180_AGRAM,AGRA_10398_AGRAM,AGRA_10405_AGRAM,AGRA_11067_AGRAM,AGRA_12721_AGRAM,AGRA_12907_AGRAM,AGRA_13229_AGRAM,AGRA_13850_AGRAM,AGRA_13929_AGRAM,AGRA_14610_AGRAM,AGRA_14631_AGRAM,AGRA_15915_AGRAM,AGRA_16378_AGRAM,AGRA_16702_AGRAM,AGRA_17721_AGRAM,AGRA_18019_AGRAM,AGRA_18930_AGRAM,AGRA_224…
583	.	.	.	.	.	AGRA_02791_AGRAM,AGRA_02792_AGRAM,AGRA_02807_AGRAM,AGRA_17897_AGRAM,Aqcoe2G262100.1.p_ACO,Aqcoe2G262200.1.p_ACO,Aqcoe2G262300.1.p_ACO,Aqcoe2G262400.1.p_ACO,Aqcoe2G262500.1.p_ACO,Aqcoe2G262600.1.p_ACO,Aqcoe2G262700.1.p_ACO,GSMUA_Achr11P04850_001_MAC,GSMUA_Achr8P10830_001_MAC,GSVIVT01028197001_VVIN,GSVIVT01031311001_VVIN,GSVIVT01031312001_VVIN,LOC_Os05g04490.1_OSA,Lchi06331_LCH,Lchi06332_LCH,Lchi06…
584	.	.	.	.	.	AGRA_03598_AGRAM,AGRA_07961_AGRAM,AGRA_15120_AGRAM,AGRA_22286_AGRAM,AT2G25737.1_ATHA,Aqcoe6G116600.1.p_ACO,Aqcoe7G175300.1.p_ACO,CD-2835767123_CDEM,CD-2835809804_CDEM,GSMUA_Achr10P26380_001_MAC,GSMUA_Achr2P15360_001_MAC,GSMUA_Achr3P30510_001_MAC,GSMUA_Achr4P15550_001_MAC,GSMUA_Achr6P05790_001_MAC,GSMUA_Achr7P10890_001_MAC,GSMUA_Achr7P24830_001_MAC,GSVIVT01017062001_VVIN,GSVIVT01018980001_VVIN,GSV…
585	.	.	.	.	.	AGRA_04049_AGRAM,AGRA_20197_AGRAM,AT1G07570.3_ATHA,AT2G28930.1_ATHA,AT5G02290.1_ATHA,Aqcoe1G458700.2.p_ACO,Aqcoe1G483000.1.p_ACO,Aqcoe2G151700.1.p_ACO,CD-2835744809_CDEM,CD-2835759512_CDEM,CD-2835767003_CDEM,CD-2835787631_CDEM,CD-2835821090_CDEM,CD-2835822698_CDEM,GSMUA_Achr10P00870_001_MAC,GSMUA_Achr10P22680_001_MAC,GSMUA_Achr11P24360_001_MAC,GSMUA_Achr6P15230_001_MAC,GSMUA_Achr8P02170_001_MAC,G…
586	.	.	.	.	.	AGRA_04378_AGRAM,AGRA_10822_AGRAM,AGRA_12091_AGRAM,AGRA_18698_AGRAM,AT3G01040.1_ATHA,AT5G15470.1_ATHA,AT5G54690.1_ATHA,Aqcoe1G365400.1.p_ACO,Aqcoe3G358800.1.p_ACO,CD-2835745697_CDEM,CD-2835787388_CDEM,GSMUA_Achr2P13530_001_MAC,GSMUA_Achr4P23320_001_MAC,GSMUA_Achr4P32610_001_MAC,GSMUA_Achr4P33560_001_MAC,GSMUA_Achr5P01660_001_MAC,GSMUA_Achr6P00550_001_MAC,GSMUA_Achr7P00590_001_MAC,GSVIVT0101150000…
587	.	.	.	.	.	AGRA_04532_AGRAM,AGRA_05354_AGRAM,AT1G08620.1_ATHA,AT1G30810.1_ATHA,AT2G34880.1_ATHA,AT4G20400.1_ATHA,Aqcoe1G176500.1.p_ACO,Aqcoe2G375400.1.p_ACO,Aqcoe5G024300.1.p_ACO,CD-2835752318_CDEM,CD-2835753260_CDEM,CD-2835753263_CDEM,CD-2835805217_CDEM,CD-2835819161_CDEM,GSMUA_Achr1P05670_001_MAC,GSMUA_Achr1P09250_001_MAC,GSMUA_Achr6P19910_001_MAC,GSMUA_Achr9P30480_001_MAC,GSVIVT01023517001_VVIN,GSVIVT010…
588	.	.	.	.	.	AGRA_05075_AGRAM,AGRA_13089_AGRAM,AT1G08090.1_ATHA,AT1G08100.1_ATHA,AT1G12940.1_ATHA,AT3G45060.1_ATHA,AT5G14570.1_ATHA,AT5G60770.1_ATHA,AT5G60780.1_ATHA,Aqcoe1G135500.1.p_ACO,Aqcoe1G135600.1.p_ACO,Aqcoe3G278300.1.p_ACO,Aqcoe3G278400.1.p_ACO,CD-2835761855_CDEM,CD-2835761861_CDEM,CD-2835801653_CDEM,CD-2835801656_CDEM,GSMUA_Achr11P01970_001_MAC,GSMUA_Achr1P25450_001_MAC,GSMUA_Achr4P06400_001_MAC,GSM…
589	.	.	.	.	.	AGRA_05765_AGRAM,AGRA_08894_AGRAM,AGRA_13531_AGRAM,AGRA_21960_AGRAM,AT1G10385.1_ATHA,AT4G33630.2_ATHA,AT5G49830.2_ATHA,Aqcoe3G316400.3.p_ACO,Aqcoe6G093300.5.p_ACO,Aqcoe7G256200.1.p_ACO,CD-2835741980_CDEM,CD-2835774440_CDEM,CD-2835789710_CDEM,CD-2835793943_CDEM,CD-2835793946_CDEM,GSMUA_Achr2P12490_001_MAC,GSMUA_Achr4P17210_001_MAC,GSMUA_Achr5P10980_001_MAC,GSVIVT01012510001_VVIN,GSVIVT01016127001_…
590	.	.	.	.	.	AGRA_07725_AGRAM,AT1G14070.1_ATHA,AT1G14080.1_ATHA,AT1G14100.1_ATHA,AT1G14110.1_ATHA,AT1G74420.2_ATHA,AT2G03210.1_ATHA,AT2G03220.1_ATHA,AT2G15350.1_ATHA,AT2G15370.1_ATHA,AT2G15390.2_ATHA,Aqcoe3G347100.1.p_ACO,Aqcoe3G347200.1.p_ACO,Aqcoe3G347300.1.p_ACO,Aqcoe3G347400.1.p_ACO,Aqcoe3G351600.1.p_ACO,Aqcoe6G249700.1.p_ACO,CD-2835756629_CDEM,CD-2835756632_CDEM,CD-2835760817_CDEM,CD-2835788003_CDEM,GSMU…
591	.	.	.	.	.	AGRA_08489_AGRAM,AGRA_11779_AGRAM,AGRA_18762_AGRAM,AT1G16220.1_ATHA,AT1G79630.1_ATHA,AT3G02750.3_ATHA,AT5G36250.1_ATHA,Aqcoe2G421700.1.p_ACO,Aqcoe4G278900.1.p_ACO,CD-2835747347_CDEM,CD-2835752354_CDEM,CD-2835753233_CDEM,CD-2835767222_CDEM,CD-2835780131_CDEM,CD-2835809705_CDEM,CD-2835819140_CDEM,GSMUA_Achr3P04090_001_MAC,GSMUA_Achr4P01590_001_MAC,GSMUA_Achr5P22360_001_MAC,GSMUA_Achr6P27920_001_MAC…
592	.	.	.	.	.	AGRA_08729_AGRAM,AGRA_08734_AGRAM,AGRA_23143_AGRAM,AT1G69770.1_ATHA,AT1G80740.1_ATHA,AT4G19020.1_ATHA,Aqcoe0009s0014.1.p_ACO,Aqcoe0009s0025.1.p_ACO,Aqcoe0016s0013.1.p_ACO,Aqcoe0492s0001.1.p_ACO,Aqcoe2G428400.1.p_ACO,Aqcoe3G183100.1.p_ACO,Aqcoe4G083100.1.p_ACO,Aqcoe4G147700.1.p_ACO,Aqcoe4G284400.1.p_ACO,Aqcoe4G305100.1.p_ACO,Aqcoe4G306800.1.p_ACO,Aqcoe4G309400.1.p_ACO,Aqcoe6G317900.1.p_ACO,CD-2835…
593	.	.	.	.	.	AGRA_08818_AGRAM,AGRA_11772_AGRAM,AGRA_11773_AGRAM,AGRA_13924_AGRAM,AGRA_18759_AGRAM,AT2G44110.2_ATHA,AT4G02600.1_ATHA,AT4G24250.1_ATHA,Aqcoe1G427500.5.p_ACO,Aqcoe7G009300.1.p_ACO,CD-2835752762_CDEM,CD-2835760109_CDEM,CD-2835769013_CDEM,CD-2835783458_CDEM,GSMUA_Achr3P10960_001_MAC,GSMUA_Achr5P01450_001_MAC,GSMUA_Achr7P23630_001_MAC,GSMUA_Achr8P16290_001_MAC,GSVIVT01004125001_VVIN,GSVIVT0102310100…
594	.	.	.	.	.	AGRA_11252_AGRAM,AGRA_11288_AGRAM,AGRA_13000_AGRAM,AGRA_13020_AGRAM,AT1G10620.1_ATHA,AT1G23540.1_ATHA,AT1G26150.1_ATHA,AT1G68690.1_ATHA,AT1G70450.1_ATHA,AT1G70460.1_ATHA,AT5G38560.1_ATHA,Aqcoe0143s0001.1.p_ACO,Aqcoe3G122700.1.p_ACO,CD-2835784826_CDEM,GSMUA_Achr10P20290_001_MAC,GSMUA_Achr1P13940_001_MAC,GSMUA_Achr1P25240_001_MAC,GSMUA_Achr2P09600_001_MAC,GSMUA_Achr2P14510_001_MAC,GSMUA_Achr4P24400…
595	.	.	.	.	.	AGRA_11614_AGRAM,AGRA_15384_AGRAM,AT1G17745.2_ATHA,AT3G19480.1_ATHA,AT4G34200.1_ATHA,Aqcoe5G140700.1.p_ACO,Aqcoe7G333200.1.p_ACO,CD-2835750509_CDEM,CD-2835751571_CDEM,CD-2835753980_CDEM,CD-2835776573_CDEM,CD-2835795143_CDEM,CD-2835806321_CDEM,CD-2835821870_CDEM,GSMUA_Achr10P06200_001_MAC,GSMUA_Achr3P27990_001_MAC,GSMUA_Achr4P04100_001_MAC,GSMUA_Achr4P11440_001_MAC,GSMUA_Achr9P22790_001_MAC,GSVIVT…
596	.	.	.	.	.	AGRA_13711_AGRAM,AGRA_13723_AGRAM,AGRA_22130_AGRAM,AT2G23070.1_ATHA,AT2G23080.1_ATHA,AT3G50000.1_ATHA,AT5G67380.1_ATHA,Aqcoe5G073000.1.p_ACO,Aqcoe5G105100.1.p_ACO,Aqcoe6G287100.1.p_ACO,CD-2835742256_CDEM,CD-2835769211_CDEM,CD-2835774737_CDEM,CD-2835777782_CDEM,GSMUA_Achr10P11440_001_MAC,GSMUA_Achr5P01690_001_MAC,GSMUA_Achr6P16850_001_MAC,GSMUA_Achr6P34710_001_MAC,GSMUA_Achr9P09590_001_MAC,GSVIVT0…
597	.	.	.	.	.	AGRA_13869_AGRAM,AGRA_16551_AGRAM,AGRA_23057_AGRAM,AT1G25280.1_ATHA,AT1G43640.1_ATHA,AT1G76900.1_ATHA,Aqcoe5G249200.2.p_ACO,CD-2835761222_CDEM,CD-2835791468_CDEM,CD-2835793148_CDEM,CD-2835794672_CDEM,CD-2835820010_CDEM,GSMUA_Achr11P12110_001_MAC,GSMUA_Achr3P22480_001_MAC,GSMUA_Achr8P07950_001_MAC,GSMUA_Achr8P32840_001_MAC,GSMUA_Achr9P08860_001_MAC,GSVIVT01029701001_VVIN,KMZ71981.1_ZMARI,KMZ76455.…
598	.	.	.	.	.	AGRA_15065_AGRAM,AGRA_23150_AGRAM,AGRA_23152_AGRAM,AGRA_23154_AGRAM,Aqcoe2G086100.1.p_ACO,Aqcoe2G113500.1.p_ACO,Aqcoe2G117900.1.p_ACO,Aqcoe2G118300.1.p_ACO,Aqcoe2G118600.1.p_ACO,Aqcoe4G018100.1.p_ACO,Aqcoe4G018200.1.p_ACO,Aqcoe4G266700.1.p_ACO,Aqcoe4G266800.1.p_ACO,Aqcoe4G266900.1.p_ACO,Aqcoe4G298500.1.p_ACO,Aqcoe5G394700.1.p_ACO,Aqcoe7G349100.1.p_ACO,GSMUA_Achr10P10390_001_MAC,GSMUA_Achr8P07790_…
599	.	.	.	.	.	AGRA_19760_AGRAM,AT2G28120.1_ATHA,AT2G39210.1_ATHA,Aqcoe1G130000.1.p_ACO,Aqcoe1G130400.1.p_ACO,Aqcoe2G208900.1.p_ACO,Aqcoe2G209000.1.p_ACO,Aqcoe2G252300.1.p_ACO,CD-2835778706_CDEM,GSMUA_Achr4P17680_001_MAC,GSMUA_Achr5P03270_001_MAC,GSMUA_Achr8P15160_001_MAC,GSMUA_Achr9P10850_001_MAC,GSVIVT01016196001_VVIN,GSVIVT01016197001_VVIN,GSVIVT01016200001_VVIN,GSVIVT01031480001_VVIN,GSVIVT01033667001_VVIN,…
600	.	.	.	.	.	AT2G01050.1_ATHA,Aqcoe0071s0001.1.p_ACO,Aqcoe0071s0002.1.p_ACO,Aqcoe0075s0002.1.p_ACO,Aqcoe1232s0001.1.p_ACO,Aqcoe1G136400.1.p_ACO,Aqcoe1G179100.1.p_ACO,Aqcoe1G206400.1.p_ACO,Aqcoe1G252900.1.p_ACO,Aqcoe1G265900.1.p_ACO,Aqcoe1G460700.1.p_ACO,Aqcoe2G098900.1.p_ACO,Aqcoe2G135300.1.p_ACO,Aqcoe2G163400.1.p_ACO,Aqcoe2G165300.1.p_ACO,Aqcoe2G176100.1.p_ACO,Aqcoe2G230400.1.p_ACO,Aqcoe3G108400.1.p_ACO,Aqco…
601	.	.	.	.	.	CD-2835737819_CDEM,GSVIVT01036731001_VVIN,GSVIVT01038489001_VVIN,Lchi00347_LCH,Lchi00481_LCH,Lchi00545_LCH,Lchi01889_LCH,Lchi04412_LCH,Lchi06485_LCH,Lchi06655_LCH,Lchi07627_LCH,Lchi07989_LCH,Lchi08253_LCH,Lchi09243_LCH,Lchi09244_LCH,Lchi09491_LCH,Lchi09523_LCH,Lchi10238_LCH,Lchi10269_LCH,Lchi10652_LCH,Lchi10914_LCH,Lchi11760_LCH,Lchi12436_LCH,Lchi12603_LCH,Lchi14213_LCH,Lchi14242_LCH,Lchi14921_LC…
602	.	.	.	.	.	GSVIVT01024142001_VVIN,PA-936883593_PAME,RWR73024.1_CKAN,RWR73107.1_CKAN,RWR73164.1_CKAN,RWR73442.1_CKAN,RWR76115.1_CKAN,RWR76225.1_CKAN,RWR77131.1_CKAN,RWR80140.1_CKAN,RWR83450.1_CKAN,RWR84129.1_CKAN,RWR87908.1_CKAN,RWR88615.1_CKAN,RWR91585.1_CKAN,RWR92020.1_CKAN,RWR93158.1_CKAN,RWR93327.1_CKAN,RWR94152.1_CKAN,RWR94998.1_CKAN,RWR97207.1_CKAN,SP-1884950710_SPOL,XP_031474156.1_NCOL,XP_031474484.1_…
603	.	.	.	.	.	LOC_Os01g10270.1_OSA,LOC_Os01g37670.1_OSA,LOC_Os02g15160.1_OSA,LOC_Os03g08030.1_OSA,LOC_Os03g41290.1_OSA,LOC_Os04g08460.1_OSA,LOC_Os05g25580.1_OSA,LOC_Os05g27550.1_OSA,LOC_Os06g13850.1_OSA,LOC_Os06g13960.1_OSA,LOC_Os06g13990.1_OSA,LOC_Os06g40220.1_OSA,LOC_Os07g02890.1_OSA,LOC_Os07g02910.1_OSA,LOC_Os07g02930.1_OSA,LOC_Os07g03090.1_OSA,LOC_Os07g03100.1_OSA,LOC_Os07g03110.1_OSA,LOC_Os07g04750.1_OSA,…
604	.	.	.	.	.	LOC_Os01g13840.1_OSA,LOC_Os01g18250.1_OSA,LOC_Os01g28660.1_OSA,LOC_Os01g47910.1_OSA,LOC_Os01g52020.1_OSA,LOC_Os01g58160.1_OSA,LOC_Os02g13440.1_OSA,LOC_Os02g41530.1_OSA,LOC_Os02g50670.1_OSA,LOC_Os03g13530.1_OSA,LOC_Os03g20220.1_OSA,LOC_Os03g31634.1_OSA,LOC_Os03g31700.1_OSA,LOC_Os03g55810.1_OSA,LOC_Os04g28980.1_OSA,LOC_Os04g30940.1_OSA,LOC_Os04g37890.1_OSA,LOC_Os04g49880.1_OSA,LOC_Os05g02440.1_OSA,…
605	.	.	.	.	.	PA-936926439_PAME,RWR73116.1_CKAN,RWR75676.1_CKAN,RWR75677.1_CKAN,RWR75679.1_CKAN,RWR75680.1_CKAN,RWR75681.1_CKAN,RWR75682.1_CKAN,RWR77493.1_CKAN,RWR77494.1_CKAN,RWR77495.1_CKAN,RWR77496.1_CKAN,RWR81644.1_CKAN,RWR81645.1_CKAN,RWR81646.1_CKAN,RWR81647.1_CKAN,RWR81648.1_CKAN,RWR81649.1_CKAN,RWR81650.1_CKAN,RWR81651.1_CKAN,RWR81652.1_CKAN,RWR81653.1_CKAN,RWR81654.1_CKAN,RWR81656.1_CKAN,RWR81657.1_CK…
606	.	.	.	.	.	scaffold00005.97_ATR,scaffold00006.11_ATR,scaffold00008.109_ATR,scaffold00008.110_ATR,scaffold00023.179_ATR,scaffold00027.115_ATR,scaffold00027.50_ATR,scaffold00027.51_ATR,scaffold00027.74_ATR,scaffold00028.11_ATR,scaffold00035.1_ATR,scaffold00050.74_ATR,scaffold00053.92_ATR,scaffold00055.35_ATR,scaffold00060.98_ATR,scaffold00077.43_ATR,scaffold00077.44_ATR,scaffold00105.72_ATR,scaffold00157.44_A…
607	.	.	.	.	.	AGRA_00076_AGRAM,AGRA_18274_AGRAM,AT2G27040.2_ATHA,AT2G32940.1_ATHA,AT5G21030.1_ATHA,AT5G21150.1_ATHA,Aqcoe2G004000.2.p_ACO,Aqcoe2G004200.1.p_ACO,Aqcoe3G326900.1.p_ACO,Aqcoe3G411800.1.p_ACO,Aqcoe3G436200.1.p_ACO,Aqcoe5G010000.1.p_ACO,Aqcoe6G251300.2.p_ACO,Aqcoe7G050600.1.p_ACO,CD-2835746912_CDEM,CD-2835800966_CDEM,CD-2835805397_CDEM,GSMUA_Achr9P05150_001_MAC,GSMUA_Achr9P22630_001_MAC,GSMUA_Achr9P…
608	.	.	.	.	.	AGRA_00540_AGRAM,AGRA_01968_AGRAM,AGRA_01970_AGRAM,AT1G02980.1_ATHA,AT1G43140.1_ATHA,AT4G02570.3_ATHA,Aqcoe2G305400.1.p_ACO,Aqcoe2G306200.1.p_ACO,Aqcoe5G077000.1.p_ACO,CD-2835751742_CDEM,CD-2835764468_CDEM,GSMUA_Achr1P14740_001_MAC,GSMUA_Achr1P26690_001_MAC,GSMUA_Achr7P03700_001_MAC,GSMUA_Achr9P17620_001_MAC,GSMUA_AchrUn_randomP18580_001_MAC,GSVIVT01010966001_VVIN,GSVIVT01017738001_VVIN,KMZ58707.…
609	.	.	.	.	.	AGRA_00665_AGRAM,AGRA_20058_AGRAM,AT2G37980.1_ATHA,AT3G54100.1_ATHA,AT5G01100.1_ATHA,AT5G35570.1_ATHA,Aqcoe1G089300.1.p_ACO,Aqcoe7G112700.1.p_ACO,CD-2835743423_CDEM,CD-2835772343_CDEM,CD-2835778301_CDEM,CD-2835792437_CDEM,GSMUA_Achr11P24250_001_MAC,GSMUA_Achr5P28820_001_MAC,GSMUA_Achr9P16090_001_MAC,GSVIVT01015089001_VVIN,GSVIVT01016387001_VVIN,GSVIVT01034027001_VVIN,KMZ56103.1_ZMARI,KMZ57273.1_Z…
610	.	.	.	.	.	AGRA_00693_AGRAM,AGRA_09308_AGRAM,AGRA_14244_AGRAM,AGRA_22658_AGRAM,AT1G14510.1_ATHA,AT2G02470.1_ATHA,AT3G42790.1_ATHA,AT5G20510.1_ATHA,Aqcoe7G116900.1.p_ACO,Aqcoe7G428700.1.p_ACO,CD-2835739703_CDEM,CD-2835758360_CDEM,CD-2835777281_CDEM,CD-2835790685_CDEM,GSMUA_Achr10P16300_001_MAC,GSMUA_Achr2P05660_001_MAC,GSMUA_Achr3P16750_001_MAC,GSMUA_Achr6P28820_001_MAC,GSMUA_Achr8P30680_001_MAC,GSMUA_Achr8P…
611	.	.	.	.	.	AGRA_00973_AGRAM,AGRA_10198_AGRAM,AT1G28220.1_ATHA,Aqcoe1G077500.1.p_ACO,Aqcoe3G264300.1.p_ACO,Aqcoe6G072800.1.p_ACO,Aqcoe6G072900.1.p_ACO,CD-2835742712_CDEM,CD-2835756935_CDEM,CD-2835756941_CDEM,CD-2835756944_CDEM,CD-2835778298_CDEM,CD-2835788708_CDEM,CD-2835788711_CDEM,CD-2835788714_CDEM,GSMUA_Achr10P24980_001_MAC,GSMUA_Achr5P24450_001_MAC,KMZ62594.1_ZMARI,LOC_Os09g29239.1_OSA,Lchi00268_LCH,Lch…
612	.	.	.	.	.	AGRA_01046_AGRAM,AGRA_09714_AGRAM,AGRA_09718_AGRAM,AT1G14850.1_ATHA,AT2G01690.2_ATHA,Aqcoe3G009600.1.p_ACO,Aqcoe3G330300.1.p_ACO,Aqcoe7G338800.1.p_ACO,CD-2835761423_CDEM,CD-2835761426_CDEM,CD-2835782135_CDEM,CD-2835824450_CDEM,GSMUA_Achr1P22250_001_MAC,GSMUA_Achr1P22260_001_MAC,GSMUA_Achr1P22270_001_MAC,GSMUA_Achr6P11250_001_MAC,GSMUA_Achr8P30870_001_MAC,GSVIVT01011661001_VVIN,GSVIVT01011662001_V…
613	.	.	.	.	.	AGRA_01070_AGRAM,AGRA_16127_AGRAM,AGRA_17762_AGRAM,AT1G23200.1_ATHA,AT2G45220.1_ATHA,AT3G47400.1_ATHA,AT5G51490.1_ATHA,AT5G51500.1_ATHA,Aqcoe7G065400.1.p_ACO,Aqcoe7G077500.1.p_ACO,Aqcoe7G077600.1.p_ACO,CD-2835743015_CDEM,CD-2835743021_CDEM,CD-2835743030_CDEM,CD-2835743033_CDEM,CD-2835755825_CDEM,CD-2835755828_CDEM,CD-2835755834_CDEM,CD-2835755843_CDEM,CD-2835755849_CDEM,GSMUA_Achr1P01760_001_MAC,…
614	.	.	.	.	.	AGRA_01276_AGRAM,AGRA_19668_AGRAM,AGRA_19669_AGRAM,AT1G04580.1_ATHA,AT2G27150.2_ATHA,AT3G43600.1_ATHA,AT5G20960.2_ATHA,Aqcoe1G068500.1.p_ACO,CD-2835748715_CDEM,CD-2835748718_CDEM,CD-2835763379_CDEM,GSMUA_Achr9P10470_001_MAC,GSMUA_Achr9P10490_001_MAC,GSVIVT01025879001_VVIN,GSVIVT01025881001_VVIN,GSVIVT01025883001_VVIN,GSVIVT01037549001_VVIN,KMZ67533.1_ZMARI,LOC_Os03g57680.1_OSA,LOC_Os03g57690.1_OS…
615	.	.	.	.	.	AGRA_02298_AGRAM,AGRA_02299_AGRAM,AGRA_02300_AGRAM,AGRA_17948_AGRAM,AT1G34540.1_ATHA,AT3G56630.1_ATHA,Aqcoe3G123200.1.p_ACO,CD-2835771533_CDEM,GSMUA_AchrUn_randomP12160_001_MAC,GSVIVT01025796001_VVIN,KMZ57901.1_ZMARI,KMZ61589.1_ZMARI,KMZ62148.1_ZMARI,KMZ66246.1_ZMARI,LOC_Os01g58950.1_OSA,LOC_Os01g58960.1_OSA,LOC_Os01g58970.1_OSA,LOC_Os01g58990.1_OSA,LOC_Os01g59000.1_OSA,LOC_Os01g59020.1_OSA,LOC_O…
616	.	.	.	.	.	AGRA_02405_AGRAM,AGRA_12231_AGRAM,AGRA_14809_AGRAM,AT2G41220.1_ATHA,AT5G04140.2_ATHA,AT5G53460.3_ATHA,Aqcoe2G042000.1.p_ACO,Aqcoe5G459300.1.p_ACO,Aqcoe7G011100.1.p_ACO,CD-2835749615_CDEM,CD-2835769883_CDEM,CD-2835794903_CDEM,CD-2835794906_CDEM,CD-2835797024_CDEM,CD-2835803243_CDEM,CD-2835804275_CDEM,CD-2835817217_CDEM,GSMUA_Achr2P06800_001_MAC,GSMUA_Achr3P32070_001_MAC,GSMUA_Achr7P24500_001_MAC,G…
617	.	.	.	.	.	AGRA_03215_AGRAM,AGRA_16903_AGRAM,AGRA_19212_AGRAM,AT4G38600.1_ATHA,AT5G02880.1_ATHA,Aqcoe1G489100.2.p_ACO,Aqcoe5G021500.1.p_ACO,Aqcoe6G222300.1.p_ACO,CD-2835756758_CDEM,CD-2835757841_CDEM,CD-2835809129_CDEM,CD-2835809132_CDEM,GSMUA_Achr1P02610_001_MAC,GSMUA_Achr5P14160_001_MAC,GSMUA_Achr8P13010_001_MAC,GSMUA_Achr8P13020_001_MAC,GSVIVT01018731001_VVIN,GSVIVT01024033001_VVIN,GSVIVT01025537001_VVIN…
618	.	.	.	.	.	AGRA_03325_AGRAM,AGRA_05681_AGRAM,AGRA_08158_AGRAM,AT2G19620.1_ATHA,AT5G11790.1_ATHA,AT5G56750.1_ATHA,Aqcoe5G056400.1.p_ACO,Aqcoe7G132900.1.p_ACO,CD-2835737606_CDEM,CD-2835809627_CDEM,GSMUA_Achr10P27960_001_MAC,GSMUA_Achr2P15680_001_MAC,GSMUA_Achr4P15320_001_MAC,GSMUA_Achr6P00970_001_MAC,GSMUA_Achr6P26530_001_MAC,GSMUA_Achr7P09300_001_MAC,GSMUA_Achr7P09570_001_MAC,GSMUA_Achr8P26030_001_MAC,GSVIVT…
619	.	.	.	.	.	AGRA_03531_AGRAM,AGRA_21004_AGRAM,AGRA_21859_AGRAM,AT3G25230.2_ATHA,AT5G48570.1_ATHA,Aqcoe5G004300.1.p_ACO,Aqcoe7G405100.2.p_ACO,CD-2835767432_CDEM,GSMUA_Achr10P05650_001_MAC,GSMUA_Achr6P27770_001_MAC,GSMUA_Achr7P22780_001_MAC,GSMUA_Achr8P04930_001_MAC,GSMUA_AchrUn_randomP02470_001_MAC,GSVIVT01002527001_VVIN,GSVIVT01002899001_VVIN,GSVIVT01009318001_VVIN,KMZ60832.1_ZMARI,LOC_Os02g28980.1_OSA,LOC_O…
620	.	.	.	.	.	AGRA_03882_AGRAM,AGRA_06072_AGRAM,AT1G14420.1_ATHA,AT2G02720.1_ATHA,AT3G01270.1_ATHA,AT5G15110.1_ATHA,Aqcoe3G090100.1.p_ACO,Aqcoe3G327600.1.p_ACO,CD-2835737735_CDEM,CD-2835760679_CDEM,CD-2835776003_CDEM,CD-2835780884_CDEM,CD-2835809507_CDEM,GSMUA_Achr10P28220_001_MAC,GSMUA_Achr2P16830_001_MAC,GSMUA_Achr6P00830_001_MAC,GSMUA_Achr7P08840_001_MAC,GSVIVT01008053001_VVIN,GSVIVT01011348001_VVIN,GSVIVT0…
621	.	.	.	.	.	AGRA_04774_AGRAM,AGRA_14246_AGRAM,AT2G13770.1_ATHA,Aqcoe3G376200.1.p_ACO,Pm030785_PMUM,RWR72099.1_CKAN,RWR72100.1_CKAN,RWR72185.1_CKAN,RWR72915.1_CKAN,RWR72969.1_CKAN,RWR72970.1_CKAN,RWR74579.1_CKAN,RWR75069.1_CKAN,RWR76317.1_CKAN,RWR76319.1_CKAN,RWR76326.1_CKAN,RWR76327.1_CKAN,RWR76329.1_CKAN,RWR76405.1_CKAN,RWR79603.1_CKAN,RWR79965.1_CKAN,RWR79968.1_CKAN,RWR83961.1_CKAN,RWR84607.1_CKAN,RWR84687…
622	.	.	.	.	.	AGRA_05157_AGRAM,AGRA_23045_AGRAM,AT1G43620.2_ATHA,AT3G07020.2_ATHA,Aqcoe2G389800.2.p_ACO,Aqcoe5G250800.1.p_ACO,CD-2835754520_CDEM,CD-2835759635_CDEM,CD-2835770609_CDEM,CD-2835776360_CDEM,CD-2835777191_CDEM,CD-2835784946_CDEM,CD-2835790907_CDEM,GSMUA_Achr4P30240_001_MAC,GSMUA_Achr5P13170_001_MAC,GSMUA_Achr7P03160_001_MAC,GSVIVT01019162001_VVIN,GSVIVT01028556001_VVIN,GSVIVT01034544001_VVIN,KMZ5604…
623	.	.	.	.	.	AGRA_05257_AGRAM,AGRA_06146_AGRAM,AGRA_07232_AGRAM,AT2G20300.1_ATHA,AT5G56890.1_ATHA,Aqcoe5G009200.1.p_ACO,Aqcoe7G127500.1.p_ACO,CD-2835791900_CDEM,CD-2835809534_CDEM,CD-2835822416_CDEM,GSMUA_Achr5P17780_001_MAC,GSMUA_Achr6P04910_001_MAC,GSMUA_Achr6P35830_001_MAC,GSMUA_Achr7P09140_001_MAC,GSVIVT01015198001_VVIN,GSVIVT01016857001_VVIN,GSVIVT01028463001_VVIN,KMZ58527.1_ZMARI,KMZ69375.1_ZMARI,KMZ695…
624	.	.	.	.	.	AGRA_05691_AGRAM,AGRA_08556_AGRAM,AGRA_08852_AGRAM,AGRA_21065_AGRAM,AT3G04910.1_ATHA,AT3G22420.2_ATHA,AT3G48260.1_ATHA,AT5G28080.2_ATHA,Aqcoe2G345000.1.p_ACO,Aqcoe5G055700.1.p_ACO,Aqcoe5G397200.1.p_ACO,CD-2835745394_CDEM,CD-2835765791_CDEM,CD-2835767387_CDEM,CD-2835787106_CDEM,CD-2835794999_CDEM,CD-2835798557_CDEM,GSMUA_Achr10P16770_001_MAC,GSMUA_Achr6P12140_001_MAC,GSMUA_Achr6P29650_001_MAC,GSMU…
625	.	.	.	.	.	AGRA_06258_AGRAM,AGRA_12126_AGRAM,AGRA_18655_AGRAM,AT3G29400.1_ATHA,AT5G50380.1_ATHA,AT5G61010.2_ATHA,Aqcoe3G060900.1.p_ACO,Aqcoe3G195000.1.p_ACO,Aqcoe5G359000.1.p_ACO,CD-2835801242_CDEM,CD-2835823451_CDEM,GSMUA_Achr10P00020_001_MAC,GSMUA_Achr4P23470_001_MAC,GSMUA_Achr6P20710_001_MAC,GSMUA_Achr7P00520_001_MAC,GSMUA_Achr9P01500_001_MAC,GSVIVT01007863001_VVIN,GSVIVT01008535001_VVIN,KMZ61063.1_ZMARI…
626	.	.	.	.	.	AGRA_08082_AGRAM,AGRA_12960_AGRAM,AT1G17980.1_ATHA,AT2G25850.2_ATHA,AT4G32850.8_ATHA,Aqcoe3G022600.1.p_ACO,Aqcoe3G022700.1.p_ACO,Aqcoe7G152300.1.p_ACO,CD-2835737537_CDEM,CD-2835744833_CDEM,CD-2835809687_CDEM,GSMUA_Achr10P14010_001_MAC,GSMUA_Achr6P14860_001_MAC,GSMUA_Achr9P16270_001_MAC,GSMUA_AchrUn_randomP16340_001_MAC,GSVIVT01008352001_VVIN,GSVIVT01011814001_VVIN,GSVIVT01015292001_VVIN,GSVIVT010…
627	.	.	.	.	.	AGRA_12339_AGRAM,AGRA_12341_AGRAM,AT2G20610.1_ATHA,AT2G24850.1_ATHA,AT4G28410.1_ATHA,AT4G28420.2_ATHA,AT5G36160.1_ATHA,AT5G53970.1_ATHA,Aqcoe1G253900.1.p_ACO,Aqcoe4G088900.1.p_ACO,Aqcoe4G089000.1.p_ACO,CD-2835764939_CDEM,GSMUA_Achr3P03230_001_MAC,GSMUA_Achr9P28980_001_MAC,GSVIVT01014286001_VVIN,GSVIVT01020585001_VVIN,GSVIVT01020588001_VVIN,GSVIVT01020592001_VVIN,GSVIVT01020594001_VVIN,KMZ60544.1_…
628	.	.	.	.	.	AGRA_12433_AGRAM,AGRA_13624_AGRAM,AGRA_14606_AGRAM,AGRA_15324_AGRAM,AT1G01320.1_ATHA,AT1G15290.1_ATHA,AT4G28080.1_ATHA,Aqcoe5G460400.1.p_ACO,Aqcoe7G221400.1.p_ACO,Aqcoe7G377200.1.p_ACO,CD-2835797012_CDEM,CD-2835800210_CDEM,GSMUA_Achr10P08140_001_MAC,GSMUA_Achr10P14890_001_MAC,GSMUA_Achr10P15030_001_MAC,GSMUA_Achr2P19830_001_MAC,GSMUA_Achr5P04650_001_MAC,GSVIVT01017381001_VVIN,GSVIVT01023693001_VV…
629	.	.	.	.	.	AGRA_13629_AGRAM,AGRA_13630_AGRAM,AGRA_13631_AGRAM,AGRA_22048_AGRAM,AT3G42180.1_ATHA,AT5G11130.1_ATHA,AT5G20260.1_ATHA,AT5G33290.1_ATHA,Aqcoe7G101700.1.p_ACO,Aqcoe7G378300.1.p_ACO,Aqcoe7G378700.1.p_ACO,CD-2835810839_CDEM,GSVIVT01012806001_VVIN,GSVIVT01012807001_VVIN,GSVIVT01012808001_VVIN,GSVIVT01012820001_VVIN,GSVIVT01035881001_VVIN,KMZ76030.1_ZMARI,KMZ76034.1_ZMARI,LOC_Os02g39960.1_OSA,Lchi1061…
630	.	.	.	.	.	AGRA_15482_AGRAM,AGRA_15483_AGRAM,AGRA_15484_AGRAM,AT2G18190.1_ATHA,AT2G18193.1_ATHA,AT3G50930.1_ATHA,AT3G50940.1_ATHA,Aqcoe5G174000.1.p_ACO,Aqcoe5G174100.1.p_ACO,Aqcoe5G174200.1.p_ACO,Aqcoe5G174300.1.p_ACO,Aqcoe5G174400.1.p_ACO,Aqcoe5G174500.1.p_ACO,Aqcoe5G174700.1.p_ACO,Aqcoe5G191000.1.p_ACO,Aqcoe5G230600.1.p_ACO,Aqcoe5G230700.1.p_ACO,GSMUA_Achr5P10060_001_MAC,GSVIVT01010357001_VVIN,GSVIVT01010…
631	.	.	.	.	.	AGRA_16911_AGRAM,AT1G20140.1_ATHA,AT1G75950.1_ATHA,AT2G25700.1_ATHA,AT5G42190.1_ATHA,Aqcoe1G463300.1.p_ACO,Aqcoe1G463700.1.p_ACO,Aqcoe4G107000.1.p_ACO,Aqcoe4G108700.1.p_ACO,Aqcoe4G109000.1.p_ACO,Aqcoe4G127500.1.p_ACO,Aqcoe5G065500.1.p_ACO,Aqcoe5G065600.1.p_ACO,Aqcoe5G065700.1.p_ACO,Aqcoe5G070700.1.p_ACO,Aqcoe5G070800.1.p_ACO,Aqcoe5G086500.1.p_ACO,Aqcoe7G327900.1.p_ACO,Aqcoe7G426600.1.p_ACO,CD-283…
632	.	.	.	.	.	AGRA_16998_AGRAM,AGRA_20076_AGRAM,AT3G55660.1_ATHA,AT4G38430.1_ATHA,AT5G02010.1_ATHA,AT5G05940.1_ATHA,Aqcoe1G093800.1.p_ACO,Aqcoe6G231500.2.p_ACO,CD-2835738284_CDEM,CD-2835756113_CDEM,CD-2835775112_CDEM,CD-2835779165_CDEM,CD-2835809039_CDEM,GSMUA_Achr10P07330_001_MAC,GSMUA_Achr1P18140_001_MAC,GSMUA_Achr2P03580_001_MAC,GSMUA_Achr3P14650_001_MAC,GSMUA_Achr6P14950_001_MAC,GSMUA_Achr9P03750_001_MAC,G…
633	.	.	.	.	.	AGRA_17217_AGRAM,AGRA_20670_AGRAM,AT1G10870.1_ATHA,AT1G60860.1_ATHA,AT5G13300.1_ATHA,AT5G61980.1_ATHA,Aqcoe3G432600.1.p_ACO,Aqcoe5G324100.1.p_ACO,CD-2835773597_CDEM,CD-2835776276_CDEM,CD-2835788105_CDEM,GSMUA_Achr11P10840_001_MAC,GSMUA_Achr1P01960_001_MAC,GSMUA_Achr4P00060_001_MAC,GSMUA_Achr7P22530_001_MAC,GSMUA_Achr8P00550_001_MAC,GSVIVT01001079001_VVIN,GSVIVT01008640001_VVIN,GSVIVT01010214001_V…
634	.	.	.	.	.	AGRA_18807_AGRAM,AGRA_21098_AGRAM,AT1G67800.2_ATHA,AT3G01650.1_ATHA,AT5G14420.4_ATHA,Aqcoe3G138100.1.p_ACO,Aqcoe5G076700.1.p_ACO,Aqcoe5G392100.1.p_ACO,Aqcoe7G139800.1.p_ACO,CD-2835745523_CDEM,CD-2835764624_CDEM,CD-2835767378_CDEM,CD-2835787232_CDEM,GSMUA_Achr2P05470_001_MAC,GSMUA_Achr4P09310_001_MAC,GSMUA_Achr6P06710_001_MAC,GSMUA_Achr8P01300_001_MAC,GSMUA_Achr9P12830_001_MAC,GSMUA_Achr9P29460_00…
635	.	.	.	.	.	AGRA_20361_AGRAM,AT3G24780.1_ATHA,AT5G13210.1_ATHA,AT5G43390.1_ATHA,AT5G43400.1_ATHA,Aqcoe1G375800.1.p_ACO,Aqcoe3G178100.1.p_ACO,Aqcoe3G435700.1.p_ACO,Aqcoe5G341500.1.p_ACO,Aqcoe7G166300.1.p_ACO,Aqcoe7G178800.1.p_ACO,Aqcoe7G372400.1.p_ACO,CD-2835773621_CDEM,CD-2835795059_CDEM,GSMUA_AchrUn_randomP22000_001_MAC,GSVIVT01000961001_VVIN,LOC_Os02g08330.1_OSA,LOC_Os06g44240.1_OSA,LOC_Os09g32360.1_OSA,LO…
636	.	.	.	.	.	AT3G07870.1_ATHA,Aqcoe0370s0001.1.p_ACO,Aqcoe1G114100.1.p_ACO,Aqcoe1G358100.1.p_ACO,Aqcoe1G358400.1.p_ACO,Aqcoe1G358500.1.p_ACO,Aqcoe1G358800.1.p_ACO,Aqcoe1G359300.1.p_ACO,Aqcoe1G359400.1.p_ACO,Aqcoe1G359500.1.p_ACO,Aqcoe1G361400.1.p_ACO,Aqcoe1G361500.1.p_ACO,Aqcoe1G361600.1.p_ACO,Aqcoe1G361800.1.p_ACO,Aqcoe1G377800.1.p_ACO,Aqcoe2G062600.1.p_ACO,Aqcoe2G088700.1.p_ACO,Aqcoe2G288000.1.p_ACO,Aqcoe2G…
637	.	.	.	.	.	Lchi00957_LCH,Lchi01221_LCH,Lchi04588_LCH,Lchi07376_LCH,Lchi07758_LCH,Lchi08662_LCH,Lchi08663_LCH,Lchi09984_LCH,Lchi10507_LCH,Lchi10508_LCH,Lchi11888_LCH,Lchi12898_LCH,Lchi17899_LCH,Lchi17900_LCH,Lchi17996_LCH,Lchi18618_LCH,Lchi18813_LCH,Lchi20079_LCH,Lchi20120_LCH,Lchi20121_LCH,Lchi20304_LCH,Lchi20953_LCH,Lchi21365_LCH,Lchi21403_LCH,Lchi22063_LCH,Lchi22571_LCH,Lchi23254_LCH,Lchi24103_LCH,Lchi242…
638	.	.	.	.	.	Lchi02322_LCH,Lchi03332_LCH,Lchi03648_LCH,Lchi05705_LCH,Lchi05812_LCH,Lchi05994_LCH,Lchi06867_LCH,Lchi07125_LCH,Lchi07271_LCH,Lchi07831_LCH,Lchi08406_LCH,Lchi08997_LCH,Lchi10284_LCH,Lchi11887_LCH,Lchi14254_LCH,Lchi15455_LCH,Lchi15470_LCH,Lchi15695_LCH,Lchi16368_LCH,Lchi17163_LCH,Lchi17303_LCH,Lchi17424_LCH,Lchi17823_LCH,Lchi18160_LCH,Lchi18929_LCH,Lchi19044_LCH,Lchi19577_LCH,Lchi19803_LCH,Lchi198…
639	.	.	.	.	.	Lchi04117_LCH,Lchi07632_LCH,Lchi08720_LCH,Lchi10067_LCH,Lchi10378_LCH,Lchi11257_LCH,Lchi11291_LCH,Lchi11544_LCH,Lchi12718_LCH,Lchi12724_LCH,Lchi14568_LCH,Lchi18591_LCH,Lchi18593_LCH,Lchi18707_LCH,Lchi20151_LCH,Lchi21042_LCH,Lchi21056_LCH,Lchi21155_LCH,Lchi21493_LCH,Lchi21523_LCH,Lchi22500_LCH,Lchi23033_LCH,Lchi23260_LCH,Lchi23291_LCH,Lchi23319_LCH,Lchi24845_LCH,Lchi25821_LCH,Lchi26224_LCH,Lchi263…
640	.	.	.	.	.	AGRA_00272_AGRAM,AGRA_00273_AGRAM,AGRA_02601_AGRAM,Aqcoe5G094200.1.p_ACO,CD-2835782066_CDEM,CD-2835782078_CDEM,CD-2835803951_CDEM,CD-2835803969_CDEM,CD-2835825233_CDEM,GSVIVT01035054001_VVIN,GSVIVT01035055001_VVIN,GSVIVT01035059001_VVIN,GSVIVT01035060001_VVIN,GSVIVT01035061001_VVIN,GSVIVT01035076001_VVIN,Lchi00266_LCH,Lchi00267_LCH,Lchi01786_LCH,Lchi19881_LCH,Lchi20994_LCH,Lchi21000_LCH,Lchi21001…
641	.	.	.	.	.	AGRA_00544_AGRAM,AGRA_02977_AGRAM,AGRA_21735_AGRAM,AT1G03010.1_ATHA,AT2G47860.3_ATHA,AT3G08570.1_ATHA,AT3G08660.1_ATHA,AT5G48800.1_ATHA,Aqcoe2G308200.1.p_ACO,Aqcoe2G400000.1.p_ACO,Aqcoe5G080500.1.p_ACO,GSMUA_Achr1P11260_001_MAC,GSMUA_Achr6P27970_001_MAC,GSMUA_Achr7P21950_001_MAC,GSMUA_Achr8P30170_001_MAC,GSVIVT01010983001_VVIN,GSVIVT01028637001_VVIN,GSVIVT01029878001_VVIN,KMZ72987.1_ZMARI,LOC_Os0…
642	.	.	.	.	.	AGRA_01289_AGRAM,AGRA_10290_AGRAM,AT1G05300.1_ATHA,AT2G32270.1_ATHA,AT3G12750.1_ATHA,Aqcoe2G097000.1.p_ACO,CD-2835772037_CDEM,CD-2835775919_CDEM,GSMUA_Achr11P23770_001_MAC,GSMUA_Achr3P23620_001_MAC,GSMUA_Achr4P18000_001_MAC,GSMUA_Achr4P18720_001_MAC,GSMUA_Achr5P29480_001_MAC,GSMUA_Achr8P06930_001_MAC,GSMUA_Achr9P30840_001_MAC,GSVIVT01012141001_VVIN,KMZ56848.1_ZMARI,KMZ67322.1_ZMARI,KMZ67324.1_ZMA…
643	.	.	.	.	.	AGRA_01411_AGRAM,AGRA_05397_AGRAM,AGRA_07061_AGRAM,AGRA_10147_AGRAM,AT1G07990.1_ATHA,AT1G30470.1_ATHA,AT2G28360.1_ATHA,AT3G45190.1_ATHA,Aqcoe1G143300.1.p_ACO,Aqcoe1G183500.1.p_ACO,CD-2835752015_CDEM,CD-2835753332_CDEM,CD-2835795365_CDEM,GSMUA_Achr11P14480_001_MAC,GSMUA_Achr11P14490_001_MAC,GSMUA_Achr2P01350_001_MAC,GSMUA_Achr2P02800_001_MAC,GSMUA_Achr8P07190_001_MAC,GSMUA_AchrUn_randomP01800_001_…
644	.	.	.	.	.	AGRA_02069_AGRAM,AGRA_08919_AGRAM,AT1G08980.1_ATHA,AT3G17970.1_ATHA,AT5G09420.1_ATHA,Aqcoe2G335100.1.p_ACO,Aqcoe3G003700.1.p_ACO,Aqcoe6G083700.3.p_ACO,CD-2835783854_CDEM,CD-2835795974_CDEM,CD-2835810635_CDEM,GSMUA_Achr1P21290_001_MAC,GSMUA_Achr3P09030_001_MAC,GSMUA_Achr9P14860_001_MAC,GSVIVT01000036001_VVIN,GSVIVT01008433001_VVIN,GSVIVT01038788001_VVIN,KMZ56987.1_ZMARI,KMZ67699.1_ZMARI,KMZ74218.1…
645	.	.	.	.	.	AGRA_03153_AGRAM,AGRA_05589_AGRAM,AGRA_05590_AGRAM,AGRA_05591_AGRAM,AT3G08580.1_ATHA,AT4G28390.1_ATHA,AT5G13490.2_ATHA,Aqcoe1G021100.1.p_ACO,Aqcoe1G259400.1.p_ACO,Aqcoe2G014000.2.p_ACO,Aqcoe2G281100.1.p_ACO,Aqcoe6G252300.1.p_ACO,CD-2835790130_CDEM,CD-2835791321_CDEM,CD-2835803402_CDEM,GSMUA_Achr10P31570_001_MAC,GSMUA_Achr3P11040_001_MAC,GSMUA_Achr3P11890_001_MAC,GSMUA_Achr4P27770_001_MAC,GSVIVT01…
646	.	.	.	.	.	AGRA_03156_AGRAM,AGRA_21427_AGRAM,AGRA_21428_AGRAM,AT2G29980.1_ATHA,AT3G11170.1_ATHA,AT5G05580.1_ATHA,Aqcoe1G417900.1.p_ACO,Aqcoe2G091600.1.p_ACO,CD-2835760247_CDEM,CD-2835788183_CDEM,CD-2835796955_CDEM,CD-2835805358_CDEM,GSMUA_Achr10P03080_001_MAC,GSMUA_Achr11P24740_001_MAC,GSMUA_Achr5P14190_001_MAC,GSMUA_Achr5P29350_001_MAC,GSMUA_Achr8P02750_001_MAC,GSMUA_Achr9P04440_001_MAC,GSVIVT01011171001_V…
647	.	.	.	.	.	AGRA_03471_AGRAM,AT1G52240.1_ATHA,AT1G79860.1_ATHA,AT3G16130.1_ATHA,AT3G24620.1_ATHA,AT4G13240.1_ATHA,AT5G19560.1_ATHA,Aqcoe7G172500.1.p_ACO,Aqcoe7G403200.1.p_ACO,CD-2835767126_CDEM,CD-2835774665_CDEM,CD-2835788843_CDEM,CD-2835802616_CDEM,CD-2835809855_CDEM,GSMUA_Achr2P09130_001_MAC,GSMUA_Achr3P03410_001_MAC,GSMUA_Achr3P15410_001_MAC,GSMUA_Achr4P10530_001_MAC,GSMUA_Achr5P06900_001_MAC,GSMUA_Achr6…
648	.	.	.	.	.	AGRA_04103_AGRAM,AGRA_20148_AGRAM,AGRA_20150_AGRAM,AT1G07470.1_ATHA,AT1G07480.2_ATHA,Aqcoe1G102000.1.p_ACO,Aqcoe1G102900.1.p_ACO,Aqcoe2G227600.1.p_ACO,Aqcoe2G369300.1.p_ACO,CD-2835738899_CDEM,CD-2835744761_CDEM,CD-2835759485_CDEM,CD-2835767075_CDEM,CD-2835767264_CDEM,CD-2835787649_CDEM,GSMUA_Achr10P22560_001_MAC,GSMUA_Achr2P19150_001_MAC,GSMUA_Achr2P19160_001_MAC,GSMUA_Achr5P07050_001_MAC,GSMUA_A…
649	.	.	.	.	.	AGRA_04196_AGRAM,AGRA_08784_AGRAM,AGRA_15575_AGRAM,AT1G59760.1_ATHA,AT2G06990.1_ATHA,AT3G46960.1_ATHA,Aqcoe1G085700.1.p_ACO,Aqcoe2G087300.1.p_ACO,Aqcoe7G283600.1.p_ACO,CD-2835742733_CDEM,CD-2835762764_CDEM,CD-2835775283_CDEM,GSMUA_Achr2P17890_001_MAC,GSMUA_Achr3P05450_001_MAC,GSMUA_Achr9P03710_001_MAC,GSVIVT01024809001_VVIN,GSVIVT01032255001_VVIN,GSVIVT01037437001_VVIN,KMZ58148.1_ZMARI,KMZ68131.1…
650	.	.	.	.	.	AGRA_05312_AGRAM,AGRA_22716_AGRAM,AT1G33700.2_ATHA,AT3G24180.2_ATHA,AT4G10060.1_ATHA,AT5G49900.1_ATHA,Aqcoe2G400700.1.p_ACO,Aqcoe5G097600.3.p_ACO,CD-2835739751_CDEM,CD-2835744548_CDEM,GSMUA_Achr4P26460_001_MAC,GSMUA_Achr4P26470_001_MAC,GSMUA_Achr4P30190_001_MAC,GSMUA_Achr6P18500_001_MAC,GSMUA_Achr6P28940_001_MAC,GSMUA_Achr6P28950_001_MAC,GSMUA_Achr9P08230_001_MAC,GSVIVT01023217001_VVIN,GSVIVT0102…
651	.	.	.	.	.	AGRA_06058_AGRAM,AGRA_16593_AGRAM,AGRA_16594_AGRAM,AGRA_16595_AGRAM,AGRA_18148_AGRAM,AT2G23900.1_ATHA,AT3G48950.1_ATHA,AT3G61490.1_ATHA,AT4G23500.1_ATHA,Aqcoe5G435000.1.p_ACO,Aqcoe5G435100.1.p_ACO,CD-2835745430_CDEM,CD-2835745433_CDEM,CD-2835754883_CDEM,CD-2835787136_CDEM,CD-2835793196_CDEM,CD-2835794726_CDEM,CD-2835807269_CDEM,GSMUA_Achr11P02850_001_MAC,GSMUA_Achr11P02870_001_MAC,GSMUA_Achr11P02…
652	.	.	.	.	.	AGRA_06294_AGRAM,AGRA_22932_AGRAM,AT2G36500.1_ATHA,AT3G52950.2_ATHA,AT5G50530.1_ATHA,AT5G50640.1_ATHA,AT5G63490.1_ATHA,Aqcoe5G353000.1.p_ACO,Aqcoe6G022800.1.p_ACO,CD-2835773723_CDEM,CD-2835777128_CDEM,CD-2835823388_CDEM,GSMUA_Achr10P05760_001_MAC,GSMUA_Achr10P29090_001_MAC,GSMUA_Achr2P08120_001_MAC,GSMUA_Achr7P22980_001_MAC,GSMUA_Achr9P01340_001_MAC,GSMUA_Achr9P08700_001_MAC,GSMUA_AchrUn_randomP2…
653	.	.	.	.	.	AGRA_06495_AGRAM,AGRA_06505_AGRAM,AGRA_11255_AGRAM,AGRA_13006_AGRAM,AT3G01490.1_ATHA,AT3G22750.1_ATHA,AT3G63260.1_ATHA,AT4G14780.1_ATHA,AT5G50000.1_ATHA,Aqcoe2G350500.1.p_ACO,Aqcoe3G117800.1.p_ACO,Aqcoe3G294100.1.p_ACO,CD-2835769634_CDEM,CD-2835785954_CDEM,GSMUA_Achr4P21230_001_MAC,GSMUA_Achr4P24420_001_MAC,GSMUA_Achr6P24390_001_MAC,GSMUA_Achr7P01410_001_MAC,GSVIVT01001193001_VVIN,GSVIVT010077750…
654	.	.	.	.	.	AGRA_07308_AGRAM,AGRA_07309_AGRAM,AGRA_07310_AGRAM,AGRA_07311_AGRAM,AGRA_07319_AGRAM,AGRA_07320_AGRAM,AT5G12890.1_ATHA,Aqcoe1G022500.1.p_ACO,Aqcoe1G022600.1.p_ACO,CD-2835758672_CDEM,CD-2835800543_CDEM,CD-2835824336_CDEM,GSMUA_Achr11P02340_001_MAC,GSMUA_Achr11P02350_001_MAC,GSVIVT01025320001_VVIN,GSVIVT01031678001_VVIN,KMZ64624.1_ZMARI,LOC_Os04g42690.1_OSA,Lchi23521_LCH,Lchi24153_LCH,Lchi24155_LCH…
655	.	.	.	.	.	AGRA_09050_AGRAM,AGRA_21231_AGRAM,AT2G42320.1_ATHA,AT3G01810.3_ATHA,AT3G57780.1_ATHA,AT5G06930.1_ATHA,AT5G43230.1_ATHA,Aqcoe1G030700.2.p_ACO,Aqcoe3G191400.5.p_ACO,Aqcoe5G365300.1.p_ACO,CD-2835742688_CDEM,CD-2835747158_CDEM,CD-2835779972_CDEM,GSMUA_Achr3P11080_001_MAC,GSMUA_Achr6P28490_001_MAC,GSMUA_Achr9P19880_001_MAC,GSVIVT01001814001_VVIN,GSVIVT01010364001_VVIN,GSVIVT01033345001_VVIN,KMZ68699.1…
656	.	.	.	.	.	AGRA_10657_AGRAM,AGRA_13947_AGRAM,AGRA_13949_AGRAM,AGRA_16929_AGRAM,AT1G15960.1_ATHA,AT1G80830.1_ATHA,Aqcoe6G027500.2.p_ACO,Aqcoe6G054800.2.p_ACO,CD-2835753284_CDEM,GSMUA_Achr11P26320_001_MAC,GSMUA_Achr5P25950_001_MAC,GSMUA_AchrUn_randomP11650_001_MAC,GSMUA_AchrUn_randomP21120_001_MAC,GSVIVT01003954001_VVIN,GSVIVT01008827001_VVIN,GSVIVT01008829001_VVIN,GSVIVT01034237001_VVIN,KMZ63767.1_ZMARI,KMZ7…
657	.	.	.	.	.	AGRA_10852_AGRAM,AGRA_18509_AGRAM,AGRA_22406_AGRAM,AT1G50600.1_ATHA,AT2G04890.1_ATHA,AT4G17230.1_ATHA,AT5G48150.2_ATHA,Aqcoe1G369900.1.p_ACO,Aqcoe1G390300.1.p_ACO,Aqcoe4G272800.1.p_ACO,CD-2835742646_CDEM,CD-2835743321_CDEM,CD-2835762032_CDEM,CD-2835772232_CDEM,GSMUA_Achr6P24310_001_MAC,GSVIVT01030047001_VVIN,GSVIVT01037777001_VVIN,KMZ58613.1_ZMARI,KMZ71214.1_ZMARI,LOC_Os03g09280.2_OSA,LOC_Os07g36…
658	.	.	.	.	.	AGRA_11947_AGRAM,AGRA_11948_AGRAM,AGRA_18953_AGRAM,AGRA_18970_AGRAM,AGRA_18991_AGRAM,Aqcoe2G074200.1.p_ACO,Aqcoe3G385800.1.p_ACO,Aqcoe4G020800.1.p_ACO,Aqcoe7G306800.1.p_ACO,CD-2835789983_CDEM,GSMUA_Achr3P06240_001_MAC,GSMUA_Achr5P05340_001_MAC,GSVIVT01007473001_VVIN,GSVIVT01007474001_VVIN,GSVIVT01026127001_VVIN,GSVIVT01026129001_VVIN,GSVIVT01026130001_VVIN,GSVIVT01026131001_VVIN,GSVIVT01034422001…
659	.	.	.	.	.	AGRA_13464_AGRAM,AGRA_13465_AGRAM,AGRA_13466_AGRAM,AGRA_21901_AGRAM,AGRA_21902_AGRAM,AT5G42650.1_ATHA,Aqcoe5G204500.1.p_ACO,Aqcoe5G204600.1.p_ACO,Aqcoe5G204700.1.p_ACO,Aqcoe5G204900.1.p_ACO,CD-2835742040_CDEM,CD-2835770375_CDEM,CD-2835823184_CDEM,GSMUA_Achr3P25690_001_MAC,GSMUA_Achr4P32370_001_MAC,GSMUA_Achr5P08810_001_MAC,GSMUA_Achr8P02880_001_MAC,GSMUA_Achr8P04830_001_MAC,GSVIVT01009616001_VVIN…
660	.	.	.	.	.	AGRA_13892_AGRAM,AGRA_22999_AGRAM,AGRA_23000_AGRAM,AT2G32530.1_ATHA,AT2G32540.1_ATHA,AT2G32610.1_ATHA,AT2G32620.1_ATHA,AT4G15290.1_ATHA,AT4G15320.1_ATHA,Aqcoe1012s0001.1.p_ACO,Aqcoe4G151300.1.p_ACO,Aqcoe4G209800.1.p_ACO,Aqcoe4G209900.1.p_ACO,GSMUA_Achr9P08770_001_MAC,GSVIVT01030456001_VVIN,GSVIVT01030458001_VVIN,GSVIVT01030461001_VVIN,GSVIVT01030462001_VVIN,GSVIVT01030464001_VVIN,GSVIVT0103046700…
661	.	.	.	.	.	AGRA_15287_AGRAM,AT5G48930.1_ATHA,Aqcoe1G239900.1.p_ACO,Aqcoe4G257500.1.p_ACO,Aqcoe7G218800.1.p_ACO,Aqcoe7G354000.1.p_ACO,Aqcoe7G354200.1.p_ACO,CD-2835753524_CDEM,CD-2835795230_CDEM,GSMUA_Achr10P23990_001_MAC,GSMUA_Achr4P01990_001_MAC,GSMUA_Achr5P04550_001_MAC,GSVIVT01016053001_VVIN,GSVIVT01023631001_VVIN,KMZ61603.1_ZMARI,KMZ67414.1_ZMARI,LOC_Os02g39850.1_OSA,LOC_Os04g42250.3_OSA,Lchi03741_LCH,Lc…
662	.	.	.	.	.	AGRA_16693_AGRAM,AGRA_16700_AGRAM,AT1G01920.1_ATHA,AT5G51970.2_ATHA,Aqcoe5G110800.1.p_ACO,Aqcoe5G426000.1.p_ACO,Aqcoe5G426900.1.p_ACO,Aqcoe5G429100.1.p_ACO,Aqcoe5G430000.1.p_ACO,Aqcoe5G431800.1.p_ACO,Aqcoe5G448600.1.p_ACO,Aqcoe5G454200.1.p_ACO,Aqcoe7G050400.1.p_ACO,CD-2835775391_CDEM,CD-2835787739_CDEM,GSMUA_Achr4P19640_001_MAC,GSMUA_Achr7P05910_001_MAC,GSVIVT01010642001_VVIN,GSVIVT01010644001_VV…
663	.	.	.	.	.	AGRA_17734_AGRAM,AT1G12130.1_ATHA,AT1G12140.1_ATHA,AT1G12160.1_ATHA,AT1G12200.1_ATHA,AT1G62540.1_ATHA,AT1G62560.1_ATHA,AT1G62570.1_ATHA,AT1G62580.1_ATHA,AT1G62600.1_ATHA,AT1G62620.1_ATHA,AT1G63340.1_ATHA,AT1G63370.1_ATHA,AT1G65860.1_ATHA,Aqcoe7G079500.1.p_ACO,Aqcoe7G079600.1.p_ACO,Aqcoe7G079700.1.p_ACO,CD-2835760997_CDEM,CD-2835772928_CDEM,GSMUA_Achr11P17600_001_MAC,GSMUA_Achr2P18520_001_MAC,GSVI…
664	.	.	.	.	.	AGRA_18087_AGRAM,AT2G21410.1_ATHA,AT2G28520.1_ATHA,AT4G39080.1_ATHA,Aqcoe2G166700.1.p_ACO,Aqcoe5G181700.1.p_ACO,CD-2835741434_CDEM,CD-2835758858_CDEM,CD-2835788318_CDEM,GSMUA_Achr5P18710_001_MAC,GSMUA_Achr7P22660_001_MAC,GSVIVT01009811001_VVIN,GSVIVT01024208001_VVIN,GSVIVT01025116001_VVIN,KMZ56077.1_ZMARI,KMZ63654.1_ZMARI,KMZ64706.1_ZMARI,KMZ65135.1_ZMARI,KMZ69901.1_ZMARI,LOC_Os01g61780.1_OSA,LOC…
665	.	.	.	.	.	AGRA_20927_AGRAM,GSMUA_Achr10P01950_001_MAC,LOC_Os04g21720.1_OSA,Lchi01530_LCH,Lchi02001_LCH,Lchi02002_LCH,Lchi03709_LCH,Lchi04727_LCH,Lchi07652_LCH,Lchi07707_LCH,Lchi08598_LCH,Lchi08670_LCH,Lchi08701_LCH,Lchi08706_LCH,Lchi08846_LCH,Lchi10048_LCH,Lchi10542_LCH,Lchi11678_LCH,Lchi13820_LCH,Lchi14454_LCH,Lchi14937_LCH,Lchi15465_LCH,Lchi16344_LCH,Lchi17701_LCH,Lchi17874_LCH,Lchi18217_LCH,Lchi18399_LC…
666	.	.	.	.	.	AGRA_21273_AGRAM,AT1G05890.2_ATHA,AT1G65430.1_ATHA,AT2G31510.1_ATHA,AT2G31760.1_ATHA,AT2G31770.1_ATHA,AT2G31780.1_ATHA,Aqcoe1G014200.1.p_ACO,Aqcoe1G014300.1.p_ACO,Aqcoe1G014400.1.p_ACO,Aqcoe1G014500.1.p_ACO,Aqcoe1G015200.1.p_ACO,Aqcoe1G494800.1.p_ACO,Aqcoe2G431100.1.p_ACO,Aqcoe5G361900.1.p_ACO,Aqcoe5G362000.1.p_ACO,CD-2835739205_CDEM,CD-2835747122_CDEM,CD-2835764519_CDEM,CD-2835779948_CDEM,GSMUA_…
667	.	.	.	.	.	AT1G13470.1_ATHA,AT1G13480.1_ATHA,AT1G13490.1_ATHA,AT1G13500.1_ATHA,AT1G13510.1_ATHA,AT1G13520.1_ATHA,AT1G13530.1_ATHA,AT1G13540.1_ATHA,AT1G13550.1_ATHA,AT1G61600.1_ATHA,Aqcoe3G386900.1.p_ACO,Aqcoe3G387000.1.p_ACO,CD-2835765785_CDEM,CD-2835774395_CDEM,GSMUA_Achr3P06220_001_MAC,GSMUA_Achr5P27350_001_MAC,GSMUA_Achr5P27360_001_MAC,GSMUA_Achr9P18410_001_MAC,GSVIVT01012025001_VVIN,GSVIVT01012026001_VV…
668	.	.	.	.	.	Aqcoe3G105500.1.p_ACO,Aqcoe3G105700.1.p_ACO,Aqcoe3G105900.1.p_ACO,Aqcoe3G106100.1.p_ACO,Aqcoe3G307800.1.p_ACO,Aqcoe3G307900.1.p_ACO,Aqcoe3G308000.1.p_ACO,Aqcoe3G308100.1.p_ACO,Aqcoe3G308300.1.p_ACO,Aqcoe4G312800.1.p_ACO,Aqcoe5G203000.1.p_ACO,CD-2835765767_CDEM,CD-2835765770_CDEM,CD-2835806603_CDEM,CD-2835821888_CDEM,CD-2835821891_CDEM,GSVIVT01032545001_VVIN,Lchi10580_LCH,Lchi17645_LCH,Lchi17649_L…
669	.	.	.	.	.	LOC_Os01g18550.1_OSA,LOC_Os01g24510.1_OSA,LOC_Os01g25670.1_OSA,LOC_Os01g32574.1_OSA,LOC_Os01g34360.1_OSA,LOC_Os01g63320.1_OSA,LOC_Os02g24300.1_OSA,LOC_Os03g27720.1_OSA,LOC_Os03g47330.1_OSA,LOC_Os04g06100.1_OSA,LOC_Os04g59530.1_OSA,LOC_Os05g19700.1_OSA,LOC_Os05g27130.1_OSA,LOC_Os05g30360.1_OSA,LOC_Os05g33330.1_OSA,LOC_Os05g34410.1_OSA,LOC_Os06g15180.1_OSA,LOC_Os06g17320.1_OSA,LOC_Os06g25680.1_OSA,…
670	.	.	.	.	.	AGRA_00065_AGRAM,AGRA_00400_AGRAM,AGRA_02157_AGRAM,AT3G01540.3_ATHA,AT3G06480.1_ATHA,AT5G14610.1_ATHA,Aqcoe2G257400.1.p_ACO,Aqcoe3G124600.1.p_ACO,Aqcoe3G285200.1.p_ACO,CD-2835775739_CDEM,CD-2835778337_CDEM,CD-2835778340_CDEM,CD-2835786332_CDEM,CD-2835809072_CDEM,GSMUA_Achr1P15980_001_MAC,GSMUA_Achr8P31890_001_MAC,GSVIVT01017651001_VVIN,GSVIVT01017652001_VVIN,GSVIVT01032442001_VVIN,KMZ67911.1_ZMAR…
671	.	.	.	.	.	AGRA_00269_AGRAM,AGRA_02595_AGRAM,AGRA_02842_AGRAM,AT3G06770.2_ATHA,AT3G16850.1_ATHA,AT3G62110.1_ATHA,AT5G49215.1_ATHA,Aqcoe2G247000.2.p_ACO,Aqcoe2G285000.1.p_ACO,CD-2835779660_CDEM,CD-2835819407_CDEM,CD-2835822872_CDEM,GSMUA_Achr11P13970_001_MAC,GSMUA_Achr11P14230_001_MAC,GSMUA_Achr11P18030_001_MAC,GSMUA_Achr5P00100_001_MAC,GSMUA_Achr8P06180_001_MAC,GSMUA_AchrUn_randomP22080_001_MAC,GSVIVT010280…
672	.	.	.	.	.	AGRA_00277_AGRAM,AGRA_02604_AGRAM,AGRA_02737_AGRAM,AT1G02690.2_ATHA,AT1G09270.1_ATHA,AT3G05720.1_ATHA,AT3G06720.2_ATHA,AT4G02150.1_ATHA,AT4G16143.1_ATHA,AT5G49310.1_ATHA,Aqcoe2G281000.1.p_ACO,CD-2835770816_CDEM,CD-2835779672_CDEM,CD-2835822284_CDEM,CD-2835822863_CDEM,GSMUA_Achr1P14770_001_MAC,GSMUA_Achr3P24150_001_MAC,GSMUA_Achr5P27090_001_MAC,GSMUA_Achr8P06540_001_MAC,GSMUA_Achr8P22290_001_MAC,G…
673	.	.	.	.	.	AGRA_00425_AGRAM,AGRA_00961_AGRAM,AT2G22300.1_ATHA,AT5G09410.3_ATHA,AT5G64220.2_ATHA,Aqcoe2G256400.1.p_ACO,Aqcoe6G084800.1.p_ACO,CD-2835744209_CDEM,CD-2835770702_CDEM,CD-2835798296_CDEM,GSMUA_Achr3P08460_001_MAC,GSMUA_Achr6P10390_001_MAC,GSMUA_AchrUn_randomP23670_001_MAC,GSVIVT01004860001_VVIN,GSVIVT01017670001_VVIN,KMZ58638.1_ZMARI,KMZ68494.1_ZMARI,LOC_Os03g09100.1_OSA,LOC_Os03g27080.1_OSA,LOC_O…
674	.	.	.	.	.	AGRA_00454_AGRAM,AGRA_13977_AGRAM,AGRA_22566_AGRAM,AT1G21650.3_ATHA,AT1G21651.1_ATHA,AT4G01800.2_ATHA,Aqcoe2G247200.1.p_ACO,Aqcoe6G033300.1.p_ACO,Aqcoe6G033600.1.p_ACO,CD-2835772577_CDEM,CD-2835775799_CDEM,CD-2835779636_CDEM,GSMUA_Achr1P28240_001_MAC,GSMUA_Achr2P01990_001_MAC,GSMUA_Achr6P24200_001_MAC,GSVIVT01008813001_VVIN,GSVIVT01008814001_VVIN,GSVIVT01028249001_VVIN,KMZ64898.1_ZMARI,KMZ70452.1…
675	.	.	.	.	.	AGRA_01515_AGRAM,AGRA_01516_AGRAM,AGRA_01517_AGRAM,AGRA_01518_AGRAM,AGRA_02040_AGRAM,AT2G47870.1_ATHA,AT3G62950.1_ATHA,AT4G15660.1_ATHA,AT4G15670.1_ATHA,AT4G15680.1_ATHA,AT4G15690.1_ATHA,AT4G15700.1_ATHA,Aqcoe5G081200.1.p_ACO,Aqcoe5G081300.1.p_ACO,Aqcoe5G081500.1.p_ACO,CD-2835764159_CDEM,ChrUn.fgenesh.mRNA.94_OSA,GSMUA_Achr11P05780_001_MAC,GSMUA_Achr11P13780_001_MAC,GSMUA_Achr11P18300_001_MAC,GSM…
676	.	.	.	.	.	AGRA_02557_AGRAM,AGRA_02558_AGRAM,AT3G51000.1_ATHA,AT4G02340.1_ATHA,Aqcoe2G289500.1.p_ACO,Aqcoe2G289800.1.p_ACO,Aqcoe5G091600.1.p_ACO,CD-2835770864_CDEM,CD-2835822233_CDEM,CD-2835822893_CDEM,GSMUA_Achr3P08130_001_MAC,GSMUA_Achr3P24120_001_MAC,GSMUA_Achr8P10290_001_MAC,GSMUA_AchrUn_randomP09800_001_MAC,GSVIVT01018184001_VVIN,GSVIVT01018861001_VVIN,GSVIVT01035113001_VVIN,KMZ70009.1_ZMARI,LOC_Os01g1…
677	.	.	.	.	.	AGRA_02742_AGRAM,AGRA_10955_AGRAM,AGRA_12703_AGRAM,AT1G02390.1_ATHA,AT1G06520.1_ATHA,AT4G01950.1_ATHA,Aqcoe2G267600.1.p_ACO,Aqcoe4G014000.1.p_ACO,Aqcoe5G307600.2.p_ACO,CD-2835751883_CDEM,CD-2835803882_CDEM,CD-2835819386_CDEM,GSMUA_Achr11P16120_001_MAC,GSMUA_Achr3P16480_001_MAC,GSMUA_Achr3P24330_001_MAC,GSMUA_Achr5P27160_001_MAC,GSMUA_Achr7P05580_001_MAC,GSMUA_Achr8P06330_001_MAC,GSMUA_Achr8P27070…
678	.	.	.	.	.	AGRA_03051_AGRAM,AGRA_03052_AGRAM,AGRA_03053_AGRAM,AT3G45650.1_ATHA,AT3G45660.1_ATHA,AT3G45680.1_ATHA,AT3G45690.1_ATHA,AT3G45700.1_ATHA,AT3G45710.1_ATHA,AT3G45720.1_ATHA,Aqcoe1G488600.1.p_ACO,Aqcoe2G131200.1.p_ACO,Aqcoe2G131400.1.p_ACO,GSMUA_Achr10P12960_001_MAC,GSMUA_Achr6P15780_001_MAC,GSVIVT01025106001_VVIN,GSVIVT01025107001_VVIN,LOC_Os05g27304.1_OSA,Lchi24062_LCH,PA-936923001_PAME,PA-93692300…
679	.	.	.	.	.	AGRA_03387_AGRAM,AGRA_08073_AGRAM,AT1G79750.1_ATHA,AT2G19900.1_ATHA,AT5G11670.1_ATHA,AT5G25880.1_ATHA,Aqcoe7G148700.1.p_ACO,Aqcoe7G408300.1.p_ACO,Aqcoe7G408500.1.p_ACO,CD-2835767225_CDEM,GSMUA_Achr10P21420_001_MAC,GSMUA_Achr3P31710_001_MAC,GSMUA_Achr7P13690_001_MAC,GSMUA_AchrUn_randomP19370_001_MAC,GSVIVT01013039001_VVIN,GSVIVT01015311001_VVIN,GSVIVT01016997001_VVIN,GSVIVT01035291001_VVIN,KMZ6560…
680	.	.	.	.	.	AGRA_04166_AGRAM,AT3G11340.1_ATHA,AT3G55700.1_ATHA,AT3G55710.1_ATHA,Aqcoe1G233500.1.p_ACO,GSVIVT01016427001_VVIN,LOC_Os03g60960.1_OSA,LOC_Os07g13770.1_OSA,Lchi15916_LCH,Lchi15922_LCH,Lchi15924_LCH,Lchi15925_LCH,Lchi15930_LCH,Lchi15931_LCH,Lchi15933_LCH,Lchi15934_LCH,Lchi15936_LCH,Lchi15937_LCH,Lchi15938_LCH,Lchi17639_LCH,Lchi17640_LCH,Lchi17642_LCH,Lchi25352_LCH,Lchi33367_LCH,Lchi33368_LCH,Lchi33…
681	.	.	.	.	.	AGRA_04995_AGRAM,AGRA_07571_AGRAM,AGRA_08261_AGRAM,AGRA_08368_AGRAM,AGRA_20988_AGRAM,AT1G01650.1_ATHA,AT1G05820.1_ATHA,AT1G63690.1_ATHA,AT2G43070.1_ATHA,Aqcoe5G004000.1.p_ACO,Aqcoe7G030800.1.p_ACO,CD-2835758798_CDEM,CD-2835763016_CDEM,CD-2835786275_CDEM,GSMUA_Achr10P06780_001_MAC,GSMUA_Achr4P12000_001_MAC,GSMUA_Achr8P16510_001_MAC,GSVIVT01019744001_VVIN,GSVIVT01026938001_VVIN,GSVIVT01031676001_VV…
682	.	.	.	.	.	AGRA_05325_AGRAM,AGRA_10752_AGRAM,AT1G61810.3_ATHA,AT1G61820.1_ATHA,AT4G21760.1_ATHA,Aqcoe1G319800.1.p_ACO,Aqcoe1G319900.1.p_ACO,Aqcoe1G320000.1.p_ACO,Aqcoe1G320400.1.p_ACO,Aqcoe4G237600.1.p_ACO,CD-2835768815_CDEM,CD-2835775346_CDEM,CD-2835793199_CDEM,GSMUA_Achr11P06570_001_MAC,GSMUA_Achr4P28840_001_MAC,GSMUA_Achr8P19060_001_MAC,GSVIVT01012650001_VVIN,GSVIVT01014399001_VVIN,GSVIVT01014400001_VVIN…
683	.	.	.	.	.	AGRA_06484_AGRAM,AGRA_06510_AGRAM,AGRA_07933_AGRAM,AT1G05470.1_ATHA,AT2G32010.1_ATHA,AT3G63240.1_ATHA,Aqcoe2G349900.1.p_ACO,Aqcoe5G050400.2.p_ACO,CD-2835741164_CDEM,CD-2835785957_CDEM,CD-2835808709_CDEM,CD-2835811478_CDEM,GSMUA_Achr2P08860_001_MAC,GSMUA_Achr2P17460_001_MAC,GSMUA_Achr3P14960_001_MAC,GSMUA_Achr4P21240_001_MAC,GSMUA_Achr5P02940_001_MAC,GSMUA_Achr7P01420_001_MAC,GSMUA_Achr7P07740_001…
684	.	.	.	.	.	AGRA_07550_AGRAM,AGRA_11794_AGRAM,AGRA_19672_AGRAM,AT4G23440.1_ATHA,AT5G56220.1_ATHA,Aqcoe1G067400.3.p_ACO,Aqcoe5G053600.2.p_ACO,Aqcoe7G028100.1.p_ACO,CD-2835753362_CDEM,CD-2835768899_CDEM,CD-2835795341_CDEM,CD-2835819134_CDEM,GSMUA_Achr1P04610_001_MAC,GSMUA_Achr3P10930_001_MAC,GSMUA_Achr5P19520_001_MAC,GSMUA_Achr9P19800_001_MAC,GSVIVT01014847001_VVIN,GSVIVT01029435001_VVIN,KMZ61225.1_ZMARI,KMZ65…
685	.	.	.	.	.	AGRA_08539_AGRAM,AGRA_21049_AGRAM,AT1G12990.1_ATHA,AT1G67880.1_ATHA,AT3G01620.1_ATHA,AT3G27540.1_ATHA,AT5G14480.1_ATHA,Aqcoe3G142000.1.p_ACO,Aqcoe5G398400.1.p_ACO,CD-2835747323_CDEM,CD-2835767396_CDEM,CD-2835780116_CDEM,CD-2835795005_CDEM,GSMUA_Achr10P16790_001_MAC,GSMUA_Achr11P19180_001_MAC,GSMUA_Achr6P12150_001_MAC,GSMUA_Achr6P28040_001_MAC,GSMUA_Achr8P28540_001_MAC,GSMUA_Achr9P07530_001_MAC,GS…
686	.	.	.	.	.	AGRA_09315_AGRAM,AGRA_13161_AGRAM,AT1G14970.1_ATHA,AT1G35510.1_ATHA,AT1G38065.1_ATHA,AT1G38131.1_ATHA,AT2G01480.1_ATHA,Aqcoe3G011100.1.p_ACO,Aqcoe5G279000.1.p_ACO,Aqcoe6G015000.1.p_ACO,CD-2835765563_CDEM,CD-2835782105_CDEM,CD-2835802187_CDEM,GSMUA_Achr10P03610_001_MAC,GSMUA_Achr10P15990_001_MAC,GSMUA_Achr2P20520_001_MAC,GSMUA_Achr2P20570_001_MAC,GSMUA_Achr6P34130_001_MAC,GSMUA_Achr9P03300_001_MAC…
687	.	.	.	.	.	AGRA_11161_AGRAM,AGRA_12949_AGRAM,AT3G18170.1_ATHA,AT3G18180.1_ATHA,Aqcoe5G414600.1.p_ACO,GSMUA_Achr10P20090_001_MAC,GSMUA_Achr10P20100_001_MAC,GSMUA_Achr10P25350_001_MAC,GSMUA_Achr1P12160_001_MAC,GSMUA_Achr1P20830_001_MAC,GSMUA_Achr1P20840_001_MAC,GSMUA_Achr1P26750_001_MAC,GSMUA_Achr2P22810_001_MAC,GSMUA_Achr3P01270_001_MAC,GSMUA_Achr3P20940_001_MAC,GSMUA_Achr4P24380_001_MAC,GSMUA_Achr7P12060_00…
688	.	.	.	.	.	AGRA_11964_AGRAM,AGRA_16191_AGRAM,AGRA_17839_AGRAM,AT1G74030.1_ATHA,AT2G36530.1_ATHA,Aqcoe2G217800.1.p_ACO,Aqcoe3G388000.1.p_ACO,Aqcoe7G068000.1.p_ACO,CD-2835741767_CDEM,CD-2835761066_CDEM,GSMUA_Achr11P22570_001_MAC,GSMUA_Achr1P08270_001_MAC,GSMUA_Achr5P05330_001_MAC,GSMUA_Achr5P18810_001_MAC,GSMUA_Achr9P14590_001_MAC,GSVIVT01008197001_VVIN,GSVIVT01018517001_VVIN,GSVIVT01033770001_VVIN,KMZ56956.1…
689	.	.	.	.	.	AGRA_12144_AGRAM,AGRA_14933_AGRAM,AT3G16520.3_ATHA,Aqcoe5G413800.1.p_ACO,Aqcoe5G414000.1.p_ACO,CD-2835799394_CDEM,GSMUA_Achr4P10400_001_MAC,GSMUA_Achr4P10410_001_MAC,GSMUA_Achr7P24760_001_MAC,GSVIVT01012577001_VVIN,GSVIVT01028807001_VVIN,GSVIVT01028961001_VVIN,KMZ66731.1_ZMARI,KMZ68349.1_ZMARI,KMZ75054.1_ZMARI,KMZ76046.1_ZMARI,LOC_Os01g50200.1_OSA,LOC_Os01g53370.1_OSA,LOC_Os01g53390.1_OSA,Lchi024…
690	.	.	.	.	.	AGRA_13349_AGRAM,AT2G24840.1_ATHA,AT5G60440.1_ATHA,Aqcoe2G336000.1.p_ACO,Aqcoe3G029400.1.p_ACO,Aqcoe3G198700.1.p_ACO,Aqcoe3G223900.1.p_ACO,Aqcoe3G433800.1.p_ACO,Aqcoe6G161700.1.p_ACO,Aqcoe6G161900.1.p_ACO,CD-2835783050_CDEM,CD-2835783164_CDEM,CD-2835810233_CDEM,CD-2835826541_CDEM,GSMUA_Achr5P26530_001_MAC,GSMUA_Achr8P07230_001_MAC,GSVIVT01010218001_VVIN,GSVIVT01010221001_VVIN,GSVIVT01037022001_VV…
691	.	.	.	.	.	AGRA_14678_AGRAM,AGRA_20020_AGRAM,AGRA_22490_AGRAM,AT3G29320.1_ATHA,AT3G46970.1_ATHA,Aqcoe1G085200.1.p_ACO,Aqcoe3G360000.1.p_ACO,CD-2835745703_CDEM,CD-2835759425_CDEM,CD-2835772460_CDEM,CD-2835775274_CDEM,CD-2835782510_CDEM,CD-2835806228_CDEM,GSMUA_Achr4P32600_001_MAC,GSMUA_Achr6P33840_001_MAC,GSVIVT01011504001_VVIN,GSVIVT01012194001_VVIN,GSVIVT01021111001_VVIN,GSVIVT01024804001_VVIN,KMZ61389.1_Z…
692	.	.	.	.	.	AGRA_15124_AGRAM,AGRA_22288_AGRAM,AGRA_22289_AGRAM,AT2G16230.1_ATHA,AT4G34480.1_ATHA,AT4G34490.1_ATHA,Aqcoe5G194000.1.p_ACO,Aqcoe6G117400.1.p_ACO,Aqcoe6G117500.1.p_ACO,CD-2835764732_CDEM,CD-2835768461_CDEM,GSMUA_Achr4P10760_001_MAC,GSMUA_Achr6P31650_001_MAC,GSMUA_Achr7P26820_001_MAC,GSVIVT01009700001_VVIN,GSVIVT01031959001_VVIN,GSVIVT01031961001_VVIN,KMZ56278.1_ZMARI,KMZ57411.1_ZMARI,KMZ61446.1_Z…
693	.	.	.	.	.	AGRA_15709_AGRAM,AGRA_17411_AGRAM,AGRA_19260_AGRAM,AGRA_22124_AGRAM,AT1G31820.1_ATHA,AT1G31830.1_ATHA,AT3G19553.1_ATHA,AT5G05630.1_ATHA,Aqcoe3G184300.1.p_ACO,Aqcoe5G129500.1.p_ACO,Aqcoe6G159800.1.p_ACO,CD-2835745250_CDEM,CD-2835765284_CDEM,CD-2835766490_CDEM,GSMUA_Achr1P27820_001_MAC,GSMUA_Achr3P00600_001_MAC,GSVIVT01023972001_VVIN,GSVIVT01037860001_VVIN,KMZ59557.1_ZMARI,LOC_Os02g47210.1_OSA,LOC_…
694	.	.	.	.	.	AGRA_16797_AGRAM,AGRA_17546_AGRAM,AGRA_18118_AGRAM,AGRA_19727_AGRAM,AGRA_23124_AGRAM,AT1G54490.1_ATHA,AT1G75660.1_ATHA,AT5G42540.2_ATHA,Aqcoe1G082800.1.p_ACO,Aqcoe2G345400.1.p_ACO,Aqcoe3G251300.1.p_ACO,Aqcoe5G055300.1.p_ACO,Aqcoe5G207000.1.p_ACO,CD-2835785369_CDEM,CD-2835786083_CDEM,CD-2835810911_CDEM,GSMUA_Achr4P21340_001_MAC,GSMUA_Achr8P07320_001_MAC,GSVIVT01009879001_VVIN,GSVIVT01021865001_VVI…
695	.	.	.	.	.	AGRA_18139_AGRAM,AGRA_21010_AGRAM,AT5G48670.1_ATHA,Aqcoe0444s0001.1.p_ACO,Aqcoe1G495000.1.p_ACO,Aqcoe2G242300.1.p_ACO,Aqcoe2G242500.1.p_ACO,Aqcoe2G242600.1.p_ACO,Aqcoe2G242700.1.p_ACO,Aqcoe5G152800.1.p_ACO,Aqcoe5G287400.1.p_ACO,Aqcoe7G351200.1.p_ACO,CD-2835770588_CDEM,CD-2835775814_CDEM,CD-2835778412_CDEM,CD-2835790919_CDEM,CD-2835790922_CDEM,CD-2835790925_CDEM,GSMUA_Achr11P15880_001_MAC,GSMUA_Ac…
696	.	.	.	.	.	AGRA_18236_AGRAM,AT1G34490.1_ATHA,AT1G34500.1_ATHA,AT1G34520.1_ATHA,AT3G51970.1_ATHA,AT5G51420.1_ATHA,AT5G55320.1_ATHA,AT5G55330.1_ATHA,AT5G55340.1_ATHA,AT5G55350.1_ATHA,AT5G55360.1_ATHA,AT5G55370.1_ATHA,AT5G55380.1_ATHA,Aqcoe1G414600.1.p_ACO,Aqcoe1G414700.1.p_ACO,Aqcoe1G414800.1.p_ACO,Aqcoe1G415000.1.p_ACO,Aqcoe4G283700.1.p_ACO,Aqcoe6G313200.1.p_ACO,CD-2835778088_CDEM,GSMUA_Achr4P17910_001_MAC,G…
697	.	.	.	.	.	AGRA_20964_AGRAM,AGRA_20965_AGRAM,AT1G10810.1_ATHA,AT1G60680.1_ATHA,AT1G60690.1_ATHA,AT1G60710.1_ATHA,AT1G60730.3_ATHA,AT1G60750.1_ATHA,Aqcoe6G306000.1.p_ACO,Aqcoe6G306200.1.p_ACO,Aqcoe6G306300.1.p_ACO,CD-2835762983_CDEM,CD-2835767444_CDEM,GSMUA_Achr5P16020_001_MAC,GSVIVT01031646001_VVIN,GSVIVT01031649001_VVIN,GSVIVT01031651001_VVIN,KMZ59716.1_ZMARI,KMZ60462.1_ZMARI,KMZ60638.1_ZMARI,KMZ64031.1_ZM…
698	.	.	.	.	.	AT5G36110.1_ATHA,Aqcoe4G068600.1.p_ACO,Aqcoe4G163000.1.p_ACO,Aqcoe4G218400.1.p_ACO,Aqcoe4G232700.1.p_ACO,Aqcoe5G408000.1.p_ACO,Aqcoe5G408600.1.p_ACO,Aqcoe5G408700.1.p_ACO,Aqcoe5G409500.1.p_ACO,Aqcoe5G409600.1.p_ACO,Aqcoe5G409900.1.p_ACO,Aqcoe6G110000.1.p_ACO,Aqcoe6G110300.1.p_ACO,Aqcoe6G248100.1.p_ACO,Aqcoe7G244000.1.p_ACO,Aqcoe7G249500.1.p_ACO,CD-2835737702_CDEM,GSVIVT01019183001_VVIN,GSVIVT0102…
699	.	.	.	.	.	KMZ68753.1_ZMARI,KMZ75398.1_ZMARI,LOC_Os01g56730.1_OSA,LOC_Os02g01530.1_OSA,LOC_Os02g01550.1_OSA,LOC_Os03g10540.1_OSA,LOC_Os03g11790.1_OSA,LOC_Os03g11874.1_OSA,LOC_Os03g40060.1_OSA,LOC_Os03g42730.1_OSA,LOC_Os04g40330.1_OSA,LOC_Os04g40370.1_OSA,LOC_Os04g53510.1_OSA,LOC_Os04g53520.1_OSA,LOC_Os05g45520.1_OSA,LOC_Os05g45570.1_OSA,LOC_Os05g45870.1_OSA,LOC_Os05g45875.1_OSA,LOC_Os05g46090.1_OSA,LOC_Os05…
700	.	.	.	.	.	scaffold00001.108_ATR,scaffold00003.468_ATR,scaffold00004.215_ATR,scaffold00006.35_ATR,scaffold00008.231_ATR,scaffold00008.237_ATR,scaffold00009.84_ATR,scaffold00015.61_ATR,scaffold00020.41_ATR,scaffold00023.224_ATR,scaffold00030.168_ATR,scaffold00043.78_ATR,scaffold00046.17_ATR,scaffold00046.58_ATR,scaffold00047.14_ATR,scaffold00048.69_ATR,scaffold00052.10_ATR,scaffold00064.95_ATR,scaffold00072.…
701	.	.	.	.	.	AGRA_00217_AGRAM,AGRA_02503_AGRAM,AGRA_20464_AGRAM,AT3G05540.1_ATHA,AT3G16640.1_ATHA,AT5G13510.1_ATHA,Aqcoe1G486000.1.p_ACO,Aqcoe2G295400.1.p_ACO,Aqcoe5G087700.1.p_ACO,CD-2835755378_CDEM,CD-2835781481_CDEM,CD-2835781484_CDEM,GSMUA_Achr1P14760_001_MAC,GSMUA_Achr3P00730_001_MAC,GSMUA_Achr6P15490_001_MAC,GSVIVT01017723001_VVIN,GSVIVT01032650001_VVIN,KMZ63480.1_ZMARI,KMZ64077.1_ZMARI,KMZ64956.1_ZMARI…
702	.	.	.	.	.	AGRA_00694_AGRAM,AGRA_00738_AGRAM,AT1G64190.1_ATHA,AT3G02360.2_ATHA,AT5G41670.2_ATHA,Aqcoe1G450300.1.p_ACO,Aqcoe3G072900.1.p_ACO,Aqcoe3G383200.1.p_ACO,CD-2835749342_CDEM,CD-2835758879_CDEM,CD-2835789485_CDEM,CD-2835790004_CDEM,CD-2835812762_CDEM,GSMUA_Achr2P06120_001_MAC,GSMUA_Achr2P18030_001_MAC,GSMUA_Achr3P16150_001_MAC,GSMUA_Achr5P03620_001_MAC,GSVIVT01010170001_VVIN,KMZ60959.1_ZMARI,KMZ65025.…
703	.	.	.	.	.	AGRA_02612_AGRAM,AT3G16860.1_ATHA,AT3G20580.1_ATHA,AT4G16120.1_ATHA,AT4G27110.1_ATHA,AT5G49270.1_ATHA,Aqcoe2G282500.1.p_ACO,Aqcoe3G117900.1.p_ACO,CD-2835779690_CDEM,CD-2835786419_CDEM,GSMUA_Achr11P15850_001_MAC,GSMUA_Achr3P21560_001_MAC,GSMUA_Achr4P33540_001_MAC,GSMUA_AchrUn_randomP11520_001_MAC,GSVIVT01001979001_VVIN,GSVIVT01012641001_VVIN,GSVIVT01028070001_VVIN,GSVIVT01035050001_VVIN,KMZ59486.1…
704	.	.	.	.	.	AGRA_04215_AGRAM,AGRA_05002_AGRAM,AGRA_07564_AGRAM,AT1G01600.1_ATHA,AT1G63710.1_ATHA,AT2G45970.1_ATHA,AT4G00360.1_ATHA,AT5G58860.1_ATHA,Aqcoe1G429700.1.p_ACO,Aqcoe7G029800.1.p_ACO,CD-2835738929_CDEM,CD-2835758786_CDEM,CD-2835786677_CDEM,CD-2835786680_CDEM,GSMUA_Achr4P26290_001_MAC,GSMUA_Achr5P12420_001_MAC,GSMUA_Achr5P19450_001_MAC,GSMUA_Achr6P33790_001_MAC,GSVIVT01024781001_VVIN,GSVIVT0102694700…
705	.	.	.	.	.	AGRA_05224_AGRAM,AGRA_07289_AGRAM,AT2G33210.1_ATHA,AT3G13860.1_ATHA,AT3G23990.1_ATHA,Aqcoe2G391300.1.p_ACO,Aqcoe5G004900.1.p_ACO,Aqcoe7G422300.1.p_ACO,CD-2835744479_CDEM,CD-2835779876_CDEM,CD-2835818747_CDEM,CD-2835822446_CDEM,GSMUA_Achr10P08040_001_MAC,GSMUA_Achr1P11160_001_MAC,GSMUA_Achr7P24090_001_MAC,GSVIVT01016859001_VVIN,GSVIVT01029025001_VVIN,KMZ67105.1_ZMARI,KMZ67110.1_ZMARI,KMZ75576.1_ZM…
706	.	.	.	.	.	AGRA_05383_AGRAM,AGRA_07077_AGRAM,AT1G08050.1_ATHA,AT2G38970.1_ATHA,AT3G54780.1_ATHA,AT5G60710.1_ATHA,Aqcoe1G140800.1.p_ACO,Aqcoe1G176700.1.p_ACO,CD-2835765692_CDEM,CD-2835800948_CDEM,CD-2835806828_CDEM,CD-2835824480_CDEM,ChrSy.fgenesh.mRNA.71_OSA,GSMUA_Achr11P02420_001_MAC,GSMUA_Achr11P21360_001_MAC,GSMUA_Achr1P03470_001_MAC,GSMUA_Achr5P20480_001_MAC,GSMUA_Achr6P36520_001_MAC,GSVIVT01013615001_V…
707	.	.	.	.	.	AGRA_05721_AGRAM,AGRA_11921_AGRAM,AT2G04280.1_ATHA,AT4G08810.1_ATHA,AT4G12700.1_ATHA,Aqcoe1G050200.2.p_ACO,Aqcoe1G054400.1.p_ACO,CD-2835739532_CDEM,CD-2835761531_CDEM,CD-2835781718_CDEM,CD-2835790076_CDEM,GSMUA_Achr1P03280_001_MAC,GSMUA_Achr4P00760_001_MAC,GSMUA_Achr5P13200_001_MAC,GSMUA_Achr6P01490_001_MAC,GSMUA_AchrUn_randomP07590_001_MAC,GSMUA_AchrUn_randomP19670_001_MAC,GSVIVT01025447001_VVIN…
708	.	.	.	.	.	AGRA_06078_AGRAM,AGRA_13211_AGRAM,AGRA_13212_AGRAM,AT3G03780.2_ATHA,AT5G17920.1_ATHA,AT5G20980.2_ATHA,Aqcoe2G065400.1.p_ACO,Aqcoe2G065700.2.p_ACO,Aqcoe3G089200.1.p_ACO,CD-2835741218_CDEM,CD-2835786023_CDEM,CD-2835808655_CDEM,CD-2835811412_CDEM,GSMUA_Achr4P21470_001_MAC,GSMUA_Achr4P22700_001_MAC,GSMUA_Achr5P02740_001_MAC,GSMUA_Achr7P01530_001_MAC,GSVIVT01029971001_VVIN,GSVIVT01037511001_VVIN,KMZ75…
709	.	.	.	.	.	AGRA_07650_AGRAM,AGRA_12215_AGRAM,AT1G63250.1_ATHA,AT2G07750.1_ATHA,AT5G08610.1_ATHA,AT5G08620.1_ATHA,AT5G63630.1_ATHA,Aqcoe5G423000.1.p_ACO,Aqcoe5G455600.1.p_ACO,CD-2835761300_CDEM,CD-2835762512_CDEM,CD-2835769916_CDEM,CD-2835772886_CDEM,CD-2835793250_CDEM,CD-2835805790_CDEM,GSMUA_Achr10P26490_001_MAC,GSMUA_Achr3P14380_001_MAC,GSMUA_Achr8P04210_001_MAC,GSVIVT01019804001_VVIN,GSVIVT01027084001_VV…
710	.	.	.	.	.	AGRA_09811_AGRAM,AGRA_20315_AGRAM,AT2G22450.1_ATHA,AT5G59750.2_ATHA,AT5G64300.1_ATHA,Aqcoe1G474200.1.p_ACO,Aqcoe6G076400.1.p_ACO,CD-2835744215_CDEM,CD-2835757916_CDEM,CD-2835798305_CDEM,CD-2835810677_CDEM,GSMUA_Achr10P24850_001_MAC,GSMUA_Achr10P24880_001_MAC,GSMUA_Achr6P30480_001_MAC,GSMUA_Achr7P12750_001_MAC,GSMUA_AchrUn_randomP20120_001_MAC,GSVIVT01003433001_VVIN,GSVIVT01015676001_VVIN,GSVIVT01…
711	.	.	.	.	.	AGRA_10059_AGRAM,AT3G04720.1_ATHA,Aqcoe0056s0001.1.p_ACO,Aqcoe0056s0002.1.p_ACO,Aqcoe5G040300.1.p_ACO,Aqcoe5G040400.1.p_ACO,GSMUA_Achr1P23250_001_MAC,GSMUA_Achr6P01350_001_MAC,GSMUA_Achr6P01380_001_MAC,GSVIVT01036278001_VVIN,GSVIVT01036279001_VVIN,KMZ69816.1_ZMARI,KMZ69822.1_ZMARI,LOC_Os11g37940.1_OSA,LOC_Os11g37950.1_OSA,LOC_Os11g37960.1_OSA,Lchi13495_LCH,Lchi13501_LCH,Lchi13502_LCH,Lchi13503_LC…
712	.	.	.	.	.	AGRA_11010_AGRAM,AGRA_12815_AGRAM,AGRA_21243_AGRAM,AT1G25320.1_ATHA,AT1G66830.1_ATHA,AT1G67510.1_ATHA,AT2G01210.1_ATHA,Aqcoe3G024800.1.p_ACO,Aqcoe5G363100.1.p_ACO,CD-2835773174_CDEM,CD-2835812042_CDEM,CD-2835825788_CDEM,GSMUA_Achr3P21080_001_MAC,GSMUA_Achr3P29400_001_MAC,GSMUA_Achr4P06720_001_MAC,GSMUA_Achr8P18330_001_MAC,GSMUA_Achr9P21500_001_MAC,GSVIVT01010376001_VVIN,GSVIVT01011842001_VVIN,KMZ…
713	.	.	.	.	.	AGRA_11166_AGRAM,AGRA_12955_AGRAM,AGRA_16753_AGRAM,AGRA_22907_AGRAM,AT2G01140.1_ATHA,AT2G21330.1_ATHA,AT4G38970.1_ATHA,Aqcoe3G022000.1.p_ACO,Aqcoe5G178300.1.p_ACO,Aqcoe6G253000.1.p_ACO,CD-2835785408_CDEM,CD-2835810950_CDEM,GSMUA_Achr5P19920_001_MAC,GSMUA_Achr6P09510_001_MAC,GSMUA_Achr6P17900_001_MAC,GSMUA_Achr8P17280_001_MAC,GSMUA_AchrUn_randomP16350_001_MAC,GSVIVT01011810001_VVIN,GSVIVT010188200…
714	.	.	.	.	.	AGRA_11325_AGRAM,AGRA_12233_AGRAM,AGRA_14806_AGRAM,AT1G54340.1_ATHA,AT1G65930.1_ATHA,AT5G14590.1_ATHA,Aqcoe1G156500.1.p_ACO,Aqcoe3G281000.1.p_ACO,CD-2835743258_CDEM,CD-2835765011_CDEM,CD-2835770027_CDEM,CD-2835804137_CDEM,CD-2835806690_CDEM,GSMUA_Achr1P05110_001_MAC,GSMUA_Achr2P23210_001_MAC,GSMUA_Achr4P00910_001_MAC,GSMUA_Achr7P14090_001_MAC,GSVIVT01032437001_VVIN,GSVIVT01035240001_VVIN,GSVIVT01…
715	.	.	.	.	.	AGRA_12163_AGRAM,AGRA_21104_AGRAM,AT1G13130.1_ATHA,AT3G26130.1_ATHA,AT3G26140.1_ATHA,AT5G16700.1_ATHA,AT5G17500.1_ATHA,Aqcoe5G390300.1.p_ACO,Aqcoe5G390400.1.p_ACO,Aqcoe5G390500.1.p_ACO,Aqcoe5G390600.1.p_ACO,Aqcoe5G390900.1.p_ACO,Aqcoe5G391000.1.p_ACO,Aqcoe5G391100.1.p_ACO,Aqcoe7G140500.1.p_ACO,Aqcoe7G140600.1.p_ACO,Aqcoe7G140800.1.p_ACO,CD-2835747302_CDEM,GSMUA_Achr10P16730_001_MAC,GSMUA_Achr2P06…
716	.	.	.	.	.	AGRA_12205_AGRAM,AGRA_12206_AGRAM,AT1G01390.1_ATHA,AT1G01420.1_ATHA,AT4G01070.1_ATHA,Aqcoe4G240000.1.p_ACO,Aqcoe7G015000.1.p_ACO,Aqcoe7G015100.1.p_ACO,Aqcoe7G015200.1.p_ACO,CD-2835755255_CDEM,GSMUA_Achr10P14490_001_MAC,GSMUA_Achr3P03470_001_MAC,GSMUA_Achr6P14270_001_MAC,GSVIVT01019508001_VVIN,GSVIVT01027063001_VVIN,GSVIVT01027064001_VVIN,KMZ56482.1_ZMARI,KMZ60216.1_ZMARI,KMZ60217.1_ZMARI,KMZ60218…
717	.	.	.	.	.	AGRA_12271_AGRAM,AGRA_14745_AGRAM,AT1G53210.1_ATHA,Aqcoe1G240600.1.p_ACO,Aqcoe1G240700.1.p_ACO,Aqcoe1G240800.1.p_ACO,Aqcoe1G240900.1.p_ACO,Aqcoe1G241000.1.p_ACO,Aqcoe4G061200.1.p_ACO,CD-2835826538_CDEM,GSMUA_Achr10P21620_001_MAC,GSMUA_Achr6P21640_001_MAC,GSMUA_Achr7P13970_001_MAC,GSVIVT01014240001_VVIN,GSVIVT01014243001_VVIN,GSVIVT01020661001_VVIN,GSVIVT01020662001_VVIN,GSVIVT01020663001_VVIN,GSV…
718	.	.	.	.	.	AGRA_13868_AGRAM,AGRA_23058_AGRAM,AGRA_23061_AGRAM,AT1G43650.1_ATHA,AT5G64700.1_ATHA,Aqcoe5G248900.1.p_ACO,Aqcoe6G291700.1.p_ACO,CD-2835740222_CDEM,CD-2835754535_CDEM,CD-2835790448_CDEM,ChrSy.fgenesh.mRNA.32_OSA,GSMUA_Achr10P09500_001_MAC,GSMUA_Achr6P07160_001_MAC,GSMUA_Achr6P07170_001_MAC,GSMUA_Achr6P19580_001_MAC,GSVIVT01026614001_VVIN,GSVIVT01034524001_VVIN,KMZ60676.1_ZMARI,LOC_Os01g10970.1_OS…
719	.	.	.	.	.	AGRA_16686_AGRAM,AGRA_17949_AGRAM,AT1G12610.1_ATHA,AT1G63030.2_ATHA,AT4G25470.1_ATHA,AT4G25480.1_ATHA,AT4G25490.1_ATHA,AT5G51990.1_ATHA,Aqcoe4G238900.1.p_ACO,Aqcoe4G274900.1.p_ACO,Aqcoe7G049000.1.p_ACO,Aqcoe7G049100.1.p_ACO,Aqcoe7G049200.1.p_ACO,CD-2835739952_CDEM,CD-2835755921_CDEM,GSMUA_Achr11P21630_001_MAC,GSMUA_Achr8P11980_001_MAC,GSVIVT01019860001_VVIN,KMZ69232.1_ZMARI,KMZ71940.1_ZMARI,LOC_O…
720	.	.	.	.	.	AGRA_17087_AGRAM,AGRA_17261_AGRAM,AGRA_17262_AGRAM,AGRA_17264_AGRAM,AGRA_19372_AGRAM,AGRA_19527_AGRAM,AGRA_19529_AGRAM,AT5G08260.1_ATHA,AT5G23210.1_ATHA,Aqcoe3G431700.1.p_ACO,Aqcoe3G433900.1.p_ACO,CD-2835786986_CDEM,CD-2835788642_CDEM,GSMUA_Achr4P29430_001_MAC,GSMUA_Achr4P29870_001_MAC,GSMUA_Achr5P15850_001_MAC,GSMUA_Achr8P14020_001_MAC,GSMUA_AchrUn_randomP04870_001_MAC,GSVIVT01012059001_VVIN,GSV…
721	.	.	.	.	.	AGRA_18643_AGRAM,AGRA_22524_AGRAM,AT1G18650.1_ATHA,Aqcoe3G365400.1.p_ACO,CD-2835741029_CDEM,CD-2835745730_CDEM,CD-2835782495_CDEM,CD-2835800879_CDEM,CD-2835806207_CDEM,CD-2835824540_CDEM,GSMUA_Achr1P04440_001_MAC,GSMUA_Achr4P10810_001_MAC,GSMUA_Achr4P23440_001_MAC,GSMUA_Achr4P32790_001_MAC,GSMUA_Achr5P08900_001_MAC,GSMUA_Achr7P26650_001_MAC,GSMUA_Achr8P28170_001_MAC,GSMUA_Achr9P07140_001_MAC,GSMU…
722	.	.	.	.	.	AGRA_20354_AGRAM,AGRA_20355_AGRAM,AGRA_20358_AGRAM,AT2G39380.1_ATHA,AT3G09520.1_ATHA,AT3G09530.1_ATHA,AT3G55150.1_ATHA,AT5G59730.1_ATHA,Aqcoe1G477500.1.p_ACO,Aqcoe2G175400.1.p_ACO,CD-2835768431_CDEM,CD-2835768434_CDEM,CD-2835768518_CDEM,GSMUA_Achr10P02610_001_MAC,GSMUA_Achr10P03770_001_MAC,GSMUA_Achr6P34400_001_MAC,GSMUA_Achr7P15340_001_MAC,GSMUA_AchrUn_randomP10250_001_MAC,GSVIVT01025594001_VVIN…
723	.	.	.	.	.	AGRA_21440_AGRAM,AGRA_21857_AGRAM,AT3G47340.1_ATHA,AT5G10240.1_ATHA,AT5G65010.2_ATHA,Aqcoe1G415100.1.p_ACO,Aqcoe6G086800.1.p_ACO,CD-2835740795_CDEM,CD-2835760238_CDEM,CD-2835788195_CDEM,CD-2835812051_CDEM,GSMUA_Achr5P28200_001_MAC,GSMUA_Achr9P04460_001_MAC,GSMUA_Achr9P15390_001_MAC,GSVIVT01024713001_VVIN,KMZ58946.1_ZMARI,KMZ61059.1_ZMARI,KMZ61256.1_ZMARI,KMZ67098.1_ZMARI,KMZ67803.1_ZMARI,KMZ70781…
724	.	.	.	.	.	CD-2835746189_CDEM,CD-2835814061_CDEM,CD-2835814169_CDEM,CD-2835814409_CDEM,CD-2835814682_CDEM,CD-2835814715_CDEM,CD-2835815021_CDEM,CD-2835815303_CDEM,CD-2835815690_CDEM,CD-2835815846_CDEM,CD-2835815966_CDEM,CD-2835815975_CDEM,CD-2835816473_CDEM,CD-2835816482_CDEM,CD-2835816485_CDEM,CD-2835816488_CDEM,CD-2835816503_CDEM,CD-2835816773_CDEM,CD-2835816794_CDEM,CD-2835816929_CDEM,CD-2835816998_CDEM,…
725	.	.	.	.	.	Lchi00949_LCH,Lchi04739_LCH,Lchi07809_LCH,Lchi08000_LCH,Lchi08045_LCH,Lchi08271_LCH,Lchi09302_LCH,Lchi09462_LCH,Lchi10201_LCH,Lchi10568_LCH,Lchi14802_LCH,Lchi15094_LCH,Lchi15228_LCH,Lchi15976_LCH,Lchi18746_LCH,Lchi18812_LCH,Lchi19602_LCH,Lchi19848_LCH,Lchi20171_LCH,Lchi21102_LCH,Lchi21175_LCH,Lchi21275_LCH,Lchi21565_LCH,Lchi21634_LCH,Lchi21912_LCH,Lchi21927_LCH,Lchi22043_LCH,Lchi22692_LCH,Lchi239…
726	.	.	.	.	.	scaffold00001.457_ATR,scaffold00005.90_ATR,scaffold00021.41_ATR,scaffold00022.45_ATR,scaffold00023.24_ATR,scaffold00023.25_ATR,scaffold00023.26_ATR,scaffold00024.300_ATR,scaffold00027.63_ATR,scaffold00027.87_ATR,scaffold00028.62_ATR,scaffold00031.115_ATR,scaffold00033.215_ATR,scaffold00038.170_ATR,scaffold00039.111_ATR,scaffold00039.71_ATR,scaffold00044.2_ATR,scaffold00046.177_ATR,scaffold00049.3…
727	.	.	.	.	.	AGRA_00215_AGRAM,AGRA_02498_AGRAM,AGRA_03573_AGRAM,AT3G16060.1_ATHA,AT3G16630.1_ATHA,Aqcoe5G087200.1.p_ACO,Aqcoe7G179900.1.p_ACO,CD-2835755399_CDEM,CD-2835781181_CDEM,CD-2835781463_CDEM,GSMUA_Achr11P13870_001_MAC,GSMUA_Achr2P01660_001_MAC,GSMUA_Achr7P14340_001_MAC,GSMUA_Achr8P15940_001_MAC,GSVIVT01015391001_VVIN,GSVIVT01017086001_VVIN,GSVIVT01017727001_VVIN,KMZ55912.1_ZMARI,KMZ67338.1_ZMARI,LOC_O…
728	.	.	.	.	.	AGRA_00378_AGRAM,AGRA_02738_AGRAM,AGRA_10954_AGRAM,AGRA_12706_AGRAM,AT1G29890.2_ATHA,AT2G34410.1_ATHA,AT3G06550.2_ATHA,AT5G46340.1_ATHA,Aqcoe1G199700.1.p_ACO,Aqcoe5G268800.1.p_ACO,CD-2835797543_CDEM,CD-2835803879_CDEM,CD-2835804809_CDEM,CD-2835819392_CDEM,GSMUA_Achr1P13910_001_MAC,GSMUA_Achr3P24370_001_MAC,GSMUA_Achr6P27130_001_MAC,GSMUA_Achr8P10770_001_MAC,GSVIVT01021399001_VVIN,GSVIVT0103495600…
729	.	.	.	.	.	AGRA_00621_AGRAM,AGRA_09218_AGRAM,AGRA_15580_AGRAM,AT1G17370.1_ATHA,AT1G54080.2_ATHA,AT3G14100.1_ATHA,Aqcoe7G108600.1.p_ACO,Aqcoe7G241200.1.p_ACO,CD-2835752543_CDEM,CD-2835790781_CDEM,CD-2835792506_CDEM,GSMUA_Achr10P17470_001_MAC,GSMUA_Achr11P09280_001_MAC,GSMUA_Achr2P21780_001_MAC,GSMUA_Achr3P02150_001_MAC,GSMUA_Achr6P11660_001_MAC,GSMUA_Achr9P14120_001_MAC,GSVIVT01015040001_VVIN,GSVIVT010167200…
730	.	.	.	.	.	AGRA_01087_AGRAM,AGRA_22517_AGRAM,AT1G13860.3_ATHA,AT1G78240.2_ATHA,AT2G03480.1_ATHA,Aqcoe3G364300.1.p_ACO,Aqcoe6G082400.2.p_ACO,Aqcoe6G082500.1.p_ACO,CD-2835759821_CDEM,CD-2835782498_CDEM,CD-2835806210_CDEM,GSMUA_Achr10P24580_001_MAC,GSMUA_Achr7P12660_001_MAC,GSMUA_AchrUn_randomP15530_001_MAC,GSVIVT01009043001_VVIN,GSVIVT01012188001_VVIN,KMZ67698.1_ZMARI,KMZ68482.1_ZMARI,KMZ71481.1_ZMARI,KMZ7323…
731	.	.	.	.	.	AGRA_02597_AGRAM,AGRA_18301_AGRAM,AGRA_18751_AGRAM,AT1G18690.1_ATHA,AT1G74380.1_ATHA,AT3G62720.1_ATHA,AT4G02500.1_ATHA,AT5G07720.1_ATHA,Aqcoe3G350700.2.p_ACO,Aqcoe5G084700.1.p_ACO,CD-2835756851_CDEM,CD-2835821096_CDEM,CD-2835822692_CDEM,CD-2835826112_CDEM,GSMUA_Achr10P10260_001_MAC,GSMUA_Achr10P15550_001_MAC,GSMUA_Achr11P26120_001_MAC,GSMUA_Achr1P24760_001_MAC,GSMUA_Achr3P22760_001_MAC,GSMUA_Achr…
732	.	.	.	.	.	AGRA_02990_AGRAM,AGRA_11465_AGRAM,AGRA_11466_AGRAM,AGRA_21705_AGRAM,AT2G30490.1_ATHA,Aqcoe1G146200.1.p_ACO,CD-2835752549_CDEM,CD-2835754343_CDEM,CD-2835759062_CDEM,CD-2835767855_CDEM,CD-2835774881_CDEM,GSMUA_Achr10P12920_001_MAC,GSMUA_Achr6P08670_001_MAC,GSMUA_Achr7P18320_001_MAC,GSMUA_Achr9P04840_001_MAC,GSMUA_Achr9P14110_001_MAC,GSMUA_AchrUn_randomP27040_001_MAC,GSVIVT01024554001_VVIN,GSVIVT010…
733	.	.	.	.	.	AGRA_03980_AGRAM,AGRA_20255_AGRAM,AT2G28710.1_ATHA,AT2G37430.1_ATHA,AT3G46070.1_ATHA,AT3G46080.1_ATHA,AT3G46090.1_ATHA,AT3G53600.1_ATHA,AT5G59820.1_ATHA,Aqcoe1G471100.1.p_ACO,Aqcoe2G179300.1.p_ACO,Aqcoe2G179500.1.p_ACO,CD-2835759578_CDEM,CD-2835787592_CDEM,GSMUA_Achr10P03700_001_MAC,GSMUA_Achr11P24480_001_MAC,GSMUA_Achr5P28550_001_MAC,GSMUA_Achr5P29140_001_MAC,GSMUA_Achr6P33180_001_MAC,GSMUA_Achr…
734	.	.	.	.	.	AGRA_04652_AGRAM,AGRA_09753_AGRAM,AT1G22190.1_ATHA,AT1G78080.1_ATHA,AT2G22200.1_ATHA,AT4G39780.1_ATHA,AT5G65130.1_ATHA,Aqcoe6G063100.1.p_ACO,Aqcoe6G063200.1.p_ACO,CD-2835759713_CDEM,CD-2835762617_CDEM,CD-2835791003_CDEM,CD-2835797963_CDEM,GSMUA_Achr10P19030_001_MAC,GSMUA_Achr10P30440_001_MAC,GSMUA_Achr3P01650_001_MAC,GSMUA_Achr3P04360_001_MAC,GSMUA_Achr6P10440_001_MAC,GSMUA_Achr9P12950_001_MAC,GS…
735	.	.	.	.	.	AGRA_05697_AGRAM,AGRA_08856_AGRAM,AT1G55360.1_ATHA,AT2G44210.2_ATHA,AT3G13510.1_ATHA,AT5G56530.1_ATHA,Aqcoe1G057400.1.p_ACO,Aqcoe2G050000.1.p_ACO,CD-2835745373_CDEM,CD-2835758324_CDEM,CD-2835765788_CDEM,CD-2835767900_CDEM,GSMUA_Achr2P12400_001_MAC,GSMUA_Achr4P17400_001_MAC,GSMUA_Achr4P22120_001_MAC,GSMUA_Achr6P29660_001_MAC,GSMUA_Achr7P07560_001_MAC,GSMUA_Achr8P15440_001_MAC,GSMUA_Achr9P11100_001…
736	.	.	.	.	.	AGRA_05778_AGRAM,AGRA_05780_AGRAM,AGRA_05781_AGRAM,AT3G28510.1_ATHA,AT3G28520.1_ATHA,AT3G28540.1_ATHA,AT3G28580.1_ATHA,AT5G40010.1_ATHA,Aqcoe1G409300.1.p_ACO,Aqcoe3G317600.2.p_ACO,GSMUA_Achr4P17520_001_MAC,GSMUA_Achr4P17530_001_MAC,GSVIVT01032554001_VVIN,GSVIVT01032557001_VVIN,GSVIVT01032589001_VVIN,KMZ74025.1_ZMARI,KMZ74033.1_ZMARI,KMZ74034.1_ZMARI,LOC_Os12g24320.1_OSA,LOC_Os12g44190.1_OSA,LOC_O…
737	.	.	.	.	.	AGRA_06087_AGRAM,AGRA_21131_AGRAM,AT1G22730.1_ATHA,AT3G48390.1_ATHA,AT4G24800.2_ATHA,AT5G63190.1_ATHA,Aqcoe5G382700.2.p_ACO,Aqcoe6G048900.1.p_ACO,CD-2835770168_CDEM,CD-2835790424_CDEM,GSMUA_Achr10P03930_001_MAC,GSMUA_Achr1P27740_001_MAC,GSMUA_Achr7P23090_001_MAC,GSVIVT01007575001_VVIN,GSVIVT01013677001_VVIN,KMZ63449.1_ZMARI,KMZ65437.1_ZMARI,KMZ65439.1_ZMARI,KMZ65440.1_ZMARI,KMZ74642.1_ZMARI,LOC_O…
738	.	.	.	.	.	AGRA_06327_AGRAM,AT2G39060.1_ATHA,AT3G48740.1_ATHA,AT4G25010.1_ATHA,AT5G13170.1_ATHA,AT5G23660.1_ATHA,AT5G50790.1_ATHA,AT5G50800.1_ATHA,Aqcoe2G313000.1.p_ACO,Aqcoe3G159400.1.p_ACO,Aqcoe5G345400.1.p_ACO,CD-2835771617_CDEM,CD-2835778241_CDEM,GSMUA_Achr10P11880_001_MAC,GSMUA_Achr3P18700_001_MAC,GSMUA_Achr6P07950_001_MAC,GSMUA_Achr6P23850_001_MAC,GSMUA_Achr8P00620_001_MAC,GSMUA_Achr8P09230_001_MAC,GS…
739	.	.	.	.	.	AGRA_06740_AGRAM,AGRA_06863_AGRAM,AGRA_06970_AGRAM,AGRA_21077_AGRAM,AGRA_22820_AGRAM,AT5G50200.2_ATHA,ATCG00020.1_ATHA,Aqcoe2G192800.1.p_ACO,Aqcoe5G395600.1.p_ACO,Aqcoe6G209100.1.p_ACO,CD-2835752876_CDEM,CD-2835798998_CDEM,CD-2835807995_CDEM,GSMUA_Achr10P01870_001_MAC,GSMUA_Achr10P16750_001_MAC,GSMUA_Achr6P12130_001_MAC,GSMUA_Achr9P01940_001_MAC,GSVIVT01007624001_VVIN,GSVIVT01016441001_VVIN,KMZ59…
740	.	.	.	.	.	AGRA_11058_AGRAM,AGRA_12871_AGRAM,AGRA_19061_AGRAM,AT1G24120.1_ATHA,AT1G59980.1_ATHA,AT1G68370.1_ATHA,Aqcoe3G031000.1.p_ACO,Aqcoe3G306300.2.p_ACO,CD-2835745667_CDEM,CD-2835747872_CDEM,CD-2835782537_CDEM,CD-2835806243_CDEM,CD-2835812081_CDEM,GSMUA_Achr3P06010_001_MAC,GSMUA_Achr4P13770_001_MAC,GSMUA_Achr8P31640_001_MAC,GSVIVT01011867001_VVIN,GSVIVT01020157001_VVIN,KMZ63821.1_ZMARI,KMZ69052.1_ZMARI,…
741	.	.	.	.	.	AGRA_11112_AGRAM,AGRA_11113_AGRAM,AGRA_11115_AGRAM,AGRA_12913_AGRAM,AT1G23010.1_ATHA,AT1G71040.1_ATHA,Aqcoe7G255200.1.p_ACO,CD-2835744557_CDEM,CD-2835747803_CDEM,CD-2835747809_CDEM,CD-2835794141_CDEM,GSMUA_Achr3P01300_001_MAC,GSMUA_Achr3P20990_001_MAC,GSMUA_Achr6P03290_001_MAC,GSMUA_Achr7P12010_001_MAC,GSVIVT01011773001_VVIN,GSVIVT01011776001_VVIN,KMZ56442.1_ZMARI,KMZ56479.1_ZMARI,KMZ56552.1_ZMAR…
742	.	.	.	.	.	AGRA_11246_AGRAM,AGRA_21538_AGRAM,AT1G26120.1_ATHA,AT1G71280.1_ATHA,AT1G71370.1_ATHA,AT3G02410.1_ATHA,AT5G05450.1_ATHA,AT5G15860.1_ATHA,Aqcoe2G084100.1.p_ACO,Aqcoe3G054300.1.p_ACO,Aqcoe3G390300.1.p_ACO,CD-2835769622_CDEM,GSMUA_Achr1P05540_001_MAC,GSMUA_Achr3P01230_001_MAC,GSMUA_Achr8P01870_001_MAC,GSVIVT01012000001_VVIN,GSVIVT01030706001_VVIN,GSVIVT01032750001_VVIN,KMZ57393.1_ZMARI,KMZ70393.1_ZMA…
743	.	.	.	.	.	AGRA_11432_AGRAM,AGRA_12734_AGRAM,AGRA_12987_AGRAM,AGRA_15614_AGRAM,AT1G16710.1_ATHA,AT1G55970.1_ATHA,AT1G67220.1_ATHA,AT1G79000.2_ATHA,AT3G12980.1_ATHA,Aqcoe7G248400.1.p_ACO,Aqcoe7G250300.1.p_ACO,CD-2835785516_CDEM,GSMUA_Achr10P31040_001_MAC,GSMUA_Achr5P05080_001_MAC,GSMUA_Achr6P09330_001_MAC,GSMUA_Achr6P36040_001_MAC,GSMUA_Achr7P19760_001_MAC,GSVIVT01029442001_VVIN,GSVIVT01031074001_VVIN,KMZ605…
744	.	.	.	.	.	AGRA_11601_AGRAM,AGRA_15726_AGRAM,Aqcoe5G127500.1.p_ACO,Aqcoe5G127600.1.p_ACO,CD-2835745220_CDEM,CD-2835792671_CDEM,CD-2835792680_CDEM,CD-2835792683_CDEM,CD-2835792692_CDEM,CD-2835796184_CDEM,CD-2835796187_CDEM,CD-2835810413_CDEM,GSMUA_Achr10P16140_001_MAC,GSMUA_Achr3P02830_001_MAC,GSVIVT01026500001_VVIN,GSVIVT01026501001_VVIN,GSVIVT01026502001_VVIN,KMZ74918.1_ZMARI,KMZ74919.1_ZMARI,LOC_Os01g5290…
745	.	.	.	.	.	AGRA_11665_AGRAM,AGRA_11666_AGRAM,AGRA_11667_AGRAM,AT2G22330.1_ATHA,AT4G39950.1_ATHA,AT5G05260.1_ATHA,AT5G35917.1_ATHA,Aqcoe1G406700.1.p_ACO,Aqcoe4G009600.1.p_ACO,Aqcoe4G010000.1.p_ACO,Aqcoe4G241700.1.p_ACO,Aqcoe4G287400.1.p_ACO,GSVIVT01032687001_VVIN,GSVIVT01032688001_VVIN,GSVIVT01032689001_VVIN,GSVIVT01032694001_VVIN,LOC_Os03g37290.1_OSA,LOC_Os04g08824.1_OSA,LOC_Os04g08828.1_OSA,Lchi07357_LCH,L…
746	.	.	.	.	.	AGRA_13172_AGRAM,AGRA_16844_AGRAM,AGRA_19171_AGRAM,AT1G30755.1_ATHA,AT1G34320.1_ATHA,AT5G08660.1_ATHA,Aqcoe2G082600.1.p_ACO,Aqcoe3G335200.1.p_ACO,Aqcoe6G015600.1.p_ACO,CD-2835739661_CDEM,CD-2835777242_CDEM,GSMUA_Achr10P10520_001_MAC,GSMUA_Achr3P02930_001_MAC,GSMUA_Achr3P22220_001_MAC,GSMUA_Achr3P26690_001_MAC,GSMUA_Achr5P26010_001_MAC,GSMUA_Achr9P08620_001_MAC,GSVIVT01009920001_VVIN,GSVIVT0102240…
747	.	.	.	.	.	AGRA_13374_AGRAM,AGRA_13375_AGRAM,AGRA_21826_AGRAM,AGRA_21828_AGRAM,AT1G10070.2_ATHA,AT3G49680.1_ATHA,Aqcoe4G223700.1.p_ACO,Aqcoe4G265400.1.p_ACO,Aqcoe7G150300.1.p_ACO,Aqcoe7G150500.1.p_ACO,Aqcoe7G430100.3.p_ACO,CD-2835749402_CDEM,CD-2835769058_CDEM,CD-2835777662_CDEM,CD-2835789395_CDEM,GSMUA_Achr3P15170_001_MAC,GSMUA_Achr3P15180_001_MAC,GSMUA_Achr8P05090_001_MAC,GSMUA_Achr8P26500_001_MAC,GSVIVT0…
748	.	.	.	.	.	AGRA_13515_AGRAM,AGRA_21935_AGRAM,AGRA_21948_AGRAM,AT3G50440.1_ATHA,Aqcoe4G074500.1.p_ACO,Aqcoe4G076000.1.p_ACO,Aqcoe6G098200.1.p_ACO,GSMUA_Achr11P11790_001_MAC,GSMUA_Achr3P08990_001_MAC,GSVIVT01005061001_VVIN,GSVIVT01005062001_VVIN,GSVIVT01005064001_VVIN,GSVIVT01005067001_VVIN,GSVIVT01005068001_VVIN,GSVIVT01005069001_VVIN,GSVIVT01031813001_VVIN,GSVIVT01031817001_VVIN,GSVIVT01031824001_VVIN,GSVIV…
749	.	.	.	.	.	AGRA_15275_AGRAM,AT4G31830.1_ATHA,Aqcoe7G356700.1.p_ACO,GSVIVT01035971001_VVIN,LOC_Os09g04100.1_OSA,Lchi02450_LCH,Lchi03762_LCH,Lchi05901_LCH,Lchi08258_LCH,Lchi10329_LCH,Lchi10909_LCH,Lchi13329_LCH,Lchi15383_LCH,Lchi15522_LCH,Lchi16099_LCH,Lchi19461_LCH,Lchi19462_LCH,Lchi20516_LCH,Lchi21041_LCH,Lchi21223_LCH,Lchi21370_LCH,Lchi24508_LCH,Lchi24894_LCH,Lchi25060_LCH,Lchi25381_LCH,Lchi27398_LCH,Lchi2…
750	.	.	.	.	.	AGRA_16857_AGRAM,AGRA_16859_AGRAM,AGRA_19181_AGRAM,AGRA_19183_AGRAM,AT2G17880.1_ATHA,AT4G36040.1_ATHA,Aqcoe6G210300.1.p_ACO,CD-2835738119_CDEM,CD-2835809192_CDEM,GSMUA_Achr1P02450_001_MAC,GSMUA_Achr1P18570_001_MAC,GSMUA_Achr3P12640_001_MAC,GSMUA_Achr5P11400_001_MAC,GSMUA_Achr5P18850_001_MAC,GSMUA_Achr8P19450_001_MAC,GSMUA_AchrUn_randomP07470_001_MAC,GSVIVT01009924001_VVIN,GSVIVT01024057001_VVIN,K…
751	.	.	.	.	.	AGRA_17022_AGRAM,AGRA_21929_AGRAM,AT1G47670.1_ATHA,Aqcoe5G172100.1.p_ACO,Aqcoe6G098900.1.p_ACO,Aqcoe6G197400.1.p_ACO,CD-2835742013_CDEM,CD-2835746135_CDEM,CD-2835785222_CDEM,CD-2835789656_CDEM,GSMUA_Achr3P30790_001_MAC,GSMUA_Achr4P14690_001_MAC,GSMUA_Achr7P27350_001_MAC,GSMUA_Achr8P13220_001_MAC,GSVIVT01005850001_VVIN,GSVIVT01008696001_VVIN,GSVIVT01009581001_VVIN,GSVIVT01023905001_VVIN,GSVIVT0102…
752	.	.	.	.	.	AGRA_18748_AGRAM,AGRA_21830_AGRAM,AT1G10090.1_ATHA,AT1G58520.2_ATHA,AT1G69450.1_ATHA,AT3G01100.1_ATHA,Aqcoe3G059400.2.p_ACO,Aqcoe6G315200.1.p_ACO,Aqcoe7G150700.3.p_ACO,CD-2835741866_CDEM,CD-2835756848_CDEM,CD-2835789863_CDEM,GSMUA_Achr4P10710_001_MAC,GSMUA_Achr4P32250_001_MAC,GSMUA_Achr6P34810_001_MAC,GSVIVT01009282001_VVIN,GSVIVT01011464001_VVIN,GSVIVT01012531001_VVIN,KMZ59168.1_ZMARI,KMZ60693.1…
753	.	.	.	.	.	AGRA_19265_AGRAM,AGRA_19266_AGRAM,AGRA_19267_AGRAM,AGRA_20442_AGRAM,AT4G35800.1_ATHA,AT5G60040.2_ATHA,Aqcoe1G482600.1.p_ACO,Aqcoe1G482700.5.p_ACO,Aqcoe5G087900.1.p_ACO,Aqcoe5G129000.1.p_ACO,CD-2835746144_CDEM,CD-2835755375_CDEM,CD-2835785231_CDEM,GSMUA_Achr1P14890_001_MAC,GSMUA_Achr1P14900_001_MAC,GSMUA_Achr3P00590_001_MAC,GSMUA_Achr5P29280_001_MAC,GSVIVT01008740001_VVIN,GSVIVT01025079001_VVIN,KM…
754	.	.	.	.	.	AGRA_19678_AGRAM,AGRA_21208_AGRAM,AT1G51540.1_ATHA,AT2G21720.1_ATHA,AT3G27220.1_ATHA,Aqcoe1G066100.1.p_ACO,Aqcoe5G371900.1.p_ACO,CD-2835739223_CDEM,CD-2835748703_CDEM,CD-2835780005_CDEM,GSMUA_Achr10P03910_001_MAC,GSMUA_Achr11P08710_001_MAC,GSMUA_Achr3P30870_001_MAC,GSMUA_Achr6P28410_001_MAC,GSVIVT01001829001_VVIN,GSVIVT01029570001_VVIN,GSVIVT01029954001_VVIN,KMZ59393.1_ZMARI,KMZ60273.1_ZMARI,KMZ6…
755	.	.	.	.	.	LOC_Os01g09230.1_OSA,LOC_Os01g66230.1_OSA,LOC_Os03g04830.1_OSA,LOC_Os03g05630.1_OSA,LOC_Os03g49680.1_OSA,LOC_Os04g54759.1_OSA,LOC_Os04g59360.1_OSA,LOC_Os05g01830.1_OSA,LOC_Os05g01860.1_OSA,LOC_Os05g01890.1_OSA,LOC_Os05g01900.1_OSA,LOC_Os05g02180.1_OSA,LOC_Os07g30280.1_OSA,LOC_Os08g03770.1_OSA,LOC_Os08g03790.1_OSA,LOC_Os08g03840.1_OSA,LOC_Os08g03990.1_OSA,LOC_Os08g04000.1_OSA,LOC_Os08g04090.1_OSA,…
756	.	.	.	.	.	AGRA_00038_AGRAM,AGRA_02718_AGRAM,AGRA_11308_AGRAM,AGRA_13045_AGRAM,AT1G10630.1_ATHA,AT1G23490.1_ATHA,AT1G70490.1_ATHA,AT2G47170.1_ATHA,AT3G62290.2_ATHA,AT5G14670.1_ATHA,Aqcoe3G286800.1.p_ACO,Aqcoe5G298100.1.p_ACO,CD-2835761810_CDEM,GSMUA_Achr11P13640_001_MAC,GSMUA_Achr2P11590_001_MAC,GSMUA_Achr3P18390_001_MAC,GSMUA_Achr5P07760_001_MAC,GSMUA_Achr9P05130_001_MAC,GSVIVT01017654001_VVIN,KMZ59610.1_Z…
757	.	.	.	.	.	AGRA_00054_AGRAM,AGRA_02144_AGRAM,AT1G74680.1_ATHA,AT3G03650.1_ATHA,AT3G45400.1_ATHA,Aqcoe1G009500.1.p_ACO,Aqcoe3G338500.1.p_ACO,CD-2835775223_CDEM,CD-2835821222_CDEM,GSMUA_Achr11P10460_001_MAC,GSMUA_Achr4P02330_001_MAC,GSMUA_Achr4P10270_001_MAC,GSMUA_Achr7P21690_001_MAC,GSMUA_Achr9P09050_001_MAC,GSVIVT01008002001_VVIN,GSVIVT01029936001_VVIN,KMZ65494.1_ZMARI,KMZ71007.1_ZMARI,LOC_Os03g20850.1_OSA,…
758	.	.	.	.	.	AGRA_00245_AGRAM,AGRA_03460_AGRAM,AGRA_07976_AGRAM,AT3G06860.1_ATHA,AT4G29010.1_ATHA,Aqcoe5G090700.1.p_ACO,Aqcoe7G169400.1.p_ACO,CD-2835770900_CDEM,CD-2835790274_CDEM,GSMUA_Achr2P01720_001_MAC,GSMUA_Achr3P24070_001_MAC,GSMUA_Achr7P14420_001_MAC,GSMUA_Achr8P19760_001_MAC,GSVIVT01015364001_VVIN,GSVIVT01035128001_VVIN,KMZ60161.1_ZMARI,KMZ63897.1_ZMARI,KMZ70008.1_ZMARI,LOC_Os01g24680.1_OSA,LOC_Os02g1…
759	.	.	.	.	.	AGRA_00438_AGRAM,AGRA_00440_AGRAM,AGRA_02821_AGRAM,AT2G47020.1_ATHA,AT3G06483.1_ATHA,Aqcoe2G250300.1.p_ACO,Aqcoe5G293000.1.p_ACO,Aqcoe7G277300.1.p_ACO,CD-2835755621_CDEM,CD-2835803846_CDEM,GSMUA_Achr11P04760_001_MAC,GSMUA_Achr11P20910_001_MAC,GSMUA_Achr6P00660_001_MAC,GSMUA_Achr8P10900_001_MAC,GSVIVT01017684001_VVIN,GSVIVT01028263001_VVIN,GSVIVT01031319001_VVIN,KMZ72691.1_ZMARI,KMZ72965.1_ZMARI,L…
760	.	.	.	.	.	AGRA_00997_AGRAM,AGRA_09664_AGRAM,AGRA_11822_AGRAM,AT4G24610.2_ATHA,AT5G48310.1_ATHA,AT5G65440.3_ATHA,Aqcoe1G380200.1.p_ACO,Aqcoe5G162200.1.p_ACO,Aqcoe6G155400.1.p_ACO,CD-2835744149_CDEM,CD-2835771938_CDEM,CD-2835798350_CDEM,GSMUA_Achr3P06750_001_MAC,GSMUA_Achr3P13560_001_MAC,GSVIVT01003599001_VVIN,GSVIVT01003600001_VVIN,GSVIVT01009148001_VVIN,GSVIVT01030144001_VVIN,KMZ59050.1_ZMARI,KMZ68446.1_ZM…
761	.	.	.	.	.	AGRA_01133_AGRAM,AGRA_03049_AGRAM,AGRA_21611_AGRAM,AT2G38400.2_ATHA,AT3G08860.1_ATHA,AT4G39660.1_ATHA,Aqcoe1G396200.1.p_ACO,Aqcoe5G224200.1.p_ACO,CD-2835754235_CDEM,CD-2835776831_CDEM,CD-2835790367_CDEM,GSMUA_Achr10P18980_001_MAC,GSMUA_Achr5P08560_001_MAC,GSMUA_Achr6P32610_001_MAC,GSMUA_Achr8P17090_001_MAC,GSVIVT01022201001_VVIN,GSVIVT01024609001_VVIN,GSVIVT01030227001_VVIN,KMZ57442.1_ZMARI,KMZ64…
762	.	.	.	.	.	AGRA_01547_AGRAM,AGRA_20708_AGRAM,AT1G54570.1_ATHA,AT3G02030.1_ATHA,AT3G26820.1_ATHA,AT3G26840.1_ATHA,AT5G41120.1_ATHA,AT5G41130.2_ATHA,Aqcoe2G311400.1.p_ACO,Aqcoe5G342400.1.p_ACO,Aqcoe6G259500.1.p_ACO,Aqcoe6G259600.1.p_ACO,CD-2835773915_CDEM,CD-2835774122_CDEM,CD-2835822923_CDEM,GSMUA_Achr11P25540_001_MAC,GSMUA_Achr8P17790_001_MAC,GSVIVT01021897001_VVIN,GSVIVT01033023001_VVIN,GSVIVT01033025001_V…
763	.	.	.	.	.	AGRA_02355_AGRAM,AGRA_06474_AGRAM,AGRA_06516_AGRAM,AGRA_06517_AGRAM,AGRA_10407_AGRAM,AGRA_16224_AGRAM,AGRA_16225_AGRAM,AGRA_16226_AGRAM,AT1G03103.1_ATHA,AT2G48130.1_ATHA,AT3G22600.1_ATHA,AT4G14815.1_ATHA,Aqcoe2G348400.1.p_ACO,Aqcoe5G051800.1.p_ACO,Aqcoe5G051900.1.p_ACO,CD-2835746633_CDEM,CD-2835758210_CDEM,GSMUA_Achr2P17480_001_MAC,GSMUA_Achr2P17490_001_MAC,GSMUA_Achr2P17500_001_MAC,GSMUA_Achr4P2…
764	.	.	.	.	.	AGRA_02993_AGRAM,AGRA_21683_AGRAM,AT2G30470.1_ATHA,AT4G21550.1_ATHA,AT4G32010.1_ATHA,Aqcoe1G309700.1.p_ACO,Aqcoe1G406800.1.p_ACO,Aqcoe4G168100.1.p_ACO,CD-2835743792_CDEM,CD-2835746819_CDEM,CD-2835771977_CDEM,CD-2835775880_CDEM,GSMUA_Achr4P23790_001_MAC,GSMUA_Achr5P27930_001_MAC,GSMUA_Achr7P00120_001_MAC,GSMUA_Achr8P01750_001_MAC,GSMUA_Achr8P03800_001_MAC,GSVIVT01003212001_VVIN,GSVIVT01024559001_V…
765	.	.	.	.	.	AGRA_03336_AGRAM,AGRA_08151_AGRAM,AT1G55200.1_ATHA,AT3G13690.1_ATHA,AT5G56790.1_ATHA,Aqcoe5G205500.1.p_ACO,Aqcoe7G429500.1.p_ACO,CD-2835771353_CDEM,CD-2835773318_CDEM,CD-2835802493_CDEM,GSMUA_Achr1P04890_001_MAC,GSMUA_Achr6P26510_001_MAC,GSMUA_Achr8P04820_001_MAC,GSMUA_Achr9P05910_001_MAC,GSVIVT01009611001_VVIN,GSVIVT01015226001_VVIN,GSVIVT01016878001_VVIN,KMZ71486.1_ZMARI,KMZ71917.1_ZMARI,LOC_Os…
766	.	.	.	.	.	AGRA_03394_AGRAM,AGRA_08051_AGRAM,AGRA_08052_AGRAM,AGRA_08056_AGRAM,AGRA_08057_AGRAM,AT2G25770.2_ATHA,AT4G32870.1_ATHA,Aqcoe2G142400.1.p_ACO,Aqcoe4G137200.1.p_ACO,Aqcoe4G137300.1.p_ACO,Aqcoe5G387900.1.p_ACO,Aqcoe5G388000.1.p_ACO,Aqcoe6G278200.1.p_ACO,Aqcoe7G157400.1.p_ACO,Aqcoe7G159000.1.p_ACO,Aqcoe7G159100.1.p_ACO,Aqcoe7G159200.1.p_ACO,Aqcoe7G381400.1.p_ACO,Aqcoe7G409800.1.p_ACO,CD-2835776708_CD…
767	.	.	.	.	.	AGRA_03540_AGRAM,AGRA_04060_AGRAM,AGRA_04061_AGRAM,AGRA_19363_AGRAM,AGRA_19364_AGRAM,LOC_Os01g22430.1_OSA,LOC_Os01g22480.2_OSA,LOC_Os03g51090.1_OSA,LOC_Os03g58764.1_OSA,LOC_Os06g35080.1_OSA,LOC_Os06g35090.1_OSA,LOC_Os08g06710.1_OSA,LOC_Os08g06780.1_OSA,LOC_Os08g33010.1_OSA,LOC_Os11g36350.1_OSA,LOC_Os11g36790.1_OSA,LOC_Os11g36830.1_OSA,LOC_Os11g37010.1_OSA,LOC_Os11g37060.1_OSA,LOC_Os11g37300.1_OSA…
768	.	.	.	.	.	AGRA_04570_AGRAM,GSMUA_Achr3P13690_001_MAC,GSVIVT01028612001_VVIN,Lchi04107_LCH,Lchi04470_LCH,Lchi05575_LCH,Lchi05576_LCH,Lchi06891_LCH,Lchi09295_LCH,Lchi14839_LCH,Lchi15570_LCH,Lchi18106_LCH,Lchi18654_LCH,Lchi19377_LCH,Lchi21550_LCH,Lchi22237_LCH,Lchi22782_LCH,Lchi23400_LCH,Lchi23581_LCH,Lchi23588_LCH,Lchi23985_LCH,Lchi24504_LCH,Lchi27705_LCH,Lchi28092_LCH,Lchi28886_LCH,Lchi28956_LCH,Lchi28963_L…
769	.	.	.	.	.	AGRA_04591_AGRAM,AGRA_04593_AGRAM,AGRA_07104_AGRAM,AT2G23140.1_ATHA,AT3G54790.1_ATHA,AT5G67340.1_ATHA,Aqcoe1G169200.1.p_ACO,Aqcoe2G374900.3.p_ACO,Aqcoe5G108600.1.p_ACO,CD-2835739070_CDEM,CD-2835803387_CDEM,CD-2835803390_CDEM,CD-2835805223_CDEM,GSMUA_Achr4P01530_001_MAC,GSMUA_Achr5P21360_001_MAC,GSMUA_Achr6P36530_001_MAC,GSVIVT01000169001_VVIN,GSVIVT01028347001_VVIN,KMZ57249.1_ZMARI,KMZ63389.1_ZMA…
770	.	.	.	.	.	AGRA_04667_AGRAM,AGRA_09755_AGRAM,AT1G35910.1_ATHA,AT2G22190.1_ATHA,AT4G39770.1_ATHA,AT5G10100.1_ATHA,AT5G65140.1_ATHA,Aqcoe6G063400.1.p_ACO,CD-2835740783_CDEM,CD-2835762623_CDEM,CD-2835791006_CDEM,CD-2835810599_CDEM,GSMUA_Achr10P02780_001_MAC,GSMUA_Achr10P24510_001_MAC,GSMUA_Achr2P14790_001_MAC,GSMUA_Achr4P01810_001_MAC,GSMUA_Achr4P24170_001_MAC,GSMUA_Achr6P30350_001_MAC,GSMUA_Achr7P11700_001_MA…
771	.	.	.	.	.	AGRA_04780_AGRAM,AGRA_07781_AGRAM,AT1G26880.1_ATHA,AT1G69620.1_ATHA,AT3G28900.1_ATHA,Aqcoe3G079300.1.p_ACO,Aqcoe3G337700.1.p_ACO,CD-2835756611_CDEM,CD-2835757196_CDEM,CD-2835811358_CDEM,GSMUA_Achr10P14210_001_MAC,GSMUA_Achr10P29770_001_MAC,GSMUA_Achr3P20070_001_MAC,GSMUA_Achr6P14630_001_MAC,GSMUA_Achr7P18110_001_MAC,GSMUA_Achr8P17000_001_MAC,GSMUA_AchrUn_randomP01380_001_MAC,GSVIVT01011419001_VVI…
772	.	.	.	.	.	AGRA_05395_AGRAM,AGRA_07064_AGRAM,AT2G28350.1_ATHA,AT4G30080.1_ATHA,Aqcoe1G142700.1.p_ACO,CD-2835752018_CDEM,CD-2835759962_CDEM,GSMUA_Achr11P00640_001_MAC,GSMUA_Achr11P22870_001_MAC,GSMUA_Achr4P18240_001_MAC,GSMUA_Achr5P03960_001_MAC,GSMUA_Achr5P14630_001_MAC,GSMUA_Achr5P18540_001_MAC,GSMUA_Achr8P18930_001_MAC,GSVIVT01016266001_VVIN,GSVIVT01025198001_VVIN,GSVIVT01025691001_VVIN,KMZ56508.1_ZMARI,K…
773	.	.	.	.	.	AGRA_06003_AGRAM,AGRA_10713_AGRAM,AT1G11660.1_ATHA,AT1G79930.1_ATHA,Aqcoe1G239000.3.p_ACO,Aqcoe2G111000.1.p_ACO,CD-2835745928_CDEM,CD-2835766268_CDEM,CD-2835766271_CDEM,CD-2835795818_CDEM,GSMUA_Achr10P09990_001_MAC,GSMUA_Achr2P15830_001_MAC,GSMUA_Achr2P19660_001_MAC,GSMUA_Achr5P06230_001_MAC,GSMUA_Achr7P09800_001_MAC,GSVIVT01017110001_VVIN,KMZ56466.1_ZMARI,KMZ64002.1_ZMARI,KMZ73632.1_ZMARI,LOC_Os…
774	.	.	.	.	.	AGRA_08917_AGRAM,AT1G03080.1_ATHA,AT3G22790.1_ATHA,AT4G02710.1_ATHA,AT4G14760.1_ATHA,Aqcoe2G350700.1.p_ACO,Aqcoe5G049800.1.p_ACO,CD-2835746627_CDEM,CD-2835758222_CDEM,GSMUA_Achr10P08590_001_MAC,GSMUA_Achr1P04650_001_MAC,GSMUA_Achr4P07660_001_MAC,GSMUA_Achr4P21220_001_MAC,GSMUA_Achr6P24400_001_MAC,GSMUA_Achr7P25750_001_MAC,GSMUA_Achr9P25650_001_MAC,GSVIVT01001195001_VVIN,GSVIVT01018023001_VVIN,KMZ…
775	.	.	.	.	.	AGRA_09929_AGRAM,AGRA_19659_AGRAM,AT3G11910.1_ATHA,AT5G06600.1_ATHA,Aqcoe1G070600.1.p_ACO,Aqcoe2G067400.1.p_ACO,CD-2835748727_CDEM,CD-2835758282_CDEM,CD-2835763391_CDEM,GSMUA_Achr10P14590_001_MAC,GSMUA_Achr4P22710_001_MAC,GSMUA_Achr4P28400_001_MAC,GSMUA_Achr5P02720_001_MAC,GSVIVT01022498001_VVIN,GSVIVT01034603001_VVIN,GSVIVT01037528001_VVIN,KMZ60974.1_ZMARI,KMZ62537.1_ZMARI,KMZ73738.1_ZMARI,LOC_O…
776	.	.	.	.	.	AGRA_10694_AGRAM,AGRA_16966_AGRAM,AGRA_19258_AGRAM,AT2G05710.1_ATHA,AT4G26970.1_ATHA,AT4G35830.1_ATHA,Aqcoe1G234800.1.p_ACO,Aqcoe6G235200.1.p_ACO,CD-2835738245_CDEM,CD-2835753002_CDEM,CD-2835809084_CDEM,GSMUA_Achr11P01170_001_MAC,GSMUA_Achr11P16730_001_MAC,GSMUA_Achr5P00710_001_MAC,GSMUA_Achr9P30280_001_MAC,GSVIVT01005190001_VVIN,GSVIVT01030588001_VVIN,GSVIVT01037657001_VVIN,KMZ63341.1_ZMARI,KMZ6…
777	.	.	.	.	.	AGRA_10710_AGRAM,AT1G11670.1_ATHA,AT1G61890.1_ATHA,AT3G21690.1_ATHA,AT4G21903.2_ATHA,AT4G21910.4_ATHA,Aqcoe0790s0001.1.p_ACO,Aqcoe1G238700.1.p_ACO,Aqcoe1G238800.1.p_ACO,Aqcoe1G238900.1.p_ACO,CD-2835805442_CDEM,GSMUA_Achr2P14000_001_MAC,GSMUA_Achr4P23760_001_MAC,GSMUA_Achr6P00360_001_MAC,GSMUA_Achr9P11610_001_MAC,GSVIVT01012737001_VVIN,GSVIVT01012741001_VVIN,GSVIVT01030589001_VVIN,GSVIVT0103059000…
778	.	.	.	.	.	AGRA_10914_AGRAM,AT1G61630.1_ATHA,AT3G09990.1_ATHA,AT4G05110.1_ATHA,AT4G05120.1_ATHA,AT4G05130.1_ATHA,AT4G05140.1_ATHA,Aqcoe2G153900.4.p_ACO,Aqcoe6G158400.2.p_ACO,CD-2835752246_CDEM,GSMUA_Achr6P00610_001_MAC,GSMUA_Achr9P12140_001_MAC,GSVIVT01000457001_VVIN,GSVIVT01003665001_VVIN,GSVIVT01003672001_VVIN,KMZ58031.1_ZMARI,KMZ58034.1_ZMARI,KMZ58557.1_ZMARI,KMZ68037.1_ZMARI,LOC_Os07g37100.1_OSA,LOC_Os0…
779	.	.	.	.	.	AGRA_10925_AGRAM,AGRA_10926_AGRAM,AGRA_10931_AGRAM,AT4G10265.1_ATHA,AT4G10270.1_ATHA,Aqcoe3G363600.1.p_ACO,Aqcoe3G363700.1.p_ACO,Aqcoe3G363800.1.p_ACO,GSMUA_Achr9P30090_001_MAC,GSMUA_Achr9P30110_001_MAC,GSVIVT01014446001_VVIN,GSVIVT01029998001_VVIN,GSVIVT01030001001_VVIN,KMZ58014.1_ZMARI,KMZ58015.1_ZMARI,LOC_Os04g54240.1_OSA,LOC_Os04g54300.1_OSA,LOC_Os04g54310.1_OSA,Lchi27570_LCH,Lchi27571_LCH,Lc…
780	.	.	.	.	.	AGRA_11061_AGRAM,AGRA_11064_AGRAM,AGRA_12874_AGRAM,AT1G25370.1_ATHA,AT1G48770.1_ATHA,AT1G68340.1_ATHA,AT3G18295.1_ATHA,Aqcoe3G032700.1.p_ACO,Aqcoe4G083600.1.p_ACO,CD-2835747863_CDEM,CD-2835812087_CDEM,GSMUA_Achr10P19790_001_MAC,GSMUA_Achr1P12190_001_MAC,GSMUA_Achr1P21060_001_MAC,GSMUA_Achr1P21070_001_MAC,GSMUA_Achr2P07200_001_MAC,GSMUA_Achr2P14610_001_MAC,GSMUA_Achr2P22620_001_MAC,GSMUA_Achr2P226…
781	.	.	.	.	.	AGRA_11495_AGRAM,AGRA_15539_AGRAM,AT2G19160.1_ATHA,AT4G25870.1_ATHA,AT4G30060.1_ATHA,AT4G31350.2_ATHA,AT5G57270.2_ATHA,Aqcoe7G293200.1.p_ACO,CD-2835737882_CDEM,CD-2835762782_CDEM,CD-2835809387_CDEM,CD-2835811757_CDEM,GSMUA_Achr10P23330_001_MAC,GSMUA_Achr11P08080_001_MAC,GSMUA_Achr4P05750_001_MAC,GSMUA_Achr4P12520_001_MAC,GSMUA_Achr5P24160_001_MAC,GSMUA_Achr7P08690_001_MAC,GSVIVT01010878001_VVIN,G…
782	.	.	.	.	.	AGRA_13483_AGRAM,AT2G23550.1_ATHA,AT2G23560.1_ATHA,AT2G23570.1_ATHA,AT2G23580.1_ATHA,AT2G23590.1_ATHA,AT2G23600.1_ATHA,AT2G23610.1_ATHA,AT2G23620.1_ATHA,AT4G37150.1_ATHA,AT5G10300.1_ATHA,Aqcoe6G097800.1.p_ACO,Aqcoe6G098000.1.p_ACO,Aqcoe6G098300.1.p_ACO,GSMUA_Achr4P03060_001_MAC,GSMUA_Achr4P03070_001_MAC,GSMUA_AchrUn_randomP19430_001_MAC,GSMUA_AchrUn_randomP19460_001_MAC,GSMUA_AchrUn_randomP25240_…
783	.	.	.	.	.	AGRA_13490_AGRAM,AGRA_21922_AGRAM,AT2G23520.1_ATHA,AT4G37100.1_ATHA,AT5G66950.1_ATHA,Aqcoe6G099700.1.p_ACO,Aqcoe6G099800.1.p_ACO,CD-2835742016_CDEM,CD-2835749471_CDEM,CD-2835751328_CDEM,CD-2835753569_CDEM,CD-2835764816_CDEM,CD-2835765176_CDEM,CD-2835789323_CDEM,CD-2835823196_CDEM,GSMUA_Achr2P13340_001_MAC,GSMUA_Achr4P32440_001_MAC,GSMUA_Achr5P01770_001_MAC,GSVIVT01005083001_VVIN,GSVIVT01009585001…
784	.	.	.	.	.	AGRA_13533_AGRAM,AT1G09720.1_ATHA,AT1G58210.1_ATHA,AT2G22560.1_ATHA,AT5G10500.1_ATHA,Aqcoe6G093100.1.p_ACO,CD-2835741971_CDEM,CD-2835741974_CDEM,CD-2835789716_CDEM,GSMUA_Achr10P03160_001_MAC,GSMUA_Achr10P13360_001_MAC,GSMUA_Achr10P22900_001_MAC,GSMUA_Achr5P07230_001_MAC,GSMUA_Achr5P08400_001_MAC,GSMUA_Achr7P15400_001_MAC,GSMUA_Achr8P20980_001_MAC,GSMUA_AchrUn_randomP15350_001_MAC,GSVIVT0100447600…
785	.	.	.	.	.	AGRA_13748_AGRAM,AGRA_22155_AGRAM,AT1G27690.1_ATHA,AT1G49840.1_ATHA,AT3G19540.1_ATHA,Aqcoe6G296800.1.p_ACO,CD-2835742235_CDEM,CD-2835769268_CDEM,CD-2835777854_CDEM,GSMUA_Achr10P11500_001_MAC,GSMUA_Achr10P18080_001_MAC,GSMUA_Achr2P13470_001_MAC,GSMUA_Achr2P21540_001_MAC,GSMUA_Achr3P02230_001_MAC,GSMUA_Achr4P14230_001_MAC,GSMUA_Achr4P32590_001_MAC,GSMUA_Achr6P16820_001_MAC,GSMUA_Achr6P24020_001_MAC…
786	.	.	.	.	.	AGRA_14103_AGRAM,AT1G21430.1_ATHA,AT1G48910.1_ATHA,Aqcoe2G315400.1.p_ACO,Aqcoe5G234600.1.p_ACO,Aqcoe6G037100.1.p_ACO,CD-2835747455_CDEM,CD-2835765386_CDEM,CD-2835824777_CDEM,GSMUA_Achr3P08830_001_MAC,GSMUA_Achr3P10900_001_MAC,GSMUA_Achr3P10910_001_MAC,GSMUA_Achr8P00130_001_MAC,GSMUA_Achr9P17710_001_MAC,GSVIVT01009989001_VVIN,GSVIVT01009998001_VVIN,GSVIVT01011005001_VVIN,KMZ70655.1_ZMARI,LOC_Os01g…
787	.	.	.	.	.	AGRA_14539_AGRAM,AT1G29660.1_ATHA,AT1G29670.1_ATHA,AT4G18970.2_ATHA,AT5G45670.1_ATHA,Aqcoe1G209700.1.p_ACO,Aqcoe1G209800.1.p_ACO,CD-2835751991_CDEM,CD-2835759914_CDEM,CD-2835762242_CDEM,CD-2835797483_CDEM,CD-2835804782_CDEM,CD-2835821384_CDEM,GSMUA_Achr3P15570_001_MAC,GSMUA_Achr6P26040_001_MAC,GSMUA_Achr9P05710_001_MAC,GSVIVT01021309001_VVIN,GSVIVT01029549001_VVIN,KMZ58529.1_ZMARI,LOC_Os01g52770.…
788	.	.	.	.	.	AGRA_16920_AGRAM,AGRA_22474_AGRAM,AGRA_22475_AGRAM,AT2G04570.1_ATHA,AT2G42990.1_ATHA,AT4G26790.2_ATHA,Aqcoe1G054000.1.p_ACO,Aqcoe1G054100.1.p_ACO,Aqcoe2G251000.1.p_ACO,Aqcoe4G293500.1.p_ACO,CD-2835800474_CDEM,GSMUA_Achr2P05280_001_MAC,GSMUA_Achr3P13030_001_MAC,GSMUA_Achr4P09470_001_MAC,GSMUA_Achr4P09480_001_MAC,GSMUA_Achr7P05490_001_MAC,GSVIVT01030528001_VVIN,GSVIVT01037717001_VVIN,KMZ66188.1_ZMA…
789	.	.	.	.	.	AGRA_17089_AGRAM,AGRA_18878_AGRAM,AT1G20780.1_ATHA,AT1G68940.3_ATHA,AT1G76390.2_ATHA,Aqcoe5G118800.1.p_ACO,CD-2835738440_CDEM,CD-2835746060_CDEM,CD-2835785147_CDEM,GSMUA_Achr2P11370_001_MAC,GSMUA_Achr3P06320_001_MAC,GSMUA_Achr3P10610_001_MAC,GSMUA_Achr5P11040_001_MAC,GSVIVT01010123001_VVIN,GSVIVT01013395001_VVIN,KMZ57738.1_ZMARI,KMZ67113.1_ZMARI,KMZ67935.1_ZMARI,LOC_Os02g49520.1_OSA,LOC_Os03g4542…
790	.	.	.	.	.	AGRA_18523_AGRAM,AGRA_21001_AGRAM,AT3G20150.1_ATHA,AT3G23670.1_ATHA,AT4G14150.1_ATHA,Aqcoe1G391900.1.p_ACO,Aqcoe2G415200.1.p_ACO,CD-2835745685_CDEM,CD-2835769862_CDEM,CD-2835769868_CDEM,CD-2835787373_CDEM,CD-2835804251_CDEM,GSMUA_Achr10P18510_001_MAC,GSMUA_Achr9P01650_001_MAC,GSMUA_Achr9P07340_001_MAC,GSVIVT01021031001_VVIN,GSVIVT01037766001_VVIN,KMZ58834.1_ZMARI,KMZ60618.1_ZMARI,KMZ69658.1_ZMARI…
791	.	.	.	.	.	AT1G31370.1_ATHA,AT1G31380.1_ATHA,AT1G31390.1_ATHA,AT1G31400.1_ATHA,AT2G01790.1_ATHA,AT2G05400.2_ATHA,AT2G05410.1_ATHA,AT2G05420.1_ATHA,AT2G05430.1_ATHA,AT2G42460.1_ATHA,AT2G42470.1_ATHA,AT2G42480.1_ATHA,AT3G27040.1_ATHA,AT3G29580.1_ATHA,AT3G44790.1_ATHA,AT3G44800.1_ATHA,AT3G44805.1_ATHA,AT3G58200.1_ATHA,AT3G58210.1_ATHA,AT3G58220.2_ATHA,AT3G58230.1_ATHA,AT3G58240.1_ATHA,AT3G58250.1_ATHA,AT3G5826…
792	.	.	.	.	.	AT5G55150.1_ATHA,Aqcoe2G060100.1.p_ACO,Aqcoe2G243800.1.p_ACO,Aqcoe2G243900.1.p_ACO,Aqcoe2G244000.1.p_ACO,Aqcoe2G244100.1.p_ACO,Aqcoe2G244200.1.p_ACO,Aqcoe2G244300.1.p_ACO,Aqcoe2G244400.1.p_ACO,Aqcoe2G244500.1.p_ACO,Aqcoe2G244600.1.p_ACO,Aqcoe2G244800.1.p_ACO,Aqcoe3G188500.1.p_ACO,Aqcoe4G056100.1.p_ACO,Aqcoe5G138700.1.p_ACO,Aqcoe5G138800.1.p_ACO,Aqcoe5G139400.1.p_ACO,Aqcoe5G139500.1.p_ACO,Aqcoe5G1…
793	.	.	.	.	.	Aqcoe0031s0002.1.p_ACO,Aqcoe1G159200.1.p_ACO,Aqcoe1G181400.1.p_ACO,Aqcoe1G189300.1.p_ACO,Aqcoe1G192700.1.p_ACO,Aqcoe1G193100.1.p_ACO,Aqcoe1G251400.1.p_ACO,Aqcoe4G019000.1.p_ACO,Aqcoe4G020200.1.p_ACO,Aqcoe4G020300.1.p_ACO,Aqcoe4G020700.1.p_ACO,Aqcoe4G020900.1.p_ACO,Aqcoe4G021300.1.p_ACO,Aqcoe4G022100.1.p_ACO,Aqcoe4G022200.1.p_ACO,Aqcoe4G022900.1.p_ACO,Aqcoe4G023500.1.p_ACO,Aqcoe4G023800.1.p_ACO,Aq…
794	.	.	.	.	.	Aqcoe4G062000.1.p_ACO,Lchi00183_LCH,Lchi00521_LCH,Lchi03594_LCH,Lchi04168_LCH,Lchi08983_LCH,Lchi09456_LCH,Lchi09475_LCH,Lchi09674_LCH,Lchi09864_LCH,Lchi11885_LCH,Lchi12567_LCH,Lchi12664_LCH,Lchi12765_LCH,Lchi13110_LCH,Lchi14713_LCH,Lchi15962_LCH,Lchi15997_LCH,Lchi15998_LCH,Lchi21036_LCH,Lchi21345_LCH,Lchi24318_LCH,Lchi24598_LCH,Lchi25666_LCH,Lchi26706_LCH,Lchi27334_LCH,Lchi27449_LCH,Lchi29567_LCH…
795	.	.	.	.	.	LOC_Os01g39690.1_OSA,Pm000894_PMUM,Pm000903_PMUM,Pm000904_PMUM,Pm003000_PMUM,Pm003198_PMUM,Pm003851_PMUM,Pm009888_PMUM,Pm009918_PMUM,Pm009923_PMUM,Pm010093_PMUM,Pm010107_PMUM,Pm010362_PMUM,Pm013424_PMUM,Pm013425_PMUM,Pm013426_PMUM,Pm013427_PMUM,Pm015433_PMUM,Pm015904_PMUM,Pm015915_PMUM,Pm016900_PMUM,Pm017088_PMUM,Pm019151_PMUM,Pm019154_PMUM,Pm019161_PMUM,Pm019164_PMUM,Pm019166_PMUM,Pm019167_PMUM,…
796	.	.	.	.	.	Lchi03789_LCH,Lchi05054_LCH,Lchi05271_LCH,Lchi06315_LCH,Lchi07930_LCH,Lchi10146_LCH,Lchi10534_LCH,Lchi10558_LCH,Lchi12087_LCH,Lchi12305_LCH,Lchi13680_LCH,Lchi13689_LCH,Lchi15468_LCH,Lchi15917_LCH,Lchi16016_LCH,Lchi18908_LCH,Lchi20153_LCH,Lchi21885_LCH,Lchi22214_LCH,Lchi23369_LCH,Lchi25186_LCH,Lchi26354_LCH,Lchi26453_LCH,Lchi27148_LCH,Lchi27310_LCH,Lchi27385_LCH,Lchi28115_LCH,Lchi28402_LCH,Lchi285…
797	.	.	.	.	.	Lchi04633_LCH,Lchi07693_LCH,Lchi09502_LCH,Lchi10897_LCH,Lchi10907_LCH,Lchi11218_LCH,Lchi13607_LCH,Lchi18207_LCH,Lchi18647_LCH,Lchi19641_LCH,Lchi21030_LCH,Lchi21221_LCH,Lchi22269_LCH,Lchi22294_LCH,Lchi22348_LCH,Lchi23003_LCH,Lchi23818_LCH,Lchi24008_LCH,Lchi24993_LCH,Lchi25059_LCH,Lchi25248_LCH,Lchi25557_LCH,Lchi25891_LCH,Lchi25989_LCH,Lchi26621_LCH,Lchi26848_LCH,Lchi27240_LCH,Lchi27731_LCH,Lchi282…
798	.	.	.	.	.	Lchi06676_LCH,Lchi06681_LCH,Lchi09487_LCH,Lchi10366_LCH,Lchi10414_LCH,Lchi11029_LCH,Lchi15676_LCH,Lchi18155_LCH,Lchi18589_LCH,Lchi18624_LCH,Lchi19149_LCH,Lchi20507_LCH,Lchi21074_LCH,Lchi21510_LCH,Lchi21561_LCH,Lchi21850_LCH,Lchi22961_LCH,Lchi23808_LCH,Lchi24038_LCH,Lchi24242_LCH,Lchi24950_LCH,Lchi25070_LCH,Lchi25585_LCH,Lchi25875_LCH,Lchi26368_LCH,Lchi26463_LCH,Lchi27411_LCH,Lchi27944_LCH,Lchi282…
799	.	.	.	.	.	XP_031472589.1_NCOL,XP_031472706.1_NCOL,XP_031473175.1_NCOL,XP_031473234.1_NCOL,XP_031473455.1_NCOL,XP_031473497.1_NCOL,XP_031473514.1_NCOL,XP_031473631.1_NCOL,XP_031473648.1_NCOL,XP_031473846.1_NCOL,XP_031474168.1_NCOL,XP_031475560.1_NCOL,XP_031482861.1_NCOL,XP_031482955.1_NCOL,XP_031483324.1_NCOL,XP_031483889.1_NCOL,XP_031484106.1_NCOL,XP_031492040.1_NCOL,XP_031492041.1_NCOL,XP_031494893.1_NCOL…
800	.	.	.	.	.	scaffold00001.214_ATR,scaffold00001.348_ATR,scaffold00006.93_ATR,scaffold00007.116_ATR,scaffold00008.48_ATR,scaffold00011.72_ATR,scaffold00011.73_ATR,scaffold00011.99_ATR,scaffold00015.99_ATR,scaffold00020.30_ATR,scaffold00021.282_ATR,scaffold00026.44_ATR,scaffold00026.84_ATR,scaffold00028.78_ATR,scaffold00033.214_ATR,scaffold00039.110_ATR,scaffold00041.274_ATR,scaffold00047.116_ATR,scaffold00047…
801	.	.	.	.	.	AGRA_00286_AGRAM,AGRA_02614_AGRAM,AGRA_12800_AGRAM,AT1G15030.1_ATHA,AT2G01260.1_ATHA,AT4G16100.1_ATHA,AT5G49220.1_ATHA,Aqcoe2G283200.1.p_ACO,Aqcoe3G026500.1.p_ACO,CD-2835775658_CDEM,CD-2835781490_CDEM,GSMUA_Achr1P21170_001_MAC,GSMUA_Achr1P21210_001_MAC,GSMUA_Achr2P02150_001_MAC,GSMUA_Achr3P24220_001_MAC,GSMUA_Achr4P11120_001_MAC,GSMUA_Achr5P00070_001_MAC,GSVIVT01008332001_VVIN,GSVIVT01011848001_V…
802	.	.	.	.	.	AGRA_00395_AGRAM,AGRA_13043_AGRAM,AT1G09350.1_ATHA,AT1G56600.1_ATHA,AT1G60450.1_ATHA,AT1G60470.1_ATHA,AT2G47180.1_ATHA,Aqcoe2G257100.1.p_ACO,Aqcoe3G123800.1.p_ACO,CD-2835755585_CDEM,CD-2835764249_CDEM,CD-2835775727_CDEM,GSMUA_Achr11P16140_001_MAC,GSMUA_Achr6P27280_001_MAC,GSMUA_Achr8P10810_001_MAC,GSMUA_Achr9P06990_001_MAC,GSVIVT01031274001_VVIN,KMZ62426.1_ZMARI,LOC_Os03g20120.1_OSA,LOC_Os07g4883…
803	.	.	.	.	.	AGRA_00967_AGRAM,AGRA_01184_AGRAM,AGRA_04596_AGRAM,Aqcoe6G074900.1.p_ACO,Aqcoe6G075000.1.p_ACO,CD-2835800654_CDEM,GSMUA_Achr2P14810_001_MAC,GSMUA_Achr2P14830_001_MAC,GSMUA_Achr7P19080_001_MAC,GSVIVT01002801001_VVIN,GSVIVT01003438001_VVIN,GSVIVT01006369001_VVIN,GSVIVT01006372001_VVIN,GSVIVT01008995001_VVIN,LOC_Os05g15510.1_OSA,LOC_Os08g37750.1_OSA,LOC_Os10g22520.1_OSA,LOC_Os10g22570.1_OSA,Lchi0981…
804	.	.	.	.	.	AGRA_01187_AGRAM,AGRA_05356_AGRAM,AGRA_07105_AGRAM,AT2G31160.1_ATHA,Aqcoe2G375100.2.p_ACO,CD-2835752063_CDEM,CD-2835767318_CDEM,GSMUA_Achr11P18460_001_MAC,GSMUA_Achr4P21940_001_MAC,GSMUA_Achr4P28760_001_MAC,GSMUA_Achr4P31900_001_MAC,GSMUA_Achr5P00260_001_MAC,GSMUA_Achr5P03870_001_MAC,GSMUA_Achr5P14570_001_MAC,GSMUA_Achr5P18640_001_MAC,GSMUA_Achr9P30540_001_MAC,GSMUA_AchrUn_randomP28050_001_MAC,GS…
805	.	.	.	.	.	AGRA_01374_AGRAM,AGRA_10200_AGRAM,AT1G03300.1_ATHA,AT1G11420.1_ATHA,AT1G26540.1_ATHA,AT2G47220.1_ATHA,AT2G47230.2_ATHA,AT3G62300.2_ATHA,AT5G23770.2_ATHA,AT5G23780.1_ATHA,AT5G23800.1_ATHA,Aqcoe1G165500.1.p_ACO,Aqcoe1G165600.5.p_ACO,Aqcoe1G165700.1.p_ACO,Aqcoe1G183900.1.p_ACO,Aqcoe1G184200.2.p_ACO,Aqcoe2G264400.1.p_ACO,Aqcoe2G264500.1.p_ACO,Aqcoe2G264600.1.p_ACO,Aqcoe4G297600.1.p_ACO,Aqcoe5G025200.…
806	.	.	.	.	.	AGRA_01636_AGRAM,AGRA_10950_AGRAM,AT1G18580.1_ATHA,AT2G20810.1_ATHA,Aqcoe1G308600.1.p_ACO,Aqcoe3G375800.1.p_ACO,CD-2835779861_CDEM,CD-2835794015_CDEM,CD-2835813101_CDEM,CD-2835824810_CDEM,GSMUA_Achr3P15910_001_MAC,GSMUA_Achr3P25250_001_MAC,GSMUA_Achr5P00840_001_MAC,GSMUA_Achr6P19280_001_MAC,GSMUA_Achr8P28080_001_MAC,GSMUA_Achr9P29910_001_MAC,GSVIVT01008143001_VVIN,GSVIVT01030583001_VVIN,KMZ59124.…
807	.	.	.	.	.	AGRA_01823_AGRAM,AGRA_02409_AGRAM,AGRA_15180_AGRAM,AT4G24580.1_ATHA,AT5G12150.1_ATHA,AT5G19390.2_ATHA,Aqcoe1G043100.1.p_ACO,Aqcoe2G042200.1.p_ACO,Aqcoe7G258000.1.p_ACO,CD-2835738893_CDEM,GSMUA_Achr1P22310_001_MAC,GSMUA_Achr2P06670_001_MAC,GSMUA_Achr3P08620_001_MAC,GSMUA_AchrUn_randomP09590_001_MAC,GSMUA_AchrUn_randomP13440_001_MAC,GSVIVT01003597001_VVIN,GSVIVT01009151001_VVIN,GSVIVT01037287001_VV…
808	.	.	.	.	.	AGRA_01946_AGRAM,AGRA_02293_AGRAM,AGRA_02549_AGRAM,AT3G56640.1_ATHA,AT4G02350.1_ATHA,Aqcoe2G290900.1.p_ACO,Aqcoe3G049300.1.p_ACO,Aqcoe5G090300.1.p_ACO,CD-2835740072_CDEM,CD-2835786869_CDEM,GSMUA_Achr1P23270_001_MAC,GSMUA_Achr3P24060_001_MAC,GSMUA_Achr8P06600_001_MAC,GSMUA_Achr9P18870_001_MAC,GSMUA_AchrUn_randomP00330_001_MAC,GSVIVT01025793001_VVIN,GSVIVT01028035001_VVIN,KMZ65980.1_ZMARI,KMZ69107.…
809	.	.	.	.	.	AGRA_02273_AGRAM,AGRA_23103_AGRAM,AT3G11670.1_ATHA,AT4G00550.1_ATHA,Aqcoe1G048800.3.p_ACO,Aqcoe1G079300.1.p_ACO,CD-2835791393_CDEM,CD-2835792806_CDEM,CD-2835819947_CDEM,GSMUA_Achr10P00570_001_MAC,GSMUA_Achr10P09380_001_MAC,GSMUA_Achr11P12060_001_MAC,GSMUA_Achr9P03500_001_MAC,GSMUA_AchrUn_randomP09630_001_MAC,GSVIVT01011149001_VVIN,GSVIVT01014988001_VVIN,GSVIVT01026818001_VVIN,KMZ64388.1_ZMARI,KMZ…
810	.	.	.	.	.	AGRA_02947_AGRAM,AGRA_02948_AGRAM,AT5G24900.1_ATHA,AT5G24910.1_ATHA,Aqcoe2G060500.1.p_ACO,Aqcoe2G185800.1.p_ACO,CD-2835778649_CDEM,GSMUA_Achr10P29130_001_MAC,GSMUA_Achr11P24970_001_MAC,GSMUA_Achr6P32390_001_MAC,GSVIVT01001710001_VVIN,GSVIVT01018322001_VVIN,GSVIVT01018323001_VVIN,GSVIVT01018325001_VVIN,GSVIVT01026237001_VVIN,GSVIVT01026243001_VVIN,GSVIVT01032871001_VVIN,GSVIVT01037154001_VVIN,KMZ5…
811	.	.	.	.	.	AGRA_03018_AGRAM,AGRA_15725_AGRAM,AGRA_17421_AGRAM,AT2G37600.2_ATHA,AT3G53740.3_ATHA,AT5G02450.1_ATHA,Aqcoe1G463000.1.p_ACO,Aqcoe2G206100.1.p_ACO,Aqcoe3G141000.1.p_ACO,CD-2835790208_CDEM,GSMUA_Achr10P02480_001_MAC,GSMUA_Achr10P03650_001_MAC,GSMUA_Achr10P13650_001_MAC,GSMUA_Achr10P22770_001_MAC,GSMUA_Achr5P07130_001_MAC,GSMUA_Achr8P02590_001_MAC,GSVIVT01026914001_VVIN,GSVIVT01028917001_VVIN,KMZ627…
812	.	.	.	.	.	AGRA_03224_AGRAM,AGRA_20472_AGRAM,AT2G28550.3_ATHA,Aqcoe1G487700.1.p_ACO,CD-2835757859_CDEM,CD-2835771098_CDEM,CD-2835799040_CDEM,GSMUA_Achr10P03230_001_MAC,GSMUA_Achr11P23870_001_MAC,GSMUA_Achr5P07270_001_MAC,GSMUA_Achr5P29290_001_MAC,GSMUA_Achr6P33140_001_MAC,GSMUA_Achr6P34420_001_MAC,GSMUA_Achr8P01980_001_MAC,GSMUA_Achr8P21030_001_MAC,GSMUA_Achr9P03060_001_MAC,GSMUA_Achr9P04270_001_MAC,GSMUA_A…
813	.	.	.	.	.	AGRA_03269_AGRAM,AGRA_08234_AGRAM,AT2G26190.1_ATHA,AT4G33050.2_ATHA,AT5G57010.1_ATHA,Aqcoe7G125100.1.p_ACO,CD-2835788978_CDEM,GSMUA_Achr10P28010_001_MAC,GSMUA_Achr3P25890_001_MAC,GSMUA_Achr3P32310_001_MAC,GSMUA_Achr4P08700_001_MAC,GSMUA_Achr4P09170_001_MAC,GSMUA_Achr6P04920_001_MAC,GSMUA_Achr6P05460_001_MAC,GSMUA_Achr7P09200_001_MAC,GSMUA_Achr8P05470_001_MAC,GSMUA_Achr8P26270_001_MAC,GSVIVT010151…
814	.	.	.	.	.	AGRA_03390_AGRAM,AGRA_08067_AGRAM,AGRA_15356_AGRAM,AT1G53500.1_ATHA,AT1G78570.1_ATHA,AT3G14790.1_ATHA,Aqcoe0724s0001.1.p_ACO,Aqcoe1G209100.1.p_ACO,Aqcoe7G338100.1.p_ACO,CD-2835751274_CDEM,CD-2835797495_CDEM,GSMUA_Achr10P14140_001_MAC,GSMUA_Achr3P31810_001_MAC,GSMUA_Achr3P31820_001_MAC,GSMUA_Achr4P02550_001_MAC,GSMUA_Achr4P10430_001_MAC,GSVIVT01033176001_VVIN,KMZ58054.1_ZMARI,KMZ69215.1_ZMARI,LOC_…
815	.	.	.	.	.	AGRA_03476_AGRAM,AGRA_10306_AGRAM,AT1G79460.1_ATHA,Aqcoe4G242800.1.p_ACO,Aqcoe4G250100.1.p_ACO,Aqcoe4G265600.1.p_ACO,Aqcoe4G265900.1.p_ACO,Aqcoe4G299300.1.p_ACO,Aqcoe4G299400.1.p_ACO,Aqcoe6G034800.1.p_ACO,CD-2835786353_CDEM,CD-2835813173_CDEM,GSMUA_Achr10P20900_001_MAC,GSMUA_Achr10P20910_001_MAC,GSMUA_Achr10P20930_001_MAC,GSVIVT01036724001_VVIN,KMZ67401.1_ZMARI,LOC_Os02g36140.2_OSA,LOC_Os02g36220…
816	.	.	.	.	.	AGRA_04271_AGRAM,AGRA_14975_AGRAM,AGRA_17345_AGRAM,AGRA_19606_AGRAM,AT1G11160.1_ATHA,AT1G61210.1_ATHA,AT5G08390.1_ATHA,AT5G23430.1_ATHA,Aqcoe3G443900.1.p_ACO,Aqcoe4G158700.1.p_ACO,CD-2835749000_CDEM,CD-2835769490_CDEM,CD-2835801806_CDEM,GSMUA_Achr1P08830_001_MAC,GSMUA_Achr3P27210_001_MAC,GSMUA_Achr4P05370_001_MAC,GSMUA_Achr9P23740_001_MAC,GSVIVT01002544001_VVIN,GSVIVT01004511001_VVIN,GSVIVT010343…
817	.	.	.	.	.	AGRA_04525_AGRAM,AGRA_11102_AGRAM,AT1G68560.1_ATHA,AT3G45940.1_ATHA,AT5G11720.1_ATHA,Aqcoe1G176900.1.p_ACO,Aqcoe1G177000.1.p_ACO,Aqcoe1G177100.1.p_ACO,Aqcoe3G401200.1.p_ACO,CD-2835762227_CDEM,CD-2835762230_CDEM,CD-2835804089_CDEM,GSMUA_Achr11P25730_001_MAC,GSMUA_Achr1P20950_001_MAC,GSMUA_Achr3P23340_001_MAC,GSVIVT01011904001_VVIN,GSVIVT01037959001_VVIN,KMZ62575.1_ZMARI,LOC_Os01g03950.1_OSA,LOC_Os…
818	.	.	.	.	.	AGRA_04738_AGRAM,AGRA_07810_AGRAM,AT1G14330.1_ATHA,AT1G26930.1_ATHA,AT1G74510.1_ATHA,AT2G02870.1_ATHA,Aqcoe3G084700.1.p_ACO,Aqcoe3G333400.1.p_ACO,CD-2835758048_CDEM,CD-2835776759_CDEM,CD-2835781748_CDEM,CD-2835808589_CDEM,CD-2835809975_CDEM,GSMUA_Achr10P18830_001_MAC,GSMUA_Achr1P21630_001_MAC,GSMUA_Achr2P14920_001_MAC,GSMUA_Achr3P01570_001_MAC,GSMUA_Achr4P00520_001_MAC,GSMUA_Achr4P09990_001_MAC,G…
819	.	.	.	.	.	AGRA_04991_AGRAM,AGRA_07573_AGRAM,AGRA_20227_AGRAM,AT2G45910.1_ATHA,AT3G49060.1_ATHA,Aqcoe1G462100.1.p_ACO,Aqcoe7G031100.1.p_ACO,CD-2835738935_CDEM,GSMUA_Achr10P22750_001_MAC,GSMUA_Achr1P17400_001_MAC,GSMUA_Achr5P12380_001_MAC,GSMUA_Achr7P04450_001_MAC,GSMUA_Achr8P11510_001_MAC,GSMUA_AchrUn_randomP07480_001_MAC,GSVIVT01024979001_VVIN,GSVIVT01026936001_VVIN,GSVIVT01028909001_VVIN,KMZ68094.1_ZMARI,…
820	.	.	.	.	.	AGRA_05479_AGRAM,AGRA_08976_AGRAM,AGRA_15838_AGRAM,AT1G20950.1_ATHA,AT1G76550.1_ATHA,Aqcoe5G112600.1.p_ACO,CD-2835774485_CDEM,CD-2835787043_CDEM,CD-2835793916_CDEM,GSMUA_Achr1P06200_001_MAC,GSMUA_Achr3P11650_001_MAC,GSMUA_Achr7P20550_001_MAC,GSMUA_Achr9P12330_001_MAC,GSMUA_AchrUn_randomP02910_001_MAC,GSVIVT01013442001_VVIN,KMZ56331.1_ZMARI,KMZ61109.1_ZMARI,KMZ62517.1_ZMARI,KMZ70076.1_ZMARI,LOC_Os…
821	.	.	.	.	.	AGRA_07305_AGRAM,AT2G20370.1_ATHA,AT2G29040.1_ATHA,AT4G13990.1_ATHA,Aqcoe2G221900.1.p_ACO,Aqcoe5G013300.1.p_ACO,CD-2835759203_CDEM,CD-2835785783_CDEM,CD-2835822470_CDEM,GSMUA_Achr11P02360_001_MAC,GSMUA_Achr11P21320_001_MAC,GSMUA_Achr4P26670_001_MAC,GSMUA_Achr5P29040_001_MAC,GSMUA_Achr8P12810_001_MAC,GSVIVT01031644001_VVIN,KMZ59218.1_ZMARI,LOC_Os03g05060.1_OSA,LOC_Os03g05070.1_OSA,LOC_Os03g05110.1…
822	.	.	.	.	.	AGRA_07979_AGRAM,AGRA_07980_AGRAM,AT1G67300.2_ATHA,AT1G79820.1_ATHA,AT1G79830.4_ATHA,Aqcoe1G047800.1.p_ACO,Aqcoe7G168900.3.p_ACO,Aqcoe7G169000.1.p_ACO,CD-2835776624_CDEM,CD-2835790265_CDEM,CD-2835790271_CDEM,GSMUA_Achr10P14930_001_MAC,GSMUA_Achr1P04830_001_MAC,GSMUA_Achr1P04840_001_MAC,GSMUA_Achr5P09190_001_MAC,GSMUA_Achr8P15970_001_MAC,GSVIVT01015361001_VVIN,GSVIVT01017076001_VVIN,GSVIVT01038690…
823	.	.	.	.	.	AGRA_09109_AGRAM,AGRA_19447_AGRAM,AT1G65840.1_ATHA,AT2G43020.1_ATHA,AT3G59050.1_ATHA,Aqcoe2G279200.1.p_ACO,Aqcoe3G428500.1.p_ACO,Aqcoe4G005700.1.p_ACO,Aqcoe5G033800.2.p_ACO,CD-2835771272_CDEM,CD-2835776216_CDEM,CD-2835788057_CDEM,CD-2835798269_CDEM,GSMUA_Achr11P18550_001_MAC,GSMUA_Achr5P00660_001_MAC,GSMUA_Achr9P21250_001_MAC,GSMUA_AchrUn_randomP09290_001_MAC,GSVIVT01020812001_VVIN,GSVIVT01026304…
824	.	.	.	.	.	AGRA_09915_AGRAM,AGRA_09916_AGRAM,AGRA_09917_AGRAM,AGRA_19671_AGRAM,AT3G17675.1_ATHA,Aqcoe1G066700.1.p_ACO,Aqcoe1G066800.1.p_ACO,Aqcoe1G067300.1.p_ACO,Aqcoe2G065800.1.p_ACO,Aqcoe2G065900.1.p_ACO,Aqcoe2G066100.1.p_ACO,Aqcoe2G240100.1.p_ACO,Aqcoe3G008200.1.p_ACO,GSMUA_Achr5P02730_001_MAC,LOC_Os03g57740.1_OSA,LOC_Os07g07170.1_OSA,Lchi21245_LCH,Lchi21246_LCH,Lchi21247_LCH,Lchi21248_LCH,Lchi31187_LCH,…
825	.	.	.	.	.	AGRA_11089_AGRAM,AGRA_12701_AGRAM,AT1G29380.1_ATHA,AT1G73840.1_ATHA,AT2G30933.1_ATHA,Aqcoe1G203900.1.p_ACO,Aqcoe3G037700.3.p_ACO,CD-2835773576_CDEM,CD-2835795437_CDEM,CD-2835797576_CDEM,GSMUA_Achr3P31190_001_MAC,GSMUA_Achr4P07900_001_MAC,GSMUA_Achr4P14950_001_MAC,GSMUA_Achr7P25470_001_MAC,GSVIVT01008293001_VVIN,GSVIVT01008294001_VVIN,GSVIVT01021386001_VVIN,KMZ57223.1_ZMARI,KMZ62570.1_ZMARI,LOC_Os…
826	.	.	.	.	.	AGRA_11245_AGRAM,AGRA_12996_AGRAM,AT1G10450.1_ATHA,AT1G24190.1_ATHA,AT1G59890.2_ATHA,AT1G70060.1_ATHA,AT3G01320.1_ATHA,AT5G15020.1_ATHA,Aqcoe3G103000.1.p_ACO,Aqcoe3G312100.1.p_ACO,CD-2835776513_CDEM,CD-2835788525_CDEM,CD-2835788528_CDEM,GSMUA_Achr11P13590_001_MAC,GSMUA_Achr1P20690_001_MAC,GSMUA_Achr2P09580_001_MAC,GSMUA_Achr9P00800_001_MAC,GSVIVT01020136001_VVIN,GSVIVT01032579001_VVIN,KMZ56371.1_…
827	.	.	.	.	.	AGRA_11515_AGRAM,AGRA_15523_AGRAM,AT1G16860.1_ATHA,AT1G78880.1_ATHA,Aqcoe1004s0001.2.p_ACO,Aqcoe7G297700.1.p_ACO,CD-2835737900_CDEM,CD-2835753881_CDEM,CD-2835762785_CDEM,CD-2835799613_CDEM,CD-2835809378_CDEM,CD-2835811760_CDEM,GSMUA_Achr1P10460_001_MAC,GSMUA_Achr1P23590_001_MAC,GSMUA_Achr3P27840_001_MAC,GSMUA_Achr5P04950_001_MAC,GSMUA_Achr7P04950_001_MAC,GSMUA_Achr9P13890_001_MAC,GSMUA_Achr9P2299…
828	.	.	.	.	.	AGRA_11625_AGRAM,AGRA_11628_AGRAM,AGRA_15364_AGRAM,AGRA_15365_AGRAM,AT2G18680.1_ATHA,AT2G18690.1_ATHA,Aqcoe7G335500.1.p_ACO,Aqcoe7G335700.1.p_ACO,Aqcoe7G335800.1.p_ACO,Aqcoe7G335900.1.p_ACO,Aqcoe7G336000.1.p_ACO,Aqcoe7G336200.1.p_ACO,Aqcoe7G336400.1.p_ACO,LOC_Os08g15650.1_OSA,LOC_Os09g04310.1_OSA,LOC_Os09g04339.1_OSA,LOC_Os09g04430.1_OSA,Lchi03151_LCH,Lchi03153_LCH,Lchi32277_LCH,PA-936905511_PAME…
829	.	.	.	.	.	AGRA_11897_AGRAM,AGRA_22968_AGRAM,AT1G77600.3_ATHA,AT5G47690.3_ATHA,Aqcoe1G313200.1.p_ACO,Aqcoe6G021700.1.p_ACO,CD-2835766058_CDEM,CD-2835791681_CDEM,CD-2835791684_CDEM,CD-2835795581_CDEM,GSMUA_Achr11P26280_001_MAC,GSMUA_Achr3P04290_001_MAC,GSMUA_Achr9P12900_001_MAC,GSVIVT01002731001_VVIN,GSVIVT01002823001_VVIN,GSVIVT01004270001_VVIN,GSVIVT01007327001_VVIN,GSVIVT01008876001_VVIN,KMZ59041.1_ZMARI,…
830	.	.	.	.	.	AGRA_11952_AGRAM,AGRA_12732_AGRAM,AGRA_18983_AGRAM,AT1G26190.1_ATHA,AT1G73980.1_ATHA,AT5G46280.1_ATHA,Aqcoe1G195000.1.p_ACO,Aqcoe3G074900.2.p_ACO,Aqcoe3G384800.4.p_ACO,CD-2835768161_CDEM,CD-2835789995_CDEM,CD-2835797525_CDEM,CD-2835800501_CDEM,GSMUA_Achr10P04470_001_MAC,GSMUA_Achr7P23590_001_MAC,GSMUA_Achr8P25830_001_MAC,GSVIVT01008186001_VVIN,GSVIVT01010166001_VVIN,GSVIVT01021426001_VVIN,KMZ5828…
831	.	.	.	.	.	AGRA_12039_AGRAM,AGRA_18327_AGRAM,AGRA_18338_AGRAM,AGRA_18340_AGRAM,AT2G36110.1_ATHA,AT3G12410.1_ATHA,AT3G12420.1_ATHA,AT3G12430.1_ATHA,AT3G12440.1_ATHA,AT3G12460.1_ATHA,AT3G12470.1_ATHA,Aqcoe5G136400.1.p_ACO,Aqcoe5G136500.1.p_ACO,Aqcoe5G137400.1.p_ACO,Aqcoe7G392900.1.p_ACO,CD-2835775676_CDEM,CD-2835782099_CDEM,CD-2835819347_CDEM,GSMUA_Achr1P12990_001_MAC,GSVIVT01025807001_VVIN,KMZ72440.1_ZMARI,L…
832	.	.	.	.	.	AGRA_12889_AGRAM,AGRA_17319_AGRAM,AGRA_19581_AGRAM,AT1G48840.1_ATHA,AT3G18350.1_ATHA,AT5G23390.1_ATHA,Aqcoe3G010400.1.p_ACO,Aqcoe3G035600.1.p_ACO,CD-2835812108_CDEM,CD-2835825755_CDEM,GSMUA_Achr2P03820_001_MAC,GSMUA_Achr2P22670_001_MAC,GSMUA_Achr7P12000_001_MAC,GSMUA_Achr8P13880_001_MAC,GSMUA_Achr9P20590_001_MAC,GSVIVT01008298001_VVIN,GSVIVT01034353001_VVIN,KMZ61849.1_ZMARI,KMZ64696.1_ZMARI,KMZ70…
833	.	.	.	.	.	AGRA_13007_AGRAM,AGRA_19657_AGRAM,AT1G14610.1_ATHA,AT5G16715.1_ATHA,Aqcoe2G066900.1.p_ACO,Aqcoe2G310700.1.p_ACO,Aqcoe7G050000.1.p_ACO,CD-2835741251_CDEM,CD-2835805832_CDEM,CD-2835817991_CDEM,GSMUA_Achr4P22720_001_MAC,GSMUA_AchrUn_randomP06440_001_MAC,GSVIVT01010632001_VVIN,GSVIVT01010703001_VVIN,GSVIVT01027222001_VVIN,GSVIVT01030775001_VVIN,GSVIVT01030776001_VVIN,KMZ60474.1_ZMARI,KMZ60972.1_ZMARI…
834	.	.	.	.	.	AGRA_13386_AGRAM,AGRA_21837_AGRAM,AGRA_21838_AGRAM,AT1G58440.1_ATHA,AT2G22830.1_ATHA,AT4G37760.1_ATHA,AT5G24140.1_ATHA,AT5G24150.1_ATHA,AT5G24160.1_ATHA,Aqcoe2G246600.1.p_ACO,Aqcoe5G095500.1.p_ACO,Aqcoe6G318000.1.p_ACO,CD-2835769085_CDEM,CD-2835789866_CDEM,GSMUA_Achr1P27030_001_MAC,GSMUA_Achr3P25800_001_MAC,GSMUA_Achr8P05080_001_MAC,GSVIVT01006926001_VVIN,GSVIVT01007278001_VVIN,GSVIVT01009287001_…
835	.	.	.	.	.	AGRA_13692_AGRAM,AGRA_22108_AGRAM,AT1G47128.1_ATHA,AT3G19390.1_ATHA,AT3G19400.1_ATHA,AT5G43060.1_ATHA,Aqcoe5G143300.1.p_ACO,Aqcoe6G311800.1.p_ACO,CD-2835742184_CDEM,CD-2835753998_CDEM,CD-2835769325_CDEM,CD-2835776549_CDEM,CD-2835788579_CDEM,CD-2835802247_CDEM,GSMUA_Achr10P08970_001_MAC,GSMUA_Achr1P09800_001_MAC,GSMUA_Achr1P15920_001_MAC,GSMUA_Achr3P01000_001_MAC,GSMUA_Achr4P06140_001_MAC,GSMUA_Ac…
836	.	.	.	.	.	AGRA_14986_AGRAM,AGRA_17302_AGRAM,AGRA_19565_AGRAM,AT1G11100.2_ATHA,AT1G50410.1_ATHA,AT1G61140.1_ATHA,AT3G16600.1_ATHA,AT3G20010.1_ATHA,Aqcoe3G440500.1.p_ACO,Aqcoe4G058700.1.p_ACO,Aqcoe4G156800.1.p_ACO,CD-2835749981_CDEM,CD-2835801797_CDEM,GSMUA_Achr1P08840_001_MAC,GSMUA_Achr9P19510_001_MAC,GSMUA_AchrUn_randomP06380_001_MAC,GSVIVT01006339001_VVIN,GSVIVT01034370001_VVIN,KMZ62799.1_ZMARI,LOC_Os01g5…
837	.	.	.	.	.	AGRA_16543_AGRAM,AT1G76880.1_ATHA,AT1G76890.2_ATHA,Aqcoe5G248000.1.p_ACO,Aqcoe5G478400.1.p_ACO,CD-2835794660_CDEM,CD-2835807194_CDEM,GSMUA_Achr11P03520_001_MAC,GSMUA_Achr2P00580_001_MAC,GSMUA_Achr8P11760_001_MAC,GSMUA_Achr9P18800_001_MAC,GSVIVT01019722001_VVIN,GSVIVT01026588001_VVIN,GSVIVT01034523001_VVIN,KMZ67472.1_ZMARI,KMZ70131.1_ZMARI,LOC_Os02g43300.1_OSA,LOC_Os03g02240.1_OSA,LOC_Os04g45750.1…
838	.	.	.	.	.	AGRA_16837_AGRAM,AGRA_16838_AGRAM,AGRA_19168_AGRAM,AT2G21140.1_ATHA,AT4G38770.1_ATHA,Aqcoe5G210700.1.p_ACO,Aqcoe5G210800.1.p_ACO,CD-2835819299_CDEM,GSMUA_Achr5P11390_001_MAC,GSMUA_AchrUn_randomP21190_001_MAC,GSVIVT01024076001_VVIN,GSVIVT01024081001_VVIN,KMZ56117.1_ZMARI,KMZ68589.1_ZMARI,KMZ72201.1_ZMARI,LOC_Os03g14130.1_OSA,LOC_Os10g05750.1_OSA,LOC_Os10g05790.1_OSA,LOC_Os10g05820.1_OSA,LOC_Os10g0…
839	.	.	.	.	.	AGRA_18187_AGRAM,AGRA_18290_AGRAM,AT1G75640.1_ATHA,AT4G16310.1_ATHA,AT4G36180.1_ATHA,Aqcoe5G272100.1.p_ACO,Aqcoe6G245800.1.p_ACO,Aqcoe6G246000.1.p_ACO,CD-2835738005_CDEM,CD-2835772121_CDEM,CD-2835791750_CDEM,CD-2835791753_CDEM,CD-2835810938_CDEM,GSMUA_Achr11P03020_001_MAC,GSMUA_Achr11P21540_001_MAC,GSMUA_Achr2P09900_001_MAC,GSMUA_Achr8P12120_001_MAC,GSVIVT01009829001_VVIN,GSVIVT01009833001_VVIN,G…
840	.	.	.	.	.	AGRA_21223_AGRAM,AGRA_21396_AGRAM,AT1G60560.1_ATHA,AT4G13970.1_ATHA,Aqcoe3G225200.9.p_ACO,Aqcoe6G009800.5.p_ACO,Aqcoe7G372600.1.p_ACO,Aqcoe7G395600.1.p_ACO,CD-2835772640_CDEM,CD-2835776009_CDEM,CD-2835825314_CDEM,GSMUA_Achr1P05220_001_MAC,GSMUA_Achr6P30600_001_MAC,GSVIVT01026479001_VVIN,GSVIVT01027211001_VVIN,GSVIVT01035741001_VVIN,KMZ64835.1_ZMARI,KMZ72607.1_ZMARI,LOC_Os07g12520.1_OSA,LOC_Os09g1…
841	.	.	.	.	.	Lchi00403_LCH,Lchi04336_LCH,Lchi05065_LCH,Lchi05327_LCH,Lchi10537_LCH,Lchi10986_LCH,Lchi12297_LCH,Lchi12301_LCH,Lchi13380_LCH,Lchi14630_LCH,Lchi15484_LCH,Lchi15761_LCH,Lchi16078_LCH,Lchi16217_LCH,Lchi16269_LCH,Lchi16323_LCH,Lchi16535_LCH,Lchi17150_LCH,Lchi17157_LCH,Lchi17437_LCH,Lchi17452_LCH,Lchi21969_LCH,Lchi23451_LCH,Lchi24584_LCH,Lchi24887_LCH,Lchi25009_LCH,Lchi25883_LCH,Lchi26291_LCH,Lchi281…
842	.	.	.	.	.	Lchi01830_LCH,Lchi04677_LCH,Lchi08245_LCH,Lchi09326_LCH,Lchi09394_LCH,Lchi11613_LCH,Lchi14447_LCH,Lchi14481_LCH,Lchi15657_LCH,Lchi15666_LCH,Lchi15706_LCH,Lchi15737_LCH,Lchi16191_LCH,Lchi16897_LCH,Lchi17254_LCH,Lchi18700_LCH,Lchi18735_LCH,Lchi18920_LCH,Lchi21118_LCH,Lchi22371_LCH,Lchi22496_LCH,Lchi24051_LCH,Lchi24068_LCH,Lchi25255_LCH,Lchi25406_LCH,Lchi26827_LCH,Lchi26892_LCH,Lchi28823_LCH,Lchi288…
843	.	.	.	.	.	Lchi03265_LCH,Lchi03646_LCH,Lchi03716_LCH,Lchi04799_LCH,Lchi04930_LCH,Lchi05028_LCH,Lchi05382_LCH,Lchi07739_LCH,Lchi08122_LCH,Lchi08407_LCH,Lchi09676_LCH,Lchi10643_LCH,Lchi11725_LCH,Lchi12714_LCH,Lchi14081_LCH,Lchi15162_LCH,Lchi16341_LCH,Lchi17202_LCH,Lchi17393_LCH,Lchi17570_LCH,Lchi17825_LCH,Lchi19500_LCH,Lchi20164_LCH,Lchi20799_LCH,Lchi20863_LCH,Lchi21772_LCH,Lchi22874_LCH,Lchi23359_LCH,Lchi271…
844	.	.	.	.	.	AGRA_00255_AGRAM,AGRA_00568_AGRAM,AGRA_02569_AGRAM,AT1G53830.1_ATHA,AT3G14310.1_ATHA,AT4G02300.1_ATHA,AT4G02320.1_ATHA,Aqcoe2G299600.1.p_ACO,Aqcoe2G299700.1.p_ACO,Aqcoe7G442300.1.p_ACO,CD-2835782045_CDEM,CD-2835783572_CDEM,CD-2835786851_CDEM,CD-2835798839_CDEM,GSMUA_Achr11P05430_001_MAC,GSMUA_Achr11P15780_001_MAC,GSVIVT01014999001_VVIN,GSVIVT01028041001_VVIN,KMZ57871.1_ZMARI,KMZ60851.1_ZMARI,KMZ6…
845	.	.	.	.	.	AGRA_00329_AGRAM,AGRA_02667_AGRAM,AGRA_02673_AGRAM,AT3G05780.1_ATHA,AT3G05790.1_ATHA,AT4G02060.1_ATHA,AT5G26860.1_ATHA,Aqcoe2G275800.1.p_ACO,Aqcoe7G347400.1.p_ACO,CD-2835766343_CDEM,CD-2835766346_CDEM,CD-2835770720_CDEM,GSMUA_Achr2P02110_001_MAC,GSMUA_Achr7P05610_001_MAC,GSVIVT01028118001_VVIN,GSVIVT01031236001_VVIN,KMZ63164.1_ZMARI,KMZ68424.1_ZMARI,LOC_Os03g19350.1_OSA,LOC_Os07g48960.1_OSA,LOC_O…
846	.	.	.	.	.	AGRA_00408_AGRAM,AT1G02460.1_ATHA,AT1G48100.1_ATHA,AT1G56710.1_ATHA,AT4G01890.1_ATHA,Aqcoe2G259700.1.p_ACO,Aqcoe2G259900.1.p_ACO,Aqcoe5G297300.1.p_ACO,CD-2835755594_CDEM,CD-2835778343_CDEM,GSMUA_Achr11P04870_001_MAC,GSMUA_Achr3P08400_001_MAC,GSMUA_Achr8P06220_001_MAC,GSMUA_Achr8P22240_001_MAC,GSMUA_Achr9P16670_001_MAC,GSVIVT01017644001_VVIN,GSVIVT01028189001_VVIN,GSVIVT01031298001_VVIN,KMZ70814.1…
847	.	.	.	.	.	AGRA_00702_AGRAM,AT1G67120.1_ATHA,Aqcoe7G421400.1.p_ACO,CD-2835797897_CDEM,CD-2835797900_CDEM,CD-2835797903_CDEM,GSMUA_Achr1P01220_001_MAC,GSMUA_Achr1P01230_001_MAC,GSMUA_Achr1P01240_001_MAC,GSVIVT01012486001_VVIN,GSVIVT01016794001_VVIN,KMZ59532.1_ZMARI,LOC_Os10g31856.1_OSA,LOC_Os10g31864.1_OSA,Lchi20522_LCH,Lchi20523_LCH,Lchi20524_LCH,PA-936883419_PAME,PA-936883473_PAME,PA-936883476_PAME,PA-9368…
848	.	.	.	.	.	AGRA_00705_AGRAM,AGRA_16033_AGRAM,AGRA_17661_AGRAM,AT1G55250.1_ATHA,AT2G44950.1_ATHA,Aqcoe1G007400.2.p_ACO,Aqcoe7G089800.1.p_ACO,CD-2835760937_CDEM,CD-2835760940_CDEM,CD-2835776444_CDEM,CD-2835790679_CDEM,CD-2835792368_CDEM,CD-2835792371_CDEM,GSMUA_Achr1P01610_001_MAC,GSMUA_Achr4P26960_001_MAC,GSMUA_Achr4P26970_001_MAC,GSMUA_Achr6P06310_001_MAC,GSVIVT01018223001_VVIN,GSVIVT01025404001_VVIN,KMZ663…
849	.	.	.	.	.	AGRA_01598_AGRAM,AGRA_01599_AGRAM,AGRA_01991_AGRAM,AT3G04980.1_ATHA,AT3G06340.1_ATHA,AT5G18750.1_ATHA,AT5G27240.1_ATHA,Aqcoe2G316300.2.p_ACO,Aqcoe2G316400.1.p_ACO,CD-2835751784_CDEM,CD-2835762143_CDEM,CD-2835796985_CDEM,CD-2835803999_CDEM,GSMUA_Achr2P02410_001_MAC,GSMUA_Achr5P00460_001_MAC,GSVIVT01017824001_VVIN,GSVIVT01021980001_VVIN,KMZ61027.1_ZMARI,KMZ74337.1_ZMARI,LOC_Os01g27740.3_OSA,LOC_Os0…
850	.	.	.	.	.	AGRA_01752_AGRAM,AGRA_02055_AGRAM,AT1G05630.1_ATHA,AT1G65580.1_ATHA,AT2G31830.2_ATHA,AT2G43900.1_ATHA,Aqcoe3G008400.1.p_ACO,Aqcoe3G437600.1.p_ACO,CD-2835745973_CDEM,CD-2835776270_CDEM,GSMUA_Achr11P26690_001_MAC,GSMUA_Achr3P02440_001_MAC,GSMUA_Achr5P25370_001_MAC,GSMUA_Achr5P25380_001_MAC,GSMUA_AchrUn_randomP00800_001_MAC,GSVIVT01004008001_VVIN,GSVIVT01038245001_VVIN,KMZ62755.1_ZMARI,KMZ67920.1_ZM…
851	.	.	.	.	.	AGRA_01958_AGRAM,AGRA_01965_AGRAM,AGRA_02450_AGRAM,AT1G09070.1_ATHA,AT3G21400.1_ATHA,Aqcoe2G304000.1.p_ACO,Aqcoe2G304400.1.p_ACO,CD-2835755417_CDEM,CD-2835755423_CDEM,CD-2835781451_CDEM,CD-2835781454_CDEM,GSMUA_Achr11P15740_001_MAC,GSMUA_Achr11P18310_001_MAC,GSMUA_Achr5P21650_001_MAC,GSMUA_AchrUn_randomP17210_001_MAC,GSMUA_AchrUn_randomP18570_001_MAC,GSVIVT01017744001_VVIN,GSVIVT01031119001_VVIN,…
852	.	.	.	.	.	AGRA_02427_AGRAM,AT1G51410.1_ATHA,AT5G19440.1_ATHA,Aqcoe1G024400.1.p_ACO,Aqcoe1G024500.1.p_ACO,Aqcoe1G024600.1.p_ACO,CD-2835765293_CDEM,GSMUA_Achr4P10200_001_MAC,GSMUA_Achr8P24040_001_MAC,GSMUA_Achr8P24060_001_MAC,GSMUA_Achr8P24070_001_MAC,GSVIVT01011313001_VVIN,GSVIVT01012306001_VVIN,GSVIVT01012378001_VVIN,GSVIVT01012383001_VVIN,GSVIVT01012388001_VVIN,GSVIVT01012389001_VVIN,GSVIVT01025239001_VVI…
853	.	.	.	.	.	AGRA_02933_AGRAM,AGRA_21770_AGRAM,AT2G38640.1_ATHA,Aqcoe2G071800.1.p_ACO,CD-2835743669_CDEM,CD-2835760541_CDEM,CD-2835780476_CDEM,CD-2835811193_CDEM,CD-2835823925_CDEM,GSMUA_Achr10P29160_001_MAC,GSMUA_Achr11P10520_001_MAC,GSMUA_Achr11P19920_001_MAC,GSMUA_Achr3P09620_001_MAC,GSMUA_Achr4P02410_001_MAC,GSMUA_Achr5P07550_001_MAC,GSMUA_Achr6P15880_001_MAC,GSMUA_Achr6P32380_001_MAC,GSMUA_Achr7P21880_00…
854	.	.	.	.	.	AGRA_03246_AGRAM,AGRA_15921_AGRAM,AGRA_17568_AGRAM,AT4G32920.1_ATHA,AT5G11700.2_ATHA,AT5G47020.1_ATHA,Aqcoe3G246300.1.p_ACO,Aqcoe7G143900.1.p_ACO,CD-2835745898_CDEM,CD-2835745901_CDEM,GSMUA_Achr2P16810_001_MAC,GSMUA_Achr5P12660_001_MAC,GSMUA_Achr7P08920_001_MAC,GSVIVT01013249001_VVIN,GSVIVT01035328001_VVIN,KMZ59717.1_ZMARI,KMZ71893.1_ZMARI,LOC_Os01g09246.1_OSA,LOC_Os04g10380.1_OSA,LOC_Os05g09360.…
855	.	.	.	.	.	AGRA_03326_AGRAM,AGRA_08153_AGRAM,AGRA_08154_AGRAM,AGRA_19063_AGRAM,AT1G17710.1_ATHA,AT1G73010.1_ATHA,Aqcoe1G177300.1.p_ACO,Aqcoe3G242100.1.p_ACO,Aqcoe3G242700.1.p_ACO,Aqcoe3G277200.1.p_ACO,Aqcoe7G130000.1.p_ACO,Aqcoe7G132500.1.p_ACO,Aqcoe7G132800.1.p_ACO,Aqcoe7G193600.1.p_ACO,Aqcoe7G321700.1.p_ACO,CD-2835737603_CDEM,CD-2835766262_CDEM,GSMUA_Achr7P13600_001_MAC,GSMUA_Achr8P26020_001_MAC,GSMUA_Ach…
856	.	.	.	.	.	AGRA_03364_AGRAM,AGRA_08115_AGRAM,AGRA_23161_AGRAM,AT1G51980.1_ATHA,AT3G16480.1_ATHA,Aqcoe7G144800.1.p_ACO,Aqcoe7G419000.1.p_ACO,CD-2835737564_CDEM,CD-2835792098_CDEM,CD-2835809660_CDEM,GSMUA_Achr7P13650_001_MAC,GSMUA_Achr8P30450_001_MAC,GSMUA_Achr9P00130_001_MAC,GSVIVT01015273001_VVIN,GSVIVT01016955001_VVIN,KMZ59296.1_ZMARI,KMZ75037.1_ZMARI,LOC_Os01g09560.1_OSA,LOC_Os01g53700.1_OSA,LOC_Os01g7355…
857	.	.	.	.	.	AGRA_04101_AGRAM,AGRA_20154_AGRAM,AT2G39730.1_ATHA,Aqcoe1G103200.1.p_ACO,Aqcoe2G227300.1.p_ACO,CD-2835758735_CDEM,CD-2835783317_CDEM,CD-2835823787_CDEM,GSMUA_Achr10P00480_001_MAC,GSMUA_Achr11P24320_001_MAC,GSMUA_Achr2P16450_001_MAC,GSVIVT01016501001_VVIN,GSVIVT01024910001_VVIN,GSVIVT01034123001_VVIN,KMZ57183.1_ZMARI,KMZ73907.1_ZMARI,LOC_Os11g47970.1_OSA,Lchi04179_LCH,Lchi12835_LCH,Lchi13252_LCH,L…
858	.	.	.	.	.	AGRA_05172_AGRAM,AGRA_07340_AGRAM,AGRA_20257_AGRAM,AT3G46060.1_ATHA,AT3G53610.1_ATHA,AT5G59840.1_ATHA,Aqcoe1G127200.1.p_ACO,Aqcoe2G178800.1.p_ACO,Aqcoe4G024700.1.p_ACO,CD-2835757964_CDEM,CD-2835821024_CDEM,CD-2835822782_CDEM,GSMUA_Achr10P03690_001_MAC,GSMUA_Achr10P03850_001_MAC,GSMUA_Achr11P23980_001_MAC,GSMUA_Achr9P03220_001_MAC,GSVIVT01016596001_VVIN,GSVIVT01025028001_VVIN,GSVIVT01025619001_VVI…
859	.	.	.	.	.	AGRA_05348_AGRAM,AGRA_07115_AGRAM,AGRA_21084_AGRAM,AT1G04430.2_ATHA,AT3G23300.1_ATHA,AT4G14360.2_ATHA,AT5G14430.2_ATHA,Aqcoe2G375800.1.p_ACO,Aqcoe5G024000.1.p_ACO,Aqcoe5G394400.1.p_ACO,CD-2835747305_CDEM,CD-2835775088_CDEM,GSMUA_Achr1P20520_001_MAC,GSMUA_Achr5P21350_001_MAC,GSMUA_Achr6P36560_001_MAC,GSMUA_Achr7P20830_001_MAC,GSVIVT01027829001_VVIN,GSVIVT01028356001_VVIN,GSVIVT01032377001_VVIN,KMZ…
860	.	.	.	.	.	AGRA_05434_AGRAM,AGRA_05435_AGRAM,AGRA_08937_AGRAM,AGRA_08942_AGRAM,AT2G23770.1_ATHA,AT2G33580.1_ATHA,Aqcoe1G194200.1.p_ACO,Aqcoe5G201700.1.p_ACO,Aqcoe6G108200.1.p_ACO,CD-2835800402_CDEM,CD-2835826139_CDEM,GSMUA_Achr4P01310_001_MAC,GSMUA_Achr4P09340_001_MAC,GSVIVT01013461001_VVIN,GSVIVT01019038001_VVIN,LOC_Os02g09960.1_OSA,LOC_Os06g41980.1_OSA,Lchi06705_LCH,Lchi09034_LCH,Lchi09035_LCH,Lchi23623_L…
861	.	.	.	.	.	AGRA_06059_AGRAM,AGRA_22062_AGRAM,AT3G01300.1_ATHA,AT3G28690.2_ATHA,AT5G15080.1_ATHA,Aqcoe3G091700.1.p_ACO,Aqcoe3G326300.1.p_ACO,Aqcoe7G382800.1.p_ACO,CD-2835779090_CDEM,CD-2835800594_CDEM,GSMUA_Achr3P19770_001_MAC,GSMUA_Achr3P26530_001_MAC,GSMUA_AchrUn_randomP11070_001_MAC,GSVIVT01011376001_VVIN,GSVIVT01015582001_VVIN,GSVIVT01020073001_VVIN,KMZ66509.1_ZMARI,KMZ69202.1_ZMARI,LOC_Os01g40590.1_OSA,…
862	.	.	.	.	.	AGRA_06168_AGRAM,AT4G33090.1_ATHA,Aqcoe7G422100.1.p_ACO,Aqcoe7G422200.1.p_ACO,Aqcoe7G422800.1.p_ACO,CD-2835749213_CDEM,CD-2835816884_CDEM,GSMUA_Achr10P28150_001_MAC,GSMUA_Achr10P28170_001_MAC,GSMUA_Achr10P28180_001_MAC,GSMUA_Achr6P35860_001_MAC,GSVIVT01016821001_VVIN,GSVIVT01035421001_VVIN,KMZ61534.1_ZMARI,KMZ61536.1_ZMARI,LOC_Os02g12650.1_OSA,LOC_Os08g30810.1_OSA,LOC_Os09g19790.1_OSA,LOC_Os09g19…
863	.	.	.	.	.	AGRA_06185_AGRAM,AGRA_20916_AGRAM,AGRA_20926_AGRAM,AT1G31730.1_ATHA,AT3G23800.1_ATHA,AT4G14030.2_ATHA,AT4G14040.1_ATHA,Aqcoe2G403800.1.p_ACO,Aqcoe2G404100.1.p_ACO,Aqcoe2G404200.1.p_ACO,CD-2835763010_CDEM,CD-2835767426_CDEM,CD-2835783230_CDEM,CD-2835783233_CDEM,CD-2835799781_CDEM,GSMUA_Achr11P15230_001_MAC,GSMUA_Achr4P16090_001_MAC,GSMUA_Achr6P36110_001_MAC,GSMUA_Achr7P02760_001_MAC,GSMUA_Achr8P08…
864	.	.	.	.	.	AGRA_07863_AGRAM,AGRA_20287_AGRAM,AT4G29210.1_ATHA,AT4G39640.2_ATHA,AT4G39650.1_ATHA,Aqcoe5G116600.1.p_ACO,Aqcoe6G054300.1.p_ACO,Aqcoe7G418500.1.p_ACO,CD-2835756902_CDEM,CD-2835758099_CDEM,GSMUA_Achr5P16620_001_MAC,GSMUA_Achr6P15280_001_MAC,GSMUA_Achr6P23540_001_MAC,GSVIVT01015269001_VVIN,KMZ74278.1_ZMARI,LOC_Os01g05810.1_OSA,LOC_Os01g05820.1_OSA,LOC_Os04g38450.1_OSA,Lchi14043_LCH,Lchi25293_LCH,L…
865	.	.	.	.	.	AGRA_08097_AGRAM,AGRA_09908_AGRAM,AT3G54720.1_ATHA,AT5G19740.1_ATHA,Aqcoe1G070800.1.p_ACO,Aqcoe7G146300.1.p_ACO,Aqcoe7G436100.1.p_ACO,CD-2835741248_CDEM,CD-2835786044_CDEM,GSMUA_Achr4P31300_001_MAC,GSMUA_Achr5P02690_001_MAC,GSMUA_Achr9P06030_001_MAC,GSVIVT01005700001_VVIN,GSVIVT01005992001_VVIN,GSVIVT01006056001_VVIN,GSVIVT01006347001_VVIN,GSVIVT01015288001_VVIN,GSVIVT01022505001_VVIN,KMZ73061.1_…
866	.	.	.	.	.	AGRA_09834_AGRAM,AGRA_09836_AGRAM,AGRA_09840_AGRAM,AGRA_09841_AGRAM,AT5G09440.1_ATHA,AT5G64260.1_ATHA,Aqcoe6G080500.1.p_ACO,Aqcoe6G080800.1.p_ACO,CD-2835767720_CDEM,CD-2835783008_CDEM,GSMUA_Achr10P24660_001_MAC,GSMUA_Achr10P24670_001_MAC,GSMUA_AchrUn_randomP17510_001_MAC,GSVIVT01015754001_VVIN,KMZ68474.1_ZMARI,LOC_Os02g51970.1_OSA,LOC_Os02g52000.1_OSA,LOC_Os02g52010.1_OSA,LOC_Os06g11650.1_OSA,LOC…
867	.	.	.	.	.	AGRA_09980_AGRAM,AGRA_15963_AGRAM,AGRA_17608_AGRAM,AT3G03910.1_ATHA,AT5G07440.2_ATHA,AT5G18170.1_ATHA,Aqcoe1G058600.3.p_ACO,Aqcoe3G242600.1.p_ACO,CD-2835763307_CDEM,GSMUA_Achr2P10430_001_MAC,GSMUA_Achr2P12720_001_MAC,GSMUA_Achr5P02870_001_MAC,GSVIVT01024475001_VVIN,GSVIVT01024481001_VVIN,GSVIVT01033402001_VVIN,KMZ75350.1_ZMARI,KMZ76150.1_ZMARI,LOC_Os02g43470.1_OSA,LOC_Os03g58040.1_OSA,Lchi01277_L…
868	.	.	.	.	.	AGRA_10876_AGRAM,AGRA_10899_AGRAM,AT4G27280.1_ATHA,AT5G54490.1_ATHA,Aqcoe1G244500.1.p_ACO,CD-2835764003_CDEM,CD-2835775883_CDEM,GSMUA_Achr5P26360_001_MAC,GSMUA_Achr7P27110_001_MAC,GSMUA_Achr8P01460_001_MAC,GSMUA_Achr9P30020_001_MAC,GSVIVT01014539001_VVIN,KMZ58038.1_ZMARI,KMZ58604.1_ZMARI,KMZ58628.1_ZMARI,LOC_Os01g57470.1_OSA,LOC_Os06g46950.1_OSA,Lchi16486_LCH,PA-936909087_PAME,PA-936924735_PAME,P…
869	.	.	.	.	.	AGRA_11579_AGRAM,AGRA_13539_AGRAM,AGRA_15433_AGRAM,AT4G24520.1_ATHA,AT4G30210.1_ATHA,Aqcoe6G092800.1.p_ACO,Aqcoe7G320400.1.p_ACO,CD-2835762824_CDEM,CD-2835782585_CDEM,CD-2835806294_CDEM,CD-2835811814_CDEM,GSMUA_Achr11P08140_001_MAC,GSMUA_Achr1P23470_001_MAC,GSMUA_Achr2P04920_001_MAC,GSMUA_Achr7P05040_001_MAC,GSMUA_AchrUn_randomP04600_001_MAC,GSVIVT01009185001_VVIN,GSVIVT01029213001_VVIN,KMZ60564.…
870	.	.	.	.	.	AGRA_12209_AGRAM,AGRA_14851_AGRAM,AT2G46400.1_ATHA,AT4G11070.1_ATHA,AT4G23810.1_ATHA,Aqcoe7G014800.1.p_ACO,CD-2835778928_CDEM,CD-2835797060_CDEM,CD-2835799454_CDEM,GSMUA_Achr1P27980_001_MAC,GSMUA_Achr6P05710_001_MAC,GSMUA_Achr7P14140_001_MAC,GSMUA_AchrUn_randomP24820_001_MAC,GSVIVT01019511001_VVIN,GSVIVT01027069001_VVIN,GSVIVT01028718001_VVIN,KMZ65586.1_ZMARI,KMZ67484.1_ZMARI,KMZ67485.1_ZMARI,KMZ…
871	.	.	.	.	.	AGRA_12320_AGRAM,AGRA_14690_AGRAM,AT2G33860.1_ATHA,AT5G60450.1_ATHA,Aqcoe1G248400.1.p_ACO,Aqcoe1G494900.1.p_ACO,Aqcoe4G073400.1.p_ACO,CD-2835797213_CDEM,CD-2835805934_CDEM,GSMUA_Achr10P26140_001_MAC,GSMUA_Achr3P31350_001_MAC,GSMUA_Achr4P02750_001_MAC,GSMUA_Achr4P10590_001_MAC,GSMUA_Achr7P11000_001_MAC,GSMUA_Achr7P25330_001_MAC,GSVIVT01021128001_VVIN,GSVIVT01025159001_VVIN,KMZ61358.1_ZMARI,LOC_Os0…
872	.	.	.	.	.	AGRA_12350_AGRAM,AGRA_14665_AGRAM,AT4G28290.1_ATHA,AT5G42110.1_ATHA,Aqcoe1G269300.1.p_ACO,Aqcoe2G223400.1.p_ACO,Aqcoe7G000400.1.p_ACO,CD-2835794540_CDEM,CD-2835797183_CDEM,CD-2835805919_CDEM,GSMUA_Achr1P02480_001_MAC,GSMUA_Achr2P11230_001_MAC,GSMUA_Achr4P25690_001_MAC,GSMUA_Achr4P29510_001_MAC,GSMUA_Achr7P24400_001_MAC,GSMUA_AchrUn_randomP11240_001_MAC,GSVIVT01019681001_VVIN,GSVIVT01020541001_VVI…
873	.	.	.	.	.	AGRA_13182_AGRAM,AT3G06350.1_ATHA,Aqcoe2G315800.1.p_ACO,Aqcoe2G316100.1.p_ACO,Aqcoe5G074400.1.p_ACO,Aqcoe5G074500.1.p_ACO,CD-2835782879_CDEM,GSMUA_Achr7P03660_001_MAC,GSMUA_Achr7P03670_001_MAC,GSMUA_AchrUn_randomP08250_001_MAC,GSVIVT01017822001_VVIN,GSVIVT01021977001_VVIN,GSVIVT01021978001_VVIN,GSVIVT01021979001_VVIN,KMZ69162.1_ZMARI,LOC_Os01g27750.1_OSA,LOC_Os01g27770.1_OSA,LOC_Os12g34874.2_OSA,…
874	.	.	.	.	.	AGRA_13530_AGRAM,AGRA_13683_AGRAM,AGRA_22093_AGRAM,AT3G50240.1_ATHA,AT5G47820.1_ATHA,AT5G60930.1_ATHA,Aqcoe5G144600.1.p_ACO,Aqcoe6G093800.1.p_ACO,CD-2835742199_CDEM,CD-2835789698_CDEM,GSMUA_Achr1P09810_001_MAC,GSMUA_Achr4P12870_001_MAC,GSMUA_Achr4P12880_001_MAC,GSMUA_Achr5P23970_001_MAC,GSMUA_Achr9P22550_001_MAC,GSMUA_Achr9P28230_001_MAC,GSVIVT01009178001_VVIN,GSVIVT01009447001_VVIN,GSVIVT0102207…
875	.	.	.	.	.	AGRA_13877_AGRAM,AGRA_23021_AGRAM,AGRA_23022_AGRAM,AT1G76750.1_ATHA,AT2G21740.1_ATHA,AT2G21750.1_ATHA,AT4G39340.1_ATHA,Aqcoe1G376100.1.p_ACO,Aqcoe2G077900.1.p_ACO,Aqcoe2G179000.1.p_ACO,Aqcoe2G359700.1.p_ACO,Aqcoe2G364400.1.p_ACO,Aqcoe5G251500.1.p_ACO,CD-2835746984_CDEM,CD-2835813299_CDEM,GSMUA_Achr6P25710_001_MAC,GSMUA_Achr8P15070_001_MAC,GSVIVT01016787001_VVIN,GSVIVT01022286001_VVIN,KMZ59597.1_Z…
876	.	.	.	.	.	AGRA_16605_AGRAM,AGRA_16606_AGRAM,AGRA_18157_AGRAM,AGRA_18158_AGRAM,AT1G01580.1_ATHA,AT1G01590.1_ATHA,AT1G23020.2_ATHA,AT5G23980.1_ATHA,AT5G23990.1_ATHA,Aqcoe6G054900.1.p_ACO,Aqcoe6G055000.1.p_ACO,Aqcoe7G026000.1.p_ACO,Aqcoe7G026100.1.p_ACO,Aqcoe7G026200.1.p_ACO,CD-2835756806_CDEM,CD-2835768209_CDEM,CD-2835800546_CDEM,GSMUA_Achr8P12250_001_MAC,GSMUA_Achr8P12260_001_MAC,GSMUA_Achr8P12270_001_MAC,G…
877	.	.	.	.	.	AGRA_17073_AGRAM,AGRA_17074_AGRAM,AGRA_19352_AGRAM,AT1G42470.1_ATHA,AT2G17210.1_ATHA,AT4G38350.2_ATHA,Aqcoe6G175900.1.p_ACO,Aqcoe6G176000.1.p_ACO,CD-2835782261_CDEM,CD-2835794858_CDEM,CD-2835794861_CDEM,GSMUA_Achr11P16810_001_MAC,GSMUA_Achr11P16820_001_MAC,GSMUA_Achr11P22390_001_MAC,GSVIVT01013373001_VVIN,GSVIVT01023884001_VVIN,KMZ67945.1_ZMARI,KMZ67950.1_ZMARI,KMZ68869.1_ZMARI,KMZ68870.1_ZMARI,K…
878	.	.	.	.	.	AGRA_17110_AGRAM,AGRA_19390_AGRAM,AT1G20840.1_ATHA,AT3G51490.2_ATHA,AT4G35300.4_ATHA,Aqcoe5G115000.2.p_ACO,Aqcoe6G166300.2.p_ACO,CD-2835746048_CDEM,CD-2835785129_CDEM,GSMUA_Achr1P02850_001_MAC,GSMUA_Achr3P13930_001_MAC,GSMUA_Achr4P25880_001_MAC,GSMUA_Achr5P15870_001_MAC,GSMUA_AchrUn_randomP08170_001_MAC,GSMUA_AchrUn_randomP16920_001_MAC,GSVIVT01013414001_VVIN,GSVIVT01022309001_VVIN,GSVIVT01023868…
879	.	.	.	.	.	AGRA_17667_AGRAM,AT1G49290.1_ATHA,AT1G64870.1_ATHA,AT3G45200.1_ATHA,AT5G11220.1_ATHA,AT5G13620.1_ATHA,Aqcoe1G474300.1.p_ACO,Aqcoe1G484700.1.p_ACO,Aqcoe1G488700.1.p_ACO,Aqcoe1G488900.1.p_ACO,Aqcoe2G326700.1.p_ACO,Aqcoe2G329900.1.p_ACO,Aqcoe3G275800.1.p_ACO,Aqcoe3G281300.1.p_ACO,CD-2835741005_CDEM,CD-2835760910_CDEM,CD-2835764525_CDEM,CD-2835776411_CDEM,GSMUA_Achr11P04620_001_MAC,GSMUA_AchrUn_rando…
880	.	.	.	.	.	AGRA_20370_AGRAM,AT3G09550.1_ATHA,AT3G12360.1_ATHA,Aqcoe1G478200.1.p_ACO,Aqcoe2G174200.1.p_ACO,CD-2835759593_CDEM,CD-2835768428_CDEM,CD-2835768521_CDEM,GSMUA_Achr11P24530_001_MAC,GSMUA_Achr5P07190_001_MAC,GSMUA_Achr6P33220_001_MAC,GSMUA_Achr6P34410_001_MAC,GSMUA_Achr7P15350_001_MAC,GSMUA_Achr9P03090_001_MAC,GSMUA_Achr9P04170_001_MAC,GSVIVT01025592001_VVIN,GSVIVT01032614001_VVIN,KMZ73672.1_ZMARI,K…
881	.	.	.	.	.	AGRA_20711_AGRAM,AGRA_20717_AGRAM,AGRA_20733_AGRAM,AT3G48770.1_ATHA,Aqcoe4G116000.1.p_ACO,Aqcoe5G344000.1.p_ACO,Aqcoe5G344300.2.p_ACO,GSMUA_Achr9P01180_001_MAC,GSVIVT01008603001_VVIN,GSVIVT01008605001_VVIN,GSVIVT01009279001_VVIN,LOC_Os11g31480.1_OSA,LOC_Os11g31500.1_OSA,LOC_Os12g29350.1_OSA,Lchi02438_LCH,Lchi02439_LCH,Lchi02440_LCH,Lchi02441_LCH,Lchi20381_LCH,Lchi20383_LCH,Lchi20384_LCH,Lchi20385…
882	.	.	.	.	.	AGRA_22036_AGRAM,AT1G49390.1_ATHA,AT5G20400.1_ATHA,AT5G20550.1_ATHA,AT5G54000.1_ATHA,Aqcoe4G288600.1.p_ACO,Aqcoe7G376100.1.p_ACO,GSVIVT01012842001_VVIN,GSVIVT01012845001_VVIN,GSVIVT01012846001_VVIN,GSVIVT01012847001_VVIN,GSVIVT01017449001_VVIN,KMZ56826.1_ZMARI,KMZ56827.1_ZMARI,KMZ62814.1_ZMARI,KMZ62906.1_ZMARI,KMZ65042.1_ZMARI,KMZ65043.1_ZMARI,KMZ65044.1_ZMARI,KMZ65045.1_ZMARI,KMZ71366.1_ZMARI,LO…
883	.	.	.	.	.	GSVIVT01025608001_VVIN,LOC_Os01g52980.1_OSA,Lchi04940_LCH,Lchi13355_LCH,Lchi19632_LCH,Lchi21120_LCH,Lchi21490_LCH,Lchi21894_LCH,Lchi21895_LCH,Lchi22329_LCH,Lchi22999_LCH,Lchi23282_LCH,Lchi23958_LCH,Lchi23959_LCH,Lchi23963_LCH,Lchi23970_LCH,Lchi24010_LCH,Lchi25681_LCH,Lchi26803_LCH,Lchi27128_LCH,Lchi27130_LCH,Lchi27131_LCH,Lchi27132_LCH,Lchi27133_LCH,Lchi28039_LCH,Lchi28825_LCH,Lchi28892_LCH,Lchi2…
884	.	.	.	.	.	AGRA_00100_AGRAM,AGRA_02205_AGRAM,AGRA_04655_AGRAM,AGRA_09754_AGRAM,AT1G22200.1_ATHA,AT1G36050.1_ATHA,Aqcoe2G007500.1.p_ACO,Aqcoe6G063300.1.p_ACO,CD-2835750239_CDEM,CD-2835754760_CDEM,CD-2835762620_CDEM,CD-2835800063_CDEM,GSMUA_Achr10P00390_001_MAC,GSMUA_Achr10P02790_001_MAC,GSMUA_Achr3P04350_001_MAC,GSMUA_AchrUn_randomP12170_001_MAC,GSVIVT01003078001_VVIN,GSVIVT01009009001_VVIN,KMZ59074.1_ZMARI,…
885	.	.	.	.	.	AGRA_00371_AGRAM,AGRA_02752_AGRAM,AGRA_22037_AGRAM,AT2G31170.1_ATHA,AT3G56300.1_ATHA,AT5G38830.1_ATHA,Aqcoe6G061500.1.p_ACO,Aqcoe6G239400.1.p_ACO,Aqcoe7G245300.1.p_ACO,CD-2835761063_CDEM,CD-2835792935_CDEM,CD-2835796889_CDEM,GSMUA_Achr1P08250_001_MAC,GSMUA_Achr1P26010_001_MAC,GSMUA_Achr5P21800_001_MAC,GSVIVT01005202001_VVIN,GSVIVT01015813001_VVIN,GSVIVT01035951001_VVIN,KMZ67713.1_ZMARI,KMZ69329.1…
886	.	.	.	.	.	AGRA_00374_AGRAM,AGRA_02707_AGRAM,AGRA_02750_AGRAM,AT2G31400.1_ATHA,AT3G06650.1_ATHA,AT5G49460.1_ATHA,Aqcoe2G270700.1.p_ACO,Aqcoe2G270800.1.p_ACO,CD-2835754469_CDEM,CD-2835777125_CDEM,CD-2835820973_CDEM,CD-2835822845_CDEM,GSMUA_Achr11P05030_001_MAC,GSMUA_Achr1P24880_001_MAC,GSMUA_Achr2P02090_001_MAC,GSMUA_Achr8P10620_001_MAC,GSVIVT01028141001_VVIN,GSVIVT01034990001_VVIN,KMZ59111.1_ZMARI,KMZ62606.…
887	.	.	.	.	.	AGRA_00485_AGRAM,AGRA_02866_AGRAM,AGRA_02867_AGRAM,AT1G09550.1_ATHA,AT1G57590.1_ATHA,AT2G46930.1_ATHA,AT3G05910.1_ATHA,AT3G62060.1_ATHA,AT5G26670.1_ATHA,Aqcoe2G239100.1.p_ACO,Aqcoe5G288200.1.p_ACO,CD-2835775829_CDEM,CD-2835778427_CDEM,CD-2835792083_CDEM,GSMUA_Achr2P18450_001_MAC,GSMUA_Achr5P18410_001_MAC,GSMUA_Achr6P20540_001_MAC,GSMUA_Achr6P20550_001_MAC,GSVIVT01017717001_VVIN,GSVIVT01028230001_…
888	.	.	.	.	.	AGRA_00616_AGRAM,AGRA_00617_AGRAM,AGRA_09215_AGRAM,AT1G19210.1_ATHA,AT1G74930.1_ATHA,AT5G21960.1_ATHA,Aqcoe7G108000.1.p_ACO,Aqcoe7G108100.1.p_ACO,CD-2835748199_CDEM,CD-2835812849_CDEM,GSMUA_Achr10P17450_001_MAC,GSMUA_Achr2P21800_001_MAC,GSMUA_Achr5P05160_001_MAC,GSMUA_Achr6P11680_001_MAC,GSMUA_Achr8P30520_001_MAC,GSMUA_Achr9P14360_001_MAC,GSMUA_AchrUn_randomP02200_001_MAC,GSVIVT01015037001_VVIN,G…
889	.	.	.	.	.	AGRA_00625_AGRAM,AGRA_00626_AGRAM,AT1G60420.1_ATHA,Aqcoe3G288100.1.p_ACO,Aqcoe3G288200.1.p_ACO,CD-2835792401_CDEM,CD-2835792485_CDEM,CD-2835792494_CDEM,GSMUA_Achr3P10290_001_MAC,GSVIVT01013749001_VVIN,GSVIVT01013750001_VVIN,GSVIVT01013755001_VVIN,GSVIVT01013758001_VVIN,LOC_Os03g29190.1_OSA,LOC_Os03g29240.1_OSA,Lchi02697_LCH,Lchi02698_LCH,Lchi02701_LCH,Lchi02702_LCH,Lchi02704_LCH,Lchi32636_LCH,Lch…
890	.	.	.	.	.	AGRA_01844_AGRAM,AGRA_02391_AGRAM,AT2G41310.1_ATHA,AT3G57040.1_ATHA,Aqcoe2G039200.1.p_ACO,Aqcoe6G024800.1.p_ACO,CD-2835738875_CDEM,CD-2835779408_CDEM,CD-2835795095_CDEM,CD-2835826358_CDEM,GSMUA_Achr11P06040_001_MAC,GSMUA_Achr3P08680_001_MAC,GSMUA_Achr5P08230_001_MAC,GSMUA_AchrUn_randomP13380_001_MAC,GSVIVT01008850001_VVIN,GSVIVT01013497001_VVIN,GSVIVT01013505001_VVIN,GSVIVT01033610001_VVIN,KMZ559…
891	.	.	.	.	.	AGRA_03367_AGRAM,AGRA_08105_AGRAM,AGRA_17180_AGRAM,AGRA_19448_AGRAM,Aqcoe3G428600.1.p_ACO,Aqcoe7G183500.1.p_ACO,CD-2835778493_CDEM,CD-2835796871_CDEM,CD-2835809678_CDEM,GSMUA_Achr10P21370_001_MAC,GSMUA_Achr1P07090_001_MAC,GSMUA_Achr2P03690_001_MAC,GSMUA_Achr5P09290_001_MAC,GSMUA_Achr6P22540_001_MAC,GSMUA_Achr9P00110_001_MAC,GSVIVT01015284001_VVIN,GSVIVT01035279001_VVIN,GSVIVT01035317001_VVIN,KMZ5…
892	.	.	.	.	.	AGRA_03873_AGRAM,AGRA_03875_AGRAM,AGRA_06066_AGRAM,AGRA_06067_AGRAM,AGRA_06068_AGRAM,AT1G69840.3_ATHA,AT5G62740.1_ATHA,Aqcoe3G091400.1.p_ACO,Aqcoe3G091500.1.p_ACO,CD-2835760670_CDEM,GSMUA_Achr6P35910_001_MAC,GSMUA_Achr6P35920_001_MAC,GSMUA_Achr7P23910_001_MAC,GSVIVT01008060001_VVIN,GSVIVT01020071001_VVIN,KMZ65463.1_ZMARI,KMZ74175.1_ZMARI,LOC_Os05g51420.1_OSA,LOC_Os08g30790.3_OSA,LOC_Os09g19710.1_…
893	.	.	.	.	.	AGRA_04020_AGRAM,AGRA_20237_AGRAM,AT2G37590.1_ATHA,AT3G55370.3_ATHA,AT5G02460.1_ATHA,Aqcoe2G147900.1.p_ACO,CD-2835759152_CDEM,CD-2835780575_CDEM,CD-2835807725_CDEM,CD-2835821060_CDEM,GSMUA_Achr10P02500_001_MAC,GSMUA_Achr10P03660_001_MAC,GSMUA_Achr11P24420_001_MAC,GSMUA_Achr5P07150_001_MAC,GSMUA_Achr5P28660_001_MAC,GSMUA_Achr5P29110_001_MAC,GSMUA_Achr6P33410_001_MAC,GSMUA_Achr6P34180_001_MAC,GSMUA…
894	.	.	.	.	.	AGRA_05113_AGRAM,AGRA_07415_AGRAM,AGRA_12149_AGRAM,AGRA_14911_AGRAM,AT4G01210.1_ATHA,AT5G04480.1_ATHA,Aqcoe1G121100.1.p_ACO,Aqcoe5G440300.1.p_ACO,CD-2835794477_CDEM,CD-2835797126_CDEM,GSMUA_Achr4P08410_001_MAC,GSMUA_Achr4P15610_001_MAC,GSMUA_Achr9P05360_001_MAC,GSMUA_Achr9P18890_001_MAC,GSVIVT01005024001_VVIN,GSVIVT01027020001_VVIN,KMZ63425.1_ZMARI,KMZ64172.1_ZMARI,KMZ67893.1_ZMARI,KMZ69579.1_ZMA…
895	.	.	.	.	.	AGRA_05126_AGRAM,AGRA_07434_AGRAM,AT2G27980.1_ATHA,AT2G36720.1_ATHA,AT2G37520.1_ATHA,AT3G53680.1_ATHA,Aqcoe1G122900.1.p_ACO,Aqcoe1G470600.3.p_ACO,Aqcoe2G215700.1.p_ACO,CD-2835808121_CDEM,CD-2835808544_CDEM,CD-2835808547_CDEM,CD-2835811319_CDEM,GSMUA_Achr4P12040_001_MAC,GSMUA_AchrUn_randomP08820_001_MAC,GSVIVT01025526001_VVIN,GSVIVT01031451001_VVIN,GSVIVT01031452001_VVIN,GSVIVT01033711001_VVIN,KMZ…
896	.	.	.	.	.	AGRA_05159_AGRAM,AGRA_06227_AGRAM,AGRA_20860_AGRAM,AT2G32770.3_ATHA,AT3G07130.1_ATHA,AT4G13700.1_ATHA,Aqcoe2G390600.1.p_ACO,Aqcoe5G004700.1.p_ACO,CD-2835765875_CDEM,CD-2835765881_CDEM,CD-2835773696_CDEM,CD-2835823526_CDEM,GSMUA_Achr1P06520_001_MAC,GSMUA_AchrUn_randomP01000_001_MAC,GSVIVT01005232001_VVIN,GSVIVT01021054001_VVIN,GSVIVT01029053001_VVIN,KMZ58438.1_ZMARI,KMZ69120.1_ZMARI,LOC_Os03g63074…
897	.	.	.	.	.	AGRA_05300_AGRAM,AGRA_07185_AGRAM,AGRA_07186_AGRAM,AT1G07720.1_ATHA,AT2G28630.1_ATHA,AT5G04530.1_ATHA,Aqcoe1G478100.1.p_ACO,Aqcoe5G349700.1.p_ACO,CD-2835795866_CDEM,GSMUA_Achr1P10940_001_MAC,GSMUA_Achr1P20430_001_MAC,GSMUA_Achr6P36630_001_MAC,GSVIVT01025052001_VVIN,GSVIVT01032613001_VVIN,KMZ64732.1_ZMARI,KMZ69800.1_ZMARI,LOC_Os02g56860.1_OSA,LOC_Os03g26530.1_OSA,LOC_Os03g26620.1_OSA,LOC_Os10g3337…
898	.	.	.	.	.	AGRA_05646_AGRAM,AGRA_08821_AGRAM,AGRA_14178_AGRAM,AT1G10270.1_ATHA,AT3G08020.1_ATHA,Aqcoe2G018400.1.p_ACO,Aqcoe6G006200.3.p_ACO,Aqcoe6G006400.1.p_ACO,CD-2835774389_CDEM,CD-2835774392_CDEM,CD-2835806546_CDEM,GSMUA_Achr10P10590_001_MAC,GSMUA_Achr8P31480_001_MAC,GSMUA_AchrUn_randomP23720_001_MAC,GSVIVT01023159001_VVIN,GSVIVT01032131001_VVIN,KMZ57265.1_ZMARI,KMZ64573.1_ZMARI,LOC_Os05g30240.1_OSA,LOC…
899	.	.	.	.	.	AGRA_07392_AGRAM,AGRA_16204_AGRAM,AT1G01950.3_ATHA,AT1G12430.2_ATHA,AT3G54870.1_ATHA,Aqcoe1G132700.1.p_ACO,Aqcoe7G064200.1.p_ACO,CD-2835761075_CDEM,CD-2835792947_CDEM,GSMUA_Achr1P06120_001_MAC,GSMUA_Achr7P06510_001_MAC,GSVIVT01016220001_VVIN,GSVIVT01019928001_VVIN,GSVIVT01019931001_VVIN,GSVIVT01027626001_VVIN,KMZ65459.1_ZMARI,LOC_Os03g05820.1_OSA,LOC_Os06g04560.1_OSA,Lchi04104_LCH,Lchi04875_LCH,L…
900	.	.	.	.	.	AGRA_08972_AGRAM,AT2G33590.1_ATHA,AT2G33600.1_ATHA,Aqcoe6G298100.1.p_ACO,Aqcoe6G321700.1.p_ACO,Aqcoe6G321800.1.p_ACO,Aqcoe6G321900.1.p_ACO,Aqcoe6G323500.1.p_ACO,Aqcoe6G323600.1.p_ACO,CD-2835748880_CDEM,GSMUA_Achr1P06190_001_MAC,GSVIVT01013432001_VVIN,GSVIVT01013434001_VVIN,KMZ62523.1_ZMARI,KMZ62526.1_ZMARI,KMZ62528.1_ZMARI,LOC_Os06g41810.1_OSA,Lchi06755_LCH,Lchi06756_LCH,PA-936924261_PAME,Pm02290…
901	.	.	.	.	.	AGRA_09292_AGRAM,AGRA_17405_AGRAM,AT2G06510.1_ATHA,AT4G19130.1_ATHA,AT5G45400.1_ATHA,Aqcoe3G185800.1.p_ACO,Aqcoe7G269000.1.p_ACO,Aqcoe7G434200.1.p_ACO,CD-2835766487_CDEM,CD-2835790712_CDEM,CD-2835803666_CDEM,CD-2835819578_CDEM,GSMUA_Achr9P03930_001_MAC,GSMUA_Achr9P27370_001_MAC,GSMUA_AchrUn_randomP18650_001_MAC,GSVIVT01015111001_VVIN,GSVIVT01022784001_VVIN,KMZ57289.1_ZMARI,KMZ58512.1_ZMARI,LOC_Os…
902	.	.	.	.	.	AGRA_09709_AGRAM,AGRA_11548_AGRAM,AGRA_15444_AGRAM,AT1G68050.1_ATHA,AT2G18915.2_ATHA,AT5G57360.2_ATHA,Aqcoe7G309400.1.p_ACO,CD-2835753821_CDEM,CD-2835766073_CDEM,CD-2835774812_CDEM,CD-2835783782_CDEM,CD-2835796058_CDEM,GSMUA_Achr3P05120_001_MAC,GSMUA_Achr7P11200_001_MAC,GSMUA_Achr7P15880_001_MAC,GSVIVT01011652001_VVIN,GSVIVT01035529001_VVIN,KMZ67646.1_ZMARI,LOC_Os02g05700.1_OSA,LOC_Os06g47890.1_O…
903	.	.	.	.	.	AGRA_09866_AGRAM,AGRA_19609_AGRAM,AT3G04080.1_ATHA,AT4G31390.1_ATHA,AT5G18280.2_ATHA,Aqcoe2G006800.1.p_ACO,Aqcoe5G176700.1.p_ACO,Aqcoe6G244300.1.p_ACO,CD-2835800141_CDEM,CD-2835803972_CDEM,GSMUA_Achr5P07580_001_MAC,GSMUA_Achr6P29180_001_MAC,GSMUA_Achr6P32340_001_MAC,GSMUA_Achr9P04950_001_MAC,GSVIVT01035536001_VVIN,GSVIVT01038278001_VVIN,KMZ57719.1_ZMARI,KMZ58534.1_ZMARI,KMZ73834.1_ZMARI,LOC_Os03g…
904	.	.	.	.	.	AGRA_11600_AGRAM,AGRA_15406_AGRAM,AT1G30530.1_ATHA,AT5G17030.1_ATHA,AT5G17040.1_ATHA,AT5G17050.1_ATHA,Aqcoe7G256700.1.p_ACO,CD-2835753485_CDEM,GSMUA_Achr10P23660_001_MAC,GSMUA_Achr3P05010_001_MAC,GSVIVT01024419001_VVIN,GSVIVT01029122001_VVIN,GSVIVT01029126001_VVIN,GSVIVT01029129001_VVIN,KMZ60010.1_ZMARI,KMZ71331.1_ZMARI,LOC_Os06g09240.1_OSA,LOC_Os07g05420.1_OSA,Lchi03220_LCH,Lchi03221_LCH,Lchi257…
905	.	.	.	.	.	AGRA_11726_AGRAM,AGRA_11727_AGRAM,AGRA_15258_AGRAM,AT1G80840.1_ATHA,AT2G25000.1_ATHA,AT4G31800.1_ATHA,Aqcoe7G312800.1.p_ACO,CD-2835782759_CDEM,CD-2835794969_CDEM,CD-2835806444_CDEM,GSMUA_Achr10P06050_001_MAC,GSMUA_Achr11P08290_001_MAC,GSMUA_Achr1P10080_001_MAC,GSMUA_Achr2P05100_001_MAC,GSMUA_Achr3P13440_001_MAC,GSMUA_Achr7P05200_001_MAC,GSVIVT01015952001_VVIN,GSVIVT01035885001_VVIN,KMZ56859.1_ZMA…
906	.	.	.	.	.	AGRA_11903_AGRAM,AGRA_13570_AGRAM,AGRA_18927_AGRAM,AGRA_21990_AGRAM,AT1G55860.1_ATHA,AT1G70320.1_ATHA,Aqcoe5G164100.1.p_ACO,CD-2835744332_CDEM,CD-2835777575_CDEM,CD-2835777578_CDEM,CD-2835781868_CDEM,GSMUA_Achr10P17010_001_MAC,GSMUA_Achr4P06270_001_MAC,GSMUA_Achr6P12350_001_MAC,GSVIVT01009206001_VVIN,GSVIVT01009208001_VVIN,GSVIVT01014697001_VVIN,GSVIVT01014698001_VVIN,KMZ70369.1_ZMARI,KMZ72224.1_…
907	.	.	.	.	.	AGRA_11993_AGRAM,AGRA_14010_AGRAM,AT2G47940.1_ATHA,AT5G40200.1_ATHA,Aqcoe2G315600.1.p_ACO,Aqcoe3G110500.1.p_ACO,Aqcoe3G301300.1.p_ACO,CD-2835776354_CDEM,CD-2835785000_CDEM,GSMUA_Achr11P18270_001_MAC,GSMUA_Achr2P00640_001_MAC,GSVIVT01007803001_VVIN,GSVIVT01011007001_VVIN,GSVIVT01032512001_VVIN,KMZ62805.1_ZMARI,KMZ72977.1_ZMARI,LOC_Os02g50880.1_OSA,LOC_Os05g05480.1_OSA,LOC_Os06g12780.1_OSA,Lchi0441…
908	.	.	.	.	.	AGRA_12001_AGRAM,AGRA_19030_AGRAM,AT3G48050.2_ATHA,AT3G48060.1_ATHA,Aqcoe3G109500.1.p_ACO,Aqcoe3G109700.1.p_ACO,CD-2835745511_CDEM,CD-2835745514_CDEM,CD-2835769346_CDEM,CD-2835777917_CDEM,CD-2835787226_CDEM,GSMUA_Achr2P00660_001_MAC,GSMUA_Achr3P06070_001_MAC,GSMUA_Achr3P10400_001_MAC,GSMUA_Achr6P03590_001_MAC,GSMUA_Achr8P25890_001_MAC,GSMUA_Achr8P25900_001_MAC,GSMUA_Achr9P18310_001_MAC,GSVIVT0100…
909	.	.	.	.	.	AGRA_12189_AGRAM,AGRA_14875_AGRAM,AT4G11140.1_ATHA,AT4G23750.1_ATHA,AT4G27950.1_ATHA,AT5G53290.1_ATHA,Aqcoe5G444900.1.p_ACO,CD-2835769967_CDEM,CD-2835778961_CDEM,CD-2835799433_CDEM,CD-2835804347_CDEM,GSMUA_Achr10P01110_001_MAC,GSMUA_Achr10P14570_001_MAC,GSMUA_Achr10P21940_001_MAC,GSMUA_Achr10P26480_001_MAC,GSMUA_Achr2P19950_001_MAC,GSMUA_Achr6P14240_001_MAC,GSMUA_Achr6P32030_001_MAC,GSMUA_Achr7P1…
910	.	.	.	.	.	AGRA_12672_AGRAM,AGRA_14350_AGRAM,AGRA_14351_AGRAM,AT1G14870.1_ATHA,AT1G14880.1_ATHA,AT5G35525.1_ATHA,Aqcoe3G399700.1.p_ACO,CD-2835747005_CDEM,CD-2835795956_CDEM,CD-2835796079_CDEM,CD-2835802058_CDEM,CD-2835802061_CDEM,GSMUA_Achr7P18730_001_MAC,GSMUA_Achr7P18750_001_MAC,GSMUA_Achr9P27300_001_MAC,GSMUA_AchrUn_randomP18030_001_MAC,GSVIVT01011687001_VVIN,GSVIVT01011690001_VVIN,GSVIVT01011692001_VVIN…
911	.	.	.	.	.	AGRA_13389_AGRAM,AGRA_18877_AGRAM,AT3G30390.2_ATHA,AT5G38820.1_ATHA,Aqcoe3G070100.2.p_ACO,Aqcoe3G380600.1.p_ACO,CD-2835782555_CDEM,CD-2835806273_CDEM,GSMUA_Achr7P20080_001_MAC,GSMUA_Achr8P24480_001_MAC,GSVIVT01009289001_VVIN,GSVIVT01036513001_VVIN,KMZ56635.1_ZMARI,LOC_Os02g09810.3_OSA,LOC_Os02g49510.1_OSA,LOC_Os06g16420.1_OSA,LOC_Os06g42720.1_OSA,Lchi12202_LCH,Lchi13826_LCH,Lchi20962_LCH,PA-93688…
912	.	.	.	.	.	AGRA_14057_AGRAM,AT3G52970.2_ATHA,Aqcoe0158s0001.1.p_ACO,Aqcoe1G248800.1.p_ACO,Aqcoe1G251100.1.p_ACO,Aqcoe1G324600.1.p_ACO,Aqcoe2G113600.1.p_ACO,Aqcoe2G185500.1.p_ACO,Aqcoe2G185900.1.p_ACO,Aqcoe2G186000.1.p_ACO,Aqcoe2G186300.1.p_ACO,Aqcoe4G169300.1.p_ACO,Aqcoe4G218500.1.p_ACO,Aqcoe4G226200.1.p_ACO,Aqcoe4G249600.1.p_ACO,Aqcoe4G249800.1.p_ACO,Aqcoe4G250000.1.p_ACO,Aqcoe4G265500.1.p_ACO,Aqcoe4G26600…
913	.	.	.	.	.	AGRA_14635_AGRAM,AT1G01260.3_ATHA,AT2G46510.1_ATHA,AT4G16430.1_ATHA,Aqcoe6G003100.1.p_ACO,Aqcoe7G007900.1.p_ACO,CD-2835739715_CDEM,CD-2835764891_CDEM,CD-2835777290_CDEM,CD-2835804239_CDEM,GSMUA_Achr10P22310_001_MAC,GSMUA_Achr1P14370_001_MAC,GSMUA_Achr1P28110_001_MAC,GSMUA_Achr6P35730_001_MAC,GSMUA_Achr7P14640_001_MAC,GSMUA_Achr8P05350_001_MAC,GSMUA_Achr8P26280_001_MAC,GSMUA_AchrUn_randomP01830_00…
914	.	.	.	.	.	AGRA_15022_AGRAM,AGRA_23217_AGRAM,AGRA_23248_AGRAM,AT2G36250.1_ATHA,AT3G44530.1_ATHA,AT3G52750.1_ATHA,Aqcoe1G446000.1.p_ACO,Aqcoe1G450200.1.p_ACO,Aqcoe2G136200.1.p_ACO,CD-2835762326_CDEM,CD-2835771695_CDEM,CD-2835776969_CDEM,CD-2835819797_CDEM,GSMUA_Achr6P13250_001_MAC,GSMUA_Achr7P03320_001_MAC,GSMUA_Achr8P33050_001_MAC,GSVIVT01033836001_VVIN,GSVIVT01036170001_VVIN,KMZ71032.1_ZMARI,KMZ72385.1_ZMA…
915	.	.	.	.	.	AGRA_15948_AGRAM,AGRA_17590_AGRAM,AT1G28695.1_ATHA,AT1G28700.1_ATHA,AT1G28710.3_ATHA,Aqcoe3G244600.1.p_ACO,Aqcoe3G245700.1.p_ACO,GSMUA_Achr1P00550_001_MAC,GSMUA_Achr4P17870_001_MAC,GSMUA_Achr4P21660_001_MAC,GSMUA_Achr5P18240_001_MAC,GSMUA_Achr5P18250_001_MAC,GSMUA_Achr5P18270_001_MAC,GSMUA_Achr5P18280_001_MAC,GSMUA_Achr7P06850_001_MAC,GSVIVT01018316001_VVIN,GSVIVT01018317001_VVIN,GSVIVT0102433400…
916	.	.	.	.	.	AGRA_16117_AGRAM,AT1G12240.1_ATHA,AT1G62660.1_ATHA,Aqcoe0112s0001.1.p_ACO,Aqcoe0112s0002.1.p_ACO,Aqcoe4G045200.1.p_ACO,Aqcoe5G419600.1.p_ACO,Aqcoe5G419900.1.p_ACO,Aqcoe5G420000.1.p_ACO,Aqcoe5G420100.1.p_ACO,Aqcoe7G078700.1.p_ACO,CD-2835762554_CDEM,CD-2835772913_CDEM,CD-2835788384_CDEM,GSMUA_Achr11P21880_001_MAC,GSMUA_Achr1P11470_001_MAC,GSMUA_Achr5P19880_001_MAC,GSVIVT01001272001_VVIN,GSVIVT01018…
917	.	.	.	.	.	AGRA_16162_AGRAM,AGRA_17811_AGRAM,AT2G45290.1_ATHA,AT3G60750.1_ATHA,Aqcoe1G139400.1.p_ACO,Aqcoe7G072700.1.p_ACO,CD-2835762491_CDEM,CD-2835780653_CDEM,CD-2835806612_CDEM,GSMUA_Achr1P19800_001_MAC,GSMUA_Achr3P11490_001_MAC,GSMUA_Achr3P11550_001_MAC,GSMUA_Achr9P20740_001_MAC,GSMUA_AchrUn_randomP27000_001_MAC,GSVIVT01016247001_VVIN,GSVIVT01018555001_VVIN,GSVIVT01027667001_VVIN,KMZ75731.1_ZMARI,LOC_Os…
918	.	.	.	.	.	AGRA_16174_AGRAM,AGRA_17822_AGRAM,AT1G12380.1_ATHA,AT1G62870.1_ATHA,CD-2835761060_CDEM,CD-2835762455_CDEM,CD-2835768092_CDEM,CD-2835788435_CDEM,CD-2835792932_CDEM,CD-2835805718_CDEM,GSMUA_Achr2P03190_001_MAC,GSMUA_Achr2P12300_001_MAC,GSMUA_Achr7P16500_001_MAC,GSMUA_Achr9P20710_001_MAC,GSVIVT01004906001_VVIN,GSVIVT01019641001_VVIN,KMZ67769.1_ZMARI,KMZ76139.1_ZMARI,LOC_Os02g25230.1_OSA,LOC_Os04g191…
919	.	.	.	.	.	AGRA_16746_AGRAM,AGRA_16748_AGRAM,AGRA_16749_AGRAM,AGRA_19078_AGRAM,AT4G36220.1_ATHA,AT5G04330.1_ATHA,Aqcoe5G179800.1.p_ACO,Aqcoe5G179900.1.p_ACO,Aqcoe6G254700.1.p_ACO,CD-2835741458_CDEM,CD-2835781607_CDEM,GSMUA_Achr11P17500_001_MAC,GSMUA_Achr11P21810_001_MAC,GSMUA_Achr1P01850_001_MAC,GSMUA_Achr8P11700_001_MAC,GSVIVT01018832001_VVIN,GSVIVT01024186001_VVIN,GSVIVT01024193001_VVIN,KMZ58365.1_ZMARI,K…
920	.	.	.	.	.	AGRA_16987_AGRAM,AGRA_19280_AGRAM,AT2G17700.1_ATHA,AT4G35780.1_ATHA,AT4G38470.1_ATHA,Aqcoe5G127300.1.p_ACO,Aqcoe6G227000.1.p_ACO,CD-2835738266_CDEM,CD-2835746117_CDEM,CD-2835758558_CDEM,CD-2835785204_CDEM,CD-2835809054_CDEM,GSMUA_Achr1P14940_001_MAC,GSMUA_Achr4P04890_001_MAC,GSMUA_Achr7P03940_001_MAC,GSVIVT01008728001_VVIN,GSVIVT01023958001_VVIN,KMZ71863.1_ZMARI,LOC_Os02g02780.1_OSA,LOC_Os06g5092…
921	.	.	.	.	.	AGRA_17718_AGRAM,AT4G17250.1_ATHA,AT5G47580.1_ATHA,CD-2835760985_CDEM,CD-2835780725_CDEM,CD-2835789848_CDEM,GSMUA_Achr4P04960_001_MAC,GSVIVT01001310001_VVIN,Lchi01488_LCH,Lchi01489_LCH,Lchi29301_LCH,Lchi29302_LCH,Lchi29303_LCH,Lchi35253_LCH,PA-936872559_PAME,PA-936887433_PAME,PA-936897201_PAME,PA-936914787_PAME,Pm023507_PMUM,Pm023511_PMUM,RWR78204.1_CKAN,RWR78205.1_CKAN,RWR78206.1_CKAN,RWR78207.1…
922	.	.	.	.	.	AGRA_18710_AGRAM,AGRA_18711_AGRAM,AT5G45500.1_ATHA,AT5G45520.1_ATHA,Aqcoe1G235900.1.p_ACO,Aqcoe4G053400.2.p_ACO,Aqcoe4G054000.1.p_ACO,Aqcoe4G120400.1.p_ACO,Aqcoe4G120500.1.p_ACO,Aqcoe4G290800.1.p_ACO,Aqcoe4G300200.1.p_ACO,GSMUA_Achr9P12130_001_MAC,GSVIVT01015664001_VVIN,GSVIVT01015668001_VVIN,GSVIVT01015778001_VVIN,LOC_Os01g58520.1_OSA,Lchi23375_LCH,Lchi25477_LCH,Lchi25488_LCH,Lchi25494_LCH,Lchi2…
923	.	.	.	.	.	AGRA_18742_AGRAM,AT4G19090.1_ATHA,AT5G45460.1_ATHA,AT5G45470.1_ATHA,AT5G45480.1_ATHA,AT5G45530.1_ATHA,AT5G45540.1_ATHA,Aqcoe1G235800.1.p_ACO,Aqcoe4G251900.1.p_ACO,Aqcoe4G263800.1.p_ACO,Aqcoe4G290400.1.p_ACO,Aqcoe4G300100.1.p_ACO,GSMUA_Achr1P08710_001_MAC,GSMUA_Achr6P21850_001_MAC,GSVIVT01014456001_VVIN,GSVIVT01015712001_VVIN,LOC_Os01g58500.1_OSA,LOC_Os01g72380.1_OSA,LOC_Os07g01520.1_OSA,LOC_Os07g…
924	.	.	.	.	.	AGRA_21943_AGRAM,AT1G13300.1_ATHA,AT3G25790.1_ATHA,AT4G37180.2_ATHA,Aqcoe6G095900.1.p_ACO,CD-2835751340_CDEM,CD-2835753590_CDEM,CD-2835764834_CDEM,CD-2835765188_CDEM,GSMUA_Achr10P08270_001_MAC,GSMUA_Achr10P28540_001_MAC,GSMUA_Achr2P13380_001_MAC,GSMUA_Achr4P23210_001_MAC,GSMUA_Achr4P28210_001_MAC,GSMUA_Achr4P32500_001_MAC,GSMUA_Achr6P00650_001_MAC,GSMUA_Achr6P34680_001_MAC,GSMUA_Achr7P00660_001_M…
925	.	.	.	.	.	Aqcoe1G092300.1.p_ACO,Aqcoe1G092400.1.p_ACO,Aqcoe1G092500.1.p_ACO,Aqcoe5G303600.1.p_ACO,Aqcoe5G408200.1.p_ACO,Aqcoe5G408500.1.p_ACO,Aqcoe5G409400.1.p_ACO,CD-2835759467_CDEM,GSVIVT01010812001_VVIN,GSVIVT01010817001_VVIN,GSVIVT01016411001_VVIN,GSVIVT01016417001_VVIN,GSVIVT01016422001_VVIN,LOC_Os07g14630.1_OSA,LOC_Os07g30330.1_OSA,LOC_Os07g30369.1_OSA,LOC_Os07g30469.1_OSA,LOC_Os07g30610.1_OSA,LOC_Os…
926	.	.	.	.	.	ChrSy.fgenesh.mRNA.1_OSA,LOC_Os01g29640.1_OSA,LOC_Os01g31140.1_OSA,LOC_Os02g04400.1_OSA,LOC_Os02g24390.1_OSA,LOC_Os02g28760.1_OSA,LOC_Os02g29430.1_OSA,LOC_Os03g35950.1_OSA,LOC_Os03g44974.1_OSA,LOC_Os04g04740.1_OSA,LOC_Os04g17230.1_OSA,LOC_Os04g17590.1_OSA,LOC_Os04g24540.1_OSA,LOC_Os04g27180.1_OSA,LOC_Os04g30000.1_OSA,LOC_Os05g04270.1_OSA,LOC_Os05g08060.1_OSA,LOC_Os05g19300.1_OSA,LOC_Os05g20910.1_…
927	.	.	.	.	.	LOC_Os01g62960.1_OSA,LOC_Os02g29280.1_OSA,LOC_Os02g29870.1_OSA,LOC_Os02g53090.1_OSA,LOC_Os03g25364.1_OSA,LOC_Os03g41150.1_OSA,LOC_Os04g17040.1_OSA,LOC_Os04g26180.1_OSA,LOC_Os04g31440.1_OSA,LOC_Os04g46530.1_OSA,LOC_Os06g19830.1_OSA,LOC_Os06g35230.1_OSA,LOC_Os06g40930.1_OSA,LOC_Os07g01360.1_OSA,LOC_Os07g11690.1_OSA,LOC_Os07g15250.1_OSA,LOC_Os07g20360.1_OSA,LOC_Os07g31220.1_OSA,LOC_Os08g17690.1_OSA,…
928	.	.	.	.	.	Pm001692_PMUM,Pm001755_PMUM,Pm001776_PMUM,Pm001777_PMUM,Pm001901_PMUM,Pm002140_PMUM,Pm002141_PMUM,Pm002883_PMUM,Pm003326_PMUM,Pm007306_PMUM,Pm007521_PMUM,Pm007791_PMUM,Pm007792_PMUM,Pm007826_PMUM,Pm007870_PMUM,Pm007871_PMUM,Pm012181_PMUM,Pm012182_PMUM,Pm012292_PMUM,Pm012359_PMUM,Pm012368_PMUM,Pm014045_PMUM,Pm017505_PMUM,Pm017976_PMUM,Pm021509_PMUM,Pm022223_PMUM,Pm023639_PMUM,Pm025453_PMUM,Pm02548…
929	.	.	.	.	.	scaffold00001.526_ATR,scaffold00009.146_ATR,scaffold00009.316_ATR,scaffold00012.163_ATR,scaffold00015.109_ATR,scaffold00015.110_ATR,scaffold00015.40_ATR,scaffold00015.41_ATR,scaffold00015.49_ATR,scaffold00020.43_ATR,scaffold00020.4_ATR,scaffold00020.75_ATR,scaffold00028.103_ATR,scaffold00043.73_ATR,scaffold00051.21_ATR,scaffold00051.22_ATR,scaffold00060.126_ATR,scaffold00060.156_ATR,scaffold00070…
930	.	.	.	.	.	AGRA_00137_AGRAM,AGRA_02234_AGRAM,AT2G27030.3_ATHA,AT3G43810.1_ATHA,Aqcoe1G010600.1.p_ACO,Aqcoe2G004500.1.p_ACO,CD-2835750284_CDEM,GSMUA_Achr10P00360_001_MAC,GSMUA_Achr10P01510_001_MAC,GSMUA_Achr2P01120_001_MAC,GSMUA_Achr3P09330_001_MAC,GSMUA_Achr3P25040_001_MAC,GSMUA_Achr5P07820_001_MAC,GSMUA_Achr6P15990_001_MAC,GSMUA_Achr6P23670_001_MAC,GSMUA_Achr9P17280_001_MAC,GSVIVT01037418001_VVIN,KMZ60551.…
931	.	.	.	.	.	AGRA_00317_AGRAM,AGRA_19755_AGRAM,AGRA_19756_AGRAM,AT3G62560.1_ATHA,AT4G02080.1_ATHA,Aqcoe2G202300.1.p_ACO,Aqcoe2G276800.1.p_ACO,CD-2835764171_CDEM,CD-2835770738_CDEM,CD-2835775628_CDEM,GSMUA_Achr11P05190_001_MAC,GSMUA_Achr2P01760_001_MAC,GSMUA_Achr2P02120_001_MAC,GSMUA_Achr8P06460_001_MAC,GSMUA_Achr8P10500_001_MAC,GSVIVT01028107001_VVIN,KMZ62672.1_ZMARI,KMZ67128.1_ZMARI,LOC_Os01g15010.1_OSA,LOC_…
932	.	.	.	.	.	AGRA_00593_AGRAM,AGRA_00594_AGRAM,AT1G69940.1_ATHA,AT5G07410.1_ATHA,AT5G07420.1_ATHA,AT5G07430.1_ATHA,AT5G61680.1_ATHA,Aqcoe7G105900.1.p_ACO,Aqcoe7G106000.1.p_ACO,Aqcoe7G106100.1.p_ACO,CD-2835790790_CDEM,CD-2835821039_CDEM,GSMUA_Achr5P22080_001_MAC,GSVIVT01013827001_VVIN,GSVIVT01013832001_VVIN,GSVIVT01013838001_VVIN,GSVIVT01013839001_VVIN,GSVIVT01015022001_VVIN,Lchi02649_LCH,Lchi02650_LCH,PA-9368…
933	.	.	.	.	.	AGRA_00650_AGRAM,AGRA_09250_AGRAM,AT1G72540.1_ATHA,AT2G05940.1_ATHA,AT2G26290.1_ATHA,AT5G35580.1_ATHA,Aqcoe7G428500.1.p_ACO,CD-2835748172_CDEM,CD-2835790757_CDEM,CD-2835792458_CDEM,CD-2835812813_CDEM,GSMUA_Achr10P02270_001_MAC,GSMUA_Achr3P02100_001_MAC,GSMUA_Achr5P24670_001_MAC,GSMUA_Achr6P04420_001_MAC,GSMUA_Achr7P02350_001_MAC,GSMUA_Achr7P11420_001_MAC,GSMUA_Achr8P22630_001_MAC,GSVIVT0101507700…
934	.	.	.	.	.	AGRA_00678_AGRAM,AGRA_00679_AGRAM,AGRA_09286_AGRAM,AT1G17455.1_ATHA,AT1G72630.1_ATHA,AT2G06255.1_ATHA,AT5G21430.1_ATHA,Aqcoe5G061300.1.p_ACO,Aqcoe7G114900.1.p_ACO,CD-2835790718_CDEM,CD-2835792416_CDEM,GSMUA_Achr10P17630_001_MAC,GSMUA_Achr6P11510_001_MAC,GSMUA_Achr8P30650_001_MAC,GSVIVT01015108001_VVIN,GSVIVT01035454001_VVIN,KMZ57285.1_ZMARI,KMZ73779.1_ZMARI,LOC_Os11g40610.3_OSA,LOC_Os12g31460.1_O…
935	.	.	.	.	.	AGRA_01266_AGRAM,AGRA_10399_AGRAM,AT2G33640.1_ATHA,AT3G22180.1_ATHA,AT4G15080.1_ATHA,Aqcoe1G163200.1.p_ACO,Aqcoe6G167800.1.p_ACO,CD-2835764681_CDEM,CD-2835766097_CDEM,CD-2835772049_CDEM,GSMUA_Achr11P18130_001_MAC,GSMUA_Achr11P22330_001_MAC,GSMUA_Achr7P03550_001_MAC,GSMUA_Achr8P33480_001_MAC,GSVIVT01013407001_VVIN,GSVIVT01015825001_VVIN,KMZ57739.1_ZMARI,KMZ59335.1_ZMARI,KMZ72121.1_ZMARI,LOC_Os04g4…
936	.	.	.	.	.	AGRA_02435_AGRAM,AGRA_08555_AGRAM,AGRA_21064_AGRAM,AT4G02930.1_ATHA,AT4G20360.1_ATHA,Aqcoe2G327600.1.p_ACO,Aqcoe5G063100.1.p_ACO,Aqcoe5G397300.1.p_ACO,CD-2835747890_CDEM,CD-2835752888_CDEM,CD-2835769514_CDEM,CD-2835798044_CDEM,CD-2835808004_CDEM,CD-2835814616_CDEM,GSMUA_Achr3P24830_001_MAC,GSMUA_Achr8P06040_001_MAC,GSVIVT01011073001_VVIN,KMZ57060.1_ZMARI,KMZ57061.1_ZMARI,KMZ72737.1_ZMARI,LOC_Os02…
937	.	.	.	.	.	AGRA_03033_AGRAM,AGRA_08605_AGRAM,AGRA_21639_AGRAM,AT3G10960.1_ATHA,AT5G50300.1_ATHA,Aqcoe1G399100.1.p_ACO,Aqcoe5G379900.1.p_ACO,CD-2835743831_CDEM,CD-2835750893_CDEM,CD-2835825887_CDEM,GSMUA_Achr10P12940_001_MAC,GSMUA_Achr10P16670_001_MAC,GSMUA_Achr6P06790_001_MAC,GSMUA_Achr6P12090_001_MAC,GSMUA_Achr6P15800_001_MAC,GSVIVT01007551001_VVIN,GSVIVT01030208001_VVIN,GSVIVT01032706001_VVIN,KMZ67242.1_Z…
938	.	.	.	.	.	AGRA_03141_AGRAM,AGRA_21451_AGRAM,AT3G08530.1_ATHA,AT3G11130.1_ATHA,Aqcoe2G088200.1.p_ACO,CD-2835750965_CDEM,CD-2835825797_CDEM,CD-2835825800_CDEM,GSMUA_Achr4P16770_001_MAC,GSMUA_Achr4P18860_001_MAC,GSMUA_Achr5P08520_001_MAC,GSMUA_Achr5P14240_001_MAC,GSMUA_AchrUn_randomP01480_001_MAC,GSMUA_AchrUn_randomP09690_001_MAC,GSMUA_AchrUn_randomP09700_001_MAC,GSVIVT01024708001_VVIN,GSVIVT01032792001_VVIN,…
939	.	.	.	.	.	AGRA_03257_AGRAM,AGRA_05670_AGRAM,AGRA_05671_AGRAM,AGRA_21674_AGRAM,AGRA_21676_AGRAM,AT4G02780.1_ATHA,Aqcoe2G342100.1.p_ACO,Aqcoe2G342300.1.p_ACO,Aqcoe2G342400.1.p_ACO,Aqcoe2G342500.1.p_ACO,Aqcoe4G243000.1.p_ACO,Aqcoe4G266100.1.p_ACO,Aqcoe4G266300.1.p_ACO,Aqcoe4G266600.1.p_ACO,Aqcoe4G314500.1.p_ACO,Aqcoe4G314800.1.p_ACO,Aqcoe5G057100.1.p_ACO,Aqcoe6G196200.1.p_ACO,Aqcoe7G138000.1.p_ACO,Aqcoe7G1466…
940	.	.	.	.	.	AGRA_03338_AGRAM,AGRA_08149_AGRAM,AT4G17520.1_ATHA,AT5G47210.1_ATHA,Aqcoe1G354700.1.p_ACO,Aqcoe3G265600.1.p_ACO,CD-2835745346_CDEM,CD-2835757703_CDEM,CD-2835766754_CDEM,CD-2835796691_CDEM,CD-2835821267_CDEM,CD-2835821771_CDEM,GSMUA_Achr4P08210_001_MAC,GSMUA_Achr4P15340_001_MAC,GSMUA_Achr6P26500_001_MAC,GSMUA_Achr7P25080_001_MAC,GSMUA_Achr9P05920_001_MAC,GSVIVT01002125001_VVIN,GSVIVT01018290001_VV…
941	.	.	.	.	.	AGRA_04027_AGRAM,AT3G09390.1_ATHA,AT5G02380.1_ATHA,Aqcoe1G461400.1.p_ACO,Aqcoe2G149900.1.p_ACO,Aqcoe2G150000.1.p_ACO,CD-2835821072_CDEM,CD-2835822716_CDEM,GSMUA_Achr10P22730_001_MAC,GSMUA_Achr11P24400_001_MAC,GSMUA_Achr1P17190_001_MAC,GSVIVT01024967001_VVIN,GSVIVT01024969001_VVIN,GSVIVT01024970001_VVIN,GSVIVT01027808001_VVIN,GSVIVT01034174001_VVIN,KMZ66001.1_ZMARI,KMZ66907.1_ZMARI,KMZ67584.1_ZMAR…
942	.	.	.	.	.	AGRA_04134_AGRAM,AGRA_20121_AGRAM,AT2G39770.1_ATHA,AT3G55590.1_ATHA,AT4G30570.1_ATHA,Aqcoe1G099100.1.p_ACO,Aqcoe2G231900.1.p_ACO,CD-2835779111_CDEM,CD-2835799277_CDEM,GSMUA_Achr2P16530_001_MAC,GSMUA_Achr2P19180_001_MAC,GSMUA_Achr6P33980_001_MAC,GSMUA_Achr8P02520_001_MAC,GSVIVT01016470001_VVIN,KMZ56564.1_ZMARI,KMZ60866.1_ZMARI,LOC_Os01g62840.1_OSA,LOC_Os03g16150.2_OSA,LOC_Os08g13930.2_OSA,Lchi0419…
943	.	.	.	.	.	AGRA_04298_AGRAM,AGRA_10943_AGRAM,AT2G20800.1_ATHA,AT4G05020.2_ATHA,AT4G21490.1_ATHA,AT4G28220.1_ATHA,Aqcoe1G306100.2.p_ACO,Aqcoe1G306200.1.p_ACO,Aqcoe4G259800.1.p_ACO,CD-2835750107_CDEM,CD-2835803531_CDEM,GSMUA_Achr10P10110_001_MAC,GSMUA_Achr3P22940_001_MAC,GSMUA_Achr4P33660_001_MAC,GSVIVT01030007001_VVIN,GSVIVT01030008001_VVIN,KMZ62864.1_ZMARI,KMZ63332.1_ZMARI,KMZ66379.1_ZMARI,LOC_Os05g26660.1_…
944	.	.	.	.	.	AGRA_04460_AGRAM,AGRA_18284_AGRAM,AT1G70160.1_ATHA,AT4G27020.1_ATHA,AT5G54870.1_ATHA,Aqcoe1G277600.1.p_ACO,Aqcoe3G104100.1.p_ACO,CD-2835776510_CDEM,CD-2835795809_CDEM,CD-2835801929_CDEM,GSMUA_Achr10P09270_001_MAC,GSMUA_Achr6P21770_001_MAC,GSVIVT01020148001_VVIN,GSVIVT01037617001_VVIN,GSVIVT01037621001_VVIN,KMZ58007.1_ZMARI,KMZ71216.1_ZMARI,LOC_Os01g58114.1_OSA,LOC_Os08g32910.1_OSA,LOC_Os09g22440.…
945	.	.	.	.	.	AGRA_04589_AGRAM,AGRA_10426_AGRAM,AT1G79090.1_ATHA,AT3G22270.1_ATHA,AT4G14990.1_ATHA,Aqcoe1G167600.1.p_ACO,CD-2835742361_CDEM,CD-2835752474_CDEM,CD-2835803393_CDEM,CD-2835810809_CDEM,GSMUA_Achr4P31880_001_MAC,GSMUA_Achr5P02230_001_MAC,GSMUA_Achr6P19970_001_MAC,GSMUA_Achr6P31430_001_MAC,GSMUA_Achr9P30520_001_MAC,GSVIVT01015721001_VVIN,KMZ64259.1_ZMARI,KMZ65836.1_ZMARI,LOC_Os01g56300.1_OSA,LOC_Os02…
946	.	.	.	.	.	AGRA_04973_AGRAM,AGRA_07588_AGRAM,AGRA_15651_AGRAM,AT2G45880.1_ATHA,AT4G00490.1_ATHA,AT5G45300.1_ATHA,Aqcoe7G033500.2.p_ACO,CD-2835770120_CDEM,CD-2835786281_CDEM,GSMUA_Achr1P17440_001_MAC,GSMUA_Achr2P04590_001_MAC,GSMUA_Achr3P27320_001_MAC,GSVIVT01026920001_VVIN,GSVIVT01026922001_VVIN,GSVIVT01036911001_VVIN,KMZ67269.1_ZMARI,KMZ68644.1_ZMARI,LOC_Os02g03690.1_OSA,LOC_Os09g39570.1_OSA,Lchi01101_LCH,…
947	.	.	.	.	.	AGRA_05371_AGRAM,AGRA_07092_AGRAM,AGRA_16057_AGRAM,AT1G04410.1_ATHA,AT5G43330.1_ATHA,AT5G56720.1_ATHA,Aqcoe2G373500.1.p_ACO,Aqcoe5G412100.1.p_ACO,Aqcoe5G412200.1.p_ACO,CD-2835760307_CDEM,CD-2835799811_CDEM,GSMUA_Achr4P21920_001_MAC,GSMUA_Achr5P03900_001_MAC,GSMUA_Achr5P13450_001_MAC,GSVIVT01018190001_VVIN,GSVIVT01028330001_VVIN,GSVIVT01028332001_VVIN,KMZ62786.1_ZMARI,KMZ65231.1_ZMARI,LOC_Os04g465…
948	.	.	.	.	.	AGRA_05497_AGRAM,AGRA_08990_AGRAM,AGRA_15852_AGRAM,AGRA_17520_AGRAM,AT2G17440.1_ATHA,AT4G35470.1_ATHA,Aqcoe3G228700.1.p_ACO,Aqcoe6G164000.1.p_ACO,CD-2835745097_CDEM,CD-2835752420_CDEM,CD-2835766655_CDEM,GSMUA_Achr4P19230_001_MAC,GSMUA_Achr4P21530_001_MAC,GSMUA_Achr5P23850_001_MAC,GSMUA_Achr8P25490_001_MAC,GSVIVT01013187001_VVIN,GSVIVT01022315001_VVIN,KMZ72013.1_ZMARI,LOC_Os08g40090.1_OSA,LOC_Os10…
949	.	.	.	.	.	AGRA_06141_AGRAM,AGRA_12214_AGRAM,AGRA_14836_AGRAM,AT2G26140.1_ATHA,AT5G53170.1_ATHA,Aqcoe5G455000.1.p_ACO,Aqcoe7G126300.1.p_ACO,CD-2835797048_CDEM,CD-2835805793_CDEM,GSMUA_Achr1P05180_001_MAC,GSMUA_Achr4P08480_001_MAC,GSMUA_Achr4P15660_001_MAC,GSMUA_Achr5P09650_001_MAC,GSVIVT01035393001_VVIN,KMZ68113.1_ZMARI,KMZ72322.1_ZMARI,LOC_Os01g39250.1_OSA,LOC_Os01g39260.1_OSA,LOC_Os01g43150.1_OSA,Lchi0080…
950	.	.	.	.	.	AGRA_06365_AGRAM,AGRA_20697_AGRAM,AT3G48780.1_ATHA,AT3G48790.1_ATHA,AT5G23670.2_ATHA,Aqcoe1G391100.1.p_ACO,Aqcoe3G178700.1.p_ACO,CD-2835773615_CDEM,CD-2835795065_CDEM,GSMUA_Achr10P12010_001_MAC,GSMUA_Achr3P30000_001_MAC,GSMUA_Achr6P06110_001_MAC,GSMUA_Achr6P08010_001_MAC,GSMUA_Achr6P16490_001_MAC,GSMUA_Achr7P26080_001_MAC,GSMUA_Achr9P29210_001_MAC,GSVIVT01008621001_VVIN,GSVIVT01033008001_VVIN,KMZ…
951	.	.	.	.	.	AGRA_06371_AGRAM,AGRA_06372_AGRAM,AGRA_20688_AGRAM,AT3G48850.1_ATHA,AT5G14040.1_ATHA,Aqcoe3G211800.1.p_ACO,Aqcoe5G340200.1.p_ACO,CD-2835769802_CDEM,CD-2835773609_CDEM,CD-2835795071_CDEM,GSMUA_Achr10P25260_001_MAC,GSMUA_Achr10P25580_001_MAC,GSMUA_Achr3P07040_001_MAC,GSMUA_Achr7P13050_001_MAC,GSMUA_Achr7P18860_001_MAC,GSMUA_Achr9P15350_001_MAC,GSVIVT01008630001_VVIN,GSVIVT01033005001_VVIN,KMZ71931.…
952	.	.	.	.	.	AGRA_06391_AGRAM,AGRA_20658_AGRAM,AT1G57800.1_ATHA,AT1G57820.1_ATHA,AT1G66040.1_ATHA,AT1G66050.1_ATHA,AT4G08590.1_ATHA,AT5G39550.1_ATHA,Aqcoe1G334000.1.p_ACO,Aqcoe3G031700.1.p_ACO,Aqcoe3G422300.1.p_ACO,Aqcoe3G422400.1.p_ACO,Aqcoe4G166400.1.p_ACO,Aqcoe4G166500.1.p_ACO,Aqcoe4G172300.1.p_ACO,Aqcoe7G260600.1.p_ACO,CD-2835769772_CDEM,CD-2835773138_CDEM,GSMUA_Achr7P22560_001_MAC,GSMUA_Achr9P01110_001_M…
953	.	.	.	.	.	AGRA_06596_AGRAM,AGRA_06689_AGRAM,AGRA_06754_AGRAM,AGRA_06879_AGRAM,AGRA_06985_AGRAM,AGRA_22809_AGRAM,ATCG00270.1_ATHA,ATCG00280.1_ATHA,Aqcoe6G174000.1.p_ACO,Aqcoe7G230000.1.p_ACO,Aqcoe7G288000.1.p_ACO,CD-2835750398_CDEM,CD-2835765335_CDEM,GSMUA_AchrUn_randomP05620_001_MAC,GSVIVT01006662001_VVIN,GSVIVT01010924001_VVIN,GSVIVT01029661001_VVIN,KMZ61485.1_ZMARI,LOC_Os02g24632.1_OSA,LOC_Os02g24634.1_O…
[truncated: 27,115 more rows]
