# Supplementary material for: The genome of Acorus deciphers insights into early monocot evolution
Source: Nat Commun. 2023 Jun 20;14:3662. doi: 10.1038/s41467-023-38836-4 (PMC10281966; doi:10.1038/s41467-023-38836-4)
Supplement: Supplementary file 19 — Source Data [file 41467_2023_38836_MOESM19_ESM.zip › MD5.txt]

7e7d7d13e46c8ce2e0d4439e5df61e75  ./Fig2/Fig2c_and_Supplementary_Fig8/chloroplast.phy
098dcc95cb650df2133883b07f909174  ./Fig2/Fig2c_and_Supplementary_Fig8/chloroplast.nwk
246f6b1a5e8e3368b3f64ea924729eaf  ./Fig2/Fig2b_and_Supplementary_Fig5/612_low-copy_concatenated.phy.gz
77265813b67f9123ea4943eca9c939ee  ./Fig2/Fig2b_and_Supplementary_Fig5/612_low-copy_concatenated.nwk
75f039b27bde3e294598dfa4403adb1f  ./Fig2/Fig2d_and_Supplementary_Fig9-49/tree.tar.gz
24f8e61b00b4202e9b08c926094556dc  ./Fig2/Fig2d_and_Supplementary_Fig9-49/alignments.tar.gz
626d65d503ddccec09771f99e65115bc  ./Fig2/Fig2a/SCG_concatenated.nwk
4e70e6c9304abf3c168ee483ed3bbd5b  ./Fig2/Fig2a/SCG_concatenated.phy.gz
d1b632be7ee3a6fd038e62f164efefc7  ./Supplementary_Fig6/612_low-copy_coalescent.nwk
57d029ad65cd88bbb99da3b76af422f6  ./Supplementary_Fig4/SCG_coalescent.nwk
67d64dde3370e9efd7762bb37d096585  ./Fig3a/mitochondrial.fa
dea59bc2ce6e50fc6ca819910b19b8de  ./README.md
6b47f1034fb4a2b9db6755b7a100c5f0  ./Fig5/Fig5a/Fig5a.nwk
181a43fced797bab75baa35b374566b9  ./Fig5/Fig5a/Fig5a.phy.gz
fd6a5da41d6957e35290809aa756cc83  ./Fig5/Fig5b/all_orthomcl.out.all
f66491a495455796202f6465641438ad  ./Fig4a/Fig4a.nwk
806ff19df4b2a94aaeeb0493de7aaff2  ./Fig4a/Fig4a.phy.gz
