# Supplementary material for: The genome of Acorus deciphers insights into early monocot evolution
Source: Nat Commun. 2023 Jun 20;14:3662. doi: 10.1038/s41467-023-38836-4 (PMC10281966; doi:10.1038/s41467-023-38836-4)
Supplement: Supplementary file 19 — Source Data [file 41467_2023_38836_MOESM19_ESM.zip › README.md]

.
|-- Fig2
|   |-- Fig2a
|   |   |-- SCG_concatenated.nwk
|   |   `-- SCG_concatenated.phy.gz
|   |-- Fig2b_and_Supplementary_Fig5
|   |   |-- 612_low-copy_concatenated.nwk
|   |   `-- 612_low-copy_concatenated.phy.gz
|   |-- Fig2c_and_Supplementary_Fig8
|   |   |-- chloroplast.nwk
|   |   `-- chloroplast.phy
|   `-- Fig2d_and_Supplementary_Fig9-49
|       |-- alignments.tar.gz
|       `-- tree.tar.gz
|-- Fig3a
|   `-- mitochondrial.fa
|-- Fig4a
|   |-- Fig4a.nwk
|   `-- Fig4a.phy.gz
|-- Fig5
|   |-- Fig5a
|   |   |-- Fig5a.nwk
|   |   `-- Fig5a.phy.gz
|   `-- Fig5b
|       `-- all_orthomcl.out.all
|-- README.md
|-- Supplementary_Fig4
|   `-- SCG_coalescent.nwk
`-- Supplementary_Fig6
    `-- 612_low-copy_coalescent.nwk

12 directories, 17 files


Source Data of paper "The genome of Acorus deciphers insights into early monocot evolution"

Fig2: 
Fig2a: The phylogenetic tree constructed by IQTREE based on a concatenated dataset of 633 single-copy nuclear genes.
Fig2b_and_Supplementary_Fig5: The phylogenetic tree constructed by IQTREE using 612 low-copy orthologous genes from 223 species using the concatenation method.
Fig2c_and_Supplementary_Fig8: The phylogenetic tree based on the 80 chloroplast gene sequences of 135 plant species.
Fig2d_and_Supplementary_Fig9-49: The tree of 39 mitochondrial genes in Acorus gramineus and land plants. 

Fig3a: The assembled mitochondrial genome of Acorus gramineus.

Fig4a: The phylogenetic tree of 15 land plants and added transcriptome data of Acorus spp.

Fig5:
Fig5a: The phylogenetic tree of Acorus gramineus and 13 other land plants(most monocots plants).
Fig5b: Orthologous groups of Acorus gramineus and 13 other land plants(most monocots plants).

Supplementary_Fig4: The phylogenetic tree constructed by ASTRAL based on the dataset of 633 single-copy ortholog sets.

Supplementary_Fig6: The phylogenetic tree constructed by ASTRAL based on the dataset of 612 low-copy orthologous genes from 223 species.
