# Supplementary material for: The genome of Acorus deciphers insights into early monocot evolution
Source: Nat Commun. 2023 Jun 20;14:3662. doi: 10.1038/s41467-023-38836-4 (PMC10281966; doi:10.1038/s41467-023-38836-4)
Supplement: Supplementary file 19 — Source Data [file 41467_2023_38836_MOESM19_ESM.zip › Supplementary_Fig4/SCG_coalescent.nwk]

(ATR,(NCOL,(((LCH,(PAME,CKAN)'[q1=0.99644128113879;q2=0.0;q3=0.0035587188612099642;f1=560.0;f2=0.0;f3=2.0;pp1=1.0;pp2=0.0;pp3=0.0;QC=12;EN=562.0]':4.829202231363415)'[q1=0.835536349771225;q2=0.07435180477885105;q3=0.0901118454499238;f1=469.5714285714285;f2=41.785714285714285;f3=50.642857142857174;pp1=1.0;pp2=0.0;pp3=0.0;QC=70;EN=562.0]':1.3906173176296397,(AGRAM,((MAC,OSA)'[q1=0.857974765448075;q2=0.09406340989970881;q3=0.04796182465221611;f1=482.1818181818182;f2=52.86363636363635;f3=26.954545454545453;pp1=1.0;pp2=0.0;pp3=0.0;QC=22;EN=562.0]':1.5356125573159924,(ZMARI,SPOL)'[q1=0.3997897120672922;q2=0.36274668392106124;q3=0.23746360401164673;f1=224.68181818181822;f2=203.86363636363643;f3=133.45454545454547;pp1=0.9879473107110128;pp2=0.01171682433646136;pp3=3.358649525257833E-4;QC=22;EN=562.0]':0.10382770102993112)'[q1=0.6265569395017792;q2=0.16134341637010674;q3=0.21209964412811383;f1=352.1249999999999;f2=90.67499999999998;f3=119.19999999999997;pp1=1.0;pp2=0.0;pp3=1.2803591993968628E-45;QC=40;EN=562.0]':0.5765489791653929)'[q1=0.8108795119471276;q2=0.07178867988476535;q3=0.11733180816810712;f1=455.7142857142857;f2=40.34523809523813;f3=65.9404761904762;pp1=1.0;pp2=0.0;pp3=0.0;QC=84;EN=562.0]':1.2523190173227046)'[q1=0.366180308422301;q2=0.271399762752076;q3=0.36241992882562296;f1=205.79333333333315;f2=152.52666666666673;f3=203.6800000000001;pp1=0.567355323609548;pp2=0.018079797229123763;pp3=0.4145648791612173;QC=150;EN=562.0]':0.049500007522868164,(CDEM,(ACO,(VVIN,(ATHA,PMUM)'[q1=0.5720640569395017;q2=0.3285883748517201;q3=0.09934756820877816;f1=321.49999999999994;f2=184.66666666666669;f3=55.83333333333333;pp1=1.0;pp2=3.13865461099272E-30;pp3=0.0;QC=12;EN=562.0]':0.4409450469388984)'[q1=0.9291491426722744;q2=0.03235198964736331;q3=0.03849886768036234;f1=522.1818181818182;f2=18.181818181818183;f3=21.636363636363637;pp1=1.0;pp2=0.0;pp3=0.0;QC=22;EN=562.0]':2.2186869050876434)'[q1=0.8244958481613285;q2=0.047746144721233695;q3=0.12775800711743773;f1=463.3666666666666;f2=26.833333333333336;f3=71.80000000000001;pp1=1.0;pp2=0.0;pp3=0.0;QC=30;EN=562.0]':1.3263177394097432)'[q1=0.4162310943060498;q2=0.34319395017793597;q3=0.24057495551601424;f1=233.921875;f2=192.875;f3=135.203125;pp1=0.9998098505676755;pp2=1.7220343582926363E-4;pp3=1.7945996495470272E-5;QC=64;EN=562.0]':0.13151933544971459)'[q1=0.8243327402135231;q2=0.06076512455516015;q3=0.11490213523131673;f1=463.275;f2=34.150000000000006;f3=64.575;pp1=1.0;pp2=0.0;pp3=0.0;QC=40;EN=562.0]':1.3253981222400555):0.0); 
