# Supplementary material for: The genome of Acorus deciphers insights into early monocot evolution
Source: Nat Commun. 2023 Jun 20;14:3662. doi: 10.1038/s41467-023-38836-4 (PMC10281966; doi:10.1038/s41467-023-38836-4)
Supplement: Supplementary file 19 — Source Data [file 41467_2023_38836_MOESM19_ESM.zip › Supplementary_Fig6/612_low-copy_coalescent.nwk]

(Ginkgo_biloba:0,(Picea_abies:0,(Amborella_trichopoda:0,((Euryale_ferox:0,Nymphaea_colorata:0)0.993:0,(((Acorus_calamus_var.americanus:0,Acorus_gramineus:0)0.979:0,(((Zostera_marina:0,Zostera_muelleri:0)0.998:0,(Spirodela_polyrhiza:0,Lemna_minor:0)0.993:0)0.466:0,(Xerophyta_viscosa:0,((Asparagus_officinalis:0,(Phalaenopsis_equestris:0,(Dendrobium_catenatum:0,Dendrobium_officinale:0)0.986:0)0.997:0)0.537:0,(((Phoenix_dactylifera:0,Elaeis_guineensis:0)0.990:0,(Musa_acuminata:0,(Musa_balbisiana:0,Musa_itinerans:0)0.381:0)1.000:0)0.532:0,(Ananas_comosus:0,(((Eragrostis_tef:0,(Oropetium_thomaeum:0,(Zoysia_japonica:0,(Zoysia_matrella:0,Zoysia_pacifica:0)0.464:0)0.991:0)0.639:0)0.941:0,((Zea_mays:0,Sorghum_bicolor:0)0.987:0,(Dichanthelium_oligosanthes:0,((Setaria_viridis:0,Setaria_italica:0)0.998:0,(Panicum_virgatum:0,Panicum_hallii:0)0.968:0)0.491:0)0.908:0)0.955:0)0.936:0,((Phyllostachys_heterocycla:0,((Brachypodium_stacei:0,(Brachypodium_sylvaticum:0,Brachypodium_distachyon:0)0.638:0)0.994:0,(Lolium_perenne:0,(Hordeum_vulgare:0,(Secale_cereale:0,(Aegilops_tauschii:0,(Triticum_urartu:0,(Triticum_aestivum:0,Triticum_turgidum:0)0.548:0)0.721:0)0.732:0)0.633:0)0.980:0)0.838:0)0.974:0)0.601:0,(Zizania_latifolia:0,(Leersia_perrieri:0,(Oryza_brachyantha:0,(Oryza_punctata:0,(Oryza_meridionalis:0,(Oryza_longistaminata:0,((Oryza_glumaepatula:0,(Oryza_glaberrima:0,Oryza_barthii:0)0.686:0)0.351:0,((Oryza_sativa:0,Oryza_rufipogon:0)0.540:0,(Oryza_indica:0,Oryza_nivara:0)0.414:0)0.538:0)0.689:0)0.407:0)0.889:0)0.968:0)0.453:0)0.893:0)0.969:0)0.526:0)0.998:0)0.729:0)0.675:0)0.382:0)0.765:0)0.634:0)0.785:0,(((Ascarina_rubricaulis:0,(Sarcandra_glabra:0,Chloranthus_spicatus:0)0.890:0)0.967:0,((Magnolia_biondii:0,Liriodendron:0)0.960:0,((Phoebe_bournei:0,Persea_americana:0)0.546:0,(Litsea_cubeba:0,Cinnamomum_kanehirae:0)0.451:0)0.956:0)0.852:0)0.557:0,(Ceratophyllum_demersum:0,(((Nelumbo_nucifera:0,Macadamia_integrifolia:0)0.633:0,(Aquilegia_coerulea:0,Macleaya_cordata:0)0.818:0)0.449:0,((((Fagopyrum_tataricum:0,Fagopyrum_esculentum:0)0.996:0,(Dianthus_caryophyllus:0,(Amaranthus_hypochondriacus:0,(Beta_vulgaris:0,(Spinacia_oleracea:0,Chenopodium_quinoa:0)0.917:0)0.509:0)0.939:0)0.965:0)0.933:0,((Camptotheca_acuminata:0,(Primula_veris:0,(Camellia_sinensis:0,(Actinidia_chinensis:0,(Vaccinium_macrocarpon:0,Rhododendron_delavayi:0)0.976:0)0.608:0)0.652:0)0.686:0)0.605:0,(((Daucus_carota:0,Panax_notoginseng:0)0.965:0,(Lactuca_sativa:0,(Helianthus_annuus:0,Erigeron_breviscapus:0)0.579:0)0.996:0)0.606:0,(((Fraxinus_excelsior:0,Olea_europaea:0)0.993:0,(Dorcoceras_hygrometricum:0,((Genlisea_aurea:0,Utricularia_gibba:0)0.938:0,(Sesamum_indicum:0,(Salvia_miltiorrhiza:0,Erythranthe_guttata:0)0.516:0)0.482:0)0.698:0)0.899:0)0.945:0,((Catharanthus_roseus:0,Coffea_canephora:0)0.949:0,((Ipomoea_nil:0,Ipomoea_trifida:0)1.000:0,((Petunia_inflata:0,Petunia_axillaris:0)1.000:0,(((Nicotiana_benthamiana:0,Nicotiana_attenuata:0)0.426:0,(Nicotiana_obtusifolia:0,(Nicotiana_tomentosiformis:0,(Nicotiana_tabacum:0,Nicotiana_sylvestris:0)0.565:0)0.786:0)0.478:0)0.992:0,((Capsicum_baccatum:0,(Capsicum_annuum:0,Capsicum_chinense:0)0.639:0)0.994:0,(Solanum_melongena:0,(Solanum_tuberosum:0,(Solanum_pennellii:0,(Solanum_pimpinellifolium:0,Solanum_lycopersicum:0)0.976:0)0.983:0)0.976:0)0.825:0)0.964:0)0.584:0)0.995:0)0.906:0)0.411:0)0.922:0)0.734:0)0.827:0)0.390:0,(Vitis_vinifera:0,((Rhodiola_crenulata:0,(Kalanchoe_fedtschenkoi:0,Kalanchoe_laxiflora:0)0.994:0)0.996:0,((Eucalyptus_grandis:0,Punica_granatum:0)0.942:0,((((Cucurbita_maxima:0,Cucurbita_moschata:0)0.993:0,(Citrullus_lanatus:0,(Cucumis_melo:0,Cucumis_sativus:0)0.991:0)0.816:0)0.999:0,(((Arachis_ipaensis:0,Arachis_duranensis:0)1.000:0,(Lupinus_angustifolius:0,((Lotus_japonicus:0,(Glycyrrhiza_uralensis:0,(Cicer_arietinum:0,(Medicago_truncatula:0,(Trifolium_pratense:0,Trifolium_subterraneum:0)0.991:0)0.920:0)0.991:0)0.774:0)0.719:0,(Cajanus_cajan:0,((Glycine_max:0,Glycine_soja:0)0.998:0,(Phaseolus_vulgaris:0,(Vigna_unguiculata:0,(Vigna_radiata:0,Vigna_angularis:0)0.971:0)0.960:0)0.997:0)0.584:0)0.987:0)0.756:0)0.453:0)0.993:0,(((Betula_pendula:0,Juglans_regia:0)0.802:0,(Castanea_mollissima:0,Quercus_lobata:0)0.998:0)0.980:0,((Ziziphus_jujuba:0,(Morus_notabilis:0,Humulus_lupulus:0)0.901:0)0.865:0,(((Malus_domestica:0,Pyrus_bretschneideri:0)0.987:0,(Prunus_avium:0,(Prunus_persica:0,Prunus_mume:0)0.652:0)0.996:0)0.925:0,(Rubus_occidentalis:0,(Fragaria_iinumae:0,(Fragaria_nipponica:0,(Fragaria_nubicola:0,(Fragaria_vesca:0,Fragaria_orientalis:0)0.489:0)0.598:0)0.373:0)0.974:0)0.972:0)0.980:0)0.900:0)0.438:0)0.342:0)0.638:0,(((Linum_usitatissimum:0,((Ricinus_communis:0,(Jatropha_curcas:0,(Manihot_esculenta:0,Hevea_brasiliensis:0)0.980:0)0.574:0)0.967:0,((Salix_suchowensis:0,Salix_purpurea:0)0.994:0,((Populus_pruinosa:0,Populus_euphratica:0)0.948:0,((Populus_tremula:0,Populus_tremuloides:0)0.877:0,(Populus_trichocarpa:0,Populus_deltoides:0)0.768:0)0.430:0)0.915:0)0.999:0)0.649:0)0.622:0,(Cephalotus_follicularis:0,((Dimocarpus_longan:0,(Anacardium_occidentale:0,(Azadirachta_indica:0,(Atalantia_buxifolia:0,(Citrus_medica:0,(Citrus_ichangensis:0,(Citrus_grandis:0,(Citrus_clementina:0,Citrus_sinensis:0)0.575:0)0.431:0)0.387:0)0.779:0)0.975:0)0.803:0)0.520:0)0.960:0,((Carica_papaya:0,Moringa_oleifera:0)0.913:0,(((Herrania_umbratica:0,Theobroma_cacao:0)0.998:0,(Corchorus_capsularis:0,Corchorus_olitorius:0)1.000:0)0.425:0,(Gossypium_raimondii:0,(Gossypium_barbadense_DD:0,(Gossypium_arboreum:0,(Gossypium_hirsutum:0,Gossypium_barbadense_AA:0)0.551:0)0.518:0)0.581:0)0.999:0)0.997:0)0.486:0)0.368:0)0.476:0)0.516:0,(Tarenaya_hassleriana:0,(Aethionema_arabicum:0,((Arabis_alpina:0,((Eutrema_salsugineum:0,Thlaspi_arvense:0)0.628:0,(Schrenkiella_parvula:0,(Sisymbrium_irio:0,((Raphanus_raphanistrum:0,Raphanus_sativus:0)0.978:0,((Brassica_juncea:0,Brassica_nigra:0)0.499:0,(Brassica_rapa:0,(Brassica_oleracea:0,Brassica_napus:0)0.515:0)0.512:0)0.682:0)0.987:0)0.671:0)0.691:0)0.747:0)0.438:0,((Lepidium_meyenii:0,((Arabidopsis_thaliana:0,(Arabidopsis_halleri:0,Arabidopsis_lyrata:0)0.915:0)0.957:0,(Boechera_stricta:0,(Camelina_sativa:0,(Capsella_bursa-pastoris:0,(Capsella_rubella:0,Capsella_grandiflora:0)0.467:0)0.995:0)0.836:0)0.789:0)0.868:0)0.424:0,(Cardamine_hirsuta:0,(Leavenworthia_alabamica:0,Barbarea_vulgaris:0)0.447:0)0.947:0)0.839:0)0.921:0)0.991:0)0.999:0)0.557:0)0.414:0)0.626:0)0.444:0)0.464:0)0.916:0)0.855:0)0.384:0)0.405:0)0.772:0)0.507:0)0.972:0):0);
